# Supplementary material for: Early detection of occupational stress: Enhancing workplace safety with machine learning and large language models
Source: PLoS One. 2025 Jun 2;20(6):e0323265. doi: 10.1371/journal.pone.0323265 (PMC12129211; doi:10.1371/journal.pone.0323265)
Supplement: S1 Dataset — (CSV) [file pone.0323265.s001.csv]

JS36	JS23	JS35	Household income	JS33	JS21	JS17	JS11	JS24	JS26	JP4	Sperm quality	JS5	JS6	JS15	JS4	JS7	Educational level	JS20	JS14	JS22	JS29	JS10	JS12	JS2	JS28	JS18	JS25	JS8	JS31	JS30	JP6	JS3	JS32	JS16	JS13	JS19	JS1	JP5	Occupational_Stress_Target
0.2639672049367535	0.5186039842530881	0.8620169491220734	0.034835715812419815	0.75	0.00020088885204026251	0.3950744944698903	0.8202957046001923	0.014733039677204728	0.29759869071109074	0.9999999999999999	3.3819930365399616e-19	0.32584109280244794	0.2705529395496165	0.5674086652900036	0.7890205487731431	0.7041618060932306	0.784048085693857	0.9048039835198209	0.7714702626174497	0.9999999999920096	0.8974161176732711	0.7499999999999999	0.5000000000064636	0.5407247987159425	0.9999999999999533	0.7954706878723299	0.7874272147568089	0.64958485182498	0.6019810775027408	0.666666666672223	0.6518566162973147	0.8949325199444869	0.6666666666666665	0.3250956677413337	0.8368827864289574	0.25000000000000194	0.5	1.0	0
0.8066988013194509	0.19371667074147136	0.5392521663434079	0.024346219996711643	0.750000000000371	0.8552294267536764	0.49848434334162905	0.39600772130404877	0.07446134161735987	0.29749565082746304	0.7421595522001432	2.7218510855043936e-12	0.6521343050404023	0.27154291999834007	0.5735121716259557	0.7641821943340175	0.23325975033765134	0.7048016485408946	0.8519213907866738	0.7973792372014363	0.6445146921105023	0.9152045886019475	0.7499999999999999	0.5000000000001682	0.08864609592373232	0.9337108141232785	1.0	0.6856719271289012	0.6915413061346485	0.736700990466419	0.6666666666667139	0.9999999999578046	0.99999999999994	0.6666666666666665	0.8395232171799212	0.7370732821216486	1.0	0.5524662042166544	0.8360869567801231	1
0.8488540989504434	0.33750791551119314	0.999999999999981	0.10666948252546032	0.7500000000000027	0.6760550839130449	0.7200840337658465	0.745939533650929	0.7190223122825649	0.29749559343242765	0.7610954022327212	2.374196765623248e-16	0.5761231415236809	0.7603040125585349	0.291731547293215	0.8769207974706383	0.5700982815370784	0.9999999999999999	1.0	0.500000020994576	0.8264200968385192	0.9241154717495415	0.9944219735026502	0.5000000000101587	0.08857915830269308	0.9999999999999999	0.7499999999999999	0.9999999999999958	0.5000000000000013	0.9088854549704943	0.666666666666667	0.6838978963978747	0.7724736934398897	0.6872142078211796	0.37421176957628544	0.3778817669909507	0.2500087570533116	0.6329432340102983	0.9733550221551266	1
0.6006413164107862	0.6385015893232175	0.8382471747203795	1.0	0.8335304531681544	0.8509032025786929	1.0	0.7261394975235083	0.9148539931454355	0.7213294761567501	0.666666666666679	0.12328658963611097	0.6961378575475174	0.6588475665621809	0.7587935305052298	0.8857824772967102	0.17278621058725718	0.5675781459919997	0.5000003499741492	0.500000001902608	0.6403575414802426	0.9999999999997964	0.7499999999999999	0.7340257404429092	0.7392102702283189	0.9999999999999886	0.9503109647708592	0.9145464836985071	0.7189507087485014	0.6430646367341232	0.8634168966225506	0.9999998716133938	0.47086707865664723	0.6666666666666824	0.3378687380265384	0.7642023774306731	0.5660168728068866	0.7359512874058837	0.7983199719959317	1
0.4515447325255739	0.1474494279264366	0.7133434407407333	1.0	1.0	0.7603204969645803	0.857222655001312	0.8935825006392535	0.6499518860824992	0.6348586111559826	0.7147482292458305	9.361980876746961e-11	0.3125527297342203	0.7165287847213513	0.31458317138788466	0.5288230693415616	0.6808761850448952	0.707721592627867	0.8159596873937338	0.7240616606195458	0.5025393926364459	0.5750603471713533	0.7499999999999999	0.5000000229221944	0.9535168661633827	0.7877481043256733	0.8080830721987373	0.892519274894275	0.6246084312040444	0.6178012010756505	0.6666666666666665	0.7449030322480077	0.8895803523677143	0.6790792022721556	1.0	0.572053052545405	1.0	0.6301003662682385	0.7500000000000351	0
0.25	0.15841856516672978	0.9999998015005411	0.07355913599703771	0.9303752869202999	0.8170383058498728	0.5781077595801305	0.8636277222168515	0.6473871257536313	0.2975216129210912	0.7173534892044315	2.323695299758593e-12	0.2567632196635872	1.0	0.7092483058196873	0.4582201254956684	0.9999999999998608	0.48925778083329274	0.6836888734328933	0.5000000114188461	1.0	0.8132137942872051	0.7499999999999999	0.49999999999999994	0.9999999999993319	0.9511989826001687	0.7646169190299966	0.9999999974845805	0.6401830960024395	0.9999999999999999	0.6666666666666665	0.9999999469624457	0.8266175778605301	0.6666666666666665	0.7789841371719516	0.5781949661632331	0.25000139234523716	0.9999999999999933	0.8403682721470229	1
0.25	0.7187179384807095	0.9999999999999959	0.04545013826549445	0.9999620531674359	0.17754701030769868	0.8003951122865351	0.6519811818920275	0.48723208273155383	0.7082164441539291	0.6666666666666665	2.9201666543700733e-12	0.7217378778512169	0.9999999995961021	0.6915399909267607	1.0	0.7897094599401466	0.950862682994198	0.604456464002126	0.890498312844977	0.2403934322337164	0.6072651641257836	0.7500000000686088	0.8896647357601568	0.5735293420764246	0.9999999999969661	0.7499999999999999	0.7932090774623063	0.6605758609163809	0.5811751682027354	0.6666666666666681	0.9999999999978444	0.9999999999999534	0.7001126065376729	0.7788578882708355	0.7682009753607111	0.25017611462506545	0.5	0.7499999999999999	0
0.5960355063991778	0.793016687420939	0.9999999999983878	0.045071180209482045	1.0	0.9999999913834257	0.4255858524958154	0.8480638395596412	0.34371075314336985	0.7154584753083746	0.7089883637594614	1.4119157342306806e-17	0.15415896914683433	0.7690265700245271	0.8012007546983456	0.42934373824473093	0.1862142761012824	0.39223849205811656	0.5000000000000658	0.5000002027482612	0.8698483290946506	0.9037372393906389	0.7588002278062604	0.8796772740921842	0.4653283056557378	0.6505498618445662	0.7499999999999999	0.8736702559867391	0.500000000000009	0.9999999999999999	0.6666666666666665	0.6861401611924401	0.9654390063506542	0.6666666666666665	0.8661179652973392	0.30757596645224416	0.2500000000000268	0.999999999999999	0.9613608819685191	0
0.25	0.7619642027831192	0.48879836165461743	0.13940781411442288	0.97195821106535	0.6789748656058878	0.6102717249784405	0.8611258969466761	0.4722843422616069	0.2974962040300386	0.6969720879917943	0.003532816660751858	0.5516518597475503	0.7523626199707849	0.8700133652365171	0.7000156801872294	0.7833995024681111	0.6335430995674218	1.0	0.5000039140401937	0.8764141213644107	0.9999999983922342	0.8381065116885362	0.7130610286768222	0.14000862068835293	0.8475702307362197	0.7499999999999999	0.6046891016079456	0.5000000022770497	0.9999999999999052	0.6666666666666844	0.9999999954453335	0.9669856546465213	0.730027699016757	0.9117228950279441	0.7911667607436097	0.8068511436711219	0.5	0.7500000000000632	0
0.5877495598580098	0.5943609477164448	0.7724094473564642	0.2907692650963859	0.9772901520462047	0.7450253307832356	0.8387840669918363	0.7515120561189417	0.5283071170356048	0.29767749284646766	0.705619292702429	0.14756452379008017	0.1686499851640126	0.9999857784485989	0.825250001205387	0.9999999999999826	0.2114135515485059	0.635430678240698	0.5000000000008638	0.832987775909279	0.8782468338798417	0.9999999999944819	0.7499999999999999	1.0	0.4557682977202983	0.9999999999984802	0.7837389159282957	0.8975624522995763	0.49999999999999994	0.5168730435814248	0.6666666666923737	0.6949137401258355	0.7311219965171403	0.6666666666666665	0.3945554288565645	0.8833515975588535	0.25000000000002237	0.5	0.8658909671530948	0
0.25	0.3073741505673115	0.8205268037265402	0.1473330380117031	0.7500000000009297	0.797900432577118	0.25	0.843998668589353	0.5143356748641581	0.6748100626873105	0.6666666666666669	0.05288891196892106	0.6592647285601956	0.2704853268052943	0.8142336058503951	0.6241099713482869	0.9999999999822975	0.6099094703965455	0.5000000000009663	1.0	0.7486229376737324	0.7618609417351415	0.7500000000002663	0.5000000000000051	0.9999999989301903	0.8176423663567546	0.7756073296570666	0.6496085014436974	0.9809583212278516	0.8016964017142624	0.6666666668134321	0.6856740927390327	0.8192796792513275	0.6666666666666665	0.8705591338314428	0.8871561285378574	0.945670016991017	0.8575787870347108	0.7499999999999999	0
0.5809758992577732	0.6748159769824242	0.876508955566604	0.07123289037131111	0.7580866976994953	0.9999999983812021	0.8659456923611304	0.7213505789559567	0.3942914384812179	0.29756754250789774	0.6666666666666823	0.14823496950677184	0.6482322808847294	0.4388440388330787	0.2655631049916927	0.9999999295769503	0.7062607663804223	0.6319766954606911	0.658339591357805	0.6479093984947317	0.6676554241550879	0.8666956329289105	1.0	0.9176418840478077	0.9616071507007407	0.5	0.7499999999999999	0.8898718953842759	0.5000000000000011	0.7347245969321681	0.666666667138506	0.9999999999908025	0.8795458756207747	0.6666666666666665	0.4804632855828571	0.6905564372380574	0.2500000148977578	0.8878456355882058	0.7500000000000157	0
0.9999999984073994	0.597107972140576	0.7666750849516979	0.16812215683966197	0.7500000000000233	0.8056561308500582	0.750035414572229	0.43032177853479525	0.00021803831964401735	0.29749799424454	0.9999999999999999	0.03221515671658594	0.39297680996799766	0.7175304679176219	0.6104880410202448	0.694461454690196	0.7878647764708152	0.701209818088063	0.6601233099756008	0.9968043687404218	0.7904911776772534	0.8486094332781433	0.8681625685362603	0.6300917068575862	0.591418745741793	0.5	0.7499999999999999	0.924979086593244	0.7521316351892536	0.9999999999999999	0.666666666666667	0.9999999993521549	0.9999997041727751	0.9049476379331228	0.3202716681566558	0.40502049280180585	0.25000000098158087	0.5	1.0	1
0.6742187039685695	0.3718982073885569	0.4812418453702388	0.1374043360976005	0.75	0.6292690080401214	0.7935238277598344	0.6137112183240881	0.3841522147733993	0.78598148908052	0.8952749192917823	8.57151233243019e-15	0.7119995039972385	0.9999992752629565	0.7597021063263115	0.6748716728103298	0.5629668229767357	0.7526775579681553	0.5000000000002552	0.5000000000879516	0.9999999905727593	0.7319102171599841	0.7957662110818767	0.7664361121786667	0.9999999999999687	0.6733032335855772	0.8205129369973868	0.8825045438716808	0.5784963765298187	0.8945898078353511	0.6666666666723235	0.7144824983986242	0.5845678763818686	0.786546048993588	0.3245918920380032	0.7935768087473671	1.0	0.9999999999999996	0.7500000000244609	0
0.8597117924518994	0.5922564004181896	0.8948986179255232	2.5719257871567307e-17	0.9056826360783918	0.9999998532910749	0.253327678017641	0.4433036597088684	0.4568765330517394	0.2974956177321589	0.7583360593793859	0.38935540479967046	0.5760723209452827	0.26988101473388776	0.8338931309989922	0.5391277121201233	0.8307156796972771	0.7408122636687358	0.5000000024715603	0.8060295941255236	0.5932322848785969	0.9999999999998616	0.7499999999999999	1.0	0.9999817105245733	0.9275727815285691	0.7499999999999999	0.6796975063425877	0.6084034382202098	0.9999999999999999	0.6666666666666728	0.9999989251706802	0.7393893663453326	0.6666666666666665	0.8673829247924921	0.3364046197696001	0.2502447184496035	0.6140692006398905	1.0	0
0.7547996171640263	0.28033661183604125	0.8531515484680631	0.017880002609828534	1.0	0.9999576713328094	0.25	0.7553855999038903	0.4910889159755188	0.7704229911291999	0.6666666666675067	0.4149312528906553	0.4601423760137435	0.7376608194795453	0.560359306985502	0.9999999998815031	0.4790007111260136	0.6375068697346877	0.8671897248331455	0.9453056299592717	0.8762144532342445	0.9474057028067366	0.8750922722457881	0.7044537092190633	0.28207140297138883	0.8194434011014863	0.7678265882266216	0.8992962992626897	0.6525313464258351	0.7541464762660188	0.6666666666666665	0.9999999999735201	0.897030667993263	0.8227148708637739	0.8763263447147358	0.5409956689155849	0.250000006650309	0.9999999978800157	1.0	1
0.25	0.7270119265367238	0.6108004125650379	0.004849508967536506	1.0	0.18703482947596586	0.8753218718040625	0.8494305646415232	0.4553318816724884	0.7850370105705513	0.6666666666666665	7.07154776053782e-16	0.14384253222703153	0.2694578912179398	0.1700819732775324	0.6779161950516751	0.7449148864871782	0.6374155313233483	1.0	0.8680227671409295	0.3577609199421987	0.8433664310943043	0.7499999999999999	0.5	0.5645561949088959	0.8828885974834987	0.7499999999999999	0.7580100902261686	0.6112054392703836	0.8697888527512945	0.6666666666666665	0.7356967967045711	0.9242089583182385	0.8705569140864351	0.3672267391051949	0.6598498857063964	0.25000000000002026	0.5	0.7499999999999999	1
0.999999999999983	0.39730065704434475	0.8651469706863415	0.09496475565918575	1.0	0.9999995112016611	0.7940224124330513	0.828817133540398	0.10977913207653066	0.7427379938385943	0.6666666666669189	6.134668440109656e-13	0.7351193759638117	0.7407946842775572	0.6513048119402794	0.9198206908114073	0.9999999999862337	0.42873329070871025	0.7366739784934428	0.5000000222221028	0.7570814488053162	0.6848189709133065	0.7881505635134052	0.7326161665212211	0.6052756063320415	0.9999999999855996	0.7499999999999999	1.0	0.6134802309669986	0.999999997959016	0.6666666666666665	0.6513661487068271	0.884279354667873	0.6666666666666665	0.33145442249755014	0.44678746191669794	0.6486615635776696	0.5	0.7499999999999999	1
0.9999999999999964	0.19434317624666442	1.0	0.2662457224773721	0.7500000000002616	0.6533070567878684	0.8225562377144255	0.4349734986927765	0.5796844429861329	0.29752788887988924	0.6829995718346483	0.5424559739351121	0.3300802859331337	0.6940303739231803	0.7166296041559771	0.5149703902442476	0.8110052994638245	0.6846316012702611	0.5000000000002972	1.0	0.8614968473299599	0.6895028545530848	0.7500000000033283	0.6581087794377544	0.9999999999919297	0.5452882863466774	0.7499999999999999	0.6296427486073565	0.6399667226083606	0.6275657430344391	0.666666666666671	0.7395494344181562	0.6923499297996385	0.6666666666666665	0.4983227131804724	0.7678693414164608	0.5414479490729103	0.9999999999689624	0.7624218388844869	0
0.6459655390663733	0.11215882574188432	0.7665227687566808	0.08099642324403686	0.7500000000000018	0.1473510220904688	0.8164095087892989	0.3882211209757629	0.9999748699631311	0.853883798963589	0.6719251283771535	0.46223111235968256	0.6627409249422709	0.9999905073498561	0.5170926570264923	0.25	0.7803275627844866	0.7993738655615554	0.5000000000904677	0.6641938537149695	0.8543138870210437	0.9999999567938224	0.7500000000000225	0.7537496916928231	0.4519438051797762	1.0	0.7499999999999999	0.8238738012263677	0.7916992501665507	0.9999999999999982	0.6666666666666665	0.7949450285565892	0.6062092789763968	0.8607584068415287	0.4151582076562768	1.0	0.8342194733537277	0.5	0.7499999999999999	0
0.8605240230717777	0.4000305778789117	0.7471351641021343	0.49395360689215156	0.8254815097751885	0.38665657035926704	0.7677676252668397	0.6220688368865597	0.07606191089788684	0.6875293073622704	0.9999999999999999	0.06100111879416413	1.0	0.7702821563347597	0.269313288109723	0.293523765925424	0.8081054741367925	0.5531016490165763	1.0	0.8731223202760752	0.9139510968286866	0.5	0.7500000000000021	0.7428861922372725	0.5818862916422479	1.0	0.7499999999999999	0.9881371859568261	0.5000000000000023	0.7364683653726711	0.6666666666666666	0.999999994223601	0.46663470927618816	0.6666666666666665	0.7529901553863694	0.9999999999988873	0.25010426090416227	0.9999999999999708	0.7500000000000927	1
0.7415933675511938	0.4528274838776705	0.7158035540914125	0.11103975687830643	0.7500000000000128	0.7467105468157306	0.6954109658454255	0.7386159749165329	0.6919396353573519	0.29751426128726355	0.9361841991727047	0.15756344596623992	0.4959315484809265	0.6559658171929859	0.6502682911769175	0.5427591622580206	0.8146470550085453	0.8039367418987731	0.6903279166929852	0.8326544899175246	0.8156364569074697	0.5	1.0	1.0	0.10850759164457977	0.7700958582256616	1.0	1.0	0.5000000000001305	0.6431376929527542	0.6666666666666665	0.6353923735735232	0.8560619744955188	0.6666666666666665	0.3939470365044677	0.3894512873695059	0.25008601060871394	0.9999999999999116	0.7500000000000009	1
0.9999999412016713	0.5562440571674824	0.8789749523738624	0.011477002689363977	0.7500000000000016	0.055438248359180535	0.899266880439753	0.6563003160254496	0.5673474124545945	0.9999992769805846	0.6666666666666691	2.7454557989406185e-11	0.6486028410819585	0.6504986967675125	0.34854329992460864	0.6912195521042273	0.3016808104538949	0.7419666405499734	0.7880499585073937	0.7128129351222495	0.8361747294877137	0.9999999408134129	0.9573463723397608	0.5000000014149556	0.40152612666670284	1.0	0.7609921900659982	0.8238964693877123	0.5000000000026898	0.870591317994564	0.6666666666666665	0.9999999992905704	0.38504928985726	0.6955019799735834	0.89153139137033	0.8968749614826471	0.9207332458359585	0.6715028339340225	0.8226429171126401	1
0.966444590645291	0.11937916966054359	0.3036336347049001	0.5749037385232252	0.7534144821368429	0.5755154229278071	0.6656499082993376	0.8901190582163581	0.5555453534213025	0.7004848847399862	0.6666666666697495	1.0046250895016308e-12	0.5221195805550765	0.9996252880728639	0.6484071506659066	0.7199840720848139	0.08210364937291642	0.8977372016405651	0.8064180219438348	0.991744889063291	1.0	0.9999999999999962	0.9822423489549459	0.900975424526951	0.38478997774228035	0.9999999999670134	0.7499999999999999	0.999999999918339	0.5000000000291605	0.5000719832282576	0.6666666666666665	0.999999950698545	0.0	0.6666666666666665	0.7619493399217182	0.34456575835441383	0.6756019613678956	0.6801355164672769	0.7499999999999999	1
0.25	0.774400191489776	0.8306639372856827	0.1248063288733407	0.7500000000049074	0.9999999999999998	0.8019341799165762	0.38887991990248966	0.6008638975134484	0.7929957754940478	0.9999999999999999	0.4132215041258199	0.2531264302137208	0.6922189000752031	0.6593681130152443	0.8468437643243265	0.1370560426924409	0.5742801029048268	0.6217991157836469	0.853207996052002	0.8236844440137422	0.874883590739914	0.7499999999999999	0.5850268762247606	0.14081235996821828	0.9999999997809826	0.7499999999999999	0.8137343454848665	0.7320495973053068	0.7088828888777525	0.6666666668026184	0.9999999996183371	0.8870652999488959	0.6839049480992482	0.6613404794623392	0.7138032797553311	0.25	0.9999999998643629	0.7500000000000049	1
0.6114527523269602	0.2344745440353521	0.6318077517029719	0.017033689064582296	0.8641682299611038	0.7673799979823953	0.25	0.4087312838312143	0.2870538644162493	0.502904388744595	0.6666666666666665	6.50865657421867e-14	0.7731039961172805	0.6571381159850223	0.46761747427649825	0.6080575335768561	0.34757220552889206	0.7882029167344569	0.6514327148246067	0.8428485082046417	0.8021261521750233	0.7168769087534996	1.0	0.8580846253315191	0.9739832486530338	0.847831228739362	0.7499999999999999	1.0	0.5000000000000004	0.5638329344683289	0.6666666666666665	0.6150927407469726	0.63188299149091	0.6787691982574914	0.8875204140296391	0.30794508209668714	0.5534636142006144	0.5	0.9706401020988599	0
0.25	0.645317765831168	0.9999999999998805	0.28991617943637377	0.7500000000000101	0.6599227990224452	0.5242981933790317	1.0	0.46296962035304384	0.6886384422405265	0.6666666666666666	0.22520297309705206	0.4738485316297385	0.7103546753328466	0.7586607886969251	0.8092541448121051	0.9999999998596178	0.482566404854192	0.9934084080691383	1.0	0.879840587684441	0.7181364333681116	0.7995498645320221	0.49999999999999994	0.6323695067508519	1.0	0.7499999999999999	0.8400701477236159	0.49999999999999994	0.5981922462027826	0.6666666666666667	0.999999998187832	0.8640543777889166	0.6666666666666665	0.9999999995101801	0.8034360528134215	0.2500000838817359	0.6760048060083393	1.0	0
0.2609261102288829	0.7478982836031848	0.827077270245075	0.0885920914038788	1.0	0.4604601137164096	0.25	0.8743651635935726	0.9980820228272651	0.2974955436690689	0.6666666666666665	0.6089293969457278	0.9255693783976209	0.8069698637271975	0.1317669167789945	0.9472587696995244	0.26173143787795855	0.38841187844888747	0.8442215894604421	1.0	0.8820125349472369	0.5	0.7499999999999999	0.5000000225025145	0.9999999999990191	1.0	0.7499999999999999	0.838868969878583	0.5000000000000203	0.7651052289287199	0.6666666667699036	0.9999978825869258	0.6726527426759981	0.6666666666666665	0.7225787184142631	1.0	0.5693599294412329	0.5	0.7499999999999999	0
0.8471917878951072	0.3298236068036682	0.3035107853420572	0.03000975606595	0.9298249798138778	0.9999999999999903	0.2608315558705909	0.5881708059491961	0.625170149619203	0.9999986435054344	0.666666666666667	1.2894139936558682e-11	0.8828949529280189	0.5904551337303336	0.30315964357498615	0.25	0.9999999999629854	0.4746868332214029	0.730425213413989	0.5000103939838055	0.6329979377601629	0.9999999999996988	0.7500000000027262	0.8894504331128213	0.7232452575993332	0.847490345618232	0.7499999999999999	0.8411275883606336	0.796079994559993	0.6645504395492872	0.6666666666666669	0.9999999999301442	0.9396594320239455	0.7722823368147167	0.5677959531393963	0.3927532870954501	0.947765920263789	0.5	0.8094846240408258	1
0.7056177958068933	0.22721140021695782	0.36851091589029034	0.5024264519781979	0.9334089061550782	0.6691632530341344	0.5276603656446658	0.8106697722546062	0.7616637159461969	0.2974953154059001	0.9999999999999999	0.31447014659571776	0.5539733714102326	0.7936540263224967	0.6157552961349357	1.0	0.8160394142735377	0.6173149895756491	0.7205239647438431	0.7060923406632567	0.6827670201788365	0.6393551313968188	0.7499999999999999	0.8676598010207245	0.2914237620098997	1.0	0.7499999999999999	0.9999999999999962	0.6163295191679306	0.9999999999999989	0.6666666666666665	0.5198695042445168	0.738010701569253	0.6666666666666665	0.6125708974347801	0.8284643467539582	0.834665083227075	0.9999999995438412	0.885011616376175	1
0.7037000062317363	0.5999329583594749	0.8734888618735811	0.02209976022948609	1.0	0.7380153975082742	0.25	0.7794457111453046	0.9999892897551501	0.48461039753425394	0.7672611652884814	0.6538178508897587	0.8569937655000777	0.8306486832021056	0.31498606093403164	0.325289897881711	0.10095520952567466	0.740295172903376	0.9022817070071332	0.8929782456013413	0.7240270225063457	0.9435564909962099	0.7499999999999999	1.0	0.3230006246754667	0.8422902001188897	0.833772511001342	0.9999999999995448	0.6289164411209872	0.9999999999999999	0.6666666666667022	0.7462910822023207	0.4866517136832687	0.6666666666666665	0.7564944811721084	0.9999999999999812	0.5589035900686552	0.896602030174149	0.7500000000000032	0
0.722016344778746	0.27293429399009494	0.6859901274372076	0.0752489357529873	0.7573052569126197	0.13447248587960223	0.7941136520675491	0.38864228081123464	0.3488492632984989	0.5898320056000341	0.7892383328662302	2.756945490153176e-16	0.232843036878986	0.26931473120375166	0.999982106132342	0.5178978686920312	0.45829165364153085	0.630932060789609	0.5000000000000696	0.7148504243319294	0.8094565977036965	0.7929805314227412	0.9945429397491543	0.5000000000210948	0.9999999999999961	0.8055223911917849	1.0	0.8740550746438881	0.6217229704374664	0.8813430614984505	0.6666666666669754	0.9999998876143243	0.8596485617336015	0.6666666666666665	0.8105049959675277	0.3653836264504158	0.9205833342228893	1.0	0.7499999999999999	0
0.40836379041026594	0.6641382064378213	0.38414790765288853	0.5962009781919563	0.7500000000001947	0.15679810315169174	0.5686422090221207	0.6194656747059051	0.7916356304805529	0.6174383888551652	0.6666666666666737	0.3054109799221069	0.5651495422713022	0.2692418993623309	0.8416594373620262	0.5646841664731077	0.7214710997041363	0.9999999999999999	0.6042648433473259	0.8786310328306863	0.8033421866195433	0.9999999950097671	0.7499999999999999	0.6909015873019075	0.9999999996794818	0.5589671570365866	0.7499999999999999	0.8759036087897997	0.699345473727657	0.9999999999999931	0.6666666666666803	0.9999999997736445	0.7606664685931432	0.7705051212966789	0.76113958613431	0.999999925366572	1.0	0.7888131613511974	0.844081365431596	1
0.6876803117029886	0.8933100483236844	0.753517340312342	0.20675286105652035	1.0	0.14414580660640833	0.8452375324076784	0.7557718825819746	0.9999998736629439	0.763124135311038	0.8756757663686174	1.8646843800194933e-12	0.10009253023644134	0.998516291573188	0.4799868627433065	0.6915595670993016	0.6318847659319408	0.5937277600701156	0.5000000000016154	0.8078707568508614	0.7073740247809717	0.9999999999934641	0.7499999999999999	0.49999999999999994	0.38176997221532594	0.9999999999999921	0.7499999999999999	0.8512180627509965	0.5000000013176881	0.6123603132516529	0.9999999999999999	0.7907665112576678	0.6727744602813657	0.872048093981123	0.4609605449474095	0.8519252531948558	0.2500000251522517	0.7711617418071067	0.9770274580300208	1
0.6485594440259217	0.2801070898418047	0.8874435866805555	0.29729727023689323	0.9460323983864285	0.47441211161977787	0.8683544024405578	0.8414183253379648	0.03165954174288255	0.728404051644641	0.6666666667542783	0.49151161001101545	0.7752373369805545	0.9999999999994356	0.9643374867741977	0.8597270597467372	0.2796701585680312	0.6986981789957301	0.7235815097241531	0.8255630551520239	0.7411372134438302	0.9999999999999589	0.7500000000002747	0.6743184952814877	0.7410372588926205	0.9999999999934616	0.9897205150089221	0.8614048170538028	0.6890238337165056	0.8103855764735068	0.666666666666895	0.999999989055228	0.8231313772795613	0.6666666666666665	0.8969200690797122	0.9999999273905643	0.9231211332728387	0.673207708620907	0.7499999999999999	1
0.25	0.5725368792807595	0.44567150038881287	0.498472310719962	0.7739659945703811	0.3629323424249457	0.9999999999147211	0.7858295660131298	0.024050065534620885	0.8194267813084488	0.6702295574852399	0.027650416261058502	0.7649130067536918	0.6893127611382315	0.7655618402657588	0.2830723961422508	0.6729259655570845	0.8050741558079766	0.6478369362464883	0.9001865175926763	0.8321951284105765	0.5245572108803309	0.7499999999999999	0.9004301498844751	0.9836641049589382	0.9999999999573762	0.7499999999999999	0.9071787335901529	0.7260586999672907	0.6609346822862245	0.6666666666666665	0.9999999999898259	0.9110188042026346	0.9776908233395369	0.8573192625698857	0.7510712385428424	0.7957987116819769	0.6623019637932954	0.8639208964531814	0
0.8115828224846662	0.5676014881708604	0.9999999999999977	0.11407345132300659	1.0	0.827319103766493	0.27097397684642555	0.6584142494186714	0.8363544181888264	0.5234479421223835	0.6666666666666665	0.04485676103361438	0.8158716291816842	0.2703600294327364	0.2585790432389683	0.5330643598275087	0.6895818976746694	0.9999999999999999	0.5000000565334652	0.8227625223998296	0.615895825885849	0.5041338104566224	0.7499999999999999	0.8683164434889122	0.8618200322581098	0.9999999999611097	0.9766541436164166	1.0	0.5000002525501464	0.9999999999999145	0.9460829225169634	0.9999999999851054	0.9999715762608261	0.6666666666666665	0.35019548796407385	0.7943401675498367	0.8309769884673754	0.5	0.7499999999999999	1
0.25	0.4665335348263259	0.8847773282042044	0.4201734142496468	0.9250165287784662	0.3037825035575684	0.6247496329818513	0.7395673740565469	0.5940129359652	0.5626856964118139	0.6666666666669836	0.5580337088042492	0.8154806086556526	0.8845807324406706	0.5987438503794285	0.8226452330947338	0.0	0.6403349696183545	0.8114706327908444	0.9879167515475216	0.5989613606751483	0.6845840199702276	1.0	0.49999999999999994	0.00021591416853853002	0.5	1.0	0.9030859325108729	0.6047173484416173	0.6318945935500254	0.6666666666666665	0.9999999998330489	0.24488053306524543	0.6666666666666665	0.8047196789050854	0.574446012844224	0.2500467661285001	0.5	0.7499999999999999	1
0.8248549572128743	0.5014518149421432	0.9256927552192388	0.39880046600501995	1.0	0.0006977046665287887	0.7980414535481861	0.728950191965595	0.5369965268947359	0.6610821137287196	0.6666666666666667	0.614837503234475	0.20935346606641816	0.27358177004399953	0.1796859822844977	0.999999999999867	0.18321746782894519	0.7254108049490322	0.5000000235935241	0.7103478928013331	0.7952646647047762	0.9999999997751691	0.7500000000019945	0.5971743591607567	0.6192994796503354	0.9999999999978068	0.7499999999999999	0.7926889261173345	0.6938064867341243	0.6073920443240476	0.6666666666734464	0.9999999980938681	0.7473180133646228	0.8129140089585972	0.7836380803459367	0.7057406958016996	1.0	0.5013158872708099	0.9201529594286254	1
0.36940831018333475	0.6241035552940719	0.7527886419536258	0.3120567521109794	0.7649609690895915	0.77340066499756	0.9999999999988822	0.8400941047509232	0.6648246717450839	0.6907194627226458	0.6666666666687593	0.1416140806330079	0.17182847090749567	0.6421059251955685	0.5800622153819381	0.9999999999999445	0.3309246519953909	0.7362054689734603	0.7303707472267338	0.5000000021553701	0.89952577988311	0.8912636192912837	0.7500000000016446	0.6688424989294626	0.22716818870212663	0.9999999999999779	0.7499999999999999	0.9183368728936058	0.6528922546788924	0.6126004211432965	0.6666666666666672	0.7285415599391099	0.5401764696680478	0.6666666666666665	0.597662040615973	0.9998629646657647	0.891258280594878	0.9999999999999972	0.7499999999999999	1
0.7481219198420963	0.6885635645187165	0.8350227450017019	0.0075255266936619675	1.0	0.8175627534347104	0.25	0.7788484482906803	0.6123387660095216	0.4096122270054442	0.6666666666666665	0.05252148310975441	0.9251739196144767	0.2696651920533683	0.46740431029547236	1.0	0.7712614866520203	0.5022985830281281	0.5000000000021225	0.5000004024203317	0.798175162873747	0.7142093342243016	0.75	0.8812577022639334	0.32842675497473484	0.9999999999999795	0.7499999999999999	0.8749074071091502	0.5000000000000292	0.9999999999999999	0.6666666666666693	0.8918475678766471	0.7894746625161096	0.6666666666666665	0.6987314876400088	0.6683733523054021	0.25000000000253203	0.5322148819182853	0.7499999999999999	0
0.25	0.66891030238206	0.8057684603065076	0.7030158388139675	0.75	0.6433170318842449	0.8561912265787732	0.3897569622777831	0.43555445873321963	0.3220359049787801	0.9999999999999999	0.20671585355788266	0.9041412968183746	0.2706269917557251	0.7671176257705485	0.3707876432470837	0.5001539255184508	0.4788811464306262	0.6923958742328035	0.5000000928207577	0.8830051728229114	0.7749821874012994	0.9977690009125114	0.6422290882668875	0.9999999981564698	0.9999999997636456	0.8444762661227783	0.9999999999999508	0.5000000030929325	0.6351935434203617	0.6666666666666665	0.9999999999995508	0.7739914822929744	0.6666666666666676	0.7382425485936013	0.8803162261477173	0.2502614502128701	0.5912615619010381	0.7499999999999999	1
0.5965040093226455	0.4766846321440784	0.8149131748648542	0.32278592457635197	0.7500000000000001	0.7882021828987759	0.561602876922417	0.39019281482498164	0.5504959688224327	0.6421791733462154	0.9999999999999999	0.2742705897788674	0.03406308334543315	0.6193922036417077	0.21868494405366462	0.8245805665532993	0.29394329917947026	0.7015516555372507	0.5000000748939204	0.7153321327920343	0.8481473389594713	0.9999999995942533	0.9428060570210035	0.708788511939422	0.9999999999999704	0.9999999999999988	0.7499999999999999	0.8020666174143657	0.5000000000001582	0.601088155231779	0.6666666666666665	0.7830276046282966	0.20040304638260834	0.6666666666666665	1.0	0.7099503947510784	0.2500000001195579	0.5	0.75	1
0.8144405758093314	0.22036222242781614	0.8662545543207504	0.45451594197603845	0.750000000000003	0.786857078643639	0.6957281246394427	0.40178016362945385	0.058546654757095536	0.6457434268860583	0.7003121292147465	0.18999896502620175	0.9585893005995041	0.777738677161974	0.6270259755624308	0.6374547043261871	0.7171990876417481	0.6264918901462759	0.5000000023370486	0.8338752803382865	0.38005240484844205	0.9999996968272997	0.8477696491920665	0.5810736902981678	0.3126827447841689	0.7913712785302133	0.7637972186555086	0.9016993003562781	0.831078816927252	0.7554318978340933	0.6666666666668657	0.6761624194548206	0.8667723398595241	0.6666666666666665	0.897136020593927	0.704827424675301	0.414339031404663	1.0	0.9632473927417309	0
0.6622624592608035	0.30008881708491864	0.8921774909323982	0.19269497405094405	0.7500000000026369	0.03483177623011788	0.7219756213827724	0.7973991378505461	0.41500360603722863	0.6008768018249211	0.6666666666668424	0.06363734582506053	0.6838667066496313	0.6513722572699656	0.24969097093986858	0.7510054626858289	0.6243453333885514	0.44208225787115873	0.8616226705887933	0.8587632670007863	0.7697904725264375	0.7871461011856122	0.7500000000062884	0.6412285137789	0.00021652146992416193	0.9999999999998187	0.7499999999999999	0.9999999999999978	0.5000000000000088	0.9999999999999999	0.6666666666666665	0.9999983101307885	0.9466861585887376	0.6666666666666665	0.8920544161608104	0.803889633683172	0.8486069385347859	0.5854258020925835	0.7499999999999999	1
0.8400515812419753	0.2780607101649878	0.30646377300806893	0.1634599585612165	0.75	0.5827869708044423	0.3860671665812847	0.8520539418050763	0.9999999995866692	0.5937331506169661	0.709780196979984	0.0025056456633666875	0.29577874279872407	0.27294504672093045	0.23794448034187501	0.9999999999999993	0.8978103926499881	0.46520916806694435	1.0	0.8152482333401148	0.8162483492683166	0.790039544493986	0.7499999999999999	1.0	0.3996158184537463	0.9999999999997357	0.7499999999999999	0.9121520691472461	0.50000000000015	0.9999999966287079	0.6666666666676817	0.7212229292295654	0.8924081001976354	0.7003941187655778	0.35772511698348497	0.999998775618787	0.2500000000100157	0.5300963648003036	1.0	1
0.6269099659030515	3.631561642978303e-05	0.8515330465672863	0.8229681298060426	0.9614029953804802	0.9999999990943246	0.3913562461419037	1.0	0.07055611853691476	0.2974973388543008	0.8661353088996333	0.06509044643859385	0.4033982342507153	0.7701696659695562	0.7308253239026365	0.258674879267106	0.4453135395709116	0.48596346840954396	0.7172111788399973	0.866324173465234	0.4130006628161571	0.7519344845695201	0.9941586078053546	0.7703509647066451	0.9999999991106312	0.9999999999999968	1.0	0.8280832638173525	0.6646612963114816	0.9999999999999999	0.6666666666666665	0.9999999998741143	0.8883068696501925	0.6666666666666665	0.8444951350226304	0.6976031564989063	0.8989066576902789	0.5002184522702419	0.7500000000000004	1
0.25	0.7116255283059364	0.8883388508040759	0.08096046248390983	0.9687821411164016	0.9999999999999989	0.6283426231657236	0.8238558630993849	0.00020811693616934942	0.2975344614858382	0.7734825825136182	0.42541303786370577	0.7058779794438648	0.3273241147572285	0.9999999954128913	0.25	0.20816216205415689	0.6129567804002536	0.5000000000000001	0.8625959919750659	0.8418103849179702	0.749869234786722	0.7499999999999999	0.5	0.2387042614288608	0.65835288804963	0.7499999999999999	0.9169566756277128	0.6012839418174362	0.818360969524289	0.9999999999999999	0.9999999846668068	0.8413753862902367	0.6666666666666665	1.0	0.8201290422733789	0.8304448672832744	0.9999998108816349	1.0	1
0.25	0.3190774314272749	0.8133085286320244	0.2566306208081975	0.9843715630750929	0.6853947340084466	0.7993318395228464	0.7605236300044669	0.9999991131581558	0.34055456719196964	0.6666666666666667	7.173603461342555e-17	0.6358059054757083	0.27006382033516235	0.2564234907803657	0.6681292779673526	0.7998752195997373	0.6360045803132026	0.6328459670384479	0.7822500650695621	0.8118343459721067	0.9999999999999993	0.7499999999999999	0.5000000000021841	0.16755624730697075	0.5	0.7499999999999999	0.9069629732457936	0.6212618282014645	0.8630789963749834	0.6666666666667078	0.6992295884815182	0.9294051246828656	0.6666666666666665	0.31953712129961404	0.8784631879900652	0.6774578179126937	0.5478398215887507	0.7500000000000026	0
0.6822303777478509	0.20978849839279745	0.7251875791394283	1.0	0.7500000000000038	0.817687909548058	0.25	0.39274656709143557	0.049928508749085956	0.297511912088084	0.6666666666666998	0.01888845044841876	0.49948772103050826	0.26953748082069995	0.5123864523641449	0.3801279367937309	0.8030435521200373	0.732000313776495	0.500000031691008	0.7702324547500603	0.7756498449621504	0.9999999972055379	0.8045627862127216	0.7381679774656882	0.874441707195174	0.5726882851998637	0.7499999999999999	0.9227713593420183	0.8887427725644002	0.9999999999999997	0.6666666666666665	0.7598177286663109	0.8623627767484394	0.6666666666666667	0.8122836191954075	0.7064406268638999	0.624892926894761	0.853801002006577	0.750000000000088	0
0.7273760383530302	0.6558476372909777	0.35043744553828565	0.18753038844644243	0.75	0.9999999999999931	0.25	0.839750492090273	0.779941910434145	0.3767412641494533	0.6666666666998269	0.15107050144920708	0.5806266104635703	0.8777595571198274	0.43239273003564344	0.25	0.7820811879416792	0.5940033200099255	0.6932182082641519	0.8112286780453402	0.8390222053002073	0.9999999999998713	0.7500000000086049	0.9281365826086171	0.00021591525770645902	0.9999999999954939	1.0	0.8309081450284316	0.5000000000004255	0.9999999999956093	0.6666666666666665	0.9999991978152329	0.9999999999996307	0.6666666666666665	0.6710800527758529	0.7761707419998679	0.9451724035578163	0.744644658652153	0.7499999999999999	1
0.25	0.38179042981028466	1.0	0.09690770208318747	0.999831120590582	0.674157289228865	0.8822215311902248	0.7226463898134754	0.34357618020862235	0.5838895718119166	0.9268253040681471	2.7143022676238805e-17	0.527886946659895	0.26916170200723644	0.11310197752764142	0.8653981513042519	0.385528736292033	0.9787222061246545	0.7382649789624003	0.6315097291936185	0.7809159218313118	0.9999999999999891	0.7500000000000001	0.5000000001666175	0.24024667197816418	0.5	0.8310523746069823	0.857727937750658	0.8334297945141721	0.7953105094444047	0.6666666666666665	0.6729366171219835	0.8214676377924206	0.7136603860854384	0.9999999999962909	0.7539055254169246	0.48124048159777655	0.8123279279699307	0.809505778478509	0
0.9999974841917537	0.6836557466262266	0.8795843775960579	0.0350363095533459	0.750000000008409	0.857048355554349	0.910619752931852	0.675780552832816	0.5947020366180924	0.7140786571451299	0.6666666667039204	0.3386010144212022	0.6490534467066004	0.7296772309279589	0.3113497693531046	0.7266316916235042	0.9999999999982851	0.504887614030568	0.8334560946102432	0.8488591881158984	0.24814620443244506	0.9999999991915418	1.0	0.6812676127611526	0.999999999980485	0.685396800175927	0.7832850842145682	0.9999999999907996	0.5000000000000079	0.779571564048795	0.6666666666668289	0.999999990928074	0.9999989143893315	0.6666666666666665	0.9999971073137951	0.8037377969349897	0.8914185237948375	0.5	0.8167435527980594	1
0.25	0.24015741412326264	0.3722723598380008	0.40532814126065964	0.7500000000001075	0.5187889983554612	0.9999999999995395	0.39135455910615813	0.0903489936785105	0.2974955159534257	0.9999999999999999	0.12114876630269221	0.44929028944292343	0.3524544211839291	0.10454477686813293	0.9999999999999964	0.6659470155269597	0.8091649318604941	0.6750347727286977	0.828048067235007	0.16275976947940562	0.7987327243096322	0.7500000000004735	0.49999999999999994	0.034791234028698256	0.6197904787568835	0.7499999999999999	0.709117103806346	0.7500899167303319	0.8154339277581802	0.6666666666723611	0.9999999999994835	0.6869125256031169	0.6666666666666665	0.8433603135096887	0.34518937122912563	1.0	0.5717110151669882	0.7499999999999999	1
0.9999999999997322	0.3035336417206438	0.8251174296179293	0.2090100665312773	0.7500000000000012	0.1734084404780307	1.0	0.8833072326404194	0.032901456670230034	0.7884463771371721	0.9216959121272235	5.4127386023004374e-15	0.4018337768235395	0.6158433285315985	0.6614031941258083	0.5925080028047589	0.1055832222771237	0.6021559243676113	0.500000010607716	0.5000000007191985	0.8731263497262358	0.9999999999865539	0.7539769439833758	0.49999999999999994	0.9999999998589271	0.5	0.7499999999999999	0.555359507064311	0.8615633113543983	0.5787898321544763	0.6666666666669624	0.9999999997451607	0.7187032284614594	0.7581296415644159	0.8997727879673312	0.7430489120114043	0.250000052890405	0.6042651864483579	0.7500000000000403	1
0.7330411276286348	0.31781460835993813	0.8427057419645549	0.28095575416992996	0.75	0.9999977178803219	0.9999999999998415	0.4333425833387873	0.4686503471817822	0.9999999974389209	0.9772701377109112	0.11583047715142362	0.6391570838151639	0.3217557776959728	0.6814503705038337	0.25	0.7890761533376124	0.6055399655717069	0.6017125157896995	0.8216883660113529	0.9083332368551071	0.9534545517440858	0.7500000000000066	0.5000000000052279	0.7787542552801369	0.7596840570675323	0.7499999999999999	0.848672691455386	0.5000000000046776	0.5821428754632991	0.9999999999999999	0.9999999997652076	0.7582899665142409	0.6666666666666669	0.38348193315010165	0.8253862987553121	0.25	0.9999999999996312	0.9884067168339846	0
0.2586862697696145	0.3777212530245545	0.915930812454684	0.09390852888751319	0.7798397893978141	0.8466995680461525	0.8651562393142018	0.3898096890772019	0.7021056924965685	0.29749550298242217	0.6666666666707741	4.219830331413044e-17	0.783170781059605	0.7990781432919034	0.6440802095350573	0.6225206263039168	0.14850480836333205	0.4441274648719862	0.7019805318656183	0.761782652327898	0.9999999868402177	0.9999999999999999	0.7500000000000059	0.5000000000003499	0.034298600278212195	0.5	0.7499999999999999	1.0	0.5000000000000491	0.7757300563210099	0.9999999999999999	0.6378143504984742	0.8943758042097124	0.666666666675355	0.7604297367296524	0.30923186554406706	1.0	0.6482497156086795	0.7499999999999999	1
0.6001258186909624	0.23258427195456255	0.9999999863678068	0.17604753466350714	1.0	0.9999956083531584	0.8190642108526092	0.9249782960236096	0.6873431883179149	0.9999878628103225	0.7897189234900646	0.01075846214603077	0.394938148439488	0.7033778794131234	0.3054275437808833	0.7116268455697372	0.3366527176289691	0.5966332551780191	0.7223044763171723	1.0	1.0	0.8035317713089166	0.750000000000008	0.6934337613223729	0.35314150087513463	0.9999999999497359	0.7499999999999999	0.7995287566236163	1.0	0.9999999999999999	0.6666666667152246	0.9999999999971023	0.9435492193749728	0.6666666666666665	0.890493090167691	0.7045846948098814	0.8443018054001853	0.543860579736462	0.9784309077442435	1
0.8742195569645367	0.21884245310036124	0.7955867914282927	0.0815733778130156	0.7500000000000167	0.9997736704018245	0.999999999999921	0.872095539755633	0.00020812034471650535	0.7254928034680825	0.6666666666666665	0.5984224126082799	0.6969694662607759	0.7266635538945541	0.001516434043185379	0.6212579045577582	0.75319337184027	0.9999999999999999	0.6572991879756005	0.5000004643329832	0.9999999999998369	0.7537180663930076	0.750000000000001	0.8013318565835925	0.3659870993047353	0.9999999999999393	0.7499999999999999	0.9999999999997973	0.7089280127871085	0.656753586878794	0.9979717511091846	0.999999995971526	0.8698586133249232	0.6767101370735825	0.3909405010969944	0.6435382372149774	0.250000301853654	0.5121860576734829	0.9664613341414996	1
0.8168031659407716	0.47710484062787534	0.45202406363602127	0.01534641051147111	0.7500000000117623	0.9999999999994055	0.4163960326379528	1.0	0.4451803365283698	0.5473361406359639	0.6666666666666665	0.6878722662386503	0.7612152379249637	0.4113086257249912	0.716534478648752	0.9999999997510802	0.9999999999991669	0.5622413087907641	0.5000000005058932	0.5000078411890131	0.9999980193861906	0.780510584661871	0.7499999999999999	0.6481006448845719	0.05926813611748947	1.0	1.0	0.8834619043227577	1.0	0.6192265262827672	0.6666666666666665	0.99999997907702	0.14530781004859253	0.6666666666666665	0.32285622636432226	0.30767602021166324	0.8628490831979188	0.9999999999839171	0.8563662766893871	1
0.5365271541987766	0.6501874310397987	0.8957675282675488	0.09358371920645586	0.9021122601495485	0.36782877933889563	0.7869358411544534	0.39345701441055303	0.996876277031203	0.29751151107159685	0.8238433335470337	0.001972233752151882	0.790041072668778	0.8413177734505177	0.5067859786959836	0.874625382543013	0.6909302235319515	0.5825761350798722	0.7754378431510915	0.9170493829641215	0.2565411514800614	0.9999999999998177	0.7499999999999999	0.5000000000014404	0.9999155700834286	0.9999999997230694	0.9222395270859189	0.6923452861270699	0.5000000000103719	0.9999999999999999	0.6666666666666665	0.6510468652686252	0.8981958418137189	0.6666666666666665	0.8383150409319189	0.8703519720520468	0.8167759767297453	0.8065532762166853	0.7499999999999999	0
0.25	0.4223945951099854	0.8980352693423882	0.1300147667159367	0.750000000000007	0.5662678906287107	0.6171562061304494	0.7974351965599467	0.7352542819359718	0.29757747516290717	0.9999999999999999	6.354412337669512e-20	0.6514904146617038	0.7300776203448276	0.4277895687235635	0.7849338283311916	0.8565598216443198	0.5062919509712949	0.9013138596500878	0.7328679069684343	0.7297325138499412	0.9195461865624216	0.7499999999999999	0.7306997468173002	0.028870430339087417	0.8064588340502585	0.7526301033195405	0.8542047563070532	0.9866907858207963	0.7775266572297368	0.6666666666666665	0.9999999850485151	0.7170710004056561	0.7053840334122743	0.9213487987321861	0.9999999999877033	0.37690037571928325	0.7282720114566865	0.9511053309653423	0
0.5850113942760214	0.33207402038273276	0.9999999999998324	0.1139475830707132	0.7500000000000001	0.04804516059350338	0.8106228835456553	0.8120288564855687	0.5662580334303519	0.29749655673654674	0.6666666666666665	0.3835942148330045	0.5414400755588115	0.27725171719678426	0.8068718432358674	0.8278176651596348	0.9999999999999967	0.7671537156935342	0.8678018896810464	0.8546180219625966	0.911086697211584	0.5	0.7500000002712022	0.5	0.2469371221978357	1.0	0.7499999999999999	0.6107755438985719	0.500000000017421	0.5033187933388998	0.9999999999999999	0.7812208242185117	0.878086233877558	0.6666666666666665	0.7321277342027679	0.8036651694570573	0.2500003996506531	0.5821586913402583	1.0	1
0.8297687628204459	0.08648370567658414	0.7831441804798671	0.02545714246748465	1.0	0.23115819244665242	0.3841958813062655	0.6877167514396876	0.37272959305633707	0.6458836457619485	0.6666666666666666	1.6614130870119769e-15	0.748167797334056	0.630485401269433	0.0	0.33673199651597796	0.8619857001828	0.6251401687261724	0.757686199027283	0.5000198407221911	0.46128862727748704	0.9999999999936987	0.7499999999999999	0.5000000000000031	0.19359399874768018	0.7364692419243947	0.7499999999999999	0.8782187120383924	0.7066570278069877	0.7784050887856853	0.6666666666666665	0.9999999509946077	0.9133561448505841	0.6666666666666665	0.8789068691002911	0.850402824120539	0.6328487913114562	0.8718513822262522	0.9507260752105386	0
0.8428007353313451	0.4111226344643505	0.8933771799476462	0.04819198095231785	0.75	0.9061964648432204	0.7051246813491658	0.6073555266476719	0.9998463188713186	0.2974953673516277	0.938193147768394	1.3964891758633404e-12	0.9482205651269934	0.9997953838576784	0.8497109866823623	1.0	1.0	0.3686853213525574	0.8683218758510579	0.8921330503159919	0.8845116771003394	0.61783639133534	0.859516362046676	0.49999999999999994	0.9999996615121701	0.9999999999542687	0.9470766056266215	0.9999999999999989	0.5000000004551156	0.7351473084069309	0.666666666671288	0.9999999999347631	0.5163852723571897	0.6666666666666665	0.727620363984226	0.8940597300733121	0.8756773832614043	0.7085808088336146	0.7719326925493487	0
0.2740501699435054	0.42681500263829936	0.8495737937302162	0.08157826358719553	0.8413609938590999	0.5279194316643986	0.3516804932001145	0.6831938807273488	0.5054877298508256	0.2974971497497859	0.6666666666666669	2.7226264790956076e-12	0.6843907430149891	0.7683715347606371	0.7662242577105475	0.7158737266938707	0.2802293892280542	0.9999999999999999	0.8855366043386947	0.606349551466873	0.865810234481464	0.824662243148625	0.75	0.49999999999999994	0.9999998967064114	0.6202863132779882	0.7499999999999999	0.7988365398904825	0.5741944407707118	0.9999999999999905	0.6666666666666665	0.6185085740616317	0.8710656571823577	0.7671062964153498	0.999999999998526	0.8211392744669364	0.7180112052917436	0.6107956302560096	0.7500000000000008	0
0.25	0.679663125425932	0.8069732742190576	0.027060407374939244	1.0	0.9999999999999998	0.6363070830645281	0.6113593168692635	0.21228067718132737	0.7696439413177667	0.9999999999999999	0.3506031498139238	0.9999999599304424	0.9999831884487463	0.7524315805376037	0.4200730781004924	0.8069838006582237	0.9103352778972089	0.6300990532789316	0.7069816523945397	0.8448757819785935	0.9999999997270336	0.7499999999999999	0.8640418790585394	0.086725411109119	0.5800427821383758	0.7778868978053909	0.8289353092244126	0.6508408860835118	0.9999999999999999	0.6666666666666665	0.7876748755774429	0.7249586798707915	0.8959371904539914	0.3536211688983113	0.8102856297433824	0.6885036949493963	0.5	1.0	1
0.76165542643991	0.7215907200950173	0.6962561078066846	0.037145276976978475	0.7500000000024356	0.3058342862459974	0.9183689737638765	0.8364404377067175	0.5757115146879471	0.30205767949462586	0.7277167481311702	0.2967222139518177	0.438984274634409	0.2878486797844379	0.3258762608013873	0.5444281286091893	0.5221013453601815	0.4337014984426697	0.734031003753748	0.854107836469608	0.6023074188626437	0.552017720219465	0.8190276383357895	0.8475877263987671	0.0002159141832750669	1.0	0.7499999999999999	0.9999999999999987	0.6635188670640958	0.5840390328427871	0.6666666666666665	0.702020701787987	0.9180441086290967	0.6666666666666665	0.4366719896058428	0.6986657759948991	0.5446559413223435	0.9999998667150467	0.9406598855879723	1
0.25	0.3508652655796731	0.9008331952672424	0.11637678170832427	0.9788466213796331	0.14811931301584982	0.7530724811836889	0.4091226429713154	0.02388148119546856	0.7330328233514801	0.6666666666666665	0.20288254255848373	0.48142290147249955	0.9999946756602603	0.7474101722001327	0.8696212570828438	0.6591216175707815	0.8011089292292186	0.9498087447934795	0.7877172017587533	0.7806743552285929	0.6616326022522631	0.7732328643725792	0.5000000000088118	0.0002184811271217966	0.916793014322855	0.758148695297438	1.0	0.6100612128621842	0.6386077649815343	0.6666666666666666	0.9999999988183481	0.9311751590421466	0.666666666666714	0.7650955794528619	0.7695118533769303	0.25000000000005	0.9999999812450837	0.7500000000008944	0
0.5645548063670875	0.4874460631211299	0.9160408544182009	0.2852162360470006	1.0	0.6239876450917204	0.8149895020897575	0.38818268500478437	0.7985745376382101	0.8846823224507647	0.7131688680956314	0.02611786687404082	0.6500599409129344	0.9995374209419133	0.7507279882041669	0.8025890160092669	0.8261743184301895	0.4858421909375996	0.7248635230289897	0.8002541886537721	0.7192342941918057	0.5	0.7599641028721109	0.5000000011619591	0.9757981443221172	0.9999999999999994	0.7548608032458994	1.0	0.6245574811712771	0.5657390555377376	0.9087037810926905	0.81046464181493	0.5696012613313033	0.6666666666666665	0.7163166092554218	0.6980641504099276	0.2500000035403667	0.8385545057097149	0.8886093742071983	0
0.5952717771690265	0.39293063678737783	0.8399690495776868	0.21710208800831463	0.75	0.9999999997839868	0.8760560621361715	1.0	0.49792354674678446	0.6172000142538563	0.6666666666666665	0.5820526955984737	0.7681383047383349	0.6821503944537729	0.7086079097232214	0.8899251179887625	0.47339158472777154	0.9999999999999999	0.7544491112187955	1.0	0.897380377514246	0.6284069308412576	0.7499999999999999	1.0	0.9999995972743431	1.0	1.0	1.0	0.6053471232579036	0.6717254675089929	0.6666666666667467	0.999999999643539	0.32264863505791896	0.6666666666666665	0.8202728662162494	0.9999999993815463	0.25000004224183714	0.9999999810771778	0.994520628648996	1
0.25	0.15264419211004934	0.8880249036894444	0.05979700599851764	0.75	0.8838406995688096	0.8306151210101624	0.5806752731633029	0.012260605767561293	0.6987683921198955	0.7690523186565282	0.3605491530666726	0.3243792984446359	0.2694722544801808	0.8019913906843021	0.5689695520449262	0.7627784242261476	0.4457459075704455	0.7319383189096444	0.6772750548854614	0.7352042418449627	0.7164178701961568	0.8486726143862533	0.5	0.6436189212720359	0.9999999955743525	0.7499999999999999	0.5	0.5000000000000828	0.6528089195533836	0.6666666666667038	0.9999999530132417	0.2157228036296828	0.6666666666666665	0.3935847124332026	0.7479891106250947	0.7094955872292332	0.9999999996928061	0.7500000000000087	0
0.8948788341166334	4.208046326508011e-12	0.9999999996954984	0.08939750845054663	0.7500000000001905	0.8200701100673617	0.5246273886454683	0.39617823917114486	0.5219516256367929	0.7191692627690879	0.6970080823078741	0.6247004717933082	0.5886345631753921	0.2691903628211267	0.8805434912520239	0.8773841970918035	0.8550883865690949	0.5142374388709421	0.5000000000517344	0.8417796923432477	0.29018934993043705	0.5	0.7500000011976303	0.5745078424837314	0.5518526229438483	0.9999999997791026	0.7499999999999999	0.9999999999895623	0.5000000000205058	0.7879050110320902	0.9999999999999999	0.9999999999979451	0.8936583467844439	0.6666666666666665	0.5103945798742167	0.7551330740588718	1.0	0.9999999999456958	0.7499999999999999	0
0.6272173656330113	0.16278455352987434	0.3030733257315522	0.25107494936968777	0.9613707363909098	0.7484606012368658	0.6647782893416107	0.6590642204020458	0.04497191021945278	0.6232995451825818	0.9112374091579968	0.5831885218820214	0.8104709273440367	0.7652790388696211	0.06475166599223489	0.9332519671680753	0.8324970708246897	0.9964180579466624	0.500000001456913	0.6191929917504779	0.7954146574974208	0.999999999999999	0.7500000000005383	0.5000000002748266	0.398895503519575	0.999999999648231	0.750000000000013	0.88702687127339	0.608882358135573	0.6612587746903966	0.6666666666778752	0.6198096367854633	0.9286026438512692	0.68667657949079	0.6400103375801538	0.9999999999990103	0.44709589336385025	0.9999999999998401	0.9666368222036071	0
1.0	0.907252541105122	0.8844493450349098	0.014516054241017491	0.7830022497460931	0.28327481225398726	0.8952576668349654	0.8195824914259784	0.9998457772949941	0.7681338759621488	0.9999999999999999	0.15773778463477336	0.17670005463591087	0.5448255526045911	0.6699370527073754	0.926306041228211	0.8067147688924807	0.5801743995350357	0.6113344285402262	0.8517931017615723	0.5277564414846082	0.6525357192567244	1.0	0.5000000309051353	0.1932091759645611	0.7446350930073664	0.7499999999999999	0.8302586922177537	0.7409497181372717	0.9999999999999987	0.6666666666666885	0.6661520679991079	1.0	0.6666666666666665	0.662101914746317	0.9144269845532187	0.7585321797758755	0.9999999999960402	0.9607475985153415	0
0.5939955703856412	1.0	0.9999999999754966	0.1852490182539901	0.9777325738543404	0.7856462978202129	0.7849423774657192	0.8144193393633086	0.37683710239433194	0.5627105323439114	0.6666666666666804	0.22704553434402153	0.41689640824700896	0.9328679807184111	0.746137246325618	0.5538376884311635	0.8187868483500408	0.5683250222683662	0.6204941049981685	0.5000005953290505	0.7901614866756003	0.9999999999984786	0.8447831929720254	0.8542301644136758	0.7672214808610437	0.999999999999939	0.75	0.8393632790173816	0.5000000000002796	0.9999999999999999	0.6666666666666666	0.9999999831840672	0.8440674333373835	0.6852745072157517	0.9999999999993785	0.3080980837668103	0.6559035445092685	0.5	0.7499999999999999	1
0.34960863859995717	0.7167854700699483	0.30260096129827746	0.39840516479693067	0.7500000000000161	0.3015134041131344	0.8183255200849961	0.9102970164700837	0.5706719606447564	0.6927925136255179	0.9999999999999999	1.6596214800838354e-14	0.4416517457892044	0.41581349715933247	0.0	0.4872290818308901	0.0056083637381418635	0.6124831609674559	0.6400127596729033	0.6862723962513084	1.0	0.9999999999936786	0.9061722339702611	0.8282032144317233	0.999999998366292	0.9999999999999948	0.9521896015732817	0.9999999999999996	0.5743151273373875	0.7590068604802657	0.6666666666666665	0.6988312219112374	0.7418800150706056	0.6901806706064653	0.959876181493132	0.7349506098495375	0.5913201925094308	0.5	0.7499999999999999	1
0.5962087838809508	0.2972825812295986	0.4280896155921656	0.042491926005177365	0.7500000000001129	0.7748952670043524	0.7950078416670232	0.4177764379408917	0.5015793568628641	0.6017979182108582	0.9999999999999999	0.5426944924262657	0.3233934390348586	0.2761016332419362	0.3989766358289627	0.8969639225030249	0.8221860827087937	0.7406229803570359	0.5000004712961288	0.783003372376983	0.8667699520307943	0.766044585271411	1.0	0.6218039690057499	0.2827393841057113	0.5	0.7499999999999999	0.8627460066994538	0.5677945548148825	0.5658444102854143	0.9999999999999999	0.999999999090655	0.47582176964977	0.6666666666666665	0.3603328987424683	0.7104847196945706	0.2500000000000049	0.5	0.7499999999999999	0
0.5605556647039434	0.34970411958232567	0.30319345716396173	0.9618483899883257	0.7500000000000007	0.6116906724148135	0.8592726082095741	0.8179610844525389	0.7040200487238238	0.6592158817167173	0.6666666666666707	7.746293640477761e-18	0.4607072564386892	0.2870654339893496	0.4137974760475776	0.7564492341615052	0.5155189158315354	0.9999999999999999	0.7393884753890164	0.5000112498045207	0.9198140283316681	0.7982443568982807	0.7499999999999999	0.5000000000000037	0.8557225511216385	0.9999999999996406	0.7499999999999999	0.9361292633127603	0.5000000013032987	0.7560717207726595	0.6666666666666665	0.9999999999968228	0.9359945389709197	0.9999999999999999	0.8796600013147212	0.9999999999893948	0.2512010188354725	0.5	1.0	1
0.8415430441789862	0.43474588934136515	0.6516325957798879	0.060484179139229065	0.7522588457257445	0.19960199377135568	0.25	0.9165279044699314	0.769314655338785	0.2975516672070617	0.6666666666666666	0.012451364322478672	0.6336590990576418	0.8842824849143246	0.7757408934725016	0.667233933003184	0.7147469011302249	0.9999999999999999	0.6746295816320336	0.7739572023127447	0.7967426119397253	0.8210750648841803	0.7499999999999999	0.5000000002264404	0.8680205945944169	0.9999999980989872	0.7826647524438696	0.8593691390026669	0.6296123176837132	0.6727508593044468	0.6666666666666665	0.7726103024036841	0.8631287593340315	0.6666666666666665	0.5246206634222866	0.6472423246262564	0.669619077928585	0.5338491433392563	0.7500000000000008	0
0.25	0.8396719387478767	0.9226191798046797	0.6941563299388197	0.9501623094684688	0.6225583902462365	0.6056094566916329	0.3887834640788616	0.22427555432354648	0.5422989037222012	0.7528201147887215	0.5777255051508522	0.3970862218523602	0.7341945863427628	0.1081571371169793	0.8024052019439012	0.7669084773007	0.9999999999999999	0.5000000448825918	0.8213492942678295	0.5669437722429818	0.9999999999947107	0.7499999999999999	0.49999999999999994	0.26244157447899613	1.0	0.7499999999999999	0.9999999999999988	0.5000000000003031	0.7882153735530881	0.7140598582248224	0.6427890764802929	0.9999999999989713	0.6666666666666665	0.8131637197789544	0.33087509680622407	0.2500000001999243	0.5	0.7499999999999999	0
0.25	0.40229212403227643	0.8786161112688788	0.010620024551550538	0.7500000000000059	0.9998198525154448	0.9999999999999989	0.8073010989451948	0.3982423491348819	0.29750488467433744	0.6666666666666666	0.6861464839310231	0.7014848759611887	0.7587385779417257	0.8011688699658329	0.8743421728523043	0.7301870896517841	0.2542050655021344	0.5000000000002962	0.5000000191657993	0.2943724473948115	0.6176279545624472	0.8777992582169123	0.5000000000000213	0.686294416108148	0.8862908628112619	0.7500000000002847	0.9999999999972674	0.5576101439328646	0.8335469975449696	0.8118617493319596	0.7006197660830848	0.8634323308700543	0.6666666666666665	0.9999999769750777	0.3348692782671726	0.5784232399205881	0.5470579853617048	0.7499999999999999	0
0.6328716134632847	0.3903235680881394	0.7751855786972727	0.14231294383275922	0.9822079082865254	0.5263126117189748	0.9014379408336819	0.922879012192244	0.9999903074197453	0.9995776278579345	0.756949583813134	0.42214154879345694	0.008626494760015733	0.42602842759349685	0.192971672009256	0.7392580996309411	0.3062911052029587	0.7599603487553523	0.5000000000000001	0.5000000260851145	0.8041939265925694	0.5793058141177508	0.7500000000000032	0.5000000000000001	0.2861806494908165	0.9999999999999994	0.9905999904655892	0.853500383202942	0.5759980308482153	0.5589737792265808	0.6666666666666666	0.6722315466303992	0.9491142029448555	0.6666666666666665	0.9214655445927231	0.7824369544489398	0.9555334565772585	1.0	0.7499999999999999	1
0.25	0.8462573708803076	0.9123862623338839	0.04759778288352126	0.750000000000001	0.7524358466602067	0.2998417251908143	0.3881835007139083	0.4115924817345483	0.29749543270614315	0.6666666666667308	8.370377138932251e-15	0.4738510212958752	0.7582398679692295	0.7734390763645147	0.8814846907138162	0.629127422944363	0.4229599519165026	0.5000000000603068	0.7459346586290571	0.7115889775251206	0.591959317810633	0.7499999999999999	0.6402426584209449	0.6714944846225771	0.5756432581711632	0.7499999999999999	0.9040508777508408	0.7306236593880083	0.6409632310434736	0.6666666666674832	0.7899548621491375	0.4106310988188095	0.6778638111922788	0.9999999999478129	0.9999963231887826	0.25000317421011437	0.999999999999998	1.0	0
0.8434525116102592	0.935604984628238	0.8364288087662964	0.013474617256459575	0.7500000000000593	0.6833028904392904	0.38087866955594696	0.5156094635051751	0.3563568966265925	0.59070696871278	0.6666666666770973	0.4726599829085854	0.686929196789136	0.7427886041253138	0.7737818235987037	0.25168793941243467	0.7413880529302481	0.9208192302629963	0.6877228089738969	0.8379692434944805	0.7193517148664011	0.7672087089081309	0.7500000000047891	0.5000000000000006	0.21827499544376214	0.6242790313713218	0.7499999999999999	0.9999999942611733	0.500000000062649	0.5769347179253304	0.6666666666808633	0.9999999871921836	0.032517392881237325	0.6666666666666665	0.3568269908547532	0.7240481878008469	0.6409830080248634	0.6798932926293277	0.7499999999999999	0
0.5644869532466014	0.5830479821139584	0.9176634687530055	0.707003310752267	0.9999326317332208	0.9998766650000736	0.7922750230007771	0.9395625602426803	0.38672701450445807	0.29750728126116	0.6666666666666665	1.372739737898023e-17	0.7284857570593922	0.6473366477412758	0.7547000685287419	0.5319633432340206	0.5485395114224432	0.9999999999999999	0.5000000000000028	0.8445635644052527	0.6829050241835106	0.9999999999933518	0.7500000000000047	0.653027901347644	0.6304516596733027	1.0	0.7499999999999999	0.7201400930523525	0.5970099465499559	0.9105559872097291	0.6666666666666665	0.935614649517202	0.8920546905646755	0.6666666666666665	0.5015001637078575	0.5915314201731139	0.2500000064232319	0.6840971286089903	1.0	0
0.9999999545337249	0.8657125836651706	0.6158950436959024	0.7009411236563052	0.9409039045687356	0.11088872330669736	0.3463261561898727	0.6570222999127654	0.7022014947515387	0.2978873833630182	0.9999999999999999	0.33692384506676554	0.4497053068231043	0.3260662791909005	0.5391176637346853	0.7793079508600209	0.673355604674773	0.6472355343869436	0.5000000000810751	0.7533308180628329	1.0	0.8162689650684329	0.7500000000000006	0.5000000000011486	0.9468830561014939	0.6790972320754493	0.7499999999999999	0.741767557845519	0.8837810616392738	0.5871212798417718	0.6666666666666774	0.9999999952695507	0.999999953593038	0.6666666666666666	0.4325195559503172	0.33588512108016905	0.4360600739697855	0.7500028437950075	0.964766578372477	0
0.25	0.6460238790281359	0.5148748097676558	0.014117497230140115	0.9974297002624309	0.6561193194897113	0.7854815739874399	0.5012928930188681	0.5146844610325868	0.8140117643331073	0.9999999999999999	0.208930921027311	0.9609627316273771	0.36232431616982186	0.7814371195284487	0.9999999999826479	0.9931187686831818	0.6029682561624357	0.9922296243961397	0.5000333822855243	0.8805685045867638	0.8858309218669888	0.7499999999999999	0.5000000000000044	0.9999990880747807	1.0	0.7499999999999999	0.8581382120618627	0.5000000000782864	0.8449846042780356	0.6666666666668003	0.8429614204534992	0.8417441173431389	0.6666666666666665	0.7327937392733036	0.6110177162349536	0.915504571925811	0.5113254177969603	0.8278345702678176	1
0.7681660114484778	1.4932677244808854e-20	0.4934794567405918	0.23904131231033998	0.8644035794425561	0.7328956299853137	0.8330706296018073	0.47350154621018653	0.520376107777018	0.5049548440915275	0.7069901927518664	0.6496590873420927	0.8090852981941152	0.7418287361107119	0.36728744154337717	0.45638325082753295	0.9999995616751387	0.44639426736387167	0.7768258626122548	0.7159734679746044	0.9999999990610625	0.9999999999962331	0.7500000000000014	0.6333542890781014	0.5098054065976643	0.8621432859888061	0.7499999999999999	0.9999999999999943	0.7691034840137402	0.9999999999999999	0.6666666666666696	0.9999999999946203	0.9072466545420323	0.6666666666666665	0.3480113961156714	0.3115665537136402	0.5979264884213858	0.9999999880355763	1.0	1
0.7146891353959816	0.14491946039793138	0.7846789918838024	0.47035850341074703	0.8671614428131112	0.7385017731089882	0.4373583091851966	0.8690156829709501	0.04385320606419782	0.7754936898334919	0.6862195200317585	0.6211517677752765	0.5924737696661984	0.344855780743464	0.8023043995088781	0.7263755313637128	0.39390039328499027	0.4870006726489782	0.8738215925206645	0.8378265045496066	0.430348193080742	0.5021298423082953	0.7499999999999999	1.0	0.9036885569663494	0.6589215818803371	0.8565844257376143	0.8878907859404512	0.6945821077205357	0.9999999999999999	0.9999999999999999	0.6641091664049021	0.8747753198586078	0.6666666666666665	0.8176866332918427	0.750020810164049	0.2500000118262634	0.6758902232689905	1.0	0
0.25	0.8098493395972184	0.999991831907083	0.26779856610727043	0.7500000000000001	0.8507944358279208	0.7545703781345809	0.8892912923058931	0.2029555096463506	0.9976277042663915	0.8037227252524041	3.8147282049086956e-15	0.9408311050146387	0.7491236058099804	0.7363700952774155	0.8640714123415113	0.4738325975551452	0.509768906265375	1.0	0.7578437400654938	0.8432207788214143	0.5	1.0	0.5000000000407386	0.9495207487685797	0.9409998982725348	0.7499999999999999	0.9999999999999984	0.5000000000000003	0.6823740072329726	0.6666666666667117	0.6933554273680472	0.7288981163182215	0.8542278880210303	0.8813318211777642	0.7074073699250523	0.2500000019812263	0.5155067345800253	1.0	1
0.31312058682530536	0.6266320440094935	0.7135907618825574	0.6042658937930132	0.75	0.0130292899818556	0.7582274888756106	0.8527028171390065	0.38215930987177216	0.3146202799424059	0.666666666666669	0.4952368802231414	0.6183511793872537	0.42613887762674896	0.07860552025676056	0.6164112868951815	0.36852017815442806	0.9999999999999999	0.5000000012217082	0.6833916367194495	0.8342678273333894	0.9529937955384848	0.7499999999999999	0.6785370136821259	0.7890721301430685	0.9999999999999986	0.8677107651820288	0.8102396483322287	0.5	0.9999999999839275	0.8827774410134259	0.9999999999650172	0.9360254930101913	0.6666666666666665	0.374520597093575	0.9999999524454648	0.25002243868529883	0.5727987318157023	0.8262524888989944	1
0.35631823064602025	0.5764081042039789	0.4129879842658424	0.010774469838536596	1.0	0.5095336423741117	0.4594891127492008	0.8169661855177139	0.5038898327604024	0.553644820951225	0.6666666666666669	0.10659730168271181	0.7331647970098639	0.5775639732822117	0.08101749933825984	0.9312506679840469	0.36886182778299853	0.4590498641917835	1.0	0.8240692671318528	0.5498249299389396	0.9999999999999993	0.7499999999999999	0.9258429583599994	0.9999999726420618	0.9999999996623975	0.7499999999999999	0.6767464049762053	0.6001285291395115	0.7653065111791593	0.6666666669057966	0.7938814621992127	0.6984871331595397	0.6666666666666665	0.35156536979465614	0.9013053405461068	0.8592361501513254	0.5	1.0	0
0.3389805245151667	1.0	0.8744010706982583	0.1929907071704536	0.9020879045241982	0.5125428547129951	0.25081770673704595	0.38856814982998494	0.9999937577980901	0.2975048584368349	0.8820633003528087	7.429277813073911e-14	0.4378594423391387	0.2716651925614184	0.0	0.6004925221155846	0.0	0.9999999999999999	0.8785676443918414	0.7609340331919698	0.8953603454958599	0.7770672422502294	0.7500000000000051	0.49999999999999994	0.35947692680670945	0.9999999984669773	0.7499999999999999	0.8862535208411235	0.5000000000000053	0.8566803170899042	0.6666666666666666	0.7620871597068135	0.1288412060367696	0.6666666666666665	0.6804225313727357	0.7609346264190442	0.2500000086864695	0.5281459772356933	0.7499999999999999	1
0.7557353086196807	0.6302353676887981	0.5459087147734246	0.025839813309115264	0.7500000000000411	0.7604013529061711	0.7957232951041635	0.3949987676174052	0.0267047921699461	0.2974960277268071	0.9999999999999999	1.1622122217863123e-14	0.16757821659031738	0.7406853640426532	0.3447628838469478	0.5695208630770161	0.872954162861273	0.6451244449857874	0.6815809744179249	0.9035013645066445	0.8495698848166625	0.8388365840171955	0.9246328385277475	0.5000020840388822	0.7956410083815001	0.8017597131337	0.7499999999999999	0.9214044167771809	0.6898465253381525	0.999999999893534	0.6666666667626527	0.6690586099639556	0.619943868084716	0.6666666666666665	0.8356393175130243	0.8922179062034955	0.7292707782185428	0.5742805014428063	0.9363001712950024	0
0.25	1.0	0.8783758642123084	0.008393896415323765	0.7500000000000001	0.12399819804108218	0.5141417089814988	0.6853959004708754	0.7153354625354295	0.6209548701029353	0.794332072294224	4.0670723009492634e-17	0.3623644851799512	0.9999999999861022	0.625975464951015	0.738210159597077	0.2993959496957628	0.676296895560105	0.5000000000589897	0.8113425437568933	0.7287866462002712	0.7351083778464219	0.7499999999999999	0.9265632560626509	0.7988298655370856	0.7471024928327772	0.7499999999999999	0.837909059911676	0.6727560005013851	0.5895323381193223	0.6666666667319686	0.9999999999898642	0.932014554612826	0.6920505814456528	0.7877849445697234	0.5745564978299808	0.2500000283491705	0.6806450632782484	0.8072716302999017	1
0.9098188995667095	0.8341921882923017	0.632165490685146	0.3911698061035353	1.0	0.7255624476358558	0.539163520068783	0.9999999833840028	0.05715507140938214	0.8303042143912229	0.7383283177089034	0.2927856030972249	0.6685676892185298	0.2765655166362422	0.22714491484684207	0.999999981723894	0.7853064855730258	0.6008594402461875	0.7028896043627813	0.8635130039431873	0.9056167094709835	0.9999999999467228	0.750000000000001	0.7342812604764767	0.3693882106274668	1.0	0.7499999999999999	0.9091586062910512	0.8910418825955967	0.9999999999999999	0.6666666666666665	0.9999999999325357	0.8460942466291579	0.6666666666666665	0.9151966287824655	0.8799502522271556	0.2500029618298766	0.9999999999875582	0.8945762772346433	1
0.6008460466150277	0.7942277864428889	0.7881104365587983	0.07286436010657375	1.0	0.867188320875015	0.9999999999615785	0.6719059762957916	0.5094773849797121	0.6765401749936983	0.666666666702153	0.26453828700898646	0.5584425796487479	0.6233045360576006	0.6159280866080915	0.6015791656918522	0.6863757606279487	0.9784969784319844	0.49999999999999994	0.8380466857542298	0.7267892523769126	0.5569417140625218	0.8101286459457528	0.5962128804896839	0.9999999999999847	0.6515059264704874	0.7731701591578943	0.7302692224619709	0.500000000162402	0.9999999999924023	0.6666666666666665	0.9999994702687987	0.26288090039750517	0.6666666666666665	0.6633407988073936	0.30749744395424367	0.2500000000009337	0.6423388188278507	0.7887317721237339	1
0.893720541394296	0.6787180823185037	0.8047091588805118	0.015104732758274236	0.75	0.4755504369060425	0.3588006480989271	0.8974722263560808	0.36754669725395606	0.9999999979027296	0.6666666666666665	0.457995222864979	0.9999999999999999	0.7369664638048065	1.0	0.72512510785019	0.7552585798407547	0.6562971178605446	1.0	0.8606264243432886	0.7805843657510267	0.5153367533052461	0.7499999999999999	0.5000000000000002	0.49355904776058435	0.9031341145983103	0.7499999999999999	0.7060685223917539	0.999055717974058	0.7295182629265882	0.6666666666666672	0.8434161319323601	0.8967113017197924	0.6666666666666665	0.7329638673552312	0.9999999999995844	0.5817549664018928	0.5	1.0	0
0.6343651584586457	0.3606563964002186	0.8715397455601238	0.08161125798241368	0.75	0.6129105617868545	0.767285894490557	0.7872201264032905	0.49200124640214987	0.7584650076687542	0.7292552162597816	5.994753872143841e-16	0.7322089773532193	0.6771071127371152	0.4059309538331585	0.25	0.780630353406392	0.9889613384884253	0.6248753346975204	0.7449478662478144	0.8251189449423708	0.9097009936663863	1.0	0.500000062828077	0.931184692920289	0.5	0.7499999999999999	1.0	0.6242896897252374	0.9999999999999999	0.6666666666666746	0.9999999100178559	0.8604697334423773	0.877046568107815	0.9500152170090451	0.8691989457108421	0.8812367864078465	0.780681362729511	0.7499999999999999	0
0.6511310338509617	0.8478509695466263	0.6194445473522232	0.12402979137722428	0.9741197198577196	0.8636261578598289	0.9999984382843219	0.4682648857715232	0.44371720054043673	0.740117210093959	0.816699702025178	0.6724950331987309	0.8748393727180263	0.8927722628257965	0.22141310993882451	1.0	0.999999789837414	0.782756470056365	0.648342335845324	0.7168209113668057	0.7452343621634535	0.5574802499756271	1.0	0.7311076823379008	0.9700470824133421	1.0	0.7499999999999999	0.7841144778192592	0.5000000000000896	0.9999999999556484	0.7296208070252632	0.6564280064144826	0.8218656041346865	0.7046714212732841	0.4154249397943419	0.6362156960526655	0.2500000143631045	0.5	1.0	1
0.6390946544735332	0.17580943140162605	0.8039606540524642	0.0340227275867504	0.9249081465107941	0.7428305769561967	0.9177765411280776	0.8340257735524628	0.000208115651724796	0.9999999999999925	0.866376102183739	0.4436359847727936	0.8426645986853304	0.7733578343088273	0.7426422502101439	0.8767905112968489	0.6180716350153953	0.7422292890333817	0.817366880841384	0.7624919525968183	0.8587663666030069	0.5003333015995415	0.7500000000012382	0.853541727161838	0.7255553318188394	0.9999999999986705	0.7499999999999999	0.6739823711860242	0.5000000000577806	0.8158376940767365	0.6666666666881539	0.999999999990905	0.9105308136073988	0.8361380560344318	0.9999999999956111	0.3218878584893244	0.5441943174745081	0.5	0.8693088303336073	0
0.8157251353726565	0.927548587507468	0.9999998679875869	0.8955465283774922	0.75	0.9999986309721353	0.778113935655866	0.5801584314783389	0.5282009229514406	0.9999083778231113	0.6666666666666665	0.15509444039902395	0.016474312826519896	0.26915521358447825	0.4052959752642494	1.0	0.9999987258176362	0.9999999999999999	0.7066771946082121	0.8522357319960594	0.8545528360628963	0.5239523622173606	0.7500000000000002	1.0	0.38892596569094634	0.99999999995682	1.0	0.9024620234571719	1.0	0.9999999999999999	0.6666666666666665	0.6784758325914038	0.793176623996008	0.6666666666666665	0.8223222572420538	0.9999999571485254	0.2500000060660629	0.999999999740904	0.7500000000000927	1
0.6477260357290744	0.17396769093076325	0.37002110977602076	0.09270593458726986	0.9873198623794872	0.5881275577753664	0.6695123927416925	0.39497506857855635	0.7836665676391951	0.6085597901759007	0.9286439526661487	0.10455482012277904	0.28450837921616895	0.4345978753772614	0.4376532956240696	0.9999999999987629	0.7298441487898352	0.5761832862778486	0.49999999999999994	1.0	0.8473227484419492	0.999999999964789	0.9382946016110527	0.500000005303702	0.9999999931657061	0.9999999999276076	0.7499999999999999	0.7623399883788317	1.0	0.9999999999998658	0.6666666666818478	0.9999999972448186	0.807236952085411	0.9521499140917299	0.8419952665807178	0.6221651033000274	0.25000000000561473	0.9999999999989004	0.8796972720255195	1
0.9060336096464576	0.30465339960061266	0.9999999999907888	0.14062748062897162	0.9848053020864748	0.2816170517035438	0.7698490770356785	0.9999999999999999	0.5917019295494192	0.2975539250260127	0.6666666666666674	0.05928273946483009	0.881232601049165	0.5788824082625007	0.6923940111336027	0.6781124939870368	0.8276180000670325	0.4708832348675427	0.6424734223433578	0.767090703002147	0.6877242000556911	0.7385547784311287	0.7499999999999999	0.8518224955390943	0.47513199232946507	0.9999999999999077	0.7499999999999999	0.9097357285920109	0.922811022993878	0.5870039685379446	0.6666666666666665	0.6153598156840139	0.8936574660224518	0.6666666666666665	0.7446862272746759	0.771801115301405	0.8994455349075591	0.8384239732452279	0.7499999999999999	0
0.9999999999999822	0.09180767801430995	0.8767984657179507	0.15366733141084918	0.75	0.7145907962627314	0.8038342592389123	0.4841179132543849	0.347012274857286	0.29749623538582476	0.6666666666666665	0.07503166573521643	0.5334038490738333	0.9999999956531429	0.5490838470555879	0.9307521002574447	0.11473292805764222	0.5569513198169462	0.8687267958878364	0.8797071489211283	0.7130384329636089	0.7075868790206523	1.0	0.6838342800024256	0.6260886742275187	1.0	0.7499999999999999	0.9999999999996533	1.0	0.6055640636584947	0.6666666666666916	0.6227637676116192	0.925497766899428	0.6666666666666665	0.8929395500375403	0.7542998093170572	0.25	0.740729595524072	0.9844951611996385	0
0.6717980619054296	0.3118251364533515	0.9999999718034396	0.17564427776400998	0.7500000000000773	0.9999999999997764	0.9999999992504176	0.4123359235124309	0.8540311130946452	0.9782971899927664	0.6666666666666666	0.06658957127016545	0.879599202148575	0.9999999999297203	0.7219781402873978	0.9999993085183706	0.22215532348197387	0.9999999999999999	0.5000012876672499	0.8037924313408633	0.8191540271412184	0.999999999999933	0.7499999999999999	0.49999999999999994	0.9999997140670381	0.7762020630576693	0.7499999999999999	0.7936565494306809	0.8985684773123135	0.9999999999999999	0.6666666666666665	0.7059663186930942	0.999999999993086	0.9999999999999999	1.0	0.807123522850407	0.9536467171317955	0.5	0.9062226124403217	1
0.7367925442633712	0.14311130233719233	0.8145112095046875	0.1853896169452062	0.9971859117941223	0.022260921196014454	0.5585161925322832	0.5307308512152477	0.00020811604752653997	0.5661713157693984	0.6666666666666666	0.3401732448684152	0.7808851962655023	0.5827945374966622	0.8280282051491359	0.8784976988134733	0.7584283667801436	0.4795135821531842	0.8909848842208882	0.8702859312456057	0.7502162839233996	0.5	0.7500000000600779	0.5000000000000031	0.9768871395385894	1.0	0.7499999999999999	0.591447289069014	0.5000000000011144	0.999999999863858	0.6666666666666665	0.7003650174342696	0.7789006137358249	0.6666666666666665	0.9000252622366494	0.7074746953638591	0.25000106964801005	1.0	0.9986588133386365	0
0.6524029527871211	0.7678379227808687	0.921372396162728	0.025797188489705164	0.998621336092495	0.999998406012855	0.5981536049608649	0.791522424853352	0.4665655112854021	0.5097618248054135	0.7099355898178734	7.283557771594006e-17	0.8294224457156686	0.27754914960332466	0.831993993368409	1.0	0.8031783225377666	0.6847275817616878	0.6311789822459715	0.8745581996904932	0.8581859052364422	0.678769736340952	0.7500000000409204	0.6897777478629515	0.013854358116524797	0.6642006793730866	0.7499999999999999	0.833579403132708	0.9404299795705766	0.8906414704052862	0.6666666666744928	0.9999999995807437	0.9999999999972924	0.6666666666666665	0.43223829515638823	0.8545670833130496	0.6734580751356776	0.817810488788973	0.7499999999999999	0
0.49415718348025545	0.36686906181151985	0.8771445736495806	0.6194329135128683	0.9997685440352545	0.8331253448191102	0.9422654929066223	0.8025416839289339	0.10728806284284728	0.9951211076232336	0.6666666666682033	0.4845912778513274	0.14118204215838917	0.6400253867054386	0.12002290253915336	0.4957045299908224	0.37014786061319316	0.5689577234267869	0.5000000004096022	1.0	0.8604309953527717	0.9999999996284404	0.836225818594036	0.9626927588651986	0.9999999974428936	0.8803429620105861	0.9973744740444102	0.9006164865864479	0.6518551982786069	0.6787623099109044	0.6666666666666665	0.7042999015406641	0.865281727953329	0.6666666666668014	1.0	0.879554797392604	0.7219236433441963	0.7669513263415417	0.7499999999999999	1
0.25	0.3564521841440142	0.9999999999999419	0.04107121026745786	0.8009446320095297	0.9999999999884465	0.9999999999999913	0.8193749254664012	0.9999987592676124	0.2974955079151857	0.6666666666674381	2.7031384156983532e-11	0.5100978660008371	0.2721221019047226	0.656897939779477	0.272363427412206	0.20089595616879358	0.39748634911906233	0.6327267813412875	0.7926708942216907	0.8843289109987439	0.8794553508640436	0.750000000000013	0.9863765695904831	0.09074041154552287	0.9999999999999717	0.7499999999999999	0.8424801585124903	0.6296581792138607	0.6207508446311757	0.6666666666666665	0.6376042688480412	0.8382082564997316	0.6666666666666665	0.3214976303836739	0.7522858138021169	0.9597474382499978	0.6939622718626769	0.7499999999999999	1
0.663415752910295	0.6450922489617803	0.9025465684877338	0.1434852771829126	0.941369018171051	0.19362756217574043	0.9999999999998996	0.8264268634496457	0.0002081156517503947	0.2974954765899567	0.7461363721924877	0.08832205477707114	0.5791817496816205	0.6202443896531045	0.7122622189972493	0.6662162190415982	0.7665048823179234	0.4327583665927408	0.5942433455986791	0.7481411062585063	0.6658883294511934	0.6028424627923908	0.7500000000000562	0.5000000370764148	0.9802201277711277	0.9999999999999999	0.7499999999999999	0.6483679032269443	0.565318924039285	0.9999999999999999	0.6666666666672503	0.7055773139577003	0.7497249397640646	0.6666666666666665	0.8538224802278012	0.3516644978655811	0.8073055293349494	1.0	0.7499999999999999	0
0.6102753835148316	0.6535808737229241	0.8563805424961887	0.19872681143667123	0.7500000000300561	0.8244899061168961	0.9029925979784639	0.38862457974233106	0.5966478718312261	0.8776790263991636	0.6666666666667203	0.31163936298754574	0.5601348410988947	0.6205218454177048	0.23329345817708239	0.7205016935717925	0.5533960864725465	0.642141034344651	1.0	0.8254035151134502	0.8873887364910504	0.760775003237619	0.7499999999999999	0.7031729657450996	0.9361707817292508	0.9999999999994492	0.7499999999999999	0.9275422182534127	0.5449306147539621	0.999999999999986	0.6666666666678017	0.7312512265225163	0.8706714441816027	0.6666666667546003	0.34210137170322674	0.5966095910394197	0.5156741219101599	0.5576564119661758	0.75	0
0.7376182810595513	0.7326836645195272	0.3028526788378016	0.4231364986371291	0.7500000000005873	0.5534257486709986	1.0	0.43579145701802197	0.05321222680272928	0.39958187282103935	0.666666666666676	0.35174369653073123	0.542484421273579	0.9999999993722886	0.34159807808961135	0.2766748959279982	0.39731562227343714	0.4362555652584861	0.5000000000000003	0.5000000063665528	0.002601718269668341	0.8348212283554572	0.7500000000000049	0.49999999999999994	0.5887634069542445	0.5447085723255549	0.7499999999999999	0.7149101417514574	0.5	0.5004985734727948	0.6666666666668842	0.9999999719558822	0.7648861944820402	0.6992414027756544	0.9017046051438046	0.8876220101665094	0.875928379744755	0.5	0.9513160774811646	0
0.8421429400262448	0.25348021582432745	0.7758497871797578	0.2810204684104423	0.75	0.9999999999993091	0.7744195576190505	0.8989079678671636	0.07061686521793782	0.633714358970761	0.6666666666666675	3.333478615216331e-15	0.5288230709624204	0.42174507888073237	0.6372044328113478	0.6559799503015766	0.25475799269344246	0.7926598551762742	0.6999958029659714	0.6577425556407077	0.8478020406130706	0.7902527556634823	0.75	0.5000000000000172	0.29287694894274424	0.8055852938212236	0.7499999999999999	0.99999999999845	0.5824170838779852	0.9999999999085679	0.6666666666666665	0.59821133055099	0.9999999999999007	0.6666666666666665	0.49081333959537843	0.9999999999667264	0.7787686666380024	0.6401408411815988	1.0	0
0.7195410047574419	0.6717891196303616	0.8498533023289885	0.054327548928772236	0.7500000000000681	0.28867117261944547	0.9999879778319312	0.4135070286757213	0.6540596425226191	0.7537310994249717	0.6666666666666712	0.5893874104838478	0.8724134483778393	0.6410099428126295	0.4679193494218483	0.49476471989922155	0.999910677955357	0.636837424586294	0.49999999999999994	0.7205781738559387	0.9999999999999994	0.6201649004107839	0.7500000000189441	0.5991508843161315	0.2521899376370235	1.0	0.7499999999999999	0.8699287716421192	0.5736807993023944	0.9999999999422136	0.6666666666669084	0.7065808749825391	0.9690143765688803	0.7782850429629502	0.884636075287981	0.3074992733101044	0.4199964303583892	0.5	0.8770631373791372	0
0.6648846549906825	0.774066035806453	0.8404490030658405	0.4384321905463111	0.7545762635988619	0.7443240276440469	0.9999999999999998	0.9058543581156675	0.513057517587203	0.9978811155918039	0.6666666666669195	5.625212091137829e-18	0.0	0.5762976959565292	0.7166557850361911	0.8448405750644913	0.31316859521607726	0.4969218863166074	0.583031357568456	0.7557305718419958	0.8352630094854124	0.7451485025321533	0.7499999999999999	0.7228352068140949	0.20936326275515138	0.5298266102881665	0.9795177899887904	1.0	0.6401633694668563	0.8480947728291924	0.6666666666666665	0.637514818637727	0.8177271465693187	0.6666666666666665	0.8285382549472485	0.6639360227753155	0.9192589883733282	0.6344279504101746	0.9379181328726065	1
0.8852460244016773	0.6345327368855905	0.7867141370423671	0.06417931077064859	0.9108169375705157	0.8257612438127063	0.9999999597641909	0.6703344820584074	0.8430135057257905	0.7199140562647448	0.6666666666666665	0.25233748572529907	0.14767829170465974	0.9999854436322222	0.6036987684056854	0.39558630131506833	0.7599665497882804	0.5479373207452902	0.9630644535869441	0.7934129824512959	0.706146181900825	0.7211162813715314	0.7500000002091598	0.5000000002154734	0.36748859887571345	0.9999999999999994	0.753692638944466	0.8614878323807943	0.8073122114516258	0.5496030751481642	0.6666666666666669	0.6141357204311432	0.7744070076985855	0.6666666666666665	0.5109466519408263	0.8984704423627662	0.5676890752642425	0.9315209912601663	0.9647954317761025	0
0.8190754956602754	0.6118805315652055	0.3063369177608277	0.5254133307064587	0.75	0.368297005191635	1.0	0.8088074487136148	0.8640001886603824	0.661893175086919	0.6666666666666916	0.0347341897550266	0.9999999999999999	0.5322764487965383	0.3264100326354774	0.8897450439771473	0.7902379127188995	0.6206419630567881	0.5000000000143732	0.740712174558579	0.8394657964488623	0.541141531164357	0.7500000000000072	0.7970794040401111	0.5118563577835978	0.9070269688019675	0.9148710146731794	0.9999999999998169	0.872709557110169	0.9999999999999971	0.666666666666669	0.6610226827548711	0.7532254468886221	0.6666666666666665	0.944284657255314	0.9999999999937733	0.9447019206088055	0.604903958294114	0.7499999999999999	1
0.25	0.4043147122600298	0.8406938417243002	0.36377514419297957	0.75	0.1251665422861038	0.8047993577105084	0.8184759464996159	0.3417340306793766	0.9999999951776779	0.6666666666666666	0.5528791792229061	0.7327364385656956	0.7522687658033691	0.5476061484316068	0.6977997146765331	0.7083572797960237	0.5689985943259708	0.5975033289339275	0.6687101101796391	0.8927957490979579	0.779581262892947	1.0	0.9202166242736057	0.9999879480968429	1.0	0.7499999999999999	0.8770763886187695	0.5908360077998317	0.9999999999999998	0.6666666666666665	0.818675865272761	0.9423219946719201	0.7568875914501794	0.3259980678340378	0.70778684121599	0.5686606691998418	0.5	0.9018789031162258	0
0.8818745618002235	0.6679968011245584	0.456627613537713	0.010174492370689752	0.7633779854491	0.03217068594358499	0.8313880653568686	0.8497463158510328	0.3438269985547137	0.2975010636232641	0.878996063776227	3.551381057500332e-20	0.23879502689271753	0.32229262419159754	0.7090926942898393	0.5702414197006047	0.870162327693164	0.9999999999999999	0.627562971309098	0.8039244842491837	0.0052738643223200045	0.9999999999954722	0.854563000877366	0.8740960765650961	0.4726068566613586	0.5591168783637649	0.7499999999999999	0.8035923132105355	0.7123852390089961	0.6498964078893829	0.6666666666666665	0.5198698133279813	0.9457922963679855	0.6819713038281202	0.72956906616446	0.3680305024095872	0.2500000000000323	0.7412256140509429	0.7499999999999999	0
0.9999999999997623	0.613622954133735	0.9999999999917801	0.016501994874022412	0.9966384771350375	0.663503851325274	0.4462979489589197	0.390572040839217	0.33965926433750654	0.697914834564549	0.7994800820096465	3.4367139700266954e-12	0.7397986607647116	0.734679658532879	0.39600426530290195	0.6723874264649451	0.8097812255232981	0.7402930980562195	0.5000000005127647	0.8674176719152678	0.8989499325818632	0.9999999999988604	0.7500000000000625	0.8039096438910482	0.00021606178920810087	0.9293683622325667	0.8482091131191662	0.8793503223698275	0.8128801858452633	0.5462754858403662	0.6666666666666665	0.7363086954397309	0.9763655688171461	0.6666666666684119	0.3294195866204412	0.3119450973627787	0.56221537762829	0.9999999999995832	0.8983048865091443	0
0.2672481041196514	0.7162202607539575	0.999999999999979	0.021719860518628908	1.0	0.7062566462071749	0.8758674011757726	0.4555667280696717	0.5075524704435235	0.2975270655208034	0.9999999999999999	0.5567327386748149	0.7972945292376638	0.7053447087633741	0.07439281278788346	0.25	0.348967699160551	0.6000284222336518	0.5000003342082597	1.0	0.8241570123056823	0.9371116422763944	0.7500000000000001	0.5000000001779965	0.059012302872359056	0.6271699881128948	0.7499999999999999	0.5	0.6792267195724719	0.9999999999999967	0.6666666666666702	0.999999994725647	0.6928962924920513	0.817441055253995	0.375384901360848	1.0	0.2500002632665383	0.5828779316890034	0.7500000000000046	1
0.5538570298178368	0.7645410968232116	0.8571664437850114	0.11387249494714202	1.0	0.6311879741604809	0.5269553036965322	0.7815817064684707	0.04928633958704273	0.2975000954223234	0.9999999999999999	9.07328914597685e-14	0.7916303054570388	0.9999999996689509	0.7549953331285822	0.8240213024704436	0.9999999697875297	0.9999999999999999	0.5000000000451412	0.8767114319291062	0.9999999995376159	0.7481687202180924	0.7499999999999999	0.8070053151854413	0.5070082189437835	0.7701945644448643	0.7499999999999999	0.5668911268328434	0.5000000001622775	0.8671685501244651	0.6666666666666665	0.9999999996468258	0.6979939312247837	0.7814198710077269	0.3203814889727647	0.6774313489787313	0.2500000271254257	0.544117906699366	0.750000000000001	1
0.25	0.5727660534508957	0.39770241456556876	9.1879058449486e-22	1.0	0.9999427894829338	0.25027422367512697	0.3881900669721751	0.7371029345003853	0.6413719546246245	0.6666666666680133	0.5243866307151465	0.5914254674633238	0.4447236337437003	0.10996610320012513	0.8970237757293791	0.8333281992322349	0.5245034796419543	0.7429633913482473	0.7474496635948013	1.0	0.9999999240176045	0.7500000000625374	0.49999999999999994	0.5994553940822362	0.8829591015533171	0.8380875890784146	0.7868407724298544	0.8975174476828225	0.6753982479303567	0.6666666666727908	0.9999999807147076	0.8153923188418133	0.6666666666666665	0.402583967743738	0.3246404472913577	0.7966195233886525	0.6135461656859733	0.9461893811116638	0
0.5280412425841667	0.2524431074759441	0.7864803815700652	0.02580459147130369	0.7500000000053462	0.999999942408907	0.9999999718420058	0.6485523517844793	0.6337956287684108	0.29756500225960747	0.6666666666670961	0.36389782217763667	0.4043031625590012	0.6735112398946568	0.1707287268848799	1.0	0.8020265989680365	0.5108248945467202	0.6068416243489189	0.500000094254225	0.815907436455997	0.9999999999821029	0.75	0.5000000000008396	0.9999999999999997	0.9999997704348468	0.7499999999999999	0.9103562735661656	0.7120804408515946	0.9999999999999998	0.6666666666666771	0.9999999983904477	0.9999999999669948	0.6666666666666665	0.8871170828005136	0.6933984484610745	0.8604344890050918	0.7166267876396543	1.0	1
0.999999990665453	0.5550863572042684	0.7913833179730824	0.19569644635783257	0.992008909390711	0.8193554452738294	0.886044795305108	0.5146980050966263	0.6313159121972652	0.6722531574789952	0.8410821286099074	5.948314992077174e-14	0.7365980192852962	0.8331682055071195	0.7370852932771531	0.6800279073929223	0.07764790407681348	0.4011078433461217	0.7899802073450938	0.7919956573821618	0.7932009153903845	0.5713794656116995	0.7499999999999999	0.7401704687226647	0.9999999999264759	0.5	0.7499999999999999	0.8682698841260383	0.5000000000000409	0.6264127189081764	0.9999999999999999	0.5758305504300477	0.8360095814118434	0.8974386208268077	0.7687166495274806	1.0	0.6665465301986478	0.5415455841580188	0.7500000000000532	1
0.8056613247391551	0.20099479193985326	0.9999999999982727	0.07033871532207617	0.8354782092677161	0.648925931280068	0.25	0.39148062863373223	0.00020814575593700678	0.9979774855724073	0.6666666666666665	0.6785710816950458	0.41805502539272116	0.7401926125789777	0.774918074859035	0.6757490462637167	0.002924395829820358	0.7319829920159127	0.5000000000000043	0.8120019695121425	0.46991256771903944	0.6378905890520047	0.7499999999999999	0.8433234685895503	0.31702528277671777	1.0	0.7499999999999999	0.9207842724404147	0.5463628141907084	0.7871372928957119	0.6666666666666665	0.7487493354927766	0.6388663079547271	0.7392093748404708	1.0	0.3076957122932363	0.8457927809120231	0.5162492655228761	0.7499999999999999	0
0.9999999999999978	0.49043017190645005	0.916602216513971	0.3055942908025392	1.0	0.7113862892226865	0.32310779769988407	0.39129623796026164	0.6357965296800192	0.29749599877414507	0.6666666666666665	0.034469206330165036	0.5599647265362638	0.2692525599369472	0.819800587193836	0.6154670909498591	0.7584747037573168	0.7526790200655236	0.8275978021252457	0.8608233606640397	0.8958375485921918	0.5	0.9948814121245677	0.6872126389195041	0.39343006320320606	1.0	0.7499999999999999	1.0	0.5000000000023849	0.608416080153787	0.6666666666666665	0.9999999999992883	0.8181695335760408	0.6666666666666681	0.8033180365395887	0.6492852744753705	0.9740978294240896	0.9999999346903131	1.0	0
0.25	0.6630696523256348	0.9999999999838949	0.06833198565341302	0.8691119674961024	0.999999999454348	0.45150908593532946	0.41820667723440597	0.9999999999999994	0.29754387946329247	0.9999999999999999	0.24655252451522613	0.15134856147919223	0.6159439587637892	0.1519308926727992	0.5609730700870994	0.5965571360660239	0.46600957033873924	0.9570567965133739	0.500000063539934	0.830417410497039	0.8775017497880451	0.7499999999999999	0.8495394901815005	0.9999999996411227	0.8116716514869249	0.7499999999999999	0.904700197811016	0.642366578891443	0.9999999999999999	0.9066616795807348	0.7800281051576284	0.744963228256145	0.9283893794320303	0.8299431982449043	1.0	1.0	0.6410636689914406	0.7500000000001813	1
0.38829833232973654	0.609318971757234	0.6548151043206383	0.2660894778864006	0.7500000000967342	0.005454346616052228	0.803442000863712	0.9999999999999999	0.7844719093873546	0.2975367384174712	0.8672287709610866	1.4505310233071277e-15	0.7710985689257496	0.6000232099489868	0.792570542767193	0.33150085890091097	0.804521911671514	0.48223398480400337	0.5000000000238479	0.8521322421308035	0.7832135719473853	0.7131871266297432	0.7499999999999999	0.49999999999999994	1.0	0.9999999999998653	0.7499999999999999	0.9999999999999998	0.5000000000000414	0.9999999999911984	0.9999999999999999	0.9999999918618698	0.8993661712007699	0.9315578164369541	0.725519118786941	0.7016562465993097	0.25000000007750584	0.9369872280175653	0.7499999999999999	0
0.49869413943024227	0.16735151846872512	0.8592485990976158	0.10892652270576889	0.9048086676578402	0.7190902498209525	0.3317742355492538	1.0	0.6133610677733042	0.29814588210424303	0.9999999999999999	6.378757277012848e-11	0.5310200971573251	0.6740366355942394	0.10150591961168152	0.6547585897896643	0.6548499092372201	0.5180887465362585	0.5000000000122169	0.7119860073335729	1.0	0.7282934141881588	0.7500000000253946	0.7725910388494655	0.3887601104795599	1.0	0.75	0.8673069396136158	0.6020182743570067	0.9999999999999998	0.7488861276312823	0.9999999870295793	0.7755406138205553	0.8865841471655143	0.32273124801549274	0.8909417734157138	1.0	0.6230936447283919	1.0	1
0.2768938002192565	0.3285878022941679	0.9094746180772831	0.24657955244350685	0.7500000000022675	0.14493563532579343	0.9194241957358533	0.4462667530337034	0.40707912166224725	0.2974957688274208	0.9999999999999999	0.06953598275343693	0.2908564210926797	0.738055445218219	0.18516164422468098	0.6082632175808345	0.21139450548662317	0.5821677716447737	0.5000000000001615	1.0	0.5113693928978944	0.9246775647303893	0.7500000000235457	0.8909769118298326	0.06036649706591462	0.9999999999438925	0.9946588259396614	0.8069655213296291	0.5000000000002097	0.9999999999952531	0.6666666666666665	0.7280611105805959	0.935517938924054	0.6666666666666665	0.8972558337190301	0.7797574605742865	1.0	0.9999999999999665	0.7499999999999999	0
0.7708757261767913	0.5929556296548713	0.4775098900190372	0.04179813692658873	0.7667055546220525	0.8681020931164176	0.8039727956092508	0.6402835306692151	0.4586828003300353	0.6704184523400127	0.6666666666666667	5.498016538655401e-14	0.046436055740163976	0.6160238264013032	0.28533605751946417	0.9428463034678388	0.8267887960049677	0.612638733000137	0.7282944421885952	0.7970960816544699	0.729964427998972	0.9999999999998594	0.7500000000001298	0.9117301801508327	0.4817655668113028	0.9999999999996881	0.7499999999999999	0.8647440484459661	0.5000000000641575	0.9999999999999999	0.6666666666666665	0.9999999304400745	0.7708853555277496	0.6666666666666665	0.9999995950298539	0.7766950776107715	0.9234718751345218	0.9123358991594651	0.7500000000000112	0
0.25	0.6519032626678146	0.8485348096362334	0.5856291575081318	0.75	0.9999999999999921	0.9999999999996441	0.554086609559454	0.00020811567467157342	0.8039151642080025	0.9999999999999999	0.5463473091764999	0.682509571667626	0.7921915820781951	0.6282721912870337	1.0	0.42905909125654057	0.6044258526594022	0.81228357588477	0.8244218512075187	0.8288821906497462	0.749326210906941	0.7499999999999999	0.5000000000000003	0.9999999944508371	0.6269935782328899	0.8187073420042443	0.9999999999999438	0.6128733139333412	0.8256726424239024	0.6666666666666666	0.698487142028585	0.3156475061328593	0.7347746996547887	0.7588959135489634	0.7455104183916255	1.0	0.9999999975631291	0.7500000000001574	1
0.25	1.0674005072995038e-18	0.9159456819499211	0.5778816661111686	0.8460371015395518	0.3343162695143079	0.6877633219007695	0.38907790907987577	0.36508804737394107	0.6542704247653474	0.666666666666668	4.688322418977252e-18	0.6045063081820099	0.6479296280708309	0.5441631045994116	0.6298895620118209	0.3038119243241912	0.9999999999999999	0.6804041011764965	0.7820450910042159	0.7118947516027497	0.9999999999993578	0.7499999999999999	0.5000000000477536	0.9720135728795358	0.9999999999700419	0.7499999999999999	0.6991356818550505	0.6936526768051136	0.5674049356876555	0.6666666666666665	0.7105118141339125	0.0	0.8081886790015396	0.7758360107471558	0.6209946622877219	0.4487967976423667	0.9999999999999997	0.7500000000000002	0
0.9999999999999988	0.4214947642186929	0.4381418970637018	0.01089859909497108	0.9903625017179493	0.8410307586613945	0.6453003631760844	0.40681925102448985	0.1539072282721395	0.2978880683358614	0.9999999999999999	0.5319502037347056	0.3355200583459648	0.6910397265915362	0.9999999999698665	0.5736094973342546	0.32661079597677234	0.5708595129947411	0.8820539880654557	0.5000120660278176	0.999999999998634	0.7942876105355078	1.0	0.7684036998686445	0.2966352344564298	0.9999999999999994	0.7499999999999999	0.6413035279674003	1.0	0.9999999999999999	0.6666666666666726	0.9999999909739588	0.9999999998579008	0.6666666666666665	0.886755295192404	0.9999999999921909	0.7675480883490862	0.5926130124185984	0.7499999999999999	1
0.7258593256543043	5.445636751854824e-14	0.9999999998335788	0.13794399616469988	0.75	0.6278093884189399	0.8418564254896277	0.39354698715126735	0.9999999987045132	0.2974988097670168	0.6666666666674805	5.5351037994313516e-12	0.464446268027285	0.2696977428011386	0.8215666711399066	0.25	0.9999999948028908	0.5903312942447214	0.723196937325276	0.5000068993093375	0.44915767774539256	0.561938946578843	1.0	0.8837956849176911	0.6470498929411685	0.6888740471605074	0.7499999999999999	0.6220976108985385	0.6946567920392882	0.9999999999999998	0.6666666666666665	0.6126247912532138	0.18108437353040946	0.6666666666666666	0.34960271172491675	0.9999999984864041	0.7818890534868246	0.999999999663203	0.7500000000000006	1
0.6398160072905951	0.5915915350613032	0.999999999933448	0.4607746594339824	0.9765879607261894	0.13654228031447121	0.864475251155896	0.41518409950168406	0.08816688917759305	0.65575881236843	0.6666666666666665	0.17622793377963897	0.27640817619231045	0.2736041801153441	0.5822086672108456	0.25	0.32522842409723124	0.6217943332730471	1.0	0.7041696568683724	0.9174052444978336	0.8481504265226284	0.8606690608909802	0.9302471162403141	0.6779889047675612	0.7041149097995681	0.7499999999999999	0.8720563604262742	0.5829742844137238	0.999999999998739	0.6666666666666665	0.7509734043347994	0.9454955540252427	0.6666666666666665	0.8843507787675214	0.3702536762873583	0.250000000027387	0.6517761468221025	0.7499999999999999	0
0.9999999989299068	0.25407158747596414	0.867928853634887	0.2091383837867362	0.7500000001572565	0.7352935885735885	1.0	0.3881843655973709	0.2626082911260609	0.5856852414114744	0.7259108977686614	0.5702090275570949	0.3197415266555668	0.5881044597494391	0.1857207740319213	0.9031644931452597	0.766192997206983	0.8784154035677121	0.7283825765798032	0.8280388260220954	0.8531652363462034	0.7944932492978592	0.7499999999999999	0.6237022586816736	0.6179586018036972	0.6861004226354451	0.7499999999999999	1.0	0.7748851041185316	0.8586712194814314	0.6666666667921752	0.567358545812986	0.8485502789690971	0.6666666666666665	0.7439353329133391	0.8306300481191307	0.9572701060815084	0.8157741721042858	0.7499999999999999	0
0.6103706359814124	0.129578367675747	0.8245938179575968	6.623770100735671e-20	1.0	0.7940186408176589	0.7240502741971848	0.789398804728789	0.06116337098884255	0.7124936226960445	0.7017316235676704	3.7081636209350615e-14	0.6298669643581447	0.30442860866152555	0.6905079827470517	1.0	0.14726169170286155	0.46484789045285635	0.5000000008573277	0.5000025948659467	0.6974970684964635	0.5418198366905512	0.7500000000000013	0.5000000000000117	0.7045127913315591	0.5	0.7499999999999999	0.9999999999983769	0.5000000000092772	0.9999999999999999	0.6666666666666665	0.8141033391813391	0.7501662880613706	0.6666666666666665	0.999999999604677	0.7511589484245282	0.2500000024976179	0.7085394133718419	0.75	1
0.25	0.6682158328829061	0.8484671525769018	0.041243833680023385	0.75	0.2339643901391633	0.7288489641559792	0.39628672161387857	0.03206500196604139	0.999999972981942	0.8501796750711439	3.736386594424986e-16	0.442405866074473	0.9999999972847428	0.0004401808348885881	0.807399320041845	0.7806595216802075	0.5217917911873959	0.958021106030707	0.8535500226217769	0.22801085977179192	0.6236284745085956	0.7499999999999999	0.5000000000000311	0.9999999999274672	0.6102758532814523	0.791025866377836	0.8728632055426	0.758451476163512	0.8733312527741821	0.6666666666666665	0.6665487014302834	0.9268657684668105	0.6666666666666665	0.9999999983829433	0.7146168494550551	0.8331219777795622	0.5	1.0	1
0.9999999999999999	0.10139988828399568	0.7678774119910541	0.3932237813309827	0.9999140636662914	0.9999132359065264	0.9999998412498654	0.6937787640755134	0.000218432640377814	0.29792921574652	0.6666666666666871	3.1637320454571247e-12	0.5196005030047268	0.8068195796382978	0.3012073007253474	0.9651903906731053	0.0	0.9999999999999999	0.798973586161823	0.8176802020660827	0.8566937623074239	0.9549202802275911	0.8731852791597768	0.5000000000001189	0.020190414376536705	0.7279860150842346	0.7499999999999999	0.9786439100661365	0.6563066322725664	0.6002118423727885	0.6666666666666665	0.6748248278649251	0.7209531742860905	0.6666666666666665	0.3197537361069355	0.34371529274117063	0.6184384341046096	0.6839361486275229	0.9740617191804011	0
0.8054988237318359	0.6306648097615343	0.8219883793830788	0.21676171120490584	0.75	0.14082281013125797	0.9999999999999976	0.3912062789135982	0.4772699010061654	0.6979420753440295	0.6666666666666665	0.4068906715760249	0.843615410398867	0.9999917358474674	0.7169921796497116	0.6931335748775734	0.7223389852703984	0.4724207796255424	0.7708457984500701	0.8324663624312176	0.7884465496654034	0.5	0.75	0.5000000000006373	0.9999999999995308	0.9999999999998715	0.7499999999999999	0.6727523695577816	0.8854529274425208	0.5000278166362604	0.6666666666666665	0.7153906911183168	0.6819977780364707	0.6666666666666665	0.8693899350744005	0.3455544950132051	0.25000000058526056	0.8078809372610778	0.7499999999999999	0
0.9999999999114563	0.7695733114765134	0.7893256894043379	0.7752271180757714	0.9365946247983068	0.4041366530800309	0.9185708801490919	0.8162693966150815	0.10302626447267742	0.3282836947705906	0.6666666666668324	0.517452163092621	0.6082019680024684	0.9999994987502789	0.06101606752847284	0.7428626628105509	0.23015821082388718	0.3916433949525939	0.639974561011693	0.7717546559355951	0.6310000624056454	0.8179624569466415	0.7500000000057458	0.711860262750724	0.6660310536250397	0.8504090851071499	0.7499999999999999	0.905974978667256	0.7950711713059582	0.6006520849093074	0.9999999999999999	0.9999999347073998	0.9999999999998472	0.6666666666666665	0.9999999999999998	0.6895562393351752	0.25000000008606094	0.5	0.8573210177407112	1
0.7871197145685569	0.5380541628318728	0.8067162885008429	5.506389447356829e-17	0.975198496040468	0.7605724683743962	0.7343804950786232	0.8022653994288653	0.563004262061128	0.9999108018032938	0.9999999999999999	3.0861440594261734e-16	0.08651073934909892	0.7484898213415212	0.8091927874635525	0.4530002074648849	0.8449105119091632	0.9999999999999999	0.5000000000000151	0.8155479874880649	0.6991173738083936	0.876431172747355	0.7499999999999999	0.6741509046493284	0.5622573987205517	0.9999999999463386	0.7499999999999999	1.0	0.5000000000001069	0.9999999999999999	0.6666666666666665	0.9999999988373003	0.789991286418447	0.736199882504869	0.6686179906247973	0.8617988575117663	1.0	0.999999997544719	1.0	1
0.9999985237112374	0.5651320915501119	0.6987863416916089	0.20995293425906275	0.7500000000029966	0.09619030560098016	0.3104160094335281	0.696863573326814	0.2990811303301011	0.6612992016504877	0.6666666666666667	0.44959455764042217	0.5273042866540548	0.34153109909434043	0.7824343817824009	0.8620417480701281	0.3925603078660256	0.9999999999999999	1.0	0.7814462254437098	0.44599214073169485	0.5063707810041449	0.7500000000020177	0.5000000000123566	0.29229343308691913	1.0	0.7499999999999999	0.8416845882502453	0.7284703954837053	0.818776508156076	0.9999999999999999	0.7951668816210258	0.541076720609997	0.6666666666666665	1.0	0.7863558225809646	0.7119819672779011	0.9999999999999999	0.7499999999999999	0
0.8016208295938678	0.5086235625631066	0.9999823225212618	0.005395187502362682	1.0	0.9999999851293716	0.7152416082872037	0.6423614969905175	0.5641361549959344	0.29871259852429954	0.6666666666667114	1.07038173153865e-09	0.0	0.2694246566258977	0.7925700849465199	0.45111514330168445	0.7779408696894352	0.4664122534086099	0.8109091942142741	0.8668310908042216	0.5624677744402072	0.5106919190562593	1.0	0.500000000000147	0.2304381025654001	1.0	0.7500000000000012	0.7746903267844681	1.0	0.9999999999999999	0.9021229408806655	0.8141265324510115	0.6469364810111781	0.6666666666666665	0.8055238072136225	0.7129010927098375	0.9991020362492171	0.9999999999999835	0.7499999999999999	1
0.485380603161935	0.6016874463246195	0.8570820303231024	0.021800034083095984	0.7500000000174353	0.8876928755105183	0.42619366107104906	0.7089817801599783	0.4073574793269469	0.7552174379565073	0.9999999999999999	8.889263996546274e-11	0.6410243957028997	0.9999999768402428	0.6515067837720464	0.9999999932134757	0.999999997041003	0.9999999999999999	0.5000000000000926	0.500000306088513	0.9999999999999555	0.7796508877408488	0.7543335323997586	0.6584814972447492	0.5921403262431923	0.9999999999999981	0.7499999999999999	0.7439107394031935	0.576768816607109	0.9999999999999999	0.7487298278454281	0.6660442242032227	0.9999999999996925	0.67614552680631	0.7576945288823658	0.9999999927701989	0.5580778341853303	0.5	0.9915210307647238	1
0.40021071349195536	0.7139136006333962	0.9999999999999489	0.13922289921658157	0.7662517120269077	0.6260066042979625	0.7655999746996327	0.7247391460918868	0.5605856028674293	0.34413377420141367	0.6666666666712221	4.25686879203493e-18	0.7281797014835393	0.6584995916609621	0.7247812251874864	0.9999999999999997	0.7575416749925213	0.9999999999999999	0.8530856829077046	0.799414352665476	0.6939750001171571	0.580251579812767	0.7499999999999999	0.7613151309516348	0.3344865185276525	0.7534288343414004	0.7499999999999999	0.903781166135478	0.702925503109353	0.5026453625541495	0.6666666666666665	0.9999999999941599	0.9999999998789519	0.6666666666666665	0.9999999999923016	0.8658306364260627	0.9352252867757154	0.6027895416642843	0.9995620435179176	1
0.6946705772809817	0.5333294227016236	0.74632903367763	0.06138345981107719	1.0	0.20277328927536659	0.7765234456205763	0.7413202775582477	0.36068828575568285	0.6313402624732926	0.7383184055425619	0.4844805452701627	0.9345028100002146	0.5362317307811384	0.596265840763647	0.5189484036427171	0.1270008711164989	0.8125215268958095	0.5000000000357948	0.7836105413144538	0.7876147120915742	0.5532922688326949	0.7499999999999999	0.49999999999999994	0.23557094961581035	0.8071409664854292	0.7500000000000004	0.9999999999999994	0.879858274782499	0.9999999999999999	0.6666666666666666	0.9999998845240696	0.8797326220489365	0.6846345466218603	0.8532319376767682	0.7147007027367694	0.2500000000000001	0.7244494587979209	0.750000000000001	0
0.7100765601834524	0.6618108743625134	0.8954499701369334	0.2011177571875247	1.0	0.5886251233618348	0.6801083759307944	0.685529287363008	0.47774158708108416	0.29757950252583854	0.8010771191380175	4.705744320982325e-12	0.4175505592760155	0.30390453349373475	0.4006600777212985	0.6672485928414312	0.9999587667185084	0.7674016400053225	0.769632418249815	0.86836658024859	0.4356541401326071	0.7353833696003502	1.0	1.0	0.23338369315102336	0.7334785733880199	0.7499999999999999	0.9999999999999953	0.645865354819399	0.7037063950557534	0.6666666666666833	0.850049701630438	0.810160640833598	0.6666666666666665	0.8138109711056692	0.5829871067870276	0.8905678551827508	1.0	0.9337204174240594	0
0.27338418461852504	0.6486278424361792	0.7452325537741972	0.9128051629162249	0.7500000000000004	0.846777619762561	0.6148682365343379	0.38910000780975407	0.04847520240210643	0.4120642701979193	0.6666666666789874	0.08241649253667367	0.5148399852022072	0.2825869569228206	0.9955417236898155	0.5708485284750463	0.325300064899849	0.6277579963893001	0.6640473255803423	0.5000000038811855	0.7783354396467466	0.6325459214953113	0.7499999999999999	0.68710471314073	0.9999952762756128	0.99999999999737	0.7500000000001162	0.9103402672847747	0.6322752528243367	0.6625621391999209	0.6666666666666665	0.9999999999943663	0.9999999952652352	0.6666666666666665	0.42235746632201354	0.3711368587981055	1.0	0.6221411783007014	0.7499999999999999	1
0.999998105718763	0.5032188633260415	0.9296270670148032	0.02796585283863188	0.8771741849013655	0.7517781619721662	0.7225175258675909	0.6297661234404458	0.3840710050861325	0.7260275518842041	0.6666666666666788	0.010375174216696221	0.41694460578507514	0.9999908156223468	0.6800728726030992	0.6045149433848002	0.9999999922514748	0.7391997733009914	0.5000000003946068	1.0	0.7512723515965483	0.8203618153987293	0.7500000000000034	0.5000000000000551	0.24382102834349342	0.6599545774484598	0.7499999999999999	0.6870074227122367	0.6003787237793465	0.9999999999908278	0.6666666672357245	0.8036046384869888	0.8802646809727869	0.6666666666666665	0.8988640742745969	0.3078825841362242	0.5926481520154674	0.8905955958829579	0.958985423168147	0
0.5996542367929011	0.6473453631560011	0.874812597815303	0.10458768812681019	1.0	0.703724880971731	1.0	0.8320874394853426	0.5533921910581491	0.29749543558992875	0.6967075962965583	9.083765247212754e-15	0.6846980159247897	0.7532439162232973	0.1131183200229383	0.916357247741777	0.12037324444531361	0.9930295151055737	0.850354993120788	0.5000114326369407	0.817101767706843	0.8048243598845264	0.7499999999999999	1.0	0.8698662225801027	0.7134290502018747	0.7499999999999999	0.9906691940367821	0.49999999999999994	0.7842709197673945	0.6666666670653403	0.9999999995478996	0.956987519461792	0.8308843654814208	0.8926424157820998	0.714502422031711	0.9303632626456386	0.5531760093489206	0.8376801289070602	0
0.27449767158315797	0.30103237252172266	0.8446233441744851	0.40769362295021894	0.75	0.048695808367203594	0.7763103847374468	0.4326411038364082	0.03191252177890081	0.5538045020989764	0.6666666666666665	1.549131255840006e-17	0.24123804697322207	0.6182809028462533	0.6679013933536823	0.25	0.8181750958443095	0.9999999999999999	0.5000000000000016	0.5000001626322541	0.8888417179511731	1.0	0.7499999999999999	0.5000000000000109	0.9999999999998613	0.999999999900462	0.7499999999999999	0.9069326604612857	0.6140866697284132	0.7210520927727204	0.9301645479786543	0.9023477552593169	0.9633569418761466	0.6666666666666665	0.4740806384341661	0.9999999998925798	0.25000000000022277	0.6330140088664589	0.7500000000000001	0
0.6217446721353905	0.4567821532614222	0.884794998263429	0.049833699652277255	0.9756593005085563	0.8333849869878964	0.25	0.9245824289239635	0.4301770377970751	0.5993236305321703	0.6666666666666684	2.6278478846510026e-11	0.48659148928718104	0.9999999999999963	0.21674105310706926	0.5904673210164062	0.8288986495617149	0.9999999999999999	0.8899305624199129	0.5000235062077067	0.8517463896670502	0.9461530582360997	0.968282537477433	0.5000000000000002	0.27163593928276203	0.8539659650086587	0.7499999999999999	1.0	0.5000000000000011	0.657101530337125	0.6666666666666665	0.9015360687196539	0.9277480312688637	0.9087294137754034	0.9250676457258399	0.7964142640181082	0.6456787626078118	0.7605940046997033	0.7500000000000026	0
0.6447433526999782	0.10864886095241158	0.9999999997848801	0.03368509778124382	0.75	0.23119297612915152	0.9013670405879286	0.39062329687955905	0.36284001052914405	0.8448520602917153	0.6666666666666681	0.3952499658959541	0.46334547229363243	0.638995505151919	0.7891252437556804	0.5778789380602057	0.379722228002601	0.6141560186459256	0.7119161109483857	0.5000000348995227	0.7367112566804626	0.9999999882346	0.8603319147840695	1.0	0.992467150381268	0.5132474692956766	0.7499999999999999	0.9165337806993341	0.6162251106808154	0.5647908143763515	0.6666666666666665	0.7176354832674523	0.886864969223759	0.6666666666666665	0.3222834458577092	0.7585966397204369	0.4952179772606454	0.5858577396398595	1.0	0
0.6187267280290265	0.6509849869327661	0.9999999999886349	0.00873194446070795	0.7500000000121289	0.5681804037588035	0.8522659627232434	0.5468265965774585	0.1128145504966211	0.6494939033321276	0.6666666666666665	0.5376697656274008	0.44480775528928557	0.6604054184183241	0.48178501697230247	0.7877014846438951	0.6142068119068306	0.915204626797447	0.5000000000000063	0.5000062367852273	0.8581194045034884	0.9268499843502922	0.7500000000168305	0.8585176309809581	0.00021591421877841516	0.872151977363366	0.7499999999999999	0.9107549465615137	0.6385419248011661	0.5639717744760214	0.6666666666668235	0.8316259953076882	0.9006236573976178	0.6666666666666665	0.7907866249286589	0.8812387835136034	0.8586167084568241	0.9999999999957093	0.7499999999999999	0
0.25	0.9601555142888918	0.6974369442748437	0.3319539784775627	0.9751098422055701	0.9999983714871303	0.9999999965839539	0.4076585887243264	0.999999991066592	0.8021659951102398	0.9999999999999999	8.903743883428457e-15	0.7444289249809066	0.6851385676943711	0.7823781936609472	0.6102362854362446	0.37624913997726595	0.9999999999999999	0.7152963656878236	0.5000000001663496	0.8886421931901212	0.6622055703732512	0.8330883927500031	0.726864364987198	0.7182951948417051	0.8641414128473561	0.9798302623917321	0.9048746962986637	0.7777780568186584	0.9999999999999813	0.6666666666667704	0.9999999670035795	0.7006125127609123	0.6666666666666665	0.9999999735117997	0.3081833314875755	0.8024967392125275	0.5639786978916921	0.9986351012357944	1
0.9999999979535913	0.24224359011338786	0.9999999999430657	0.06461939430350627	0.7500000000112206	0.8099800867459125	0.25	0.8988587182080666	0.43019433113759326	0.2979915362779951	0.6666666666666993	0.6045992326042335	1.0	0.7085863977814197	0.7613097103241091	1.0	0.4503947242538804	0.4711471086726	0.7318926645037763	0.786500517270228	0.784062055717206	1.0	0.7499999999999999	0.7304720225127912	0.13766098567603033	0.5	0.7499999999999999	0.9999999999924812	0.8466685280487344	0.9999999999999999	0.9999999999999999	0.9999999986765165	0.9279300548189506	0.6666666666666665	0.35536673433142263	0.9999999999991425	0.25000000003243994	0.7042802374006665	0.7500000000000178	0
0.6399609208571698	0.6767771529484484	0.3477859641510604	0.10616402200190579	0.7500000000004579	0.7867079622981991	0.8015117998730212	0.9999999292506005	0.00020840306788654452	0.37664755626870033	0.9999999999999999	0.46321066799106375	0.28966765543714096	0.71525385015434	0.7413914755141462	0.6968354535261662	0.43295578442894783	0.412257061944846	0.7170730827245007	1.0	0.8247925508585403	0.8565364427505558	1.0	0.7795447482934541	0.09335453710830358	1.0	0.7499999999999999	0.8798490478677554	0.500000000000005	0.6217245179090412	0.6666666666667785	0.758915282742142	0.8284204444181688	0.8747240607092407	0.33506533021983426	0.9999999999102029	0.2501041166974266	0.5	0.7838656922694139	1
0.6267987180722985	0.451201060976513	0.7341585691596084	0.2192122651077145	0.9901091761088545	0.6449637464952632	0.7332262937831615	0.44748840210070956	0.9999999986762651	0.777768612782286	0.7000135586157692	0.19420657774333266	0.6650252040280337	0.8174713792234197	0.06066709540499696	0.9999999999999994	0.0005845395344551219	0.9999999999999999	0.6746022317212322	0.5000033454309224	0.8639155252309803	1.0	0.7499999999999999	0.5000000000000007	0.7733225100152818	0.836340104197127	0.7960896747606065	0.9149525758820004	0.5000000000000423	0.9999999999999999	0.6666666666728946	0.9999999999929491	0.8834885946206954	0.6666666666666665	0.7432828313503185	0.7443418218502772	0.8968031899958097	0.676100285639242	0.7499999999999999	1
0.7184201763611787	0.44510721148124793	0.9999999999996837	0.09201037118896353	0.9991709248108749	0.00020089368939819196	0.8943353056550536	0.8799135356740699	0.3793787751225033	0.8045321777316448	0.9397078441718614	1.1807912175913661e-13	0.17832767115236836	0.9999998881102827	0.24054049567989713	0.9999999999266269	0.6232000922132565	0.6072960334768758	0.7034136680909552	0.878101293653629	0.8152852944013209	0.9318113726898667	0.7500000000940543	0.5000000145027216	0.9999988712208956	0.8675409889206892	0.7499999999999999	0.8162023435323952	0.5000000000000911	0.7812177434807681	0.8163966407083088	0.9999999871045646	0.9359932651220136	0.7316027764622335	0.415947804112977	0.8178910353043383	0.6829298607140925	0.9999999999993779	0.8242412950592677	1
0.25	0.14514930375784668	0.8732221701366399	0.06562612484280199	1.0	0.6126376824050707	0.8456960166780652	1.0	0.3077333795877999	0.29910184005713936	0.6666666666666685	1.094681497032971e-13	0.5110031154745317	0.5628932280780701	0.6708574200753117	0.47960377582384717	0.0	0.4546738083539017	0.9040339207360601	0.5000043821371671	1.0	0.5	0.7919912201547928	0.8333179173656312	0.3146746246995139	0.9999999999999859	0.7499999999999999	0.8612564762661711	0.7916642258885802	0.9999999999999999	0.666666666667295	0.5198696647198806	0.8991567389002699	0.6666666666666665	0.43342895958487804	0.7578193273595425	0.5779001256332564	0.5501741270352178	0.7500000000001786	1
0.25	0.7679452231907933	0.754862019056814	0.14256773344117862	0.7500000000000218	0.7745930536820562	0.7200495939768299	0.8977541004912897	0.07126139580470815	0.6972579118630273	0.666666666666667	0.4812028556813453	0.6474397411341237	0.8874182100129858	0.8043215894291704	0.675368788088465	1.0	0.681134034401992	0.5000000000009873	0.7218864305458846	0.9997826827987252	0.9999999999998568	0.7500000000002867	0.5000000000005704	0.9999021178690721	0.8444316663901064	0.7499999999999999	0.9621581872314489	0.7150623371753401	0.8982024383009839	0.6666666666666665	0.99999999801939	0.8925271446762073	0.6666666666666665	0.342610279916669	0.6146828438075423	0.9938509291488051	0.7197878023582259	0.750000000000169	1
0.3771120673274066	0.15510307942996773	0.9262470596088178	0.018651775681509917	0.75	0.2472618428859797	0.28912223429905803	0.43482263048078096	0.00020811566579086738	0.2975805895095453	0.9999999999999999	0.012296232837905261	0.6918512857237976	0.7117537468492531	0.9999960100075251	0.9759566065347697	0.7909560066597507	0.6460954271231918	0.7150757627928923	0.819015924057872	0.30913944935414656	0.7899337323729284	0.7499999999999999	0.7670425988269454	0.9999999933043581	0.9999999999998962	0.7499999999999999	0.8116975201883423	0.5000000017221673	0.744271244133962	0.666666666688141	0.7078421762936316	0.7387514544287641	0.6666666666669584	0.8987824378370792	0.8757315021408439	0.5990529976593388	0.5991969530646256	0.7500000000000527	0
0.8378033825916198	0.5426601799189318	0.696843515344056	0.6263967251342027	0.75	0.7413584322745258	0.8183270296739056	0.776141493507104	0.7443316942409289	0.2975169946611533	0.6666666666666676	0.28035768134945344	0.8152227553220261	0.7493691425021649	0.8178450815960804	0.6023623011718978	0.7698874137421937	0.7681828307224419	0.5000000064310187	0.6861583263946751	0.8461412977781093	0.5823712889921286	0.8656988414855454	0.8043029441446383	0.9563976817726701	0.791905639671675	0.8356356520131457	0.9999999988289238	0.6105367001742806	0.5957438277651697	0.6666666666666665	0.6891262185297592	0.40167822968613776	0.8581975354416311	0.633365299261924	0.8500551025139196	0.9405577150912375	0.6722920586997346	0.9316300422487673	1
0.5920906630520784	0.8365484739137032	0.9213586325525753	0.15300181539738059	0.7500000001335192	0.47955532734447975	0.8292626263779195	0.6448203175356644	0.9999999184161955	0.29752039189184587	0.8438522867019225	0.02738120107329238	0.5845261812901205	0.2691527641335554	0.40084565122748533	0.9259648628297787	0.49584541779267	0.7419129853117601	0.6768671194130286	0.5000033477247863	0.7658585898942385	0.5	0.7499999999999999	0.7312503933687644	0.9999968076352761	0.8096632568972433	0.7499999999999999	0.8768280925279707	0.8030656479062348	0.9999999999999999	0.6666666666666704	0.9999999999965892	0.5845557381099137	0.6666666666666665	0.7414334356566028	0.6746979664356993	0.5987943729494173	0.7140971094564639	1.0	0
0.3462185224292542	0.7196072290389722	0.3063297663552027	0.030547745949398207	1.0	0.14470486886523298	0.8721810017157055	0.7012539251625074	0.6917679281848065	0.9999999999999998	0.6666666666699073	3.648295536265564e-13	0.9999999999999999	0.5824004316806218	0.26520589604468137	0.3333065345774931	0.592033054964228	0.7160286912030978	0.5000000000000031	0.5000001602123357	0.9007109083123679	0.5	0.7499999999999999	0.7932210190178464	0.9999999985482386	0.8387222338545214	0.7499999999999999	0.7823512615215721	0.7713656610965194	0.6142554206761826	0.6666666666666714	0.9999999995571516	0.7944724424942619	0.6801531045308851	0.8525751205876065	0.30752501913607694	0.7008871535183099	1.0	0.7837817670565005	1
0.9999995399530319	0.8511640232699162	0.9999999999692561	0.6902432529333085	0.7500000000000068	0.8678729998842784	0.9999989654542638	0.7104038701898077	0.7793460194314754	0.7611643370438881	0.9999999999999999	0.2872691458627089	0.6309476256098764	0.8617076632419151	0.9999999944541897	0.8125813795580367	0.5683487022979978	0.5899018356541104	0.9143511642056781	0.8531954372554756	0.865453776271376	0.5913228262476775	0.7500000000000003	0.8512086356285382	0.7743978687182722	0.9999999999999031	0.7499999999999999	0.6854122764806247	0.5000000000001127	0.828436203675961	0.6666666668250592	0.9999999998608482	0.7541950917858011	0.9999999999999999	0.7724880939048655	0.7729534926444906	0.8547295095166213	0.9999999999999998	0.7500000000048312	1
0.3380036723965639	0.5457076036682745	0.7362834532044558	0.4433048656721512	1.0	0.8304847404136467	1.0	0.8881238788748687	0.5004961005249859	0.367685705941646	0.6666666666666675	7.510996121832972e-12	0.7814019390867797	0.29115094245964196	0.7097077204165343	0.706900459364558	0.6935182419909204	0.6072990588832208	0.8460553821040059	0.7770505254269685	0.6663787349309054	0.9999999999912104	0.7500000000000064	1.0	0.3839258134751686	1.0	0.7499999999999999	0.999999999999999	0.5000000348893531	0.6846913315445264	0.8368409437938766	0.999999999999553	0.799234510993644	0.7414020718733039	0.873157848420148	0.786319081793024	0.9621582128001703	0.6177640736422332	0.9534170339829742	1
0.8374744292529389	0.44316134960654685	0.8285376716408092	2.788880450109798e-09	1.0	0.5504374649681452	0.7588912995763148	0.9066428298552239	0.8379445596371128	0.5673996758124504	0.666666666667215	0.02590654414947014	0.7178231880688232	0.38093115590632565	0.13883043386143545	0.7467560864417098	0.5303641895082809	0.48322041238380753	0.8095899171913352	0.7583007444800356	0.8047475543945161	0.99999999999996	0.9207016445292246	0.6912182284442677	0.27689429124585624	0.5413852471897312	0.7752543149846395	0.7877347234591398	0.5000000000000001	0.9999999999999999	0.7790273208725906	0.8090330315405994	0.7465927235182344	0.6666666666666665	0.9152072796633621	0.8658498606851471	1.0	0.5	0.7500000000099809	1
0.7349226880998392	0.5662376209221319	0.8896412895981561	0.02112198480173851	1.0	0.7024271372945353	0.7325710162187988	0.3930047289661308	0.6942819459750965	0.2974956189667769	0.666666666666935	4.0499211424639965e-12	0.7695784230556347	0.9999999999994946	0.6335740208622443	0.7886867018320703	0.6518059299166539	0.5612559839734195	0.8592930516356294	0.8019842571589086	0.8173147911142133	0.9999999999847109	0.7500000000000165	0.49999999999999994	0.9999982827566715	1.0	0.7499999999999999	0.7783311540131312	0.8340052243290461	0.9999999999902711	0.6666666667929744	0.6383764062204961	0.9046352039544947	0.8750462378187702	0.9999999999997756	0.8945423206718711	0.6066172205147018	0.6767506436500716	0.7499999999999999	1
0.9999999978108061	0.5720837912648032	0.9999999937963494	0.48760690983883287	1.0	0.8251104610909697	0.6986391483857619	0.7772606015268491	0.7774567544316132	0.29749793186307383	0.6666666666702553	0.5329016862169174	0.913755936797334	0.32603835728301056	0.15659672866620974	0.3613402985653993	0.9999999765371279	0.4317538891346213	0.8200464891048622	0.6486759514535535	0.7347750347199286	0.999999999737027	0.7500000000000009	1.0	0.9111330608081897	0.5231598344001889	1.0	0.9999999999999046	0.6232999346584467	0.9999999999999999	0.6666666666666665	0.9999999999976559	0.9999991553976859	0.6666666666666665	0.8815494954323511	0.8143797291749997	0.25000743653733487	0.8664174632434438	1.0	1
0.28143928950509706	0.4941364071907847	0.878586071872327	0.022540661939196748	0.7500000000000386	0.36652776950310717	0.6053256339140172	0.40762349465329706	0.9998091183213123	0.2974972547318318	0.7422430480756903	2.4778561164627736e-14	0.5778044438570412	0.6928194950110915	0.2638538864508816	0.9103816725071882	0.4976079632004654	0.6296056484928354	0.7319448876709302	0.7415668687767139	0.6706285857354622	0.9999999999999364	0.7499999999999999	0.5000000000000079	0.9999799329595597	0.9159501608504773	0.7499999999999999	0.5584959401675604	0.6386701556916006	0.7317683749240159	0.9999999999999999	0.5198700997366665	0.9168441876544814	0.6666666666666665	0.9333220856269537	0.7885431887099806	0.9006956957018837	0.787771775530867	0.7499999999999999	0
0.25	0.8630460647578428	0.45653667440281087	0.02826070431255283	0.9633907763094101	0.9999999999997516	0.26803706322553456	0.3896447808814361	0.47710984668033213	0.29749569457972264	0.867623652212225	1.1613394105367514e-15	0.7572527606301591	0.5980738472491283	0.7739262795644715	0.8256680488310436	0.9999999999999147	0.5992271699922191	0.5000000127832955	0.8733008822569437	0.8391538468608754	0.9999999957032852	0.7500000000000588	0.5000000132900904	0.3199747906275894	1.0	0.7499999999999999	0.8210166287009562	0.810831074271457	0.7980867492586825	0.6666666666666667	0.6281009243635992	0.9206731304891247	0.7811808772521999	0.8029084335427525	0.5959393092426417	0.6791223937849231	0.5134979173659127	0.7499999999999999	0
0.25	0.5665159492322015	0.31333626707192985	0.6311676695007093	0.9825676892896975	0.7049783950747421	0.8940042489921998	0.7007760615493036	0.0002214703487961064	0.2976727224438225	0.6666666666669967	0.44514540723751445	0.007028824725622022	0.6651766294503899	0.28277341692733526	0.3165330436493994	0.9999983102492236	0.6161368927324244	0.7364730521842395	0.7761077707929065	0.9033299311521367	0.5	0.7499999999999999	0.8788409210881165	0.9999999999989821	0.9999999999998036	0.7763494002924015	0.9156738070069174	0.9963720951345132	0.9999999999996309	0.9999999999999999	0.9002543646257832	0.3972864068388033	0.6666666666666665	0.3942751000966293	0.8129767222156498	0.8306958934987386	0.99999999892427	0.9407040054157152	1
0.681264323670079	0.3911289102667112	0.7004246821576743	0.03204631802451818	0.75	0.8223328533795089	0.6997684713728807	0.9276394018225547	0.07039184391351577	0.8776497851413683	0.6666666666672255	0.32935901913034454	0.710517398514038	0.5817194976468951	0.8292269492079545	0.9368092935257661	0.9999999992478976	0.629818171656642	0.6562098764355688	0.611779413619837	0.4017691331129087	0.7702294098424055	0.7499999999999999	0.500000384133073	0.9671608237402919	0.9999999999997745	0.7627073783842273	0.8641748985128046	0.5729123653420719	0.7095527695932462	0.6666666666667695	0.9999999999978515	0.876900696425731	0.6666666666670839	0.6749491235006118	0.3298391877336574	0.2500000000959114	0.5	0.7500000000000424	0
0.5703421973863032	0.5202374320004949	0.9999999999921377	0.23273718715021294	0.75	0.7357463203957435	0.6975773360380377	0.38899739004329176	0.4269687496021353	0.9999975953015818	0.6666666666674508	0.5410778416036043	0.8954613522491832	0.7337515926753815	0.0938481948905174	1.0	0.3419192677370495	0.7247429832039345	0.74009489525805	0.5000000054560813	0.8152711632437003	0.9999999999999996	0.7499999999999999	0.6417297031376578	0.9999999999688645	0.8774827555468656	0.7803250089507967	0.8581990457841708	0.6182593379530387	0.8247290120640707	0.6666666666666665	0.9999999986226804	0.8515400943359795	0.6666666666666665	0.9438999231236582	0.7379906590376186	0.8647178889666006	1.0	0.7499999999999999	0
0.2676132116529613	0.39329266759855247	0.9999999999977066	0.02330288391270113	0.7534355546809509	0.10942508012841118	0.9999999704267153	1.0	0.5549285349242294	0.9999205233749662	0.9999999999999999	0.08124533759056808	0.5763073272127199	0.6401480392282322	0.6965279874821408	0.25	0.7037661042282878	0.5023996225385536	0.6421337414216438	0.7824921640238901	0.8607326802980035	0.5459313048476524	0.75	0.9607568341357638	0.9999999999760136	0.74446132288063	0.9861714794009211	0.9029952413073145	0.5000000000000043	0.9999999999999944	0.7820080760706076	0.9999997512726151	0.8151604524353182	0.6666666666666665	0.34403568567178205	0.34435369923764025	0.939680745736466	0.5	0.750000000000001	1
0.7223618133672711	0.16890847746389318	0.509600447060503	0.4881985573076549	1.0	0.8426673107245913	0.43393973309347755	0.8687045690336788	0.6634230942155317	0.5886141992195848	0.6666666666666685	9.828371287022977e-18	0.20515812813845916	0.2692851055443158	0.6649015740087069	0.41536067588207515	0.7954449574967319	0.5430970545453371	0.7643291993151351	0.9186050846149372	0.28291997549008724	0.620163067284349	0.7500000000001994	0.8134685079893127	0.3033454145765933	0.9071152611340795	0.7499999999999999	0.9999999999979966	0.7062534123712308	0.667473612470078	0.6666666666666665	0.7240182074729224	0.8346719218788475	0.6666666666666665	0.4764765234784316	0.314617901592979	0.9424126405527377	0.8060283113459923	0.7499999999999999	0
0.25	0.6417431632798747	0.3301985031178879	0.17570110942482814	0.7500000000017051	0.824780930365155	0.5201558765031888	0.3881980231111268	0.00020811686961487563	0.29759557156694966	0.6666666666666665	0.3413392614463792	1.0	0.6887650625199265	0.6582029836637466	1.0	0.7423856350698422	0.639061669129072	0.6784118837308953	0.6644160527978211	0.9999999999999952	0.7951104590012993	0.7500000000455215	0.5000000000000003	0.9905854094975234	0.9999999778292857	0.7499999999999999	0.9999999999999885	0.6039757808662426	0.5918192267196936	0.6666666666727423	0.7583707749047708	0.7439909368530607	0.6666666666666665	0.5941015736957572	0.6659818070614156	0.5137457254542857	0.6954828305567732	0.7499999999999999	0
0.25	0.27629679374590277	0.8367461423387956	0.30070467158450953	0.9992503213694053	0.6743495166100801	0.5675449820460585	0.8542950207281335	0.3905544625850957	0.6962725521277786	0.6666666666801537	6.374174387357632e-18	0.32247990611052885	0.6361822174584364	0.2370556352480394	0.681552005862302	0.2331145923027686	0.5121055709650773	0.5000000000148848	0.8709137272391786	0.37015083287090533	1.0	0.9941079738545371	0.673409086030449	0.32049067125140335	0.9999999999573576	0.7499999999999999	0.860560059642188	0.5000000000000046	0.6742121679288261	0.6666666666666665	0.7181365976270047	0.8360810357212368	0.6666666666666666	0.44718354080162415	0.8190319726504726	0.5178934366605359	0.5529827452894943	0.7500000000137099	0
0.7240356688969984	0.12184686905979121	0.8318552081503142	0.02388713121810721	0.7500000000005069	0.8547881190627362	0.7247696909761223	1.0	0.5064480342784276	0.29749781323555047	0.8619823794474508	0.33029224521332745	0.7608591272661278	0.8357303938969247	0.8283341039137402	0.49202168586366213	0.353225513508846	0.6384794992839771	0.5000000000647367	0.9031329490174737	0.8405346777994135	0.9999998927139742	0.7500000000000036	0.49999999999999994	0.9999999970358874	1.0	0.9511563357745692	0.6202867323378737	0.595179200803653	0.7130355066218115	0.6666666666666665	0.7894133155271925	0.5122987817341411	0.7908632055655015	0.9999999999258804	0.6517508549078483	1.0	0.9999999996635887	0.7499999999999999	1
0.7188075716366822	0.7490108572260276	0.9999999999998187	0.06613106717928934	0.7500000000008102	0.9092555974683616	0.8996191907379634	0.8181931609136455	0.5651274098931014	0.29783811501818863	0.6666666666666667	0.6942560487460001	0.5610797117980426	0.68534996000913	0.2778231080398619	0.842612351827191	0.2784691244940072	0.7295968268547115	0.5000000016048706	0.687853663760598	0.8492134626584379	0.677770115595613	0.9164081512267442	1.0	0.0713841161393908	0.9999999986936096	0.7499999999999999	0.9093252869380748	0.5000000642758781	0.7327247516351774	0.6666666669135924	0.7600478726508382	0.83262469620615	0.6666666666666665	0.7048168106298207	0.7756836860530327	0.6275507524481976	0.6377176797684423	0.7499999999999999	0
0.3293163953214442	0.3375299893987392	1.0	0.023272204024908247	0.9513869039983966	0.4368814032611981	0.5052704481138672	0.3912268079139765	0.8621874591943212	0.29749539844626127	0.6666666666667315	7.740719916503141e-18	0.8210398717282291	0.6009638998588345	0.2618753060133795	1.0	0.6701453333158173	0.6170327463704275	0.7537542224672029	0.500000495608414	0.8283354295999603	0.7511264708326185	0.7500000000000011	0.6619505360456417	0.9999999999997568	0.7767581820282109	0.7500000000002421	1.0	0.6814475648393109	0.865780096326148	0.666666666858083	0.9211717722545587	0.8833235563669478	0.6666666666666667	0.743354103232973	0.5846957726921046	0.9706616862495371	0.697487040323131	0.7499999999999999	1
0.871925967260436	0.5346865708317339	0.30540153470489906	0.12260579721476984	0.7501876625955625	0.622811463955926	0.6567912773832482	0.4160006753048395	0.9999455310249502	0.7992043797122879	0.7480747127404126	0.05749894734059081	0.1541937502782407	0.4208242214758407	0.24199604823103363	0.9999999687370181	0.57936604705203	0.8950377614807756	0.9526662268788629	0.5000005338789838	0.22644495895494543	0.7870753645716364	0.7499999999999999	0.6833164247554236	0.8749120474932216	0.652022994141979	0.7499999999999999	0.8569511064347295	0.5000000000769365	0.9999999999999999	0.6666666666666665	0.9999999991700232	0.9011666141025895	0.8852601918733964	0.7998788546319833	0.9999998801448424	0.25000004654741176	0.5	0.8444311577253625	1
0.9999996913559881	0.7099429113945585	0.44656427273330246	0.6991495728556532	0.9990181398279447	0.6946711327718005	0.7035437741038149	0.9999998341399254	0.00020817432691296552	0.6697021040836315	0.6788015945948407	7.920298906361536e-16	0.516838397268307	0.5918312536573681	0.6961592806898677	0.8655469042525558	0.6058966654533823	0.6261091795271796	0.6991200139680999	0.8257197867126536	0.8278784593370083	0.9999999999358882	0.7499999999999999	0.699271003005405	0.9999999968931542	0.9999999999092243	0.7499999999999999	0.9311758459055811	0.6358039628899583	0.6759989551137171	0.6666666666666665	0.999999737698273	0.8333374453992484	0.6666666666667377	1.0	0.7908694740009667	0.6163868120015693	0.5	0.8642415275336861	1
0.25	1.6327520893068315e-16	0.8753016076828806	0.11394832424798819	0.750000000003912	0.8184233120733961	1.0	0.4007744081483819	0.08499967399741361	0.894046402432674	0.6666666666666665	0.15441776064089655	0.5081537410770578	0.7202035167569951	0.9999925273312218	0.6629650309214368	0.8303123643952537	0.6165936760414035	0.5000000003309422	0.5000123633954565	0.5132526610191431	0.9999998855739302	0.7499999999999999	0.8465081733325908	0.9999935086188095	1.0	0.7499999999999999	1.0	0.5000000000171624	0.9999999999999999	0.6666666666666667	0.7437897296955351	0.850885027492933	0.6666666666666665	0.32113451254018455	0.8075864833822614	0.553448696395459	1.0	1.0	0
0.25	0.21887704364260674	0.7905117494051462	0.8836171560391272	0.7704073735841479	0.1497526151823742	0.8687453936091907	0.7528606914401734	0.3869991136793704	0.35701777270485513	0.6666666666666682	0.21204404485849368	0.9261389686850341	0.9999817157652617	0.7153571248318439	0.5699212847226657	0.0	0.9999999999999999	0.7616553625282897	1.0	0.7769648571180736	0.5365244686160938	0.8906510784498473	0.5000000000461767	0.9999999999970337	0.9999999999976182	0.7499999999999999	0.7873364670369569	0.6558792535157778	0.5857046113605	0.6666666666666665	0.8190712410554482	0.9253539272341769	0.7293120085088987	0.9999999999999984	0.7431608221649743	0.7496699320670721	0.7132955789380442	0.8763170235433406	0
0.999984199926712	0.41909829462476	0.7122392483053426	1.0	0.8635470154791414	0.7195400794626424	0.7770445194743412	0.3891201614047345	0.6028729285960339	0.2975053549300209	0.6666666666666667	0.05467621378159762	0.7330141712446623	0.26970553366631395	0.12417330005487724	0.9999999999999992	0.20697986061240953	0.4185358829093888	0.5000000052997137	0.5000010880287584	0.8934834414167061	0.855989804368798	0.7499999999999999	0.7621570168457752	0.9567857347429233	0.5	0.7500000000000094	0.7038621883501527	0.6169179000688487	0.7358385968930319	0.6666666666666697	0.8613053542138971	0.9361137582415305	0.6666666666666665	0.6257843717746259	0.5853205151839231	0.8854330971904294	0.5	1.0	1
0.9999999904383371	0.44340763603100997	0.8643737449577417	0.030323682542158406	0.7900932839064185	0.17249085168640088	0.5400404642969481	0.3881883217614029	0.0002081156521076117	0.5373813194387053	0.6666666666666823	4.3424652696300013e-14	0.3681750019752543	0.2724510913619797	0.49371947508252745	0.25	1.0	0.5218187353785586	0.9015362874736169	0.5000051315103907	0.6365766486006371	0.9999999999999999	1.0	0.669929177578426	0.09618738889215173	0.999999999998863	0.7499999999999999	0.802706399424955	0.733407239411489	0.9999999999999999	0.6666666666666665	0.9999999999709379	0.8147450690302153	0.7184498568689122	0.3229606258174222	0.7766773271529422	0.9121010503250607	0.7042524860083224	0.7499999999999999	0
0.3207396712520646	0.6267776892262585	0.3819551951397452	0.4091815494562838	0.7500000000000067	0.9999224398844102	0.8169635876638421	0.5917165468436174	0.6071224557874216	0.2990278148963732	0.7764453811481388	0.4214728247922139	0.6643225981677612	0.781451162870594	0.18100734335221222	0.8791152851959965	0.8613977350328481	0.4721907559546492	0.5000000170602513	0.7929066403688716	0.8870725386564652	0.6759940821412584	0.7499999999999999	0.6963169180217166	0.7549293989936957	0.9999999999999997	0.7936163568267388	0.9084024562286414	0.8206245506141029	0.8462375528054183	0.6666666666666665	0.9999999804477153	0.7044748696182326	0.6666666666666665	0.3772369124874974	0.7411189405670757	0.8779320992752021	0.8182416437040695	1.0	1
0.25	0.34180949675694894	0.9726474116849256	0.04544579870806111	0.8733259252270229	0.9999999999999976	0.9999999999999998	0.77938174961074	0.10046411741809905	0.6662227468535546	0.6666666666666666	6.001812036385326e-14	0.4831814621989292	0.9999975104761096	0.4835831210562783	0.3720460715571998	0.489804537640802	0.9619672290875434	0.9279747582536509	0.9063193634158363	0.8968663607219013	0.7760023425202471	0.7500000000000172	0.8174522190092421	0.024792159443352803	0.7770684018611713	0.7499999999999999	0.8144188912745511	0.7679454663625108	0.6500019415283013	0.666666667082654	0.7059200954761987	0.9013112871673156	0.6666666666666665	0.7270834187818167	0.6613092646215993	0.49548502858441124	0.7370721460609796	0.75	0
0.6289442389963449	0.5422846000987702	0.3530848222964115	0.04377423806997104	0.7500000000000009	0.632746454993429	0.47836938699772524	0.76716137252685	0.509944931712406	0.720144413022054	0.9999999999999999	0.062473894553561275	0.341002538512051	0.2691610768486681	0.6927506911080876	0.5572373585300766	0.7044643678419625	0.899818589645691	0.5000000000007151	0.5000000289018196	0.11505953438296891	0.5235819089010847	0.9412086125981016	1.0	0.7207405207980917	0.9999999999781203	0.7499999999999999	0.9201428091054838	0.6030180380258031	0.9999999999999999	0.6666666667338257	0.9999999998011881	0.8080597602461168	0.6799804345969173	0.3941028090105979	0.7420441864979703	0.25000040913280974	0.5	0.7499999999999999	1
0.28795443749694116	0.1412019999096485	0.7430401157656021	0.02943045047323384	1.0	0.8125250563170211	0.25	0.5880071022381759	0.8763140609884769	0.6846389342604565	0.8599098142262368	0.6126082160347722	0.9286616251699974	0.802818075834609	0.8007623040311354	0.25	0.5043307292564172	0.6179801890563512	0.6095652312437684	0.7787424014550295	0.9999999999999962	0.99999999709516	0.7500000000001283	0.8187899343703832	0.9999999999630126	0.8260514109368244	0.7499999999999999	0.8740624576335237	0.7560943911876463	0.9999999999999999	0.6666666666666666	0.9999998298644026	0.7440791662878453	0.6666666666666665	0.7542948959214515	0.32785851358958873	0.6819876122619818	0.7237706010106801	0.8295021624063185	1
0.25	0.7036084015637967	0.8975222496593337	0.12969609001624188	0.7500000000004097	0.4517910392084196	0.7631637388983852	0.5375388074932053	0.4764498309229957	0.5667268331265674	0.7827720776666283	0.6465357488896627	1.0	0.9999999934086775	0.9999451828076149	1.0	0.09864966372578297	0.4342383954684159	0.5000000051599668	0.753642478764564	0.7527033063466035	0.6033021556646692	0.7499999999999999	0.5979433625800691	0.9999999999983747	0.5198736868266037	0.7499999999999999	0.7829743531326885	0.6466197949799426	0.9999999999996563	0.9999999999999999	0.9999999990925079	0.7668052470823213	0.6666666666666665	0.8797925218229378	0.7204420771853464	0.8141708248416804	0.9999999999973378	0.9855604039197493	1
0.9999951020327785	0.6215931687905434	0.7537165911637138	0.05922563537863768	0.75000000000017	0.5045486547260967	0.6744472554421855	0.8355769777612241	0.10135668924305022	0.6291646461307445	0.6666666666666665	0.47957648653985097	0.681372862302081	0.30316586987977084	0.8704160611411238	0.5370493994462888	0.6944129783685279	0.8063639923418686	1.0	0.8856342085357609	1.0	0.9999999999999983	0.7500000000004913	0.49999999999999994	0.2567551019908904	0.5	0.7744721371469074	0.8129608565661769	0.6314874724183211	0.5946941297103016	0.6666666669024938	0.8222333474430108	0.7404207783396851	0.6666666666666665	0.883471647132281	0.6307489388359115	0.2500000000378057	0.5883800046000682	0.8481486712252112	0
0.9999999999999999	0.9347399991922247	0.9119110955842421	0.6535022809529437	1.0	0.9999669397396649	0.3008574793558547	0.8854785218945282	0.0007969697946561043	0.2976945446523254	0.8398369023046898	0.31774551005484214	0.3616188644625025	0.9999999999999902	0.42044209754602724	0.2606196437581606	0.2273652587156356	0.6144561921604026	0.7829062391835713	0.8686632867003917	0.8823359000440665	0.9999999999999958	0.7500000000000029	1.0	0.035355816567501974	0.8082865455915772	0.7499999999999999	0.8973808570531021	0.6570471992732086	0.6317487019307693	0.6666666666666665	0.8582048359718053	0.6796583194891673	0.6666666666666665	0.5003866238887537	0.9999999995992926	0.775261948086712	0.6088552855100833	1.0	1
0.8690691805543501	3.557535082495343e-21	0.8701625382614925	0.12698084773269167	0.7500000000011201	0.11730825638565259	0.7198971732260355	0.5144620474928583	0.7574753942257826	0.2975840414108359	0.6666666666666665	0.2953831159580533	0.1630199589697704	0.7128097190199434	0.367880082777963	0.49483124865346617	0.7931590842710627	0.9999999999999999	0.5000000007301728	0.8155442581102448	0.5517208831952083	0.5	1.0	0.49999999999999994	0.9999999999595539	0.9999999999806185	0.750000000000005	0.898629118959398	0.8070303248223782	0.9999999999999999	0.66666666666667	0.7120670480421487	0.9999993440668309	0.6666666666666677	0.9285104005035779	0.7009681321018664	0.250000000453949	0.5	0.7499999999999999	1
0.2790190953667281	0.7514937316712131	0.9999999988993762	0.5519053827771189	0.7500000000000001	0.5382600308911039	0.9999999999439313	0.3882162023561232	0.605851804288211	0.2974955981828204	0.666666666666669	0.027799197214135027	0.6705065074570802	0.6936697024895375	0.7351094354808904	0.3335861521729028	0.058980398586367486	0.5642448770406889	0.6713269070592645	0.816618056149718	0.6005074463325188	0.9999999999970518	0.9368727634417837	0.5000000000000022	0.263785615676947	0.6419364873974022	0.7499999999999999	0.8351184654776362	0.7778481036836516	0.5302484746234809	0.6666666666666665	0.9999999966084678	0.9704501940463987	0.9907644828357521	0.8813180628035375	0.8144105777214912	0.250000000026	0.9999999991503783	0.944686298431012	0
0.5676758777640797	0.579333996254574	0.7446337860686802	0.11459660269128988	0.7540642354866118	0.84314493639073	0.82454401742558	0.38930310797503526	0.06080874869266054	0.7511555109098986	0.6666666666666665	0.13303796912558008	0.636880881960261	0.7512209593414281	0.7586349337765002	0.8756502145963985	0.22092996620874522	0.9999999999999999	0.8045423538566461	0.7205472063128417	0.8482106860211713	0.5999317008349759	0.7499999999999999	0.6809332478498857	0.1508983829420986	1.0	0.7499999999999999	0.7914247986680859	0.8178901943523322	0.7011326257183138	0.6666666666666665	0.9999999556940948	0.9005241180818052	0.6666666666666665	0.9166355381368638	0.9999999999999998	0.25000771636617175	0.5405959010611823	1.0	1
0.25	0.5020640589714661	0.8908118634041632	0.02590011031779383	0.75	0.05217534072336882	0.25	0.6926642259079403	0.3087457955368359	0.6683230497965407	0.6666666666666665	8.283693246673782e-20	0.6470728254857808	0.9999999999747469	0.756024583664227	0.8561230551917435	0.8711899290042505	0.5908265744486394	0.5000000000002129	0.9008486676552354	0.8375662209610948	0.6495864183835403	1.0	0.5000000000031108	0.7560229090596224	1.0	0.8894729783921197	1.0	0.549497754522659	0.9999999999999999	0.6666666666666884	0.8262917669003719	0.9035265943586456	0.7127154114886576	1.0	0.8497977776963827	0.8011170448497225	0.5704084915979901	1.0	0
0.25	0.28980315127390477	0.6306539870442319	0.04527777694626346	0.8579510465650138	0.4049363423091356	0.25	0.9202150483705127	0.4564662285479211	0.6252278740611213	0.6666666666666665	0.22284106996770933	0.29190669887630966	0.44253791707069323	0.8661391239770023	0.7393818661532082	0.8027434508652777	0.9999999999999999	0.6457870191852977	0.8434665565389812	0.9999999999999745	0.5405337747262141	0.7499999999999999	0.8964678122435359	0.9596880672341538	1.0	0.7499999999999999	0.9999999991326569	0.5000000000000328	0.9999999999999999	0.9999999999999999	0.9999999636671841	0.8539572444460376	0.6666666666666665	0.9265087893278303	0.7686968116083677	0.25000072140404284	0.5828223579857943	0.7499999999999999	0
0.7610326825425989	1.0	0.8357430939619911	0.08496312662709025	0.7500000000000003	0.0002008809767347486	0.8736733812618651	0.874959073359666	0.05147530965748019	0.5725317687782436	0.6985622120338972	0.014031909318410246	0.8756646076583596	0.6517950962235027	0.6023207511279405	0.8578493445973574	0.29183007742614214	0.6217534356094485	0.6745383268823711	0.5000012157143574	0.5988833180682258	0.5	0.7692210746372439	0.8393661710572649	0.9999999987436831	0.8953672094742708	0.7499999999999999	0.8874675836217254	0.5823843559399107	0.8410091815583037	0.6666666666669891	0.9999999925619265	0.9306832156314696	0.6666666666666665	0.5100000978018047	0.6985897745340208	0.5578001742520854	0.5707371337424882	1.0	0
0.6066785545889115	1.0	0.6515025923824402	0.7460586882722604	0.7500000000031666	0.40285458772075156	0.6762240961972302	0.734660119189066	0.9999999778596869	0.7118596700483066	0.9999999999999999	0.14625797639811336	0.45089805123754123	0.7379244279949058	0.05439160813433541	0.7112470314516925	0.7772755600017405	0.45139559664441253	0.5747486821523193	0.8241613836548365	0.7452482223763872	0.9999999941713095	0.7500000000000008	0.49999999999999994	1.0	0.9999999999915316	0.7499999999999999	0.6028710069171255	0.7837375044120958	0.6782725884545363	0.6666666666666667	0.5211624693978266	0.5496822971658728	0.6666666666666665	0.4089129203780427	0.32950736571947015	0.25000000002280276	0.9999999999901963	0.9806633299073447	1
0.8560594398124042	0.5441495753615564	0.8334153018227793	0.023493460004658493	1.0	0.9998022245206606	0.751143446434148	0.9275872118907523	0.4431277598875796	0.6368680688452243	0.6666666666666666	0.4154372049103513	0.2296781498799836	0.27016802536436707	0.44913649085156965	1.0	0.7076157617794652	0.672540934402809	0.8205015437262901	0.5000000034029235	0.6089033604407122	0.8082200156560241	0.7499999999999999	0.49999999999999994	0.1647467139534966	0.8674260922229204	0.7499999999999999	0.9999999115638243	0.6108777291130006	0.7674340355564437	0.6666666666676349	0.6084691492873767	0.7955653373254583	0.6742432944691664	0.5438382190831482	0.6491032217313584	0.2500000000800402	1.0	0.7499999999999999	1
0.25	0.47564768403580054	0.9999999999997992	0.4483500915495337	0.75	0.5195368418188232	0.8219538530137871	0.38859446494266053	0.021054871165971677	0.2974962884857968	0.6666666666666934	0.20055392551868237	0.6103651611415293	0.7701686272963828	0.714354265625323	0.6021375102111944	0.3194566870481942	0.9713555786133419	0.9755215974045868	0.7844535251486253	0.7887596535275182	0.5836831516780109	1.0	0.7837315697780338	0.00021591416841590036	0.8993635493161775	0.7499999999999999	0.8082662660151803	0.6559468376383791	0.6125623954741841	0.666666666667192	0.9999999854051647	0.9396223353748141	0.713528238164165	0.3846960088575897	0.6423900824543167	0.9113276772045629	0.9999999999999997	0.9311257193498328	0
0.7257991368612519	0.3835054212803937	0.6582357366454363	0.3159098200255429	0.8050371875873507	0.36390639279172843	0.25	0.7389088238699109	0.5571395431850519	0.6643130122417378	0.6666666666674238	0.3528350880165087	0.586629635737168	0.3392729071479276	0.26447702920338423	0.4579864790474434	0.16420079848388006	0.4931072420708005	0.7175501878207675	0.8800316389756575	0.8982371741201396	0.7895084479313674	0.7500000000000562	0.5000000000000068	0.3250360990262055	0.9999999996741801	0.7500000000000071	0.8386576449509967	0.5902666656509603	0.9999999999999999	0.6666666666666665	0.7571784913174481	0.7122976321674672	0.6928251740604379	0.37953548669872056	0.3119801323223676	0.9390056175148402	0.5290958475611112	1.0	1
0.7000180872629792	0.9887665932857177	0.4570062177569796	9.69888540836116e-12	1.0	0.9999999711168223	0.6456223269555363	0.814865417346305	0.6740352397823621	0.7058312912967568	0.7446671409134827	5.3243659728205e-15	0.5648360895231563	0.269286840186671	0.6248501578399793	0.25	0.9999999997605991	0.5996078702338348	0.5000000000000289	0.7099450062047232	0.9999999999999951	0.8440343410062298	0.7822485731860113	0.5000000000000039	0.9999999997900727	0.6428648752410506	0.7499999999999999	0.895950512249257	0.5000000013539685	0.5796647503901579	0.6666666666666665	0.6493249450468557	0.5562027113506006	0.6666666666666665	0.5026509009256303	0.6587978365100833	0.8826570278528434	0.8169053762297649	0.881458101777197	1
0.6621380471298695	2.098686084906923e-07	0.8836034644676812	0.13365676776117782	0.9999909984816651	0.9999999999899813	0.25	0.3882015158118996	0.5053314863498152	0.7104115494088737	0.9999999999999999	0.059677632594461114	0.5183630510064295	0.27615219608592295	0.755991944341271	1.0	0.30786446597262607	0.467640319011984	0.7910259001753137	0.7292480201059472	0.8393662754021748	0.9999999999999999	1.0	0.5000000000000681	0.9999993530315885	0.9999999999842198	0.7499999999999999	0.7722287606978298	0.7352768652709345	0.660956701508135	0.6666666666666756	0.6627486156580146	0.9999999986424071	0.6666666666666665	0.8318501317047053	0.9999999999857769	0.7711434135507724	1.0	0.8967532942374746	0
0.7052540735735282	0.5899710377533347	0.8201268397930467	0.026412187742579217	0.7500000000000351	0.2435118065431647	1.0	0.7941356038259308	0.6709191990787108	0.7419986170476744	0.6666666668078403	6.162880814634555e-13	0.5806939819193615	0.6685280729141743	0.1716491864787479	0.42550670752154907	0.7243577616510628	0.1640566809779369	0.6705554075753337	0.7514907139361384	0.886193712626311	0.9999999999984098	0.7499999999999999	1.0	0.1492378628434555	0.5080968687226717	0.7500000000000017	0.903351614838316	0.664559502155912	0.6772986375463637	0.6666666666666692	0.9999999999983024	0.9520559295411383	0.6666666666666665	0.8015411230900402	0.833771089066628	0.9230116666768329	1.0	0.7500000000000884	1
0.25	0.7414326656164906	0.8042904432064416	0.08159998796119322	0.75	0.7940761501280431	0.25	0.8821016973046272	0.3289922921782564	0.6274450661376483	0.6666666666668174	0.3874002679315035	0.5924375769562037	0.7718982616070282	0.5929629570883005	0.28194301183571924	0.8211972451627102	0.79179597645636	0.500000000000023	1.0	0.7663704282774525	0.6858098434979004	0.7500000000110041	0.5000000000007944	0.024059387736633603	0.5	0.7499999999999999	0.9999999999999895	0.500000000005762	0.6472191462062995	0.666666666666667	0.5210808243207443	0.8651313241605448	0.6666666666666665	0.8725839712696406	0.49249083936937954	0.25000000000248096	0.9999999999999949	0.7499999999999999	0
0.2623888111066956	0.7415550431250473	0.41662529786788727	0.02788713945963363	0.7500000000000092	0.31132524555022595	1.0	0.3881960962144174	0.35678259347997315	0.6585545785295173	0.7319408057656318	0.2255284826162671	0.6379539302996146	0.3662770199129117	0.7599147595627981	0.9248470156598388	2.4519380994042494e-06	0.2528922084543239	0.6412002549413363	0.9266071194950707	0.24197902438727997	0.9999999998857427	0.7499999999999999	0.850868292891324	0.8987329263610231	0.9999999998686074	0.9395244131544875	0.9852798147241781	0.5000000000000003	0.6823579329927723	0.9999999999999999	0.999999981981242	1.0	0.6666666666666665	0.6941443981312969	0.8587468636809157	0.39303603985696656	0.5	0.775595269112013	0
0.25	0.7121062974622271	0.9999999997162686	0.3026846003014277	0.7500000000000073	0.9999999999997532	0.8087491272905991	0.5841667165225257	0.9999979912884361	0.29749552817568076	0.7446787217464058	0.22615079321701978	0.6068255183049454	0.9999999999994158	0.07749822000626463	0.7720916065143772	0.7329043775539147	0.9999999999999999	0.5000000002414519	0.5000000729616585	0.9999999999999267	0.7185800236815048	0.7499999999999999	0.5000000000000037	0.4286909402828276	0.5	0.7719057885297584	0.887674872086229	0.795136865142259	0.7114237338235856	0.9999999999999999	0.999999999854877	0.35682134369582236	0.6666666666666665	0.9999999999998219	0.8837295759324337	0.25000000000009853	0.9999999989514381	0.7499999999999999	1
0.25	0.6073244595188273	0.8233313044260623	0.026185616461299438	0.75	0.00020206286263339191	0.8650603927615883	0.6303034028386217	0.39232659374802703	0.5866979282090854	0.6666666666691324	0.40393979530145563	0.4145199231378247	0.7268670052093682	0.6948050263978834	0.8918455793950865	0.37752693562022077	0.7824169553065818	0.5000000000000069	0.6920777313934686	0.8326783636679683	0.5	0.7500000000002466	0.8783402567684409	0.2688557030502541	0.5705690282168299	0.7499999999999999	0.9232393805989151	0.9977663279863033	0.9999999999604461	0.6666666666666665	0.7222645668816733	0.5592825437752803	0.6666666666666665	0.9999999999999998	0.7602226190809606	0.5826917116282828	0.5826720611152421	0.7500000000000044	1
0.9999999999999926	0.11869205449571668	0.7550002199681787	0.7464166179992581	0.7500000000000018	0.4147563605088644	0.25	0.88442843911957	0.6052581501143426	0.2975084489326828	0.8431789280976731	0.02277419095957287	0.6990384437618006	0.8283350305838841	0.06585862067212037	0.6034117654464124	0.4830339628892641	0.7810380181351562	0.5000000000001017	0.5000013922195792	0.8575960974194028	0.9049869922625983	1.0	1.0	0.8771779404840302	0.999999999320904	0.7499999999999999	0.9182282339100891	0.6481010192942056	0.9999999999999968	0.6666666666667299	0.9999999999814843	0.9232063473581835	0.6666666666666665	1.0	0.30797804935070017	0.2500005678502078	0.9999999999994531	0.7500000000000072	1
0.7043180290830158	0.6461031917859403	0.9025949915195715	0.5506178932727878	0.9999655633174105	0.7647737906391573	0.9999999999430338	0.7328030876794827	0.6599315561562284	0.566513929047167	0.6666666666666665	0.1275719460103047	0.7904345302104602	0.6799126380699836	0.300147576470741	1.0	0.22889865540656357	0.6289349106242283	0.7474536017226026	0.5000050772622089	0.8165301815098309	0.5	0.7499999999999999	0.5000000000000004	0.37450718147637	1.0	1.0	0.8512939497430232	0.7762921969020765	0.595368994630424	0.6666666666666665	0.9999998851325362	0.8187887380524492	0.6666666666666844	0.7448613134015234	0.7119814157500046	0.25063149540363366	0.5331557194342604	0.7500000000000002	1
0.25	0.11393975399682849	0.30764082323073383	0.4346278057697462	0.75	0.6952651884408131	0.9999999999999869	1.0	0.9999997709837966	0.29749576451044857	0.9061915487514329	0.026466786237849853	0.4238761339868827	0.27333489602133415	0.8081594001717494	0.9354565835140931	0.9999994053426484	0.7899277314739153	0.5000000000020747	1.0	0.9999999998207878	0.5343982045703118	0.8784164233578429	0.8167414407517632	0.9999999999998304	0.8557980028515099	0.7499999999999999	0.7897534880248008	0.7358101387572162	0.7584979730650823	0.6666666666670482	0.9999999978676525	0.9181878608633761	0.9365121564843129	0.8867380348074704	0.7832771256594664	0.25003722089888164	0.5	1.0	1
0.6711472162945576	0.4508497267935915	0.698260117572663	7.718142685737581e-20	0.75	0.8335985943205224	0.5649345573445806	0.8402550072402356	0.9999998650486032	0.2974955481467474	0.6978134970621594	0.3422696250340691	0.7192038775676954	0.26950013919050664	0.5399123215992515	0.8366611355192484	0.9999999983869579	0.5952238563591699	0.8091725828756231	0.8382543366108173	0.7963657033882335	0.6732249899010638	1.0	0.7398621877541458	0.2920649522846613	0.9578466288751973	1.0	0.999999999978814	0.5722866588210427	0.9999999999999999	0.6666666666666665	0.70661724881455	0.3880129506171997	0.6666666666666665	0.88328496674393	0.7152081783929544	0.25000000036524933	0.5	0.7499999999999999	1
0.999999993299136	0.19901469132923716	0.8381817879111731	0.8797509765370523	1.0	0.783754360455221	1.0	0.7165913274828963	0.6735604506134452	0.7390272422799065	0.6666666666666665	0.15976071662655383	0.5565818611177944	0.9999576056684741	0.058661855538413854	0.6325403601917562	0.7050296579120969	0.9999999999999999	0.7956861633090073	0.855941918126446	0.8076851755488503	0.6002945546183724	0.7803790116547344	0.5000000000500293	0.8368481361656793	0.7858735395266497	0.8334889191528131	1.0	0.8801954372560411	0.6845222863529615	0.9999999999999999	0.999999999279771	0.5342453676551513	0.6666666666666665	0.8857808227458801	0.7477196914429927	0.2500000000000345	0.5	0.7500000000000604	1
0.9999999999999998	0.6666500678984872	0.8499328787930243	0.15654499776678918	0.7500000000069231	0.8070415942998465	0.4860853787363302	0.4081804308440702	0.08461887807022306	0.790324233619769	0.7584211437319713	0.34346758078371226	0.617410257862922	0.5892824221714034	0.004243771045663526	0.6404680570331364	0.0	0.7929478910447356	0.8324031170738834	0.9982571452318396	0.8144324515964316	0.5	0.9644534620457377	0.5000000000047351	0.32335302634859364	0.8748813120732778	0.912710917871256	0.9357376994609934	0.5000000003253064	0.8194100550428276	0.6666666666684363	0.7832694978185406	0.999999995096317	0.6666666666666665	0.7430132073030359	0.7618479704156839	0.8850782047802593	0.663251201768424	0.7499999999999999	1
0.9999999999999736	0.42671424476524716	0.7095879645433845	0.2090282852967431	0.9963328983911324	0.8906339010218288	0.25	0.9223648574416569	0.6068784481396963	0.2975002104451926	0.6753284871968898	0.0640195076027964	0.21457807845227464	0.34143604272827976	0.434671481179608	0.6562548535243058	0.3640774625887797	0.6204641698473752	0.5000003519497843	0.7619886279595058	0.8375392576138933	0.6104595441971906	0.7499999999999999	0.5000000000000053	0.11940526245934577	0.6723319574553203	0.7499999999999999	0.7818873833720172	0.5000000000000098	0.7814456246303447	0.9999999999999999	0.7012728272636702	1.0	0.6666666666666665	0.9085379174517639	0.8328440680124292	0.7723619767430439	0.9999999999999978	0.8225164646801557	0
0.4691057781263204	0.15890959089801177	0.500254366785978	1.5102205873788218e-17	0.9980327076157454	0.690903718904377	0.7596531619577886	0.38843831047757066	0.6022508376014802	0.6393596977743192	0.6666666666666666	9.876030015927436e-13	0.21287816547234134	0.6796197258844753	0.6740110947312994	0.25	0.2294989700804899	0.7927410875422178	0.7516897287702191	0.9868626364465907	0.821978650277145	0.7476139730370202	1.0	0.7032576783454771	0.5599171127725366	0.999999999999975	0.8076762674447198	0.7496548917132133	0.49999999999999994	0.9999999999999999	0.6666666666666665	0.9999999975791182	0.9535927521559339	0.77984220136089	0.8463623208880386	0.8839190794851499	1.0	0.5	0.7499999999999999	1
0.999742656146214	0.8718175336874006	0.5183781708027724	0.2454969181322535	0.7536282825124377	0.7179469042789666	0.5434412339633824	0.4095637393935237	0.07407870925192908	0.7788634573597681	0.9999999999999999	8.567474718971157e-16	0.45553174643289546	0.5780518572267233	0.7047756819698762	0.8649091199117006	0.3322603329790929	0.7882293530277567	0.6158885398528419	0.7204375451478622	0.46843840036313344	0.9075226927442916	0.7500000000000011	0.49999999999999994	0.9999999999904916	0.9999999999971491	0.7793968919173806	0.9999999999589249	0.6283145454684649	0.9999999999998246	0.6666666666666942	0.6940973142490229	0.835685477687619	0.7636507137893173	0.7952908785355295	0.6141881758775265	0.2500000000005962	0.9999999999786565	1.0	0
0.25	0.5591301143698061	0.8808363780360917	0.24290860853796684	0.75	0.8602903157242962	0.9548168979478	0.6811100309915334	0.22981369050042708	0.6522271487232447	0.9178266245122798	0.5497070930455875	0.47024412343641114	0.9999994709991468	0.6516140204797645	0.8143109676588337	0.0	0.9999999999999999	0.8002942072918743	0.8175737811610022	0.871360320395959	0.5	0.7499999999999999	1.0	0.18462176674737613	0.8792104289484929	0.7499999999999999	0.8439174408125283	0.9914692822830445	0.8990930157539082	0.9871652463383234	0.9999999999791163	0.894268889060761	0.6666666666666665	0.9999999999750944	0.8567775369477625	0.8724304012479065	0.5167378139700478	0.7499999999999999	1
0.5615130808777384	0.5517896171970543	0.843808933668757	0.014516461303529368	0.997047860176316	0.42784219990144257	0.8118677587356482	0.5621061547901225	0.7044805060570171	0.2975459160967324	0.6666666666666665	1.1039077088616276e-13	1.0	0.26952928588497277	0.805504488827929	0.5090085320780837	0.9999999999999631	0.7931595592268115	0.49999999999999994	0.5000001278813354	0.8954964796518573	0.8992317281392613	0.7499999999999999	0.7312596072335267	0.9081215225154469	0.999999999998984	0.7499999999999999	0.5	0.5560892032497716	0.5493119367594317	0.6666666666707853	0.9999999984631742	0.9397583681326928	0.6666666666666665	0.3193863396177551	0.7643467387328834	0.7355636181596751	0.5326014502260967	0.9424759035278364	0
0.25	0.6623422951301097	0.8751322901080615	0.5616608235908963	0.7500000000000002	0.06804018381557007	0.9999999999983458	0.696719621958063	0.5010633624154909	0.49328890157236116	0.6666666666666673	3.6404332203116416e-19	0.6876856309441638	0.7944953312671141	0.7627309363237135	0.809284678487317	0.6652793469358745	0.9999999999999999	0.5000000001413195	0.9980188495413661	0.8124857140289892	0.9999999999999624	0.7500000006163671	0.5000001928504579	0.9999999999668832	0.9999999826439118	0.7499999999999999	0.9329196251149812	0.6796758779855138	0.6597003370309893	0.6666666666666665	0.7197157954751613	0.9551089384002505	0.6666666666666665	0.8992235914308615	0.8300333706930445	0.2500000000000349	0.5780561597755198	0.9782072528721597	0
0.8759326445297281	0.7749731702644591	0.48668196575595774	0.02300610066976338	0.7502743098825899	0.6721008346603119	0.8517672515569104	0.999999999999996	0.0879832431615151	0.8991582204225685	0.7164301142097932	0.004416906242937679	0.28935870415940645	0.5787213065062622	0.8362332556627023	0.25	1.0	0.9999999999999999	0.500000000000069	0.7522837128249757	0.8923900585321821	0.6862149680106668	0.7500000000001018	0.5000000000000075	0.8768466524070201	0.8718344174740462	0.7499999999999999	0.6726959722697857	0.6826768149269726	0.6709683815649963	0.6666666666695639	0.794128754774591	0.7961881326775024	0.6666666666666665	0.34781349199556805	0.8352057905384274	0.67637519809131	1.0	0.7499999999999999	0
0.6888267760375428	5.192243571817884e-18	0.3048989477393981	0.11112754588200582	0.7500000000000128	0.5494792092544784	0.8444341538543605	0.3898709096286093	0.00021638017329199172	0.6276981989378521	0.9286548770785541	0.004217729824209691	0.29056162975668903	0.5888589881613298	0.8576978571699656	0.25	0.003962993122855127	0.9617272856995693	0.858616650211698	0.7773052103762901	0.844461473318167	0.8249112626711957	0.7499999999999999	0.5000000000012564	0.04943401520563292	1.0	0.7499999999999999	0.6875847835451901	0.5000000011624885	0.9999999999999987	0.6666666666666665	0.734395484955589	0.8634802579425207	0.6666666666666665	0.46148338968807207	0.8257354327153424	0.750082776691304	0.5	0.7499999999999999	1
0.25	0.9094388509538032	0.8880752306649025	0.2259916609188773	0.9944515368910557	0.8309616227093312	0.8213977379995834	0.4725155229064804	0.38549148943793893	0.7926114699775404	0.6943168773529769	1.1422173981917128e-15	0.5477815970300203	0.7104038053655584	0.7771093302950469	0.6966252610079267	0.8343601031958903	0.5647184335537625	0.5000000000037248	0.7829257672426068	0.9999999998864686	0.6097411428704305	0.7500000000000016	0.8011689869598728	0.8829042948172459	0.9999999999999946	0.7499999999999999	0.713405494784963	0.6829538987467082	0.5658641942484638	0.6666666666666758	0.6558119487287313	0.9476483723125326	0.7046709548707101	0.8962198959212629	0.4148908562248198	0.6724182452140651	0.8633865884667447	0.7499999999999999	0
0.25	0.5767058696087984	0.6417896636456554	0.9720779193251775	0.9971780010684023	0.8550097295603238	0.7665779974623188	0.6904258276202133	0.4058898343310697	0.55485673036789	0.9999999999999999	0.21794584358326904	0.45936341972970196	0.2691578319759696	0.28071220413758535	0.771662705736602	0.6806680529080709	0.6247010650077645	0.9076424181693916	0.6441765784724933	0.8817780995825221	0.9210841621310879	0.7500000000000019	0.49999999999999994	0.5649770347379424	0.9999999974450405	0.7499999999999999	0.9999999999801569	0.5000000000000825	0.5000277751955658	0.9451830975943594	0.9999999999743948	0.8593938497809249	0.666666666690869	1.0	1.0	0.724380304053124	0.605637392644325	0.7500000000000001	1
0.25	1.0	0.3098398412002265	0.6301706435738285	0.75	0.6692035550763998	1.0	0.42218389449472665	0.778454049462938	0.4792976700572707	0.9999999999999999	0.3406098632959798	0.9230589515927229	0.6354254230931116	0.016734363992196737	0.25	0.9999999561976292	0.6069578626062324	0.6724122919118689	0.9341895630524584	0.6823667170353978	0.7976843704585587	0.7499999999999999	0.8017587607660561	0.5190234129784298	0.5210012772659788	0.7499999999999999	0.9011802367822257	0.5890119424221021	0.6233071066243578	0.6666666666666893	0.7914328277619498	0.7326630536371618	0.6666666666666665	1.0	0.3074971028362969	0.8817391055419427	0.5419002422148654	0.8547935739618675	1
0.7247656671950602	0.6909121690059684	0.9156275792958117	0.015529249027827131	0.7500000000000363	0.7748163650355003	0.37916915575876087	0.7039137275011641	0.7256114913206008	0.6466211299689645	0.9666153701495097	0.1859565134230501	0.3401252125027692	0.6103465890087592	0.7844591189149484	0.7203265293786846	0.6083232049543144	0.6074269278347832	0.49999999999999994	1.0	0.6467931893963813	0.999999999625711	0.7499999999999999	0.66622260024924	0.999650212295108	0.999999985906603	0.7499999999999999	0.9999999999999998	0.7121253683369599	0.9999999999999991	0.6666666666666665	0.9999999978361418	0.9999999967227629	0.6666666666666665	0.6408504594674532	0.8551749625882371	0.694857410311481	0.9999999999979386	0.8105157360787753	1
0.6277316520830951	0.33478878670402634	0.3029172556838635	0.18245154378873243	0.75	0.9999999169124447	1.0	0.7518956106729235	0.5477555247120589	0.2975141329969498	0.7514369315576039	6.874234060727101e-13	0.49500262250709876	0.2700924231590003	0.11753705227985504	0.7048597260664269	0.669238284941757	0.6178059696873259	0.5000000002269243	0.7215283229304328	0.6490366017856822	0.9999999996786879	0.7500000000001434	1.0	0.7024916477975378	0.875693759466151	0.7499999999999999	0.5609367285236352	0.5745500197126698	0.7485615742719327	0.6666666666666665	0.9999999982031451	0.7676673005970591	0.8596444255675637	0.8237163066548335	0.8675471066045881	0.8882112457444256	0.9999999883468658	0.9711841205632762	1
0.7918192014175252	0.11565388227381848	0.8499926566688952	0.05464978357543944	0.7500923404317978	0.6736656769293183	0.8678605258880296	0.8921586008298591	0.1494892232170849	0.29749681382086995	0.6666666666666665	0.23531476865254913	0.16459856319199184	0.2694113609524987	0.20796600809561921	0.5401204571916539	0.9999999919451195	0.49395370772402014	1.0	0.8347484372114877	0.7275205192862783	0.754076169889268	0.7500000000000354	0.9017216433489098	0.9999999685764747	1.0	0.7533495950817751	0.8515686490454779	0.5000000000000009	0.7256649455305195	0.9999999999999999	0.7963824253786748	0.971814303083417	0.7077847003602676	0.8017195605456521	0.8127263808324162	0.48919268140885963	0.9999999999708414	0.7499999999999999	0
0.5327486442062662	0.00013278552979825522	0.8666265012215264	0.32070159155866446	0.7500000000000958	0.6222039861680864	1.0	0.731812714127378	0.46793382350609186	0.6181044873456567	0.9999999999999999	0.18994063229665353	1.0	0.6724149029846631	0.23540542883295204	0.9267613763089557	0.29539615706819	0.5935134412065135	0.5942343019518013	0.8023131243881225	0.8179941290511571	0.9632285544125818	0.7499999999999999	0.7545860077248379	0.7408424685867463	0.9999999556527205	0.7868564950854994	0.9258198270793878	0.5000000000000009	0.6560760643133008	0.9999999999999999	0.8107468134214304	0.784069922527792	0.6666666666666665	0.8950693724697244	0.6482460681383946	0.2500001245150734	0.6476815232004651	1.0	1
0.2735982854777166	0.5691258888833024	0.863116842077026	0.1075851330269994	0.801051831317781	0.6652560624153009	0.880598409184377	0.56679596429747	0.712535066632608	0.6452732589383897	0.6666666666693147	0.015827026515496764	0.5553763114447198	0.28421038938960236	0.16231582911260228	0.47376469885147554	0.0	0.6290370082234722	0.8860917751725219	0.7056425727992408	0.8942747081982779	0.5566486936396016	0.7500000000000213	0.8256765187073266	0.9999981282568495	0.9999999999999986	0.7499999999999999	0.6457471554435064	0.7335536146373863	0.5917322707259753	0.6666666666666665	0.9999999784988877	0.9999996760273044	0.6666666666666665	0.9156771763125066	0.7959890810113952	0.250000000690725	0.5762938958270875	0.7499999999999999	1
0.645169913172168	0.451168031109789	0.8303563440693993	0.052035902908693456	0.7500000000012784	0.395286779358683	0.5154824469666799	0.8728406426841862	0.7588319722578439	0.7990763251772226	0.9999999999999999	0.6700340393324853	0.3642484967545307	0.5470535328696182	0.30667472272363877	0.999999999999999	0.9999983726012924	0.5620744085778213	0.8840231945910605	0.8741177392996938	0.8406713300232257	0.7549260107021634	0.8623733401611623	0.500000000002058	0.4076844355446593	0.9999999999998533	0.7499999999999999	0.7319052247081806	0.5000000000002938	0.9999999999999867	0.6666666666684222	0.9999999999945313	0.9999999999701146	0.6666666666666665	0.8788976826302456	0.7966673456074413	1.0	0.9999999997275044	0.7500000000000012	1
0.7976460839166479	0.38198853744758104	0.8865222867553788	0.03212475114921376	0.9572017597281499	0.34035417811397983	0.3980585466062114	0.7861868447874338	0.1500236045702471	0.6281372425123068	0.8934458586488885	6.947515993323557e-15	0.9999999990974854	0.7136169203718269	0.7301455211647083	0.4843420897546138	0.8335256740799072	0.7243604448664773	0.8159879148431898	0.8758357324984045	0.6700997515564617	0.6969175409765822	0.7499999999999999	0.6887416046234308	0.9999999999505553	0.9999999999999897	0.9327825746647289	0.5211742626339285	0.7188824346018767	0.5000366904507076	0.6666666666666665	0.9999999468442058	0.5118016911563529	0.6666666666666665	0.7211758031599617	0.3328679732303343	0.25000281692051857	0.7494634544793861	0.7499999999999999	1
0.669973905933778	0.3449224339858372	0.8880157367287035	0.09777083622220578	0.7595412284147434	0.3968953965250007	0.9999993495006798	0.8848625968092901	0.5737941598890398	0.9998422036231793	0.6797711919072993	3.1997173514698745e-16	0.8082092641002974	0.7595573568994458	0.743002064315305	0.40184829699192814	0.9838135249059556	0.7178932212641198	0.6600960492131989	0.5000018926850178	0.5211090430904926	0.7134062567337548	0.750000000001452	0.777947017838587	0.20018096029920346	0.9999999999997607	0.7499999999999999	0.8755978599250488	0.5729463188287456	0.9999999999999998	0.6666666666666665	0.6135709495023703	0.9373535879669409	0.6889661291732471	0.7469332585006563	0.838659383424451	0.7897501403771906	0.5	1.0	0
0.25	0.6451958116058601	0.7692290188099222	0.0828993322883464	0.9961332694245291	0.21422724124787154	0.7513393597570102	1.0	0.3061911207158482	0.9999804679198061	0.6666666666666665	0.027189448457001282	0.6256691240965431	0.7160374332984714	0.771788918436046	0.8166039466522539	0.269377789523279	0.45493455031618346	0.5000000000177992	0.5000001077487379	0.9999999999999839	0.718912555338552	0.8729014104070467	0.78110725304675	0.9528409465640376	0.9999999999596457	0.7499999999999999	0.5312068449592818	0.500000000000266	0.8506198129614986	0.6666666666666665	0.6996008532620661	0.9999999999999971	0.6666666666666665	0.892093206632937	0.8024128220893947	0.7379541367932746	0.5	0.7500000000000003	0
0.7908414308447264	0.7206700364087668	1.0	0.48059843297232135	1.0	0.6371473806250884	0.8790159731836533	0.5103011083348084	0.8243801599908923	0.4897564528896695	0.9999999999999999	0.021640656014998844	0.5074386698387112	0.6211929494908726	0.13806731200770983	0.25	0.44260580211882816	0.7322518982428894	0.500000000000001	0.6281808278181329	0.8177407477904659	0.9252334508878216	0.750000000000294	0.5000000000000008	0.9999978626880512	0.5	0.7499999999999999	1.0	0.7484532084662026	0.790675189265859	0.6666666666696482	0.9999999696463435	0.7840350324951577	0.6666666666672849	0.40370859119655544	0.8162447811625844	0.592677214869107	0.7033668387129424	0.7499999999999999	1
0.25	0.8684974392969662	0.9999999999681438	0.005193260201812728	0.7500000000000003	0.00020309972898776296	0.8390510908482447	0.439858951459657	0.42825114776164863	0.7463468658151453	0.6666666666666728	0.5559033947035006	0.47873460223296116	0.812118192742827	0.0	0.8916722263526701	0.9999999042323495	0.43566281724802147	0.7931595277587484	0.7780199111318626	0.8969637276784621	0.9999999999810255	0.7499999999999999	0.5000000000030836	0.9999997917076535	1.0	0.75	0.6769696158494095	0.5000000000069653	0.9999999999999999	0.6666666667273957	0.9999999998517279	0.5222158084479691	0.8967697024335988	0.6466785451305189	0.9177341045447301	1.0	0.6780423473022716	0.75	0
0.8435948171831653	0.3699363739564472	0.8513857057642851	0.2054118892531718	0.7500000000059664	0.7339888202013094	0.5244868898462237	1.0	0.5668200100854445	0.579786579707888	0.9999999999999999	0.4744195229061722	0.0009456261704861618	0.2691468022343474	0.35191714749696507	0.8602612182480744	0.7271638939201309	0.4253554935693782	0.9928729829787547	0.849864702822365	0.8023168424194554	0.8534049463613493	0.7499999999999999	0.49999999999999994	0.07253834169917328	1.0	0.7499999999999999	0.9999999999977753	0.699265774966566	0.6466789423590409	0.6666666666666665	0.6014075976977294	0.7462574173224988	0.693796595781141	0.4265026881054874	0.7233806506754552	1.0	0.9159466810394606	0.7500000000001062	0
1.0	0.6316226071664703	0.9230927067406289	0.06713073078122041	0.9392404567095016	0.5132869485320882	0.7746219889433057	0.7411622087892713	0.5252804717417288	0.29749532931115097	0.6666666666666665	0.07683807917042519	0.9272652392656163	0.6982255437642945	0.5822041287844549	0.8128703228191043	0.2673786283721626	0.0475199193198359	0.8724916910669145	1.0	0.6678702659939197	0.8111490038636389	0.7499999999999999	0.5960666417908986	0.5977921964314366	1.0	0.84357455219358	0.9999999999997364	0.5000000000005683	0.8862342675357746	0.666666666666667	0.9999996310621402	0.673971369991016	0.692156261797693	0.3578404475864799	0.3091997477683486	0.6684686157022182	0.5	0.7976740769015819	1
0.8010331346751791	0.9570515034721854	0.9999999999999998	0.6643786111374017	0.9998086011007037	0.7889722952148359	0.7528963497559014	0.7310147854097764	0.048347460006809916	0.33192224863707426	0.6666666666666665	0.06842299921807167	0.16019775616182463	0.8343582376581329	0.7187162764234071	1.0	0.3714233941053357	0.6283119702145159	0.5000000027541212	0.5000009245691178	0.8046844386144115	0.6593890435211225	0.7499999999999999	0.6216681572291737	0.7560231881190234	1.0	0.760773625827904	0.8963739936199355	0.7686027471067662	0.6550114807413874	0.9999999999999999	0.9999999999807111	0.9166458378373656	0.6666666666666665	0.8789877890967911	0.6994668861642452	0.7797935508493423	0.5	0.7499999999999999	1
0.9999999999996847	0.30066433041224705	0.9999999965711646	0.29118997894987	0.75	0.9999999992437731	0.4443486097139594	0.40478234963933307	0.9999999194672369	0.5099574288312734	0.6666666666666727	0.47247746263299756	0.5554812906420435	0.9661931122090703	0.3178205888175953	0.9999999994078524	0.999999998716322	0.6216341947271369	1.0	0.5000000000252617	0.8747838482234883	0.8807609775084004	0.7500000000004644	0.49999999999999994	0.9999999980758771	1.0	0.7499999999999999	0.837802994532779	0.6503496461174637	0.9999999999999999	0.6666666666666665	0.7696767033812153	0.99999999999999	0.6666666666666682	0.8009562788343649	0.999997741097792	0.7663478332500643	1.0	0.8038431129880225	1
0.9999999977410804	0.7450908371044012	0.6083196608139394	0.07155616692460577	1.0	0.3065124344095538	0.7593512378356666	0.9084045868740429	0.3121781340962293	0.2975085715065004	0.6666666666666665	0.4574622305579623	0.7403072295551112	0.9999904011650331	0.7721097342331833	0.7599030211890669	0.9999999983988173	0.9999999999999999	0.6020324392939334	0.665584329998628	0.721813643452619	0.8341637818286799	0.7499999999999999	0.5000000000271282	0.9884921178809896	0.6551739421187655	0.7599199932409236	0.8128498480027297	0.5779928240549737	0.9999999999999998	0.6666666666669321	0.731480096215471	0.9204700353412936	0.9254017011200455	1.0	0.3129038059612473	0.7567993583414366	0.9999999999999998	1.0	0
0.7130024899649501	0.16721868627329592	0.6200591058464884	0.31752014680438606	0.750000000000044	0.9999999999946199	0.7827395348310553	0.6297909935440817	0.38034154654299973	0.297495763488774	0.7700553338029306	0.28228794307346006	0.7861162633259785	0.8165851115454513	0.29050122224202307	0.9378755737380131	0.7643071694517513	0.9001372745206182	1.0	0.7852942110511848	0.9146437277842734	0.9247648789172458	1.0	0.800807775643583	0.9999999943355511	0.8527368834863496	0.9274371805280931	0.700162983671453	0.6846549714770388	0.5469817053272547	0.6666666666726428	0.6277109464973584	0.9151838143078558	0.6666666666666665	0.9999999999999514	0.9999999999999964	0.5193228712012946	0.9999999999999998	0.7499999999999999	0
0.8017159479339141	0.3516737960468789	0.8248747355627452	0.09463525873193744	0.75	0.9999999975589878	0.7144066298887028	0.43522457728833286	0.22216136087875313	0.9999985673537941	0.9089167248890684	0.19659769111010614	0.017440813404172487	0.7166045250843001	0.41214925855668916	0.7410420250027515	0.8083460077222403	0.697259426623045	1.0	0.707031187057082	0.5418002355818989	0.8773916283211665	0.7500000000000002	0.5000000000000064	0.9999999999773791	0.6978472721615905	0.7499999999999999	0.8339099496362157	0.6265884185248163	0.7297109321458727	0.6666666666666665	0.61370903898221	0.6893108153996674	0.6666666666666667	0.926974512752433	0.35130989539803525	0.8909428443305111	0.6218692360725833	0.9243890023843384	1
0.5078943029831913	0.607154222791045	0.3216335059226381	0.21340455004773842	0.9758023694391469	0.7487795840289777	0.7560816530799774	0.388190148769616	0.39431572076956956	0.6192186104973658	0.6666666666671766	4.464899695376225e-16	0.6749762041204403	0.6853015895982557	0.5966086797274975	0.8916927393077343	0.46826149681657203	0.5060448870932004	0.979078078763014	0.9768781863359284	0.88817191519274	0.6703149768546238	0.817342651158728	0.5000000032723194	0.9050222234756905	0.6727595664694794	0.8971956639954872	0.8206520117971593	0.6624826963309748	0.8173011234504819	0.6666666666666665	0.6882599701458769	1.0	0.6666666666666665	1.0	0.8986850993736859	0.9729950886028856	0.7090156771963212	0.75	0
0.25	0.4192117790432867	0.8620155252216978	0.008055003727294978	1.0	0.07833565757011904	0.9073835686033476	0.7612880027226353	0.6437495774964047	0.809172797702542	0.6666666666677415	0.5897654801324728	1.0	0.718708706555387	0.7023460609578325	1.0	0.8053027723448075	0.4322891113220715	0.8702999118096126	0.5000009103960074	1.0	0.9999999999984919	0.9926581181012486	0.5000000000059197	0.9456166476989105	0.6674487382660454	0.7499999999999999	1.0	0.5000000000891396	0.7229430802953393	0.6666666696380621	0.9999999568007599	0.7319747648138138	0.6666666666666665	0.7338568996988255	0.999999973208991	0.5127339729702802	0.5489241604755886	0.9525361301729935	1
0.25	0.46367124260237985	0.3134342406330813	3.385128568679067e-14	0.7500000000922726	0.7051928671291829	0.746874284063169	0.3885633562929972	0.5301958921654092	0.7557721931035974	0.6666666666666665	0.7014235435346734	0.2788732376497063	0.7575802281123726	0.25041379903831207	0.8296877075782925	0.1096260144777059	0.9999999999999999	0.5000000000000475	0.8560775955988398	0.8419139185090004	0.999999999999975	0.7499999999999999	0.5792601600916492	0.9999997776491518	1.0	0.7499999999999999	0.6414637079804681	0.6178160597666418	0.7826341631335357	0.6666666666666684	0.9999999960998549	0.8058247009792567	0.6666666666666665	0.34032421012466413	0.7700843380695769	0.8167643554858874	0.7600783251909149	0.8058311835118149	1
0.25	0.5771212982922715	0.8635684888809528	0.8829163744358768	0.9910890931370473	0.9999995989099528	0.9999999904981174	1.0	0.3294388657646083	0.2974961911392156	0.6666666666666666	7.690839245005775e-11	0.7178203132402446	0.714118477921186	0.27978643161076	0.3148595896333629	0.0	0.9999999999999999	0.6856691373618956	0.8108793416735447	0.8200166428339452	0.931343377170067	0.7499999999999999	0.5799225353772188	0.00021591416850637521	0.7287557484026916	0.7499999999999999	0.9999999989142131	0.7170252173013576	0.5984104465578397	0.6666666675748288	0.7622910416560281	0.580018954601499	0.6666666666666665	0.8220460642664349	0.6388001071747659	0.8354375185581016	0.5	0.8189607821694338	0
0.25	0.7716866218102262	0.896875571258823	0.16675413757838986	1.0	0.8372821143889987	1.0	0.40425346940684737	0.12298035218171303	0.9995619467095758	0.6666666666666734	0.3928192528007903	0.7446672043281196	0.8184315202996997	0.7845641254745835	0.6716329166548706	0.0	0.48365913026789054	0.6428783396296026	0.5000015640640443	0.06392328078863889	0.6966179466411646	0.7500000000001624	0.6857455131324068	0.7987361973204397	0.6441670257645566	0.7499999999999999	0.9500071454974091	0.632277493821382	0.653469028285078	0.666666666674004	0.8136749935674626	0.9999999999999887	0.6910865067785055	0.5973026837885825	0.3074986433759644	0.6240721412224868	0.5	0.7499999999999999	1
0.6114528720755037	0.11653067780969557	0.7967909447812997	0.04065353657842688	0.7500000000001666	0.06400923356128436	0.846181660031599	0.3903637658330564	0.02911884721960546	0.648234324862528	0.6666666666666796	8.07726598545073e-15	0.8640945844438397	0.31102950240724403	0.43280208001817044	0.4933934249104761	0.6822581057175627	0.6340383958233198	0.661286380340222	1.0	0.9041611829998537	0.9999999999990777	0.750000000014754	0.49999999999999994	0.9752221682422265	0.8967667894511219	0.7499999999999999	0.7926773443314358	0.8167348987395852	0.6770059533609615	0.6666666666666665	0.9999999999748835	0.9428801145316877	0.6666666666666793	0.8660576500376785	0.37602335288054134	0.2500000000000003	0.5	1.0	0
0.25	0.9503754714744951	0.6713099792565012	0.6517804806641986	1.0	0.8121412355371072	0.7254742111074701	0.639479009438202	0.7067645259162699	0.2980749044385226	0.8490403191097515	0.37899338853995207	0.2393920974828975	0.9998605632132748	0.6587256665623131	0.6529710258451952	0.6756407940148745	0.5802915274108844	0.5000000002248953	1.0	0.6357340625097315	0.9999999989676792	0.7499999999999999	0.500000013852059	0.23769539487407595	0.9999999999991874	0.7499999999999999	1.0	0.5000000000000325	0.9999999999999687	0.6666666666666665	0.6633651844369307	0.8439257967834765	0.6666666666666665	0.3292361448897667	0.999999999999612	0.7930048344136671	0.5	0.9712670521343959	1
0.6790660027074311	0.7004036296132159	0.7561705501472757	0.685441579942015	0.75	0.6031151296539304	0.39517918738530067	0.9048214726724557	0.01821706183932489	0.6079258581312809	0.6666666666666665	0.6405088021747746	0.8932922803891051	0.2919115394717547	0.4388040177888948	0.33311357250818685	0.7468150682652246	0.8204047672123302	0.500000893920696	1.0	0.822272595963896	0.999999999491306	0.7500000000000002	0.49999999999999994	0.4163995061700693	1.0	0.7499999999999999	0.6642843255989281	0.5643842510042778	0.9999999999999999	0.6666666666666665	0.6357928672302734	0.9131865742639131	0.8618981087513248	0.8587293251503444	0.888871639613812	0.250000021904772	1.0	1.0	0
1.0	0.525359368185611	0.8952586744138668	0.05222452734809106	0.75	0.47218429102164255	0.5702805984806637	0.41464003762513535	0.3352760455234773	0.5243224946228089	0.9163349504112057	0.47096006710333627	0.3377884940069671	0.7980032677655189	0.3192769251861833	0.4091643928047497	0.4970729560818684	0.575703216068087	0.8388315440587172	0.841347352763417	0.9999927333132993	0.863299739461588	0.7500000000009158	1.0	0.10725705648212444	0.7866002266499816	0.7499999999999999	0.7604673974252711	0.6501281874020957	0.6966628486423536	0.6666666666666665	0.7880065515001555	0.3555305503817011	0.6666666666666665	0.4316245556347276	0.8241768986061544	0.2500000194960525	0.7053352976644528	0.750000000020224	0
0.9999999977337716	0.3531670172661984	0.9999999999859828	0.6099421802803121	0.7500000000000034	0.6707152129863941	0.8272331368599442	0.7228932687926415	0.9999997263861007	0.7280414113853175	0.8545197323034099	0.6170448906057078	0.4301421140079299	0.27198083272678863	0.13633733979171497	0.6814846584654464	0.738546027958829	0.9293753115313348	1.0	0.7126703551436883	0.6851873735533972	0.9999999997193177	0.7500000160420132	0.5000000000000001	0.00021591445720499684	0.9999999999956467	0.7758561921775134	0.794449678102005	0.6437885955907228	0.6443218962625512	0.6666666666666686	0.8092243128734331	0.6359809183144737	0.8496462617988934	1.0	0.7300418912534337	0.25000000000000444	0.9999999999990946	1.0	1
0.3293943682068108	0.7997453673234752	0.8426126225436531	0.17706133898840623	0.75	0.049412168889317876	0.5247686974698302	0.9245008261222716	0.3362270863084722	0.31615932848866724	0.6666666666670023	0.05197136118888746	0.6381891004548981	0.65473294363283	0.6860789269389714	0.5393610679427713	0.41399416721908894	0.6024519554030154	0.5000000000000601	0.7517587082783683	0.8343926418071129	0.9999999999999944	0.7499999999999999	0.5000000000079055	0.9999999902599417	1.0	0.8317918150678946	0.9548968593030546	0.5	0.8017715948552858	0.666666666666676	0.999999998479931	0.927150424474615	0.6666666666667052	0.4072647013992754	0.8966803265037286	0.25000000000000006	0.9999999995371199	0.8481087521081043	0
0.6117272437585488	0.9948039217666702	0.9999999968198342	1.0	1.0	0.6308964364033418	0.9375694583282248	0.7055757752208955	0.7364324207406462	0.6658289432798221	0.8293066691386249	0.3769670849647539	1.0	0.6355327749142832	0.7106990110998027	0.9999999999886546	0.6641698510410418	0.9999999999999999	0.5000000000001364	0.8910327095344813	0.27287650707302374	0.6744263328586922	0.7499999999999999	0.6009710625992151	0.7807212825140779	0.7534896598639745	0.8233158361995498	0.900097565554825	0.7728652155331099	0.7642325136774422	0.6666666666666684	0.9999999913049881	0.7932748786357432	0.6666666666666665	0.9999999994889066	0.7518640145264621	0.25000000000095723	0.5	0.7500000000000221	1
0.9999999988629085	0.7864278168889773	0.3028623335354804	0.02667787280349658	0.9829787183944627	0.649450898374823	0.8093473708860373	0.4297885286115825	0.6228198013106263	0.2975564377282048	0.6666666666666728	0.0017077700541397209	0.6956695780403653	0.9999999993581127	0.3396832734399792	0.25	0.6374104366174838	0.9999999999999999	0.6475378556367174	0.5001129295108244	1.0	0.9999999869326981	1.0	0.5000000008221387	0.124874068903778	0.8003833154734011	0.7499999999999999	1.0	0.500000000010306	0.9999999999999999	0.6666666666666665	0.7493415312687383	0.6412210077003508	0.6666666666666665	0.9999999999999967	0.41479260706796156	0.9459664465004757	0.7205539181353966	0.9981947905792266	1
0.734217763963224	0.4269294664706252	0.851978195279295	0.012224321530950905	0.75	0.03749977883801559	0.7136667543999506	0.4088715299419811	0.02908715244903953	0.8987089278020102	0.6666666666666665	0.24014413278762523	0.7391975834170046	0.7408260090631968	0.5393046142352194	0.6383746505954317	0.1265880367310413	0.748020946885084	0.5000000000007575	0.8627761128032783	0.8446446427212994	0.9043731751465691	0.7499999999999999	0.7416875108759068	0.209733636471492	0.8098635049313329	0.7499999999999999	0.9999999999999991	0.5000000000000008	0.9999999999999999	0.6666666666666818	0.746492318112735	0.9492420014689371	0.6666666666666665	0.9130711358210644	0.8335011979890744	0.8569771897719394	0.5	0.7499999999999999	0
0.4860151972690084	0.49044418676957047	0.30262321971016726	0.04908229032691029	0.750000000001495	0.9999999999997755	0.6991104310472334	0.710166197819736	0.5649616738073444	0.6489414802598386	0.7972895543669548	1.0866289262156838e-11	0.5128211979964563	0.34003892174975714	0.7516643276582778	0.999999751636219	0.23016071892977433	0.48142145748785126	0.5000000000001715	0.8405347945769498	0.7485045148511593	0.6876005022087902	0.7499999999999999	1.0	0.9999999955451339	0.9999999999999999	1.0	0.6467439968380986	0.5864979236285558	0.9999999999419436	0.6666666666666665	0.9999998222900235	0.9999999999999678	0.8838546921189538	0.7723998305174548	0.30992677757376064	0.927234400474091	0.5	0.7499999999999999	1
0.25	0.6628134087940212	0.8024354144205126	0.06257870232301696	0.9811812263397008	0.4619405077546138	0.430131708548527	0.8385285174734203	0.0002134878341263568	0.297504307365426	0.6666666666666665	2.5406425270240723e-14	0.5147068169669116	0.6982099153813386	0.46900603965334087	0.2566912803135336	0.750082005990467	0.4678752414116156	0.5000000132174255	0.7948685812822562	0.7760025680085604	0.9999999953309804	1.0	0.8731861126796415	0.9999999994403597	0.8376265196548989	0.7499999999999999	0.9999999999999599	0.8108497556998159	0.8181188192460683	0.6666666666666665	0.6057885563290951	0.7504600571685186	0.6666666666666665	1.0	0.43452661944997795	0.25000000000878336	0.9999999999985816	0.7499999999999999	0
0.42447485298719945	0.3425455832924021	0.8103511330987172	0.03316671563334336	1.0	0.7628043549437062	0.8698292160341878	0.38820883537304784	0.48408370751793867	0.6726289058100903	0.9735189759045387	7.435194534739128e-10	0.7455878915185937	0.9999999992698111	0.6604185779650773	0.5202751444352687	0.7513590910958553	0.7579130933836209	0.8028764602221656	0.5000417536977161	0.8875723099684728	0.9999999998421801	0.7721159710945766	0.5000000000023852	0.17798439799106133	1.0	0.9366472110229138	0.9155283538152446	0.7390479056271275	0.7246152617324553	0.6666666666666775	0.9999999999610585	0.6041993208820436	0.7901496780834799	0.38387998243649324	0.8482077838849879	0.6247432198491943	0.7117820246965676	0.7499999999999999	1
0.7365950410945747	0.5874328783453402	0.7749067506811549	0.9179933065687518	0.7503533801274596	0.7469444727285333	0.7450070027113058	1.0	0.5620750634580955	0.7712405459821197	0.6666666666671404	0.3137342837572293	0.6265297659435731	0.26914094303638453	0.38217177162816474	0.43329358067167545	0.0	0.6231945267598056	1.0	0.8507939008255674	0.8398559292510466	0.6276493249061796	0.8210212632220344	0.9104644472705243	0.14606931404228157	0.9999999999999013	0.7500000000000023	0.6864494188023657	0.7156304913395477	0.6277208415486527	0.6666666666666665	0.7036076350056003	0.6669959871317561	0.6666666666666665	0.9119629474969513	0.7104747248586133	0.2500000006694543	0.5162162547681111	0.7500000000000001	1
0.9999999999999943	0.16999953342589935	0.4937385374050521	0.5300428640706034	0.7815804308996993	0.36533374547911535	0.8798493251839299	0.9233815744674658	0.07191641468745338	0.9999537499343856	0.6666666666666665	1.1703738380749117e-14	0.4272143927574454	0.9999995778662074	0.7925323729763682	0.7601684970545113	0.18870802760863606	0.5743205212828455	1.0	0.8536895268446671	0.38445082437897055	0.5	0.7500000000000139	0.6178487851366001	0.18351050101492347	1.0	0.8095309735933509	0.5	0.7960768913253519	0.6015947467677399	0.8812776805035074	0.7265504569982937	0.7409341075857987	0.6666666666666665	0.7952169045293329	0.7869637993135258	0.25000004001368176	0.9999999999293999	0.7500000000002689	1
0.25	0.8504664104219034	0.3093601531345089	4.0162586261442204e-17	0.9922131906901567	0.9999999980479152	1.0	0.4561512805382404	0.7205149710799724	0.6827816151637678	0.6666666670655527	0.635221352223192	0.4915787646263575	0.7203297366068995	0.07611252496269261	0.8249480961104122	0.7145030600890804	0.4683415827534789	0.5000000000849056	0.7550102206193807	0.8202668358097491	0.8559249191556663	0.7499999999999999	0.5000000000013801	0.13537795186089	0.5	0.7499999999999999	0.8689812749141846	0.8468430579590298	0.9999999999999261	0.6666666666678136	0.8399047072166805	0.8803078497811546	0.6666666666666665	0.7910852843486376	0.6938325094784763	0.6696080588525737	0.9999999999787579	0.8639340798304266	1
0.25	0.5257160597816939	0.6765649004307956	0.036498814716303424	0.7500000000000265	0.680678017387295	0.46045716269919745	0.3888236796962869	0.9999845907989277	0.3572984171154884	0.9624781385778747	0.13831463708692837	0.4473125137453002	0.7991666564539761	0.24988135829523533	0.8221401198779619	0.22958990126691153	0.5272225207175556	0.7356739867953794	0.5000000000478599	0.8445710133510799	0.576714701006996	0.7499999999999999	1.0	0.6644683747230733	0.8985826095627465	0.9719497092602023	1.0	0.500000000021176	0.8529171882524915	0.9937363841078801	0.8254822377632267	0.8365245246490655	0.6666666666667278	0.8991705917172096	0.8727710250761694	0.25000000197831834	0.5921728672562705	0.7499999999999999	1
0.7661664971947979	0.5881465658154483	0.8487308148194925	0.10768450378177925	0.7601287011949324	0.887865991059075	0.9999999999999971	0.7445107001326869	0.6555383085378329	0.34517969026182926	0.9999999999999999	3.959212378262533e-15	0.6233114648410463	0.9999999942448314	0.8752311454941463	0.7307227628519063	0.7818608034455596	0.951170619631319	0.500000032776377	0.8852048056240702	0.886112497877055	0.9210403371749671	0.7499999999999999	0.6004253918107011	0.5667497730333168	1.0	0.7499999999999999	0.8321369449433512	1.0	0.9999999999999999	0.6666666666666681	0.7051162752520315	0.7892319278882289	0.6666666666666665	0.8617084248016355	0.9999999984526143	0.2500124449005513	0.9999999999813395	0.9084359114771106	1
0.25	0.2482749000759601	0.8738737985912063	0.25967571949117957	0.9915092048440228	0.8278484507150533	0.8800973833684611	0.750254521128919	0.03940516438602996	0.7774647574219913	0.6666666666666682	1.4801567007574137e-11	0.4450151161803198	0.9999999988116245	0.8170286851076793	0.25	0.738618425783747	0.615879045292848	0.49999999999999994	0.8845873193596162	0.7266518113224005	0.7526652211252962	0.7499999999999999	0.6244618036619815	0.13246518126355672	0.5261280267237878	0.812479172335006	1.0	0.7230923912471559	0.6811832163235009	0.6666666666666726	0.9999992682798065	0.853467174675801	0.6666666666666665	0.8626110079795919	0.8757508123333342	0.9146690023147687	0.9999999999999998	0.9489886560390883	0
0.6618676198701696	0.38150587390002316	0.9999999995186104	0.0944430876138083	0.7500000000000151	0.9999999996459454	0.8050473188086185	0.3881934032809408	0.6138585771468068	0.6815554363579126	0.6666666666666676	2.049752284382809e-12	0.45125975724711453	0.9999999999824672	0.6147290314547181	0.5645846654247377	0.5378267556931303	0.5170107119895653	0.5000000000000007	0.9962036224283701	0.8770251691525154	0.90421942868139	0.7499999999999999	0.8761020232541061	0.4284031147085785	0.5203276539344182	0.7499999999999999	0.9250534319546384	0.6044332359392212	0.5930490179727045	0.7900158739527867	0.8407325149431217	0.6908191237044916	0.6666666666666665	0.8029089078632025	0.6883102817392751	0.2500000000837933	0.5	1.0	1
0.7491522317784931	0.07697405805604866	0.9999999983657639	0.24432913654230917	0.750000000000001	0.6223216083509946	0.575903220796456	0.3884113498773445	0.5411740354309891	0.5956057362638136	0.6666666666666665	1.9740657418632292e-15	0.2672292788603659	0.31543932616537707	0.8080453122525555	0.748935282143603	0.8776847623599223	0.46576524870098757	0.587260394705533	0.7759217577459847	0.7755682745847414	0.9317466023713772	0.7499999999999999	0.7474682881547022	0.4302995009712829	0.6790078909273964	0.7499999999999999	0.8383472300958511	0.6089863972956356	0.5927462839504787	0.6666666666666665	0.5199263752693528	0.739481022019566	0.7177035219407046	0.827569410939296	0.8702881962427986	0.8915049501417971	1.0	0.8389469685956413	0
0.4408824904425057	0.5887937482168674	0.4816067844280191	0.11120944407725207	1.0	0.9999999999424195	0.8985444464789998	0.3881857933011454	0.9999999996878376	0.9999996026880864	0.9999999999999999	0.3694891868234715	0.4543500417971077	0.6829491928057523	0.9994753165358901	1.0	0.999999988300257	0.41726337883146836	0.8525433737673211	0.8359731204017091	0.6165331131869369	0.999999999999926	0.7500000000035599	0.500000004326114	0.15176901857705097	0.9999999999999666	0.7499999999999999	0.8400698291770999	0.5000000066175462	0.5470957839227254	0.6666666666666665	0.6277270146920594	0.9999973084338405	0.6666666666666665	0.5632976661457495	0.6707332963450466	0.7247925010024503	0.5335888013050416	0.7499999999999999	1
0.25	0.8080881256403237	0.9999999927744133	0.29153160418604857	0.9603555469687558	0.6780320045087633	0.5693352406190224	0.4242546529731517	0.5649286926871026	0.504207445197856	0.6666666666700725	2.90953523094005e-16	0.3271604592615931	0.8481346015366391	0.7352911850583184	0.25	0.1646374131121733	0.4182724725194369	0.5000000000000299	0.5001048534995259	0.9069630793724834	0.9009210834584821	0.7500000000362506	0.5	0.2984108254721396	0.5	0.7499999999999999	0.8318326612377422	0.6263565701157322	0.6291541841874864	0.666666666666671	0.9999999999607945	0.7659368167727141	0.6666666666666665	0.35384253632350127	0.46215934981859647	0.8847356516559974	0.5	0.7499999999999999	1
0.8263127691185918	0.6448840464992462	0.8967970138811705	0.006949913627450865	1.0	0.8491196452311157	0.9126361377229368	0.8808548507081366	0.9999939340524785	0.7205347993865113	0.738224297371404	0.652655817227731	0.41854741899624054	0.5175565268934528	0.9999934687774217	0.30646192875216055	0.2757993630693829	0.7592358743534717	1.0	0.7843732087596033	0.6301731904321816	0.7344913184891185	0.7500000000000935	0.7169232318318481	0.16916000946099152	1.0	0.7499999999999999	0.8057803717408092	0.7324822605968591	0.5640634683353205	0.9999999999999999	0.9999998032377795	0.8931556880630067	0.6666666666666665	0.8020192681031252	0.8964355312311731	0.7324497947615776	0.619461595799341	1.0	1
0.6005773237522036	0.754099081194052	0.9999999999997119	0.016480894572215087	0.75	0.8714162777056808	0.658420697789482	0.6097355567522578	0.9988905528521637	0.8926795222390607	0.666666666666669	0.4834218435929645	0.5645598488071591	0.8248373504518535	0.21845486840606687	0.2555056383431899	0.5882978985800742	0.9999999999999999	0.5000000003168136	0.8822712821025589	0.9999999983674606	0.8133874029533652	0.7500000000000184	0.9407808143273445	0.9721706576767084	0.7067887411508496	0.7499999999999999	0.9050529468044992	0.500000000000011	0.8667961828734976	0.6666666666666665	0.8044912894937882	0.6537220998353257	0.8693991054078274	0.8510113689735704	0.8051345519183513	0.2500000000000328	0.9999999430353266	1.0	0
0.9999971962827352	0.5043988876865086	0.7844282905482075	0.728410648915219	1.0	0.3446512554233831	0.6167389713733296	0.6317849747743586	0.3109070216869204	0.7138286807652492	0.7942674037683509	3.922658250650231e-10	0.4951171016613042	0.8010596772981933	0.14161490833302773	0.7889052736866377	0.7656752940759045	0.6252885144236875	0.5000000000000006	0.7052730165128116	0.8144034166453975	0.9999999983951515	0.7500000000000389	0.49999999999999994	0.8616754859649822	0.6735198223163402	0.7499999999999999	0.9083473803172158	0.7151607591340954	0.9999999999999769	0.7937689904097732	0.8548513405716978	0.7433411375289958	0.8683432959393855	0.999999999999999	0.6432528418945879	0.2500000542767422	0.9999999999996095	1.0	1
0.7425623009098521	0.5888775040597978	0.8289922929873685	0.06928390871509248	0.9999508118123808	0.12558461758966483	0.25	0.9433556304773195	0.6754539693336428	0.617385225584761	0.7993052133147347	0.33270511429758304	0.32799998074276426	0.9009801260068858	0.655317647757807	0.9999999999994856	0.7809927687292422	0.7643943298806635	0.8582369699473827	0.8643714146106551	0.8992916833162402	0.9999999999999044	0.7500000000000004	0.5000000000139054	0.9999989426549307	0.71724547528651	0.7499999999999999	0.7158226550600556	0.5777610837757866	0.9999999999999999	0.6666666666666665	0.9999999864611374	0.9999999999999871	0.6666666666666665	0.9210037193085622	0.7928986887407492	0.8493284680680613	0.5657660943902536	0.8117678161323587	1
0.6338502724628949	0.6206393213571347	0.8672931792741381	0.1136099318131298	1.0	0.8063606095802504	0.4140200265050067	0.5607047416440983	0.00028271714223421153	0.7299312609916493	0.7008020066740319	0.6220338300239546	0.18263629529585562	0.9999999999981187	0.317031202230975	0.9999999902097773	0.1530499896372831	0.6943333765173196	1.0	1.0	0.8619878494965555	0.82408065329612	1.0	0.8762778617517709	0.9999993848046822	0.8138810047708495	0.7499999999999999	0.8701513486885009	0.5892750247868709	0.572865402374235	0.6666666666666665	0.999999114241057	0.9575704078433258	0.6666666666666665	0.8718944653667399	0.868228383584337	0.7031835123080068	0.5	0.9674651302500605	0
0.7087250018889509	0.5319504727795997	0.8836349109171194	0.06013804252437376	0.75	0.6219495314703387	0.8834078020619551	0.7174817782250402	0.5661991196153581	0.6527151447311679	0.6666666666666665	4.408776886633373e-19	0.874058715590905	0.6584773195285942	0.6932257408895593	0.5823121286739883	0.8385363898246565	0.585512457874686	0.6559333316946799	0.8370002978289559	0.9018850509152054	0.6740112383094969	0.7499999999999999	0.9936716478363193	0.8418443462701024	0.5	0.7499999999999999	0.9061997379409804	0.5	0.602275416079816	0.6666666666666665	0.7931280444291424	0.9084466246395605	0.6666666666666665	0.6547841380869002	0.37456739277710516	0.2500767391154412	0.9999999992570124	0.7500000000000011	0
0.9999999999999999	0.641594251840405	0.8934963984632508	0.19270431703943233	0.75	0.18281458002294249	0.25	0.7701284458202763	0.9999718177524907	0.5763360310539045	0.9999999999999999	1.4210476448761177e-20	0.6424874713590208	0.6516029462671131	0.6464738892194642	0.6502049269373706	0.679463034670726	0.4960624771728248	0.49999999999999994	0.5000000000014385	0.30019461715189355	0.9388637251276477	0.8690080873792722	0.500000000000775	0.9614709721556151	0.9999999993455454	0.7499999999999999	0.8516086731553897	0.5849914960788665	0.552969532355478	0.6666666666666665	0.7339073545129768	0.935362477365328	0.6666666666666665	0.44599014443468427	0.7856855198049386	0.6110581794996847	0.999999999999545	1.0	0
0.26699121791997094	0.2867120233462728	0.7046329495873982	0.03731630620442769	0.7578549347208061	0.8144084778811551	0.9999999999981428	0.7127363906184043	0.4232493921878676	0.5373262072424553	0.6666666666666671	1.7144914790114612e-12	0.37262906786555977	0.7009159496591922	0.5540677464454072	0.7527925735308219	0.6107465639953659	0.9868454985931197	0.5000000000232036	0.7872295399967062	0.8831368051526796	0.6738453202909693	1.0	0.5000000000000092	0.5052434695661895	0.9999999999985837	0.7532940707133265	0.9999999355140321	0.6723295589638477	0.6530094042450842	0.666666666666951	0.599512539969604	0.176602482118719	0.6666666666666665	0.8407873330892129	0.8703653595885827	1.0	0.8125996349779642	0.8094525022796435	0
0.2784770856710164	0.14543861014412293	0.3027030915751795	0.3185780786809344	0.750000000001156	0.9999999375397128	1.0	0.9221249258687272	0.3125146148587935	0.29749544774417197	0.9999999999999999	5.912692001235035e-11	0.9478713419969325	0.26921693557817483	0.5165206870122483	0.6064051452698277	0.5793625078056531	0.7655245828200785	0.49999999999999994	0.6901093021783049	0.7686580521686857	0.7750331985621225	0.7500000000001381	0.5674389788863782	0.22319840708820232	0.5	0.75	0.6739553773069349	0.6707314228668262	0.6122305166521727	0.9999999999999999	0.7173269869310781	0.9459444290389973	0.7163989282169273	0.85443450245706	0.6348527061834497	0.7260179776006532	0.9999993403753025	0.7946878066539116	1
0.6333233453308268	0.7916116075085142	0.8485032417021784	0.7111574734217705	0.999593443593876	0.5508037077255705	0.9121348690019211	0.4463474410562528	0.6867362646372835	0.2974954212709903	0.9999999999999999	0.35043357655235263	0.12070602510438633	0.6109846659843138	0.2703073502952556	0.6787936900693372	0.8009344083540318	0.6111549451390339	1.0	0.7772654918771129	0.8406597955821187	0.9999999999999158	0.7499999999999999	0.5000000000000042	0.5956487407211519	0.7790496649885829	0.7499999999999999	0.8688855069928199	0.8848284759585208	0.9999999996239657	0.6666666666666665	0.8350446889122667	0.8895200947274197	0.666666666666671	0.9079894142911962	0.8616347997428041	1.0	0.9999999758459888	0.7499999999999999	1
0.25	0.19325873827285037	0.9999999999984364	0.2801034960633769	0.7500000000000346	0.19082033216065672	0.25	0.9999999999977481	0.599785036715336	0.8227318368329901	0.6666666666666665	0.6185142332790298	0.5187959461589867	0.9992951456585265	0.27948267127231163	0.9999999999999999	0.3338758316001079	0.7549891437903247	0.6787741125895355	0.5000005871524079	0.8475772147842427	0.5555981514899139	0.7500000000025525	0.49999999999999994	0.5481766268512549	0.65117493734083	0.7499999999999999	0.8920343406308042	0.5000000000035228	0.9999999999999999	0.6666666666676688	0.683381794175859	0.25368278699270563	0.7589031783464002	0.7501187186794684	0.7819847313548234	0.4435882594703521	0.6883047828892669	1.0	0
0.5394887069319492	0.6903593974815085	0.8352440037292927	0.4117864848817975	1.0	0.7813517194293937	0.819243610629208	0.581733819788379	0.6053685877046541	0.6957462722881989	0.8500089315273273	0.17709069774242764	0.12401946774773834	0.6860055576852221	0.16873470102146498	0.9140755670999872	0.6489130293331821	0.7558424454210453	0.805088194028398	0.5000011501186631	0.78129865081613	0.8425469761542114	0.7499999999999999	0.5000000001286303	0.44875084529778975	0.8854308923377594	0.8302830886239321	0.89888616240212	0.5000000000007055	0.5000337083585964	0.666666666666667	0.6017735493680318	0.7832703394655625	0.6666666666666665	0.8031666910454691	0.6752273145121372	0.957147320050395	0.8362963675452578	0.7500000000000001	0
0.7369422695686936	0.12269072877536316	0.82345736031281	0.2870337738318052	0.9815007448345392	0.8130250853978143	0.4496069038849363	1.0	0.5729784917276044	0.44941895748408184	0.9999999999999999	0.09446200357420406	0.8221399347342341	0.7367336468737155	0.19234247419699244	0.25	0.572691779983276	0.4747391699886969	0.6526905460081703	0.6533838136855681	0.999999999999999	0.7821305801045376	0.7500000000035507	0.5000000000438869	0.22522946210138167	0.9999999999976422	0.7499999999999999	0.8778343624344338	0.5000000000000216	0.9999999999999513	0.6666666666698579	0.9999999999574509	0.8499412824546808	0.6666666666666665	0.8910636962315578	0.8631414305023403	0.2502530408391208	0.9999999999998814	0.8697243459928321	1
0.7392241248905422	0.3266588585479117	0.7486910348100154	0.08343279417237713	0.7500000000024288	0.8613564136399332	0.7288586331916334	1.0	0.8306242400035408	0.29882181945353237	0.6666666666669063	1.0015112507935375e-11	0.44356673139039754	0.712783568210799	0.8637159434254906	0.49899222965290535	0.00683744840122299	0.5049807231542314	0.6005321370570101	0.837101417518354	0.8871075653909622	0.7390115868215524	0.7500000000000003	0.5000000000567321	0.9999999999701411	0.8455404513902904	0.9433379904228625	0.9999999999999832	0.5000000000709571	0.622898212208724	0.6666666666666667	0.9999999999917699	0.9999999946351288	0.6666666666666669	0.7209323642021754	0.3088502408730838	1.0	0.9999999999999823	0.7751392526782683	1
0.8938993653610816	0.49446520598168336	0.8795507747104315	0.05075310647423264	1.0	0.3996781706175171	0.7292832677606502	0.8405553298702891	0.5889222080939	0.6923404772430529	0.6666666666666669	0.5680531055156453	0.675449591736621	0.7284999167125311	0.6027036198163446	0.9199168112407671	0.44744024571252006	0.615805450019947	0.7903922548401107	0.9189318985631924	0.0003639963005321516	0.6051848835348279	1.0	0.6279217679763371	0.14630069586534644	1.0	0.7500000000000034	1.0	0.7133665543215391	0.9999999999999934	0.6666666666666665	0.8446136938755165	0.7176554394753136	0.7084194396235033	0.44673494878148806	0.35536124371658534	0.2500000014037734	0.5	1.0	1
0.769443291752295	0.4901047548244655	0.30658435088471536	0.009945292806957376	0.7500000000000036	0.21151533458813215	0.9999996083776788	0.4274131226595852	0.4250606262056945	0.2975084658123169	0.9999999999999999	0.00723228047732652	0.8022320639564097	0.9999924034743616	0.8130917171256176	0.29049629525011283	0.36999963264965613	0.9999999999999999	0.7127164615389112	0.8386044338387688	0.7662986631990305	0.9471528498739983	0.7499999999999999	0.5000000005151378	0.9168415874836179	1.0	0.7499999999999999	0.8686205829225652	0.500000000000052	0.9999999999999999	0.9999999999999999	0.9999997909830192	0.5504681374909587	0.6666666666666665	0.9026383672712579	0.8251998053691266	0.6763137262890634	0.5	0.7499999999999999	0
0.4032424498726326	0.4004871915996249	0.9999999999998692	0.12988558692445853	0.8039531840864831	0.002884372395588042	0.5894676435829683	0.8322849998505848	0.39957937298184304	0.7690057968214481	0.7978056121239837	0.4588134024229311	0.885355665647871	0.7831549166878417	0.6706418919648481	0.9999999999999989	0.5928224410090287	0.7878002444370027	0.8236507017057011	0.8681692367960919	0.19565964398248684	0.9999999959441698	0.7499999999999999	0.6408400983599748	0.6109947375752907	0.7455162172082451	0.7499999999999999	0.8818171100748154	0.6077304114069266	0.7331474277457798	0.6666666666853313	0.9999999999464597	0.6192363538842564	0.6666666666666665	0.6588870406691163	0.9026866205199172	0.8264682063581776	0.597285582940644	0.7500000000000001	1
0.25	0.9060105763441253	0.8318338579988769	0.16995072752677956	0.75	0.10544489465531695	0.587589922469162	0.6918117963203465	0.40397924774461097	0.2974974486982945	0.7571906851417189	2.3666476403483605e-15	0.5083722264714596	0.269293583789817	0.3963032381453971	0.5229688830144336	0.14710349759208569	0.6117038701323636	0.5000000000003144	0.8630236782407905	0.9194545503577936	0.9479958796761274	0.7499999999999999	0.49999999999999994	0.3106579138993431	0.7134975691856563	0.7499999999999999	0.8340872609458471	0.5000000000000089	0.571464681469503	0.9999999999999999	0.9999999993950031	0.9478209312382093	0.6666666666671038	0.4895927928341803	0.6268989156979089	0.5468366146787561	0.9999998504114211	0.7499999999999999	1
0.692495943485388	0.7315089117387142	0.8196718231280355	0.08429155169784094	0.75	0.2681870718590797	0.8371744649002757	0.7081243405902311	0.00024640391700306963	0.9997976709477576	0.6666666666701441	3.269196666688188e-17	0.5049176000747135	0.9999999999993454	0.2982506116823391	0.6059791729757369	0.9999999963803912	0.748182075378232	0.9110585421741437	0.7301982418390951	0.8177772021460483	0.815220009603197	0.7927241886004461	0.792440554475306	0.3025143308600497	0.9999999996371706	0.7499999999999999	0.8900760777740514	0.5000000000000722	0.5700178794531942	0.6666666666666665	0.9999999996836713	0.5883984002629946	0.8285759543977327	0.9999999999843308	0.6383042694732033	0.2500000001988418	0.5	0.7500000000000078	1
0.26537267131021675	0.47136100494276356	0.8586569045289228	0.12545621501216841	0.7500000000006192	0.8937698785772723	0.7971100519960841	0.4259236554291439	0.7858733246793932	0.315844298176834	0.9999999999999999	1.3116388640673324e-12	0.3147900308477865	0.2894398571636041	0.1713869410923321	0.605646700359054	0.7745333200635598	0.6696055873214009	0.6582894195948091	0.8521818092624536	0.7063298730941096	0.9392766224011517	0.7499999999999999	0.9689330798647136	0.9999999890273347	0.9999999999999952	0.7500000000000009	1.0	0.5775588703742147	0.9999999999999998	0.8735474412697195	0.9999999355681162	0.9999999970101743	0.7924612973336984	0.6602936195431177	0.8698768958732466	0.851860507614668	0.5	0.75	1
0.6738934756068415	0.7181563793359564	0.8057297214406438	0.06614049615965283	0.7500000000017004	0.9999999999827951	0.9999999999797131	0.7134080807141397	0.5629035007172015	0.7745751301578072	0.9999999999999999	0.1301214465918697	1.0	0.8651040565126209	0.9999999999999591	0.5125145734237447	0.5692770085949085	0.6212836929599548	0.7743362966272709	0.5000515992722866	0.7033357695377116	0.8201212284844265	0.750000000000908	0.5000000000000209	0.7027161813697737	0.7472306098207592	0.9204681298890703	0.806819198227227	0.7998099138878245	0.6940683925197555	0.6666666666666665	0.9999999994996402	0.6205865763537698	0.6666666666666665	0.3229507123418733	0.6126959540878262	0.9513121892611736	0.5	0.9509061371948415	1
0.8067557955576582	0.7047890477594299	0.9999999990017859	1.0	1.0	0.1539209183362939	0.716926493766306	0.3908635407370634	0.3869559776087616	0.2974954557510158	0.6666666666666666	0.09084966852991473	0.6389274574843342	0.38217186932208647	0.445460271783659	0.28277374345358863	0.7386179493648537	0.7445202991048245	1.0	0.6385381651555805	0.9999993573143899	0.578719642240891	1.0	0.8392969244097075	0.9462126208930612	0.9999999999999539	0.7499999999999999	0.7948893728886745	0.6764437150323148	0.5863515821278065	0.6666666666666665	0.6255353307984216	0.49607723275178206	0.8130494856905851	0.9517644252054401	0.30992253874837383	0.25000356829568066	0.7410270834749794	0.862869562501117	0
0.7192601881782168	0.30340986548797894	0.8431201575885532	0.09368641923212652	1.0	0.5834884194740003	0.8289075909071268	0.3886082441679997	0.769502155591522	0.8188068441763161	0.666666666686268	0.3086505175617902	0.6951999041466151	0.6150069011866924	0.0938629336555127	0.48632759411312754	0.6185345400520226	0.5795577857722773	0.9522092155614004	0.8881844224235345	0.7179235773355588	0.8552304158937076	0.7500000000000001	0.694920297603056	0.9999999989626562	0.9999999999985684	0.7499999999999999	0.9999999999999936	0.8148967729092658	0.8532594943406668	0.6666666666666665	0.9999999998895539	0.9999998883120502	0.6666666666666665	0.7742886435624516	0.578092830061496	0.25000000000584816	1.0	0.7500000000000003	1
0.539958699759104	0.16802351431296392	0.34322722934652156	0.0894178833784042	0.750000000000041	0.7424580038155834	0.36831424304461047	0.4048461123925402	0.00020811738374741903	0.5759979112749447	0.6666666666671267	0.5183533595526018	0.3547607101748477	0.999999964251122	0.4257004585064053	0.4755790032836976	0.7331623280454209	0.5460373835469163	0.8236308929294265	0.5000002452744768	0.25129382397609096	0.9131096459655417	0.7500000000000007	0.6387276178247108	0.9999995583444885	0.7860754234930248	0.7499999999999999	0.8885094757303355	0.5000000001092714	0.9999999999835618	0.6666666668448555	0.8653363275930083	0.9339570416488954	0.6666666666666666	0.8895169872090666	0.398106744655788	0.2500000215836495	0.5927347103864269	0.7500000000000053	0
0.25	0.36407105731956807	0.8217027349054103	0.45460610470362695	0.7500000000000057	0.32975916917875436	0.7007869651346272	0.5924551500115347	0.7586069265770683	0.9977560061630577	0.6666666666671544	0.4444771933384719	0.6169192724086475	0.2870145586037131	0.06398365527686511	0.7290229717493815	0.9999999999430855	0.5929647929422162	0.8494161539669449	0.993315534271356	0.8581172199427269	0.9999999999993765	0.7500000000000102	0.5000000000011388	0.5981549767783525	0.9999999999998922	0.7499999999999999	0.8944877449410608	0.5000000000004011	0.9999999999970491	0.6666666666667428	0.9999999998673048	0.9050030870856652	0.9999999999999999	0.6575627752588074	0.9999999999989313	0.5372125574995119	0.6214226519119326	0.7499999999999999	0
0.25	0.6817809245800404	0.9999999999999432	0.10201232632933523	0.9201731982904292	0.9999999287624152	0.628762220640737	0.8918603140607937	0.3010092292644801	0.7782705770954288	0.6666666666666665	0.012718271269720373	0.17677162878880245	0.7845920205376231	0.7114595650025132	0.7646258469865578	0.6122850018882473	0.49153867818917596	0.6692242508674633	0.8544038356296038	0.8070126980335147	0.8625530562312993	0.7499999999999999	0.5000000000001323	0.9999999999826017	0.8219658721862746	0.7499999999999999	0.8546116894441025	0.5000000000000087	0.7132824378649549	0.9214929971655333	0.9999999851654512	0.880023392769706	0.6666666666666665	0.9211723749197785	0.3276068731581737	0.4512459060195368	1.0	1.0	0
0.7640085819960172	0.6004968240786009	0.823310985958466	7.227371841631309e-08	0.75	0.04078825682827264	0.37663197070480403	0.3883594614270849	0.13713945564228847	0.5365138467151865	0.8168944287097482	0.5838174225822321	0.5310371730560413	0.6810602623938671	0.2130477500464002	0.25	0.0	0.619315810217625	0.7630128360387742	0.9790472050718122	1.0	0.9999999999994001	0.7500000000000075	0.774816836107497	0.2244238068020306	0.7757084521503935	0.7499999999999999	0.9098381787323921	0.6144565510435543	0.9999999999276856	0.666666666666671	0.8286372889459654	0.19490303800268904	0.7087915760248508	0.8436333272768143	0.7908053912388817	0.8167324910240013	0.5	0.7500000000000017	1
0.6174935956089227	0.20090611536065028	0.36197987965520206	0.7927228745119124	0.7500000000000032	0.6653994205398678	0.8206404881375844	0.830492111838742	0.8070767755411333	0.5321116931739277	0.6666666666666855	0.6813790817508429	0.8851317542713121	0.9999999914258321	0.7190956643150456	0.42651226286341837	0.0	0.7535082416383585	0.6887549435118224	0.5000002461649514	0.42997976889870165	0.7159194875984942	1.0	0.5000000000037309	0.9999789677078913	0.9999999998330601	0.7499999999999999	0.8843085591765782	0.7871331988850068	0.9999999999999999	0.9999999999999999	0.8423375737364145	0.9999999999999993	0.6666666666666665	0.8711796177982571	0.7015801360911966	0.9178206507908678	0.5	0.7500000000000099	1
0.5787365808156449	0.6020384851920166	0.9066020716042213	0.14528550452917469	0.999971406262818	0.8404879023462907	1.0	0.7119468022384806	0.7658944754137753	0.6151440739335094	0.6666666668064682	0.3103992904781157	0.33991235820733257	0.738292794079885	0.06503313222541582	0.9276007465849401	0.678885811118466	0.7053322253155052	0.9013198849201652	0.6715442008670153	0.6723009566512729	0.8847706887139366	1.0	0.9544953239006135	0.30704680701086645	0.9999999908107634	0.7553136274276528	0.8931684922315449	0.8313087878562713	0.6611411215533651	0.666666666757456	0.9999999999930096	0.8060794177959812	0.9999999999999999	0.5827388103118573	0.6731710167436185	0.2500000000002278	0.9999999999966553	0.7499999999999999	1
0.25	1.0	0.8825927573713928	0.11689979592173234	0.7518424772289776	0.32882974051991476	0.7029289467647499	0.7548733199708333	0.6176696949376738	0.29749552647970157	0.6666666666666665	3.371736905635183e-11	0.7177909571320685	0.288036227239041	0.2519063036537294	0.6959327761743789	0.1394885568354429	0.8782278161822439	0.5000000000082745	0.7805653141269321	0.6209678372204154	0.5	0.7500000011487385	0.49999999999999994	0.9999999990762007	0.9999999999784942	0.7499999999999999	0.7176548813937598	0.49999999999999994	0.9999999999999999	0.6666666666666665	0.8674945965919362	0.8376441243663323	0.6666666666666665	0.7202305086279077	0.7209652796423993	0.916636874639686	0.5243680164664428	0.9999703525803056	0
0.620877595005989	0.47309395577580077	0.692058316446313	0.03249337305103433	0.9979611029413825	0.8550181822064649	0.7782146871384026	0.8646602999774561	0.5672203064877878	0.29758840424756744	0.7168439556310103	1.0506133744095415e-11	1.0	0.3862482132421727	0.8317429699935912	0.6174200908031467	0.4509609593996947	0.6026446194166917	0.6871774721342577	0.8571970744879536	0.8728494875866322	0.6333590843414649	0.7806417977239868	0.7552228959962766	0.5537400073954967	0.9029559527930203	0.7853779029488146	0.7727108489101865	0.6456013240018393	0.7317689386287533	0.6666666666666665	0.9999999955676839	0.8895857902152582	0.6666666666666665	0.8214047555148347	0.5776935377661354	0.2503361417996726	0.9999999999999994	0.7500000000000097	1
0.25	0.018838246703183983	0.8217375453680528	0.32600036942462346	0.809429281897455	0.17512994362402465	0.25	0.39093138399844696	0.022597241781439268	0.5858771297762597	0.6666666666666689	0.15015044045788764	0.4604451859278588	0.762783556329812	0.2361073633843867	0.9139816831677716	0.38060009226509767	0.5927155854490795	0.49999999999999994	0.8174240789287399	0.8654873830102462	0.9134314887728845	0.7500000000000017	0.5000000000039477	0.00021906713255016012	0.9999999999999653	0.9524225931116179	0.905113319964677	0.6896295501788599	0.545084155178307	0.6666666666667488	0.8743272175261865	0.9433868757328112	0.7214436447919772	0.8384681902286736	0.9999999999999996	0.7794809212579414	0.5114133530385168	0.9238692767609566	0
0.9999999999973733	0.701351405875556	0.8635861748525245	0.05389504682495044	0.7500000000000446	0.47309187945285774	0.9999999999997848	0.8680905368888276	0.31855077348368876	0.2974969841606973	0.6666666666666977	4.6647929552429365e-12	0.6917165991827332	0.5915350066116393	0.004941894769347845	0.6976268424137007	0.6466129521639163	0.925097503400313	0.500000000000005	0.8711623660810534	0.75501459739894	0.6934190338611527	0.7499999999999999	0.7370268482190284	0.7468434272121607	0.8231359144215844	0.7499999999999999	0.6901793731655249	0.5000000000000727	0.7347323613535559	0.6666666666666665	0.8037612972200523	0.6047254822035274	0.7368702308962237	0.3323576201741919	0.8479984621514454	0.8633585727952641	0.815427297959239	0.7499999999999999	1
0.716493801017693	0.5701386643504408	0.8070229336071363	0.028809841406418134	0.9583493118977362	0.8938360642538372	0.8897833334449821	0.8973852308654908	0.6196930340919665	0.48473086639721535	0.6666666666666669	0.09057820915968604	0.8683439495717451	0.3008173668831726	0.19353872451874582	0.7179187721297512	0.7885252074084023	0.9999999999999999	0.5000000000236762	0.6616795806402742	0.8200351369342239	0.9999999999998935	0.7500000000000012	0.6352973732951708	0.02810269299061939	1.0	0.7499999999999999	0.9041873021285906	0.9001389036174174	0.8112853548921091	0.6666666666689149	0.9999999999989477	0.9999999999895355	0.6666666666666665	0.40044731641827286	0.3093607673886783	0.7961442080833764	0.6507045313263349	0.7499999999999999	1
0.4161526126366595	2.53606723064933e-09	0.30266454367798623	0.015480855009609757	1.0	0.7766817897930265	0.6417347098471007	0.8841426088578344	0.47998595181548026	0.2974974743331421	0.6666666666785557	2.0076013592325358e-10	0.6711308056303361	0.633301619327364	0.0	0.5288734773299358	0.043609806410286805	0.49280874914826844	0.5000000001323002	0.5000000055263796	0.7361699540528468	0.7791740857903297	1.0	0.5000000000000513	0.7270312917847636	0.5	0.7500000000000067	0.7574661127999768	1.0	0.6098011886198622	0.6666666666921149	0.9999996013065413	0.5566793036045239	0.6666666666666665	0.7345410838412596	0.7703158046647407	0.7090905103500934	0.5210272923886328	0.7802018033297898	1
0.25	0.8580419510290076	0.4153437000264407	0.5476144570811337	0.7503877888206847	0.10399309023501895	0.7769662664063577	0.9999999999999992	0.2936513374386867	0.7610146152920576	0.7258422084750723	0.041215564186961026	0.7220054116143824	0.7711901391734272	0.5868240342697223	0.8616992356193831	0.7924055041618798	0.6274901687882111	0.7904053358708533	0.8621629427417494	0.8107450287754642	0.7010050589713426	0.8139715440511063	0.5000000000000122	0.7699641420294636	0.9334667473948973	0.7499999999999999	0.7853296620919166	0.5000000000000082	0.5606995022133359	0.6666666666666665	0.999999999997422	0.8675974326400482	0.7907577402646838	0.47730569099827147	0.42051424390901526	0.5856878188790404	0.5	0.7500000000000047	0
0.6743233781659304	0.4054409164860895	0.5473164167557677	0.5572607216821263	0.9634944919432344	0.8901797212177063	0.8405780665059495	0.5650896511911672	0.4541385343963428	0.7574182123973112	0.6666666666666679	0.1365156409773242	0.9661304962296284	0.9996169320951012	0.36399754335274975	0.8777077685057538	0.1098188823898115	0.5134686494623382	0.5000000002733462	0.6403189448122567	0.779434282576573	0.7860097595223747	0.7499999999999999	0.49999999999999994	0.660414534414684	0.8116734532611717	0.7735048838499841	1.0	0.7355001782785792	0.9999999999999999	0.6666666666666665	0.9999999378997633	0.737597874376558	0.7202287243207821	0.49837048524827265	0.7721123707492035	0.8947533923393595	0.9999999999820256	0.8028175466836829	1
0.8008553217464518	0.7388035260649218	0.760390496586403	0.21726556070181788	0.7500000000036368	0.6695638179703244	0.6976288424561681	0.9207649142562124	0.9999999937215985	0.6207172243622451	0.7470957828569706	7.739683347590137e-13	0.41556670858238587	0.5849048379230112	0.6740352887531484	0.6417207290654422	0.152883535874181	0.5016138587220007	0.6673242111886114	0.7116770904305776	0.7584111516293672	0.5	0.7788945430537694	0.5000000011073283	0.9586337701845961	0.883827191986767	0.9045272497351831	0.8145626240267178	0.5766882455927793	0.7777585157876364	0.9999999999999999	0.9999999872678695	0.7943837176272482	0.7900799234015233	0.8068882965669636	0.3239524981605117	1.0	0.8270116283650966	1.0	1
0.25	0.33865656113678627	0.6546153309475774	0.6089637874424768	0.9599672471602663	0.7547385666428402	0.9999999999617757	0.7787939165436395	0.9999999673753034	0.29750059553989444	0.9999999999999999	2.7379645468813033e-12	0.33263263815698624	0.6406832365137503	0.7521823951832106	0.8946238079274669	0.7128455509622055	0.9999999999999999	0.654457149759228	1.0	0.8351594099767907	0.5	0.7499999999999999	0.5000000000000002	0.9516982437955033	0.9999999958276636	0.7499999999999999	0.9999999999978324	0.6871645913504977	0.7098997533748964	0.6666666667208767	0.9999999998495979	0.7775081618003112	0.6666666666666665	0.7621074761871077	0.9999445629466786	0.6732876818454593	0.5564788866730619	1.0	1
0.7990983105122113	0.5576076172713393	0.8112437035997332	0.011747718986571646	0.75	0.00030382565790101093	0.8928684393978608	0.7672944704173419	0.41655245465419594	0.9203613294052435	0.9999999999999999	0.46707087551125126	0.6371822904569158	0.648839169507792	0.6050285562278866	0.5101136099073914	0.7071308593996947	0.46531228018222315	0.8316406779390946	0.5000152621765944	0.8827002272337522	0.6496458792367692	0.962588335017526	0.7029375158166138	0.5515591197286015	0.999999999999999	0.7499999999999999	0.6981109796713725	0.7532283469451837	0.8355801578247213	0.6666666666666665	0.9999999866055873	0.9999999999991966	0.6666666666666665	0.793623980435309	0.308746610190917	0.7243608724303886	0.9999999995838095	0.8627355942867452	1
0.25	0.9224484984296113	0.8252458774223066	0.17139996374851757	0.75	0.6372713557328737	0.6577052357753711	0.689816480141691	0.42162188231264536	0.5973716065105821	0.6666666666666675	0.1015125260454179	0.5766546278334413	0.6411997851332003	0.29484919077198235	0.5366346041344114	0.11135416701884708	0.6192681937440574	0.5000000000000054	0.8143223003271836	0.8468961892919551	0.9999999999985932	0.75	0.7385199784105129	0.4866827510569799	0.818431974739891	0.7499999999999999	0.8345376110221862	0.5953457068618999	0.6316242800813746	0.6666666666666665	0.999999938770344	0.9125299208443152	0.8668542534278381	0.8913252259689706	0.31973833414067737	0.5013119341492026	0.5716620920458677	0.7499999999999999	0
0.8078070055021731	0.29192389421075216	0.824950157478213	0.0934460686662634	1.0	0.5876342198403278	0.25	0.9999999758806988	0.4086552251344911	0.999972492401868	0.9469907007854799	0.12299561641600705	0.2920529963587643	0.33395648253420185	0.367493316732122	0.586205604485654	0.7661307796542993	0.9999999999999999	0.651884929005309	0.7243008162636969	0.8660498131368844	0.6098822900334762	0.7500000000000033	0.7840210609038958	0.8533680485483414	0.6177095908364524	0.7499999999999999	0.8505536455828794	0.8801845060306943	0.9999999999999736	0.6666666666683356	0.9999996008405239	0.8156109540768121	0.6666666666666665	0.414178940607002	0.870929232089309	0.25000000000015415	0.5362041219401495	0.8029298626214366	0
0.6157961319864922	0.8737283259774262	0.9999999999996826	0.5525562688615905	0.7500000000000001	0.7247596078993509	0.7953690496091959	0.392785616443738	0.39300410505807704	0.7425482110375361	0.6666666666673986	1.8990946890640967e-17	0.6939819800918005	0.9999993040994567	0.11862355319738602	0.7346641864137224	0.29370524524720143	0.7515830881628478	0.8613947268523199	0.8735005355199226	0.6760028310421702	0.6606218539951223	0.7500000000097077	0.6056647320804726	0.00021713599132946814	0.585770896992383	0.7574760941213917	0.8274559392723542	0.6203416448022343	0.6285334723214698	0.6666666666667013	0.6827985370920535	0.8034771125745771	0.8634570569473861	0.5907316165143899	0.7133392261374036	0.2500000000263809	0.820460223702979	0.7500000000001151	1
0.7440725813834719	0.5484150557736451	0.7937798556661578	0.18274986546460553	0.7500000000092613	0.8173575258256346	0.3273122221238991	0.5235532941874559	0.00020811566440744425	0.7184971798558577	0.870715054824699	0.08583826694469346	0.4608527028846097	0.552532190688847	0.538962523540137	0.9999999990822057	0.7134322698257356	0.49442339466982665	0.610785662611486	0.7954007224828037	0.8582908564350016	0.526068159771979	0.873157110791879	0.49999999999999994	0.9662491581778068	0.7278018255842523	0.7499999999999999	0.7870619135744205	0.7717152062498605	0.602838624774207	0.6666666667936545	0.9999999841196869	0.7916683789786971	0.6666666666666665	0.9999999999577043	0.7848803572554253	0.4122683912216373	0.5	0.8102901639515014	0
0.794341836864755	0.3952193915555661	0.9999999999928629	1.9300524606982365e-20	0.7500000000000006	0.8518834730200836	0.7820732867853042	0.9999999999999982	0.5894898450503955	0.7264717511816502	0.6666666666687909	6.446718087710156e-12	0.7507749146889254	0.9999947161054444	0.3331314999639534	0.8422796023866889	0.881680324061113	0.6298839663719691	1.0	0.7362497015998898	0.8533539551230923	0.5	1.0	0.8528294353569543	0.6343139177935238	0.999999999999413	0.8371581653782453	0.8660442517159053	0.500000000000002	0.7775175005738673	0.6666666666666665	0.999998833908645	0.6108712770583896	0.6666666666666665	0.9999999635762965	0.4223949537325251	0.8099712731947071	0.752527726974136	0.7499999999999999	0
0.553014450994394	0.678329427030812	0.9999999979734733	0.6386793022085243	0.9634034517293568	0.45846944288515645	0.25	0.7615843544732472	0.5336631197236922	0.2975047928283708	0.9999999999999999	0.07555471172247677	0.7336736421552011	0.9999999850079554	0.6519937869622885	0.8531380985651809	0.9999999999999238	0.617929710119316	0.7013159935434965	0.6067422735323795	0.8664981726437301	0.5	0.7499999999999999	0.6847448284957534	0.7694772403993096	0.5	0.9277655643495766	0.8642919116743408	0.5000000099462149	0.9999999999999999	0.6666666666666665	0.9999999999749585	0.24696971683407146	0.6666666666666665	0.8501142138910068	0.7823515729505384	1.0	0.9999999781896516	0.9979501453155907	1
0.5292677995764246	0.6957151818946916	0.593034816449586	0.11399093949131675	0.9313718450361173	0.6801033993542958	0.7970022981935729	0.8107813569286012	0.2355733028169433	0.2978331930867716	0.6666666666667206	5.862810072723287e-14	0.3675403125069572	0.6973248105721197	0.3191192248728014	0.5990651546849619	0.41706212325261605	0.7126525768468268	0.7630810485893651	0.8231352935753663	0.126514202123271	0.7547753296132975	0.7861088681220588	0.5000000000571444	0.6823703018708671	0.7471535908976671	0.9529580521236822	0.9999999999999998	0.7369836418410458	0.8498647540666324	0.6666666666666665	0.6380349947042102	0.91814376133556	0.6666666666666665	0.8829075199558788	0.36186346110241063	0.6080420393740062	0.8771360751532412	0.7499999999999999	1
0.25	0.11573816491241921	0.8744002106220772	0.012493268880785835	0.750000000021714	0.5675231002387101	0.6787745482584543	0.8188940288707013	0.4893431141103496	0.6670239809540184	0.666666666666744	0.5556447930131179	0.7331925584427604	0.5968602693936702	0.6964466536311704	0.9125124393774535	0.658397403354341	0.5219451652224403	0.6075598156624126	0.8042983821650217	0.8666344223297446	0.6652453240840004	0.7500000000000029	0.5000000000027381	0.7249807788327456	0.7769100453679629	0.7499999999999999	0.9999999999999998	0.6541729074506579	0.9999999999999999	0.6666666666733333	0.9999999998215288	0.8859587841715567	0.6666666666666665	0.818928817811218	0.3086158943650101	0.7168082232294397	0.999999999999847	0.7499999999999999	0
0.8461647239732896	0.5424784669070043	0.5683349564221791	0.01444315689812482	0.8577256754984646	0.9999999998656374	0.6048472291519029	0.3881866137025647	0.4262636853481044	0.7260982059172697	0.6666666666666665	3.931445631647735e-10	0.5172607853909551	0.3473990278359204	0.8111917943271403	0.5404318025484477	0.5666531451891869	0.5888985927524388	0.7910191031847891	1.0	0.7684687200783799	0.936876724038032	0.7500000000000119	1.0	0.8341928931104976	1.0	0.7499999999999999	0.8677511148206473	0.682886287206881	0.5737109876019744	0.6666666666666665	0.9999999908994722	0.5565472230414086	0.9975753420684703	0.3784808396464568	0.8539160585256761	1.0	0.6188349175608705	0.8754224315812931	1
0.6556546586165755	0.6331953891836539	0.33514973003227005	0.028878624695736474	1.0	0.681129276157323	0.8732113473554157	0.3890640110767105	0.4623571461504837	0.7828422304035625	0.6666666666888547	0.5635141784898615	0.7181031618062265	0.26921989563996934	0.6262480631159629	0.7330528093445126	0.3091856714775321	0.5039752700167335	0.795847926940688	0.6979212091566672	0.8716959206133225	0.5	0.75	0.8702706094840306	0.3845151161931993	0.9999999999999939	0.7499999999999999	0.8680952450937632	0.7368027295819325	0.7299875556424602	0.666666666668471	0.7804791457094813	0.9999999999498972	0.6666666666666665	0.3198551469069184	0.31783232038036785	0.9718147527007308	0.5	1.0	1
0.9999999999718499	0.28646235057729164	0.504783289764127	0.3909686218253833	1.0	0.8558214968355398	1.0	0.8521657534831047	0.5216168423994412	0.9999998846816442	0.787064677559433	0.0842788201222329	0.24787984321926188	0.5784616097386588	0.8255205070806784	0.25	0.6332675429387533	0.7604782754519754	0.500000000006007	0.6516632877348896	0.8180191709533166	0.641805996613876	0.9619296832991735	0.7928871156902408	0.5355256127232432	1.0	0.7499999999999999	0.5336291611447074	0.7056039634472928	0.9999999999999996	0.6666666666666665	0.6497662299206248	0.9999999999998834	0.8145788409715468	0.3439440697802503	0.8697630731102249	0.8223006908285868	0.6012515037127144	1.0	0
0.9999999999935336	0.7384191660635033	0.8038203843553464	0.17466750023946692	0.9247881259127018	0.23814080865481976	0.43293606149455355	0.6951348527153032	0.36031469574930525	0.31092078625030534	0.6666666666668573	6.31750155277036e-14	0.4593676935538769	0.7617561315308138	0.7986425588426446	0.9180331703147454	0.999999999999976	0.5563531540295099	0.6457467787655036	0.9042817847484312	0.6476784862766807	0.5851302632278496	0.750000000000055	0.9132534041784397	0.24390834730051023	0.9999999999999262	0.7499999999999999	0.7441655813585416	0.5783674396547683	0.7127144187868591	0.9999999999999999	0.9999999999988327	0.8613234935511758	0.6666666666666665	0.8316135116983837	0.9066911853097528	0.2500000000000542	1.0	0.7499999999999999	0
0.25	0.5689756817895721	0.9056973456502087	0.24063616000845373	0.7761766981202544	0.9999987582457137	0.9220663683942649	0.8509288038030689	0.523628384396129	0.5599218408846092	0.9091663912906358	1.8121622029064932e-16	0.9269079397086162	0.5575156059481665	0.13830077723128478	0.9999959091000004	0.23962945545327682	0.9999999999999999	0.7363483263926197	0.622306706305133	0.8506025908996919	0.7673103306597979	0.7499999999999999	0.5000000000003488	0.5184477505558314	0.9999999983922924	0.7499999999999999	0.6836048641148296	0.5000000000000828	0.6317732262589817	0.6666666666666665	0.799518764044094	0.8344623023210315	0.6666666666666665	0.9999999999999692	0.7713167156755856	0.8432692038932502	0.5	0.9996988738269882	1
0.9999999902731994	0.2850625893893292	0.9147180621675164	0.2793019742536148	1.0	0.5314576376958714	0.8214308560486956	0.39486478659014235	0.22689910605907493	0.2974953151266867	0.7458941775456174	0.5939295011394977	0.46350174569412356	0.8295334254850969	0.1615871154287328	0.6382517016625179	0.2396899564344734	0.4035067738068867	0.7917767875351216	0.8640076539190766	0.7921607447588126	0.8284294336603999	1.0	0.5000000000008132	0.21740655478803123	0.5548061271502146	0.7499999999999999	0.9999999998521206	0.586926454929072	0.7741167909560611	0.6666666667030056	0.9999999867538152	0.8284540392318324	0.6666666666666665	0.3197283829740729	0.7411397502648542	0.6227766091509611	0.6944356684318861	0.7500000000000059	0
0.25	0.760224970844614	0.6554605822374825	0.5690080998002521	0.8461787711275518	0.3249243841430629	0.6921212366981768	0.39304368623902064	0.3657766211866687	0.3450813538370522	0.6666666666679051	3.7374052419871684e-15	0.3776039939891238	0.6640002351196319	0.7985451897704383	0.5980813614909171	0.6814267628690043	0.7782381956885125	0.6056879800893971	0.8599540848869103	0.7395475686471527	0.7893191463191894	0.7500000000000013	0.49999999999999994	0.24054023076191056	0.9999999985900122	0.885524794425049	0.7360575877237552	0.5000000017358133	0.9999999999999999	0.9999999999999999	0.9999999998232765	0.9113008931794989	0.6666666666666665	1.0	0.5942057172162616	0.4070605696822898	0.5	1.0	0
0.7067110457228452	0.6313361030449571	0.8540662748299253	0.09153824019831608	0.75	0.7545607165234623	0.7660413138119335	0.8242116551268015	0.8584081055818428	0.5846250584435653	0.6666666666666939	0.5719953422629228	0.3748860507055087	0.47428809526675153	0.22169059426938303	0.25	0.7020017012547783	0.9999999999999999	0.49999999999999994	0.7383421075720532	0.6503350438839629	0.999999999995644	0.7500000000000001	0.7055173721121942	0.550480725575664	1.0	0.7499999999999999	0.9999999998865645	0.625429372212974	0.7351124118837346	0.6666666666666665	0.7151688529628948	0.8797951384836455	0.6666666666666787	0.4481651862800638	0.31197398489374584	1.0	0.8639373091158342	0.7499999999999999	1
0.5228604903330814	0.6411285947314661	0.8244289178297157	0.2349248092623951	0.9129160989613336	0.16367778038605224	0.7339014398203472	0.7654368148018915	0.10555623853119185	0.7552269983853044	0.6666666666666676	0.07399303185843821	0.5276143058679295	0.6620142266578594	0.17429105871529138	0.926984104708633	0.15000306076149125	0.7751129856078656	0.5000000000000011	0.6820159937342418	0.9999999999996728	0.9132598931311512	0.7500000000000058	0.5000000000001075	0.7677617652473399	0.5932300512156338	0.7570466511511141	0.9140215391586508	0.5000000000003344	0.5561451436071997	0.6666666666673093	0.9999999999974574	0.9575780542407226	0.6666666666666665	0.901109460055866	0.7091930939410689	0.8362456987342514	0.6777800046837817	0.7499999999999999	0
0.551752751502361	0.584982367698487	0.9166789626783911	0.019195150574231806	0.75	0.8409559381038382	0.8485858263122767	0.8352276494462116	0.45407496377311785	0.998982603416833	0.7166689362336123	9.619709355032053e-14	0.623082829697418	0.26947855258948383	0.5517235822697301	1.0	0.43829624255218713	0.9270850901857057	0.8699818142395668	0.5000001291129776	0.053797843731440365	0.9417654631515233	0.7500000000026312	0.7123021132234701	0.3501646179703337	0.9999999999977301	0.7499999999999999	0.7258378685936413	0.5	0.6373096678659957	0.6666666666688558	0.9999999975781656	0.9365788282563814	0.7613423249624768	0.7851470206246236	0.9999999999999997	0.8264744121652388	0.5	0.7500000000000022	0
0.5117414596821697	0.5444737644780889	0.3051232979247299	0.5969104685660185	0.75	0.6196351272374636	1.0	0.39257476671387537	0.2595563506251672	0.2983153895832253	0.9379423322933783	0.04668374893713371	0.7214504589591906	0.9999998156804543	0.8092356233123422	0.7118630137095455	0.8119889839106291	0.44892688006584747	0.8501650034571433	0.7133791980536064	0.17377322227575898	0.7157940477382331	0.7500000000000795	1.0	0.999999999999979	0.6913366944740252	0.7500000000000018	0.9155223801908962	0.7035410525287952	0.8366966038960608	0.6666666666668463	0.6091027120817654	0.8079192800620488	0.666666666666667	0.4555243641563372	0.740905424384988	1.0	0.6648186357875507	0.9091206975202963	1
0.9997630594132736	0.42704872340451544	0.9143039580496176	0.05858864143271198	0.75	0.6443773361465701	0.9999999999999991	0.7483497610619767	0.5888560942235619	0.297523915130281	0.6666666666666794	0.5680403230560678	0.7894774192235319	0.7085912506636001	0.5231978786389536	0.7337710843959722	0.34961799320958825	0.4903054560580975	0.6543692391220162	0.7866803332990548	0.763081221466191	0.9999999876168809	0.7500000000000003	0.5000000000000403	0.999999999976686	0.9999999999999977	0.8496474678078001	0.8303047002277657	0.5690235740614255	0.8200018105147908	0.9999999999999999	0.999999999997129	0.2711007102382404	0.666666666666668	0.9036994517264121	0.6864273448399849	0.9763884364319899	0.9999999999999991	0.7500000000000029	1
0.8467749857982041	0.7356688332282968	0.9999999999999472	0.4087006656225727	0.750000000000041	0.9999999987772051	0.4801267852015739	1.0	0.00021129388560575348	0.3430661966361317	0.6666666666666665	0.6608788785484812	1.0	0.784478642804908	0.7007330626072803	0.999999999999999	0.9961547206250061	0.6775978258497493	0.500000000100017	1.0	0.7627398368471356	0.999999992876725	0.7574912708208617	0.5	0.12422631692659628	0.7532108144085369	0.9177669601055243	0.9999999966186769	0.5000000000005503	0.5982856895244171	0.6666666666666665	0.8453647191824437	0.6257853590334671	0.6666666666666665	0.42992245417797464	0.6565059147352044	1.0	0.6978302508703861	0.9689989621072459	1
1.0	0.6078796696464238	0.31546927054408586	0.3054928674172625	0.7567053221497866	0.634888173611881	0.8579563904658967	0.8484696030485954	0.3867978683933823	0.8159991817189469	0.7863330500288241	0.10584760215353668	0.8757535396224535	0.9999999999993457	0.688901447700861	0.7216716938039186	0.5628126310747504	0.609544461590193	0.5000000000101751	0.8106786395075306	0.8500148493507755	0.8772399474749588	0.7499999999999999	1.0	0.467840865604995	0.7643925610019245	0.7499999999999999	0.8381996987950231	0.7449634102887238	0.7710722829364967	0.6666666666666665	0.9999999971469138	0.8851771056167416	0.6666666666666665	0.8155955784710185	0.31006785410669635	1.0	0.999999999999973	0.7499999999999999	1
0.6610939157847404	0.306384686937586	0.7223361835989972	0.15255964429458832	0.7772544096180274	0.34506485453094854	0.9999999998243521	0.9030400476678254	0.30475746422100763	0.6519523398845777	0.6666666666666666	0.009033256913353147	0.7939323994624231	0.8174537567073067	0.8742821556656469	0.9686701059297691	0.7750937984171037	0.5734270867462337	0.8309222454078115	0.920031461117495	0.6974412543602282	0.9999999999999769	0.7500000000096222	0.8319974218862178	0.3714292824611796	0.5963064232576891	0.7580324270739698	0.7490378784384099	0.8511475135942543	0.8229635634371826	0.6666666666667164	0.9999999567393207	0.9431756184037142	0.838216695676688	0.9226909351288869	0.7297926431032298	0.6036276716089678	0.828686803304274	0.9809715369270526	0
0.6985005977555662	0.22940174225306775	0.9999999984730877	0.023325289386623822	0.7500000000065666	0.4605046227747332	0.25	0.38819482681013734	0.5076805605023991	0.2975443126489244	0.6666666666667447	2.639013910513997e-15	1.0	0.6300864319108055	0.8406798170946762	0.6903547824288055	0.6722692170005828	0.49686884416007726	0.6802601834349578	0.8852769642211166	0.7607592106997633	0.6805335865526041	0.8405478446525744	0.5000000002023282	0.4015684246956509	0.9999999999999921	0.7499999999999999	0.894823707241891	0.6610744799661703	0.674102899917555	0.6666666666666665	0.9999999815798057	0.9999999999997804	0.6666666666666665	0.5531465097152282	0.3105556488879793	0.25000101111503176	0.6194436985608667	0.7499999999999999	0
0.9999999947957916	0.566494566172248	0.9999999999993229	0.0952049374434139	0.9999434725281114	0.9999999699294166	0.3836264052826459	0.6155495809177116	0.9999633800226287	0.2975530500365021	0.9999999999999999	0.35494399217105543	0.014721877492603355	0.7390097490991641	0.7442535366448003	0.29573013865348824	0.6245290754697104	0.789611952137758	0.5000000133223437	0.5000040099554037	0.8955009582346031	0.7989534372955054	1.0	0.5000000010217743	0.9348859441048673	0.9999999997149881	0.7708959926730471	0.8734267683762412	0.5000000000590585	0.6565091828088042	0.6666666666666665	0.9999999878186874	0.9999999931243464	0.6666666666666665	0.9999999999999998	0.7954967165231708	0.2500000332460016	0.5641791966315077	1.0	1
0.5808142941377707	0.49346567438284994	0.30453278145560203	0.41613408164764126	1.0	0.21030053029444903	0.9375045347082698	0.3914158055426519	0.0002081156517260264	0.6643387038211539	0.6666666666863388	0.521964942076261	0.18984816259805412	0.5453071818568994	0.1919705575443324	0.9999999999902862	0.6657233990999369	0.6253046401735998	0.6358511327320069	0.8103900956895388	0.8489586301394069	0.9566581332271962	0.7500000000000018	0.49999999999999994	0.48495882555173164	0.9999999999988954	0.7499999999999999	0.7575721195852743	0.6861811420946615	0.8453898819748595	0.9999999999999999	0.9999999981732042	0.889304180898136	0.6666666666666665	0.35994100338422275	0.7124189954283748	0.8055639378625069	1.0	0.900246374827183	0
0.25	1.0	0.8451695699866862	0.01885803328973429	0.750000000005871	0.4620934371381621	0.3598250379483414	0.437511219010506	0.6571224070591543	0.5376891378096278	0.9902094201100045	0.4429088750893214	0.7770368463560481	0.9999999995000536	0.13070067693251908	0.512943510745921	0.7732777720212202	0.760677503522841	0.6737867561415805	1.0	0.5981144455501458	0.9127783734513488	0.8135692908523782	0.6750470743267896	0.15408163214639567	0.846973733835636	0.7500000000000003	0.9088541497379501	0.6730978309703014	0.6224762585259656	0.6666666666666665	0.6571949762878937	0.8385374724077899	0.6869442688672593	0.7922843172002424	0.30769578347612475	0.9001727330353131	0.5768017636388725	0.9091772229435061	1
0.609503585537308	0.9733611275249885	0.6236632245632631	0.04423116866607599	0.75	0.9999830728506877	0.6829404175991831	1.0	0.5134890204693277	0.5437799467477763	0.9741387187542723	0.03433189409677381	0.4077888828927298	0.3289812937248723	0.23377540307411085	0.9999999999998576	0.24348007956466095	0.7744759939744195	1.0	0.8543180127679362	0.8563801944014253	0.6402983297551204	0.7500000000001971	0.8893706963628343	0.5767276044964609	0.9999999999999828	0.7499999999999999	0.8405522578946393	0.7788626891025234	0.734162843991623	0.6666666666666665	0.753153961502742	0.8881703404862963	0.6666666666666665	0.8916913561064884	0.7250880583377384	0.9608079701032283	0.5	1.0	1
0.25	0.5360207035755898	0.8250715154174668	0.057251883373902704	0.9998146385106648	0.3251947850344859	0.8352647694982114	0.9279404916608013	0.7235123729025422	0.2975648676840968	0.9249504691022697	0.41899966158374297	0.5675637313840163	0.9999999991553077	0.26338482039504413	0.4607701135548602	0.17876405080258234	0.4369385139556379	0.818345260885895	0.5000000080306652	0.4807300124403513	0.7204551606167641	0.7499999999999999	0.5345019053666121	0.9631393251062752	0.9999999999496215	0.8648358836203336	0.6463583611058795	0.7310208406646516	0.9999999999999999	0.9999999999999999	0.7647059620596752	0.9781915403001654	0.6666666666666665	0.4122477536219913	0.30764652449899577	1.0	0.9999999603379146	0.7499999999999999	1
0.700128482046627	0.5959664995225172	0.7597478645772988	0.10842754649021623	0.7770721421731256	0.06102861945391776	0.9621801731117652	0.3884308578176411	0.4469780547227878	0.868891344246568	0.6666666666666669	0.5637601609875417	0.22136565827193283	0.9999979682849784	0.2217344123260115	0.9999999999999981	0.5305895638471988	0.4787790349552583	0.500000000004094	0.7880505030262186	0.8621406737809919	0.9999999999999931	0.7539063370937795	1.0	1.0	0.9999999998590693	0.7736564908119969	0.9372603820124029	0.49999999999999994	0.7474241552454549	0.6666666666678897	0.9999999999704527	0.8803211069621749	0.8253349057790246	0.8922660484859641	0.8535362047943101	1.0	0.612612889515863	0.7500000000000006	1
0.9999999067369024	0.3624230120899768	0.7747793721224988	0.11027988562459316	0.75	0.6366751422256516	0.628793953633189	0.4098303315403285	0.5379701589817433	0.2975128942153164	0.6666666666666665	1.8196709418194335e-11	0.7764550507724676	0.9999999997775811	0.0	0.9999999619773081	0.5697699658066245	0.749346103332966	0.8285651375135743	0.9114291845757004	0.6325838506538184	0.5712881958500431	1.0	0.7521352277944109	0.9999999756578469	0.8330932659595081	0.7499999999999999	0.9999999999999968	0.5000000000017313	0.7614459522815478	0.6666666666666665	0.9999999999883529	0.48842844811140207	0.7140753376082002	0.9257889217924316	0.8143163049767936	1.0	0.6673494789408917	0.7499999999999999	1
0.8214618675252103	0.4329387043489498	0.30263461223518745	0.609498303999331	0.7500000000078596	0.999999999985834	0.7691202420473484	0.7838992302952014	0.4696412503716935	0.3926147434791419	0.7520247905402158	3.5418043451634845e-12	0.34995878100268774	0.4295180597968151	0.6171101388059812	0.7412645181432983	0.613978395498177	0.6036145669202242	0.6492363189355294	0.5000000023214967	0.6753020330130923	0.9999999999995685	0.9190712230988705	0.6902664623913577	0.03499153129677508	0.6602917455420794	0.959229751136623	0.890045325559591	0.6070116944983953	0.9999999999997309	0.6666666666666665	0.9999999566635847	0.9473032519150609	0.7095538022154984	0.8733187893011594	0.8647433584728005	0.8282401534454684	0.5216804245490916	0.7500000000000422	1
0.27274483987383635	0.6960718891137007	0.9999999999820836	0.24231094129449893	0.977646811039927	0.2918709523019628	0.8477821882970802	0.6641866400753669	0.7723858364896641	0.807390150011474	0.7931167161789122	0.45589250106249596	0.8872213870873198	0.4555562159141968	0.7195162183265749	0.7707195456709689	0.004497005515552327	0.5853299723824406	0.7505670840545597	0.6552813555424897	0.03622325724921573	0.5782486529219404	0.7499999999999999	0.9677660899694009	0.8261434915077368	1.0	0.7607178862952021	0.5	0.697045677470518	0.6473670306974422	0.6666666666666665	0.7815200550599235	0.9999995624991502	0.6666666666666666	0.999999999999999	0.999999998571023	0.7047031613936572	0.5617674451677717	0.9445973180177867	1
0.25	0.7955057495322129	0.9223972631916869	0.25356870233454315	0.75	0.7899613132705767	0.25	0.40863447392385177	0.06478533220567449	0.5785857582063595	0.6666666666666667	0.11547028490810778	0.47399705384254615	0.9999999999552527	0.838183554911392	1.0	0.8409435596329061	0.4508822465963347	0.8587211618724717	0.8552252159871345	0.006260657037919131	0.5264178976260923	0.7541082183643488	0.5000000000000445	0.9999999842482942	0.9074923001035947	0.7499999999999999	1.0	0.5644696298753401	0.7508420495006698	0.6666666666666665	0.7848689618539573	0.871792404259138	0.7611468524099907	0.908621954051157	0.3089982927433749	0.2500000000317158	0.5	1.0	0
0.856206395266238	0.5898220201752458	0.8583833931776	0.055887841691989966	0.7725534450437908	0.23577286708028863	0.7212171457516892	0.9176635198783325	0.017957547642977734	0.6835074501370894	0.6666666666666665	3.6271827088267617e-10	0.7977403110769185	0.35557571134425753	0.842513205716218	0.8616298763683153	0.7246763037836743	0.5505501319777284	0.5000002030049523	0.5000001424907258	1.0	0.5571551830130861	0.750000000000014	0.5000000000003715	0.5376122305494875	0.9999999993091578	0.7499999999999999	0.6890305490864566	0.6550539378171059	0.6701191436909297	0.6666666666667153	0.9999998604336491	0.7130829143558504	0.6666666666666665	0.8674016796596953	0.8601242911671934	0.6850680265379779	0.5	0.7499999999999999	0
0.5737250330172652	0.9310649309280467	0.7913575059339222	0.7376963485124773	0.75	0.8575073291748914	0.5546388042664548	0.809073707992866	0.845610635631595	0.2975021168635161	0.6666666666666669	0.6960681419667875	0.4127571184785607	0.27035726114091163	0.8238692235457429	0.8789510304308157	0.7930749518601304	0.7383701022615654	0.7683528067135252	0.7554508982165772	1.0	0.5	0.750000000256576	1.0	0.9549559255832021	0.8449364984435017	0.7499999999999999	0.737437120422135	0.6101087158731062	0.6726722052737232	0.6666666666743039	0.9999999920279761	0.9382021836065926	0.9999999999999999	0.857540158910827	0.6789565858522044	0.8428416233760202	0.6020699756083265	0.7499999999999999	1
0.7858144952284732	0.7050165170837547	0.653425374738415	0.1834442705088175	0.7500000000091089	0.44635351878579305	0.5769157954738022	0.8953576576326425	0.5937586448822441	0.6199883202502056	0.6666666666666665	0.32253240212750933	0.5193413241225915	0.8300877704369846	0.6590016857583777	0.36224976290684524	0.6657703243156409	0.9999999999999999	0.6839956356904521	0.7859517155540898	0.8036932313476232	0.87478848776002	0.7499999999999999	1.0	0.9831803894222987	0.6913209783658372	0.7499999999999999	0.8394217940634479	0.6012946921411205	0.6126912209354486	0.8010753580925785	0.6493195031097894	0.9062623427845475	0.6666666666666665	0.9232903208267454	0.9999999999994106	0.8581912023368171	0.5755855090928538	0.7499999999999999	0
0.99999999826521	0.49689228628111587	0.7555827155366164	0.13167240897103447	0.9622034034082982	0.99999999998855	0.7225658004020528	0.9218399109493475	0.9999116116413305	0.5356630916542529	0.9999999999999999	2.949540660441819e-11	0.7653803403576939	0.8169836729613332	0.7580425466451615	0.999999999999989	0.6247100263775917	0.5858075097969577	0.5000000000330562	0.7731393315333976	0.9031503268360533	0.5241852026133055	0.7500000000128774	0.647879416449346	0.18566560980527558	0.8015821288594824	0.7500000000016925	0.8320184441723075	0.5000000000004805	0.9999999999999999	0.6666666666666995	0.9999999909057148	0.9120330530821632	0.6666666666666665	0.4018239379504346	0.9999999999416446	0.9644591740534328	0.7020573098168283	0.9663915035685573	1
0.7890553462237382	0.31940862318296104	0.5464707151799353	0.11761183209866323	0.7559352584103882	0.9999989327253683	0.8211041099805465	0.8441366372725819	0.015012682836856762	0.5403832077182028	0.7047317756431304	7.1504915565490265e-19	0.5672828917038989	0.5770078599666553	0.3954573873487939	0.25	0.7891516136934307	0.44562454059979983	0.5000000000000001	0.8629061822597073	0.8600937685031771	1.0	0.7646995464186949	0.5000000000000023	0.34778762884376346	0.8530056178400134	0.76170925204543	0.7086625854585832	0.5000000000090868	0.9999999999999999	0.9999999999999999	0.9999999466682855	0.8437240855622711	0.6666666666666665	0.9058631450016793	1.0	0.542932110060267	0.5	0.7499999999999999	0
0.557136379856874	0.6235722058102587	0.8771071181962921	7.803461660961635e-14	1.0	0.8107344754803487	0.9169776092109696	1.0	0.269001060360405	0.8103646144433554	0.6666666667052389	0.3262348691011751	0.68412572610557	0.9999014701371297	0.9178931583670419	0.25	0.7009808732531309	0.7630700301892239	0.6174314766988469	0.6501399175405679	0.8772249209866188	0.99999990512855	0.7551679455077284	0.8925463444356898	0.9708638377658315	0.5	0.7499999999999999	0.9999999999421568	0.7656736463473723	0.9999999999999992	0.6666666666666665	0.8018578437602086	0.5710979575473586	0.6666666666666665	0.8265810837056013	0.30947847392952543	0.5810543291076877	0.6061503939729798	0.7499999999999999	1
0.823117535721503	0.6619694812728822	0.30940834847473514	0.4083243695491511	0.7500000000006078	0.1216354805669088	0.704358891266037	0.400623787040391	0.6935061762855221	0.6672170795507549	0.9999999999999999	0.18221579277708322	0.20742941584137134	0.7741898653464601	0.07358211646915176	0.25	0.2152997410511459	0.5110231132988987	0.693744048505954	0.8330424633056479	0.9999999985407618	0.9821614609642068	0.750000000000002	0.727360053813697	0.4463200286314943	0.6799012031007037	0.7499999999999999	0.9105675056978787	0.5000000064120733	0.7948609415725401	0.6666666666736091	0.9999999345867658	1.0	0.7053733417194179	0.8094587365125259	0.8240906112136032	0.9945679011722055	0.5906207279538943	1.0	1
0.9253394006341382	0.48196048156907567	0.8186356431856332	0.0856583572871595	0.7657239229938125	0.8222263204411986	0.39616798744920345	0.5613146326708833	0.12308530117414379	0.5814176351342131	0.899415726461084	7.005058658483917e-19	0.7003927888259878	0.7623433638510619	0.8682849081212152	0.32509688681659066	0.8228250484484148	0.9999999999999999	0.6151302996088837	0.8413563101332031	0.28635479723354773	0.9999999999930554	0.7500000000088323	0.9800832321705348	0.6368824771343911	0.9999999999749724	0.8920692174782957	0.8558581623386002	0.5000000000000001	0.9999999999999999	0.6666666666666665	0.6260928443756403	0.863485352603799	0.7912111634710113	0.8964787807632071	0.9999999999939871	1.0	0.9999999959610367	0.7500000000000024	0
0.7251846895071514	0.7345739298019403	0.8760345695239977	0.6315015331541557	0.7500000000000527	0.6274445503301528	0.2524468947551356	0.3958337360424782	0.7272557511629228	0.9999993918670316	0.6666666666666783	0.22891750529391305	0.037515894746882605	0.35012543463142937	0.6675012592376424	0.42296221407696655	0.5037600806768658	0.5276755145289802	0.6928855646870294	0.7740699823481523	0.7862297234820862	0.9999999978816546	0.8330510088774808	0.5	0.9999999711941676	1.0	0.768681518344715	0.848811858061537	0.5000000000000009	0.7574315512483671	0.6666666666666665	0.6905092869814298	0.804142711691226	0.6666666666666665	0.40467080584336146	0.7485567217881424	0.250012829432811	0.6351749012087282	0.8409228727312665	0
0.8726926348060033	0.4407926884378179	0.999999999999733	0.14142711518692097	0.7500000000000001	0.8416935253074711	0.813846769391422	0.9261239683540873	0.026440572462194802	0.2975027878410574	0.6666666666669017	0.43948544801298733	1.0	0.8700455591811914	0.1346863745751621	0.25	0.0650541283974487	0.9999999999999999	0.5000000020192016	0.8519043303043714	0.7220624191391398	0.999999999999912	0.7499999999999999	0.7953493194371973	0.15630863494592398	0.6290138612859979	0.7499999999999999	0.7770252640403346	0.6969477741655539	0.6729389585462904	0.6666666666666665	0.9999999998646028	0.896242306236154	0.6953397814684139	0.8681628394184305	0.6452254753113856	0.878314049871739	0.7495468306427499	1.0	1
0.6333279325256148	0.7467744459513754	0.8900126824433622	0.21366714922566757	0.8965162340678328	0.31733526804455114	0.4664172678952019	0.9180896672759155	0.302035151216003	0.619820686099308	0.6666666666666665	0.480798405342759	0.531935927880466	0.7797828239799001	0.6805131095208724	0.833551989362876	0.07949626551585637	0.9999999999999999	0.500000000623742	0.8838677858996138	0.45459417634525434	0.9999999999986339	0.7499999999999999	0.49999999999999994	0.3761268832646704	0.8342680658004015	0.7842841357205533	0.5770156310106518	0.500000000000001	0.688624835924977	0.6666666666780329	0.7686619421260603	0.9999999999999074	0.6666666666666665	0.8891673980834357	0.6983718421337106	0.7755960752933057	0.5	0.9224656443202544	0
0.6275021469627833	0.10318126142857305	0.8966080409682844	0.015466858012299918	0.7500000000005316	0.7571006839402199	0.8220693373335155	0.9304124952137397	0.9999770302386864	0.2975440327311803	0.6666666666666665	0.594455954388229	0.9073571505637334	0.8361187968613426	0.5961289171944519	0.27011420390331714	0.6781187855121009	0.5200561767963139	0.8556763405470712	0.8130364694078355	0.46601378778240704	0.527295314989559	0.7500000000869306	0.5000000000049862	0.8462188932824167	0.6959973385361163	0.7499999999999999	0.6766838272788782	0.5493332342693846	0.8001979465884206	0.6666666666667082	0.9999999999565485	0.24605626339286493	0.6666666666666665	0.9216964038984058	0.6345961573390728	0.4999375898196662	0.9999999999950292	0.7500000000000735	0
0.25	0.3632798568746228	0.8654908255021453	0.8611364422361935	0.7500000000093724	0.9999992042995774	0.8767355216126234	1.0	0.3820869933184606	0.6711822541289861	0.7201423764205488	0.2887660673057496	0.9250070422196158	0.26914146292627233	0.08019498202575101	0.7543553201770988	0.5980413201631533	0.5044947283945036	0.8135931531465821	0.6852290757157719	0.6435368971501019	0.5	0.7512327293867866	0.7375308624663522	0.510990574858772	0.9999999999997847	0.7499999999999999	0.8320370246536737	0.7510351058660328	0.9999999999999999	0.666666666666672	0.9999999983802166	0.7860851307245524	0.6666666666666666	0.7788600715869827	0.7969732108992281	0.9444090382319833	0.9999999996399526	0.7500000000000299	1
0.646876497506033	0.6514454769028193	0.8923619090708937	0.14412402037954158	0.9384392207772531	0.6045384440702403	1.0	0.7616146004589879	0.7830861474631876	0.6788061425932255	0.88520534972746	0.09454237427366143	0.8060437397437581	0.999999987398477	0.3394612436167806	0.8486226672321215	0.6403603854900929	0.15414588950165387	0.6485927008510106	0.5000045245227867	0.7670972793010062	0.5	0.9810047182291797	0.8439464511632762	0.9999999999999685	0.9045352022367171	0.8750837042742978	0.8901211134985739	0.708213488520207	0.7730997344764181	0.6666666666740827	0.9999999922626357	0.7939666357028504	0.7388678081378667	0.8573675127880962	0.30778205081507953	1.0	0.8582715629153206	0.7500000000000322	1
0.25	0.9737561875297115	0.9999999998810049	0.052840695349809175	0.999658368752448	0.7749094288969282	0.3252771435727011	0.6812089327951228	0.6518215834032938	0.7163707691986934	0.6666666666666834	0.6326420837112735	0.5334895650536984	0.9999997636268476	0.0919654574287367	0.7120977363669347	0.9999999991683901	0.7552403302016915	1.0	0.5000863597571468	0.8993759271204012	0.7246005170956384	0.7610100361816918	0.7235249997510925	0.18693744750143054	0.8751530006461321	0.7499999999999999	0.999999999999999	0.5000000000000001	0.6081586729803382	0.6666666666666791	0.999999999862028	0.6936830230733467	0.6666666666666665	0.7364204918950397	0.3745276809884563	0.6964941642386391	1.0	0.9658674240151646	0
1.0	0.6069372310959437	0.8370889101427618	0.2084828093273966	0.75	0.7650892740183691	0.8698479805031121	0.40517480424119146	0.6347806852729175	0.7856667954633187	0.6666666666666966	6.32006775720207e-18	0.5489645198314044	0.2696400216926096	0.6969801251187967	0.5978762055703896	0.11515554922204085	0.9999999999999999	0.6000288868931241	0.8429987637281023	0.698637999429605	0.5	0.7500000000013163	0.5000000009434946	0.4581291928049009	0.9999999999897041	0.7633881199965445	1.0	0.5000000000000053	0.7374072765114736	0.6666666666666823	0.9999999797873098	0.8798044226046773	0.8844748300124398	0.9036494685831354	0.7560890393608839	0.9575686837261835	0.746834353382838	1.0	0
0.4562856713813905	0.16961077821940646	0.6488247862874601	0.2768344789666423	1.0	0.20850303870775388	0.9213688330110039	1.0	0.46144798890321254	0.9999999743166377	0.6666666667364856	3.388206221157461e-18	0.5104916600983189	0.5103220825618271	0.5994994155954123	0.4412082928163895	0.7180989316055835	0.6300646613245515	0.6818266410414663	0.8142583102807218	0.8849852459929106	0.99999999999875	0.7499999999999999	0.7435357279676348	0.9999999827976799	0.9999999999999999	0.8534896857317269	0.8529195108934152	0.5000000000000003	0.5000277935720634	0.6666666666666665	0.999999935080166	0.7928394496419993	0.9482341025752764	0.8341404591533884	0.8579930327924742	0.6542021567109689	0.5	0.7499999999999999	1
0.267413947056646	0.37024262686351683	0.8372016279814258	0.2782232096793645	0.7504688442817552	0.0002334899567506733	0.4653129866661202	0.810814742146953	0.9999768115103351	0.2975465224021815	0.6666666666666665	0.06068612669405024	0.932320322790795	0.27786417024994414	0.7827331630800155	0.5323113572527044	0.6237811086281811	0.4675549189814321	0.500000000000345	0.7577094170121643	0.8761106781323877	0.7509995736402792	0.7499999999999999	0.5000000003540551	0.9999997906830244	0.9999999450415521	0.7499999999999999	0.7557572291940495	0.5000000000000154	0.6076498506910626	0.6666666666762431	0.89150815110649	0.8802776756835945	0.6666666666666665	0.9174630359191047	0.8207739652708089	0.49384434665744664	0.9999999999999869	0.7500000000000003	0
0.25	0.3007335331724528	0.8702221912643797	0.3110818411263873	1.0	0.9998889607208767	0.9314931516628464	1.0	0.5726582306325743	0.5625145242015259	0.666666666666667	0.4404466299505232	0.8271720061461031	0.7142685702885926	0.720063739832476	0.9999999999699376	0.3345623190988435	0.44882494182810007	0.5000000005239494	0.6690014901591289	0.8603547284018689	0.5	0.7500000000001381	0.6680360016775895	0.5500612934400771	0.9999999999999879	0.7499999999999999	0.6481109725586969	0.5000000000004148	0.657266354369483	0.6666666666666665	0.9999999931859195	0.8559464670580234	0.6666666666666665	0.8536255073748227	0.7462770442354374	0.25000000190054805	0.5299109782574852	1.0	1
0.6944312901159817	0.37129217976734175	0.6442459763572608	8.980563673376312e-16	0.75	0.6043291127705377	1.0	0.9050069214885822	0.763192654683667	0.7851061818048437	0.9999999999999999	0.5050351124881433	0.2254471360013311	0.9984149670402905	0.6904273736732001	0.5193513587569533	0.7140420737472637	0.6769436418135555	0.6896647874313346	0.992124761226627	0.8316903234075924	0.7670651694288944	0.7500000000000013	0.5000000000618421	0.26265387255558204	1.0	0.7500000000000002	0.9999999999892772	0.5000000007291066	0.9999999999999984	0.6666666666666665	0.9999999918451492	0.9999999999782268	0.6666666666666665	0.8830471627555913	0.31336963831204856	0.8132705386938466	0.9999999999999392	0.788905579534396	1
0.999999989210901	0.4128806438696081	0.9999999998175986	0.24365735062323182	1.0	0.9999755309316319	0.790161214771494	0.7705865950901907	0.4501604654977209	0.7802045259752679	0.9999999999999999	0.47588886473624775	1.0	0.9997598841696889	0.8416142210614018	0.25	0.8024806550419583	0.7831909317855388	0.5000000101708131	0.7318994515558628	0.8138264519773185	0.7832433764560658	0.7499999999999999	0.49999999999999994	0.8906274156758149	0.7991493565807906	0.7559733850501503	0.8460055648082242	1.0	0.834465807485899	0.6666666666666773	0.7070654828037627	0.6923659110321373	0.6666666666666667	0.3344004223717552	0.8539441640705422	0.2500000965441901	0.5	0.9842565560683773	1
0.9999373076648443	0.7169501579322756	0.8271656541375029	0.23540117993067888	1.0	0.7924351828779811	0.7207868244634505	0.4059676628784077	0.3551375331728459	0.2974996149860637	0.6666666666668596	0.5131522895163496	0.7830680070144376	0.9999975003578109	0.2445217638206678	0.9999999959044029	0.41779944624960313	0.7679541682876487	0.49999999999999994	0.676100110327134	1.0	0.5286288637223857	0.7499999999999999	0.49999999999999994	0.99999999505106	0.9999999999999926	0.7499999999999999	0.9999999955517254	0.5000000000041454	0.7740581161469939	0.6666666666841292	0.9999999932798365	0.9367449954002134	0.6666666666666665	0.32654573988764013	0.3304908160158916	0.9305978078683705	0.6584427514014424	0.8050527217074347	1
0.7844028213904185	0.5484864919599889	0.8379009389601335	0.10732335486447239	0.7500000000036203	0.00020711845897462028	0.25	0.6993944371246836	0.9999788130290891	0.2974953707393125	0.8163918096579359	0.06323473619073917	0.7596322894109545	0.2692337560461222	0.8262238821772588	0.9999999999941697	0.38356493701855093	0.5856141820402123	0.500000015346794	0.5000048940884196	0.8779152018888354	0.7250231576333628	0.7500000000000208	0.7555910563325223	0.8234799935907479	0.8879050773691496	0.7499999999999999	1.0	0.6243069622316328	0.5798334871222001	0.9999999999999999	0.6327124375628117	0.03902918285027455	0.6666666666666735	0.8913577179596711	0.3386784994253767	0.9355703373403254	0.5829450017531459	0.7499999999999999	0
0.25	0.46207993762491334	0.9999997937130416	0.1665946867973475	0.8066315101543089	0.9999999999259189	0.38266370405084615	0.8794193248785964	0.5646352943200826	0.3776727472890783	0.6666666666666665	0.1762944260866281	0.27380738607055916	0.2691605345841487	0.6303473757243658	0.6438881103970784	0.2120796685456213	0.9999999999999999	0.7859007686325106	0.5000000003418952	0.5093016272639602	0.637997747124351	0.7500000000000064	1.0	0.9767589285155873	0.7503294402353152	0.817818010654753	0.9054671653453004	0.5407601957827375	0.8565430794237396	0.6666666666774941	0.9999999324980514	0.7140387307574771	0.6666666666666665	0.5260802241601447	0.47239457573728205	0.7784388722147072	0.507454045403056	1.0	0
0.8667548989934629	0.6621017828603661	0.8289072414003156	0.06837490794880272	0.75	0.3517109345693522	0.9169825720449889	0.9015135780035262	0.5875931951821519	0.7167279347340103	0.7569512190851659	3.946937758906262e-16	0.6534351135165529	0.2711697874953491	0.7996631106952656	0.25	0.8026404397205891	0.6835573447401571	0.5000000000478367	0.5000000002836602	0.7916419448089281	0.6599110520123868	0.79502814824944	1.0	0.7590014617052029	1.0	0.9190461087227095	0.9078953552742605	0.7400946228831932	0.9999999999999998	0.6666666666666665	0.9999997141239769	0.6654471793820279	0.7563689691386467	0.8507136082751221	0.3093698340564816	0.7500085288442748	0.6381303592694827	0.75902095585084	1
0.25	0.2711751526130465	0.3914467572504157	0.1519826824190542	0.9907715710053516	0.5754176424209432	0.25	0.3888784447951844	0.4663257188293509	0.7528913072966976	0.6666666666666673	1.3247777768857185e-17	0.9012406434542405	0.5549555425060002	0.6375883583629448	0.8068178616360312	0.6947189034153629	0.6457399806930897	0.7625803767286721	0.8692581190390718	0.8751997496059456	0.758578201918721	0.7500000000004029	0.717431215946404	0.4763667221765912	0.8804077582973588	0.7761808455753183	0.7932777517635694	0.49999999999999994	0.7358703953038279	0.6666666666666665	0.9999997612098686	0.9999999999611084	0.8281896205869123	0.8232523393743285	0.7120579760329412	0.9095082756780745	0.9999999075995031	0.7500000000003103	0
0.442726706116899	0.6030381374235063	0.4414453018465061	0.3036705010200873	0.750000000005574	0.804128261977183	0.9999999999999996	0.8494103350382414	0.5585164636621762	0.6951849798179437	0.6892375005836598	0.5820918502848101	0.21656100299697428	0.8133088299467208	0.1384376273606055	0.9999990629774222	0.4397882531346316	0.4890031032976405	0.5000000000000001	0.7622966463294284	0.827661776480949	0.9999999999921125	0.7500000000029722	0.7173106340617026	0.8166845678176782	0.8525013734412641	0.7499999999999999	0.781156046547127	0.5000000000001527	0.7998699835767391	0.6666666666666665	0.9999999980962582	0.9999999999999929	0.8415190160072782	0.648750768842353	0.8063714315198101	0.8501855677518028	0.6549144074483806	0.7500000000000037	0
0.9999999999999997	0.5608626691864804	0.9999999996360976	0.03983802455067081	0.7500000000004656	0.7541537829927721	0.8092494714162157	0.7710941258452724	0.03062998507015819	0.2975796729805992	0.6666666666666682	0.6427905817159464	0.3464822791791549	0.6184129313994453	0.81661680892071	0.830564276690969	0.8141991205162153	0.4338344880969356	0.7473841182033524	1.0	0.8450777156816546	0.9999999999998673	0.9266219763803996	0.632993386358193	0.9999988024320321	0.9130236678918048	0.75	0.6510552214746166	0.8125660092675369	0.8158898058183639	0.6666666666666685	0.9999999999708937	0.823824244533585	0.6666666666666665	0.4595528179856047	0.8507679014963998	0.25000000000475964	1.0	0.7499999999999999	1
0.9999994045728885	2.4296808884539846e-22	0.4503819800258635	0.7541671618399963	0.9998824766943337	0.4010221276891592	0.8120970471713354	0.802980416532985	0.6105792860637718	0.6011333882702597	0.970193088058619	6.827087322500638e-12	0.19973127027407753	0.5947930396082559	0.6928746219035705	0.6092222475999485	0.7321623329377299	0.7543433276833826	0.5	0.7197696903148615	0.37192201218279436	0.5068816502879601	0.777300951848323	0.8445067899207503	0.3225036928193693	0.9999999999999648	0.7499999999999999	0.9999999999997867	0.6377441254009139	0.6988550571331438	0.6666666666666665	0.8356858906891883	0.9999999999863454	0.7238405183214045	0.8434755691071915	0.31581017249818144	0.7753072060951789	0.7574901191229373	0.7499999999999999	1
0.3042504278838505	0.74006179242466	0.5185644525059242	0.07970484786999298	1.0	0.999999999991941	0.25	0.6136428404529212	0.9999999966695362	0.2974954485218396	0.6666666666666774	5.908226654339225e-12	0.1355405290776312	0.8234660805142489	0.7479010683495002	0.8775244288996802	0.27124760746672694	0.5621121588667508	0.5000000009922773	0.9114212139159976	0.8509861501114047	0.6014385274393745	1.0	0.49999999999999994	0.9999999929816107	0.9999999985238638	0.7499999999999999	0.96143108326177	0.5958402710945792	0.9999999999999999	0.6666666680325233	0.6942994419355181	0.9125390638247247	0.6666666666666665	0.9999999995518911	0.6487837255061113	0.8380701835419088	0.9999993519708807	0.9841263016554469	1
0.7220479539690299	0.7671392781406208	0.844217167252491	0.45714661751916347	0.7749097063465997	0.8366200001620345	0.3480804860472795	0.7010566194800758	0.4117038875340413	0.2975386317032353	0.6666666666666742	0.6025107458668179	0.561722882315715	0.5801606913447725	0.5856592852365086	0.7328301757907926	0.7569314097113209	0.5039602251116337	0.6980189505387923	0.8770237923665087	0.43432855362985556	0.9999999999967869	0.7500000000083498	0.49999999999999994	0.5898288256740898	0.9999999929572595	0.7499999999999999	0.9162917654858864	0.6905956829037955	0.7411300221971948	0.6666666666670649	0.9999998654606007	0.0002864570494096137	0.7049181415394442	0.8160027148129619	0.6794755054462885	1.0	0.6887080652868264	0.7499999999999999	0
0.7147237925625575	0.5594982412115159	0.8989403165903413	0.1645482798328484	0.7500000000000002	0.8528124018750882	0.5405079262788997	0.596652695891216	0.22748678429774635	0.5407461833013332	0.6666666666666684	3.2832392362483574e-12	0.8912842874404067	0.7661153297037673	0.6657248960248984	0.8634317357280429	0.9999999920974263	0.7290118233267797	0.7463771320368561	0.5000015686560675	0.8036413794175529	0.5	0.8475987031554351	0.6237069862633579	0.07752558802287887	1.0	0.7499999999999999	0.9004817950970226	0.6136407606561141	0.9999999999999999	0.7921203874043097	0.9999999999947946	0.8706666169929166	0.6666666666666665	0.8387149287700353	0.3076181773888304	0.5744963490140559	0.5493052437933423	0.942330248583699	1
0.6086587238413792	0.29374477581716646	0.8904014659055495	0.48366456793619794	0.7500000002584779	0.8031558090383796	1.0	0.3910649528294413	0.9999999980807486	0.29749533139142537	0.9999999999999999	0.4622205880502501	0.4307059058939419	0.9999751178708005	0.13242045503512778	0.49139071278043434	0.5659994887489314	0.635636875589503	0.6406238427191333	0.8584999401782598	0.8750830132857762	0.6599606345790983	0.7499999999999999	0.49999999999999994	0.9999999888892035	0.5	0.794990497141517	0.8555715590176889	0.5000000000012177	0.9999999999998737	0.6666666666666666	0.8236996425730069	0.9999999999954821	0.6666666666666665	0.40550117919549483	0.6205031780426757	0.8688200138685613	0.9999999999816361	0.7500000000000003	1
0.8673891745875429	0.7658937922761814	0.7678537148933532	0.1175216810082211	0.9977096889883574	0.6467139008643596	0.5707293220934436	0.48940758332095524	0.48376195147974915	0.5226368085625132	0.6666666666666666	0.3893809215580688	0.7931804976785881	0.5930848059906723	0.6303929241108679	1.0	0.6401233829582076	0.7137255432848981	0.9643723631001007	1.0	1.0	0.9999999722806868	0.7500000000133926	0.641878261270306	0.3077755277362717	0.7176312815807042	0.9520515142236962	0.8523144591248042	0.8689248177028843	0.999999999999577	0.6666666666666896	0.6620622780588847	0.5505103232015901	0.6666666666666665	0.6931144159200734	0.7186136527737161	1.0	0.7655250461460671	0.7673465927290612	1
0.7098888582222062	0.10374312683815688	0.7759624246568334	0.5133594812023982	1.0	0.7283135114917102	0.7851534099071233	0.3983370701782085	0.7335941575985405	0.5519043522268651	0.6666666666666701	2.790110042770887e-11	0.9060975200448916	0.8511993131729693	0.842783194697158	0.8409407105757182	0.8073736894483925	0.44880142427281	0.893190486373597	0.8220584340244381	0.6812905622272932	0.82769896857123	1.0	0.5892329035285626	0.21272841127880932	1.0	0.889319782533427	0.7207729786147176	0.6576651753743062	0.9999999999999999	0.7025824168458426	0.9999999998834128	0.8389437426569084	0.7432542970493012	0.9232629140721426	0.5408480964831546	0.9599095478833422	0.9999999999999998	1.0	1
0.25	0.7303469816965295	0.8177521443963626	0.07607425241615175	0.75	0.5072190398446698	0.9999999999999991	0.389064483755728	0.9999967274639942	0.29782166216188105	0.9999999999999999	0.01972463924559394	0.17784314765816736	0.2691727686551252	0.5624560035526347	1.0	0.6630500461148885	0.5085020515780414	0.7431296375946518	0.7253146191797226	0.9164407943780516	0.8747920225016743	0.7576526834674323	0.5000000074407795	0.4271822091870332	1.0	0.7499999999999999	0.8235656475867591	0.727209095912263	0.7136310093143631	0.6666666666666665	0.6724059961603087	0.6782079322719771	0.6666666666670299	0.8686738333026947	0.896899584170401	0.2500000015416283	0.7145234206561671	0.7499999999999999	1
0.7867183175827395	0.3913726612955749	0.8895953510306924	0.016657382291985594	0.7500000000000013	0.9999999999999984	0.5677480426846222	0.48080010572484333	0.9999941764322657	0.7060411014635211	0.6666666666666665	1.968270150908465e-14	0.2526014978299341	0.7633323121306376	0.008418569422974385	0.8015488290581926	0.7477609034461535	0.6136710632114266	0.500003718848577	0.8731948925242381	0.7777174636202362	0.9999999999999947	0.8358029742834251	0.797125373835978	0.0584894265538935	0.8920060163536226	0.7499999999999999	0.8653849436003559	0.7434600927204349	0.5000295570320261	0.9999999999999999	0.9999999868078953	0.9260203749941104	0.818698264286075	0.8923812505849443	0.8749058710596205	0.9384150604638153	0.9999999999999997	0.7500000000000011	0
0.9999999999999565	0.1679682581277967	0.8711535272033211	0.018774643706387702	0.7533034144727028	0.7439920677804683	0.47739535122468146	0.9155629625601324	0.5300343014319454	0.5648457299851306	0.6666666666666701	7.774194535256613e-15	0.3244196856347831	0.26954493389582956	0.52374623429452	0.6050088089493412	0.8131028118209593	0.5933505391337601	0.7192981964642963	0.5000000263328296	0.8413177735223996	0.8730935478860153	0.750000000000069	0.9385486047585778	0.902423632739219	0.5859800923717738	0.7499999999999999	0.7982654243297699	0.5000000000000003	0.9999999999996585	0.6666666666666892	0.7882980909406011	0.651939555984217	0.6666666666666665	0.7261870084319431	0.8838512138005977	0.8959852852820429	0.5926446440586361	0.8632688406013029	0
0.7816732683837389	0.6379555159474037	0.5195431596895724	0.42941230543064257	0.75	0.6154971485628642	1.0	0.8916102465627063	0.45480582759332955	0.2988427023113856	0.7108388011230905	0.3184861105924666	1.0	0.9985450488588892	0.681315677256361	0.8822004935197781	0.6674094002690235	0.7426479368619991	0.5000000003157209	0.7738387117772156	0.7200715774298811	0.5863858837634583	0.773771605164613	0.7001574944130071	0.6723880566143651	0.9443561204330616	0.7499999999999999	0.9999999999999981	0.7721452024355185	0.6505853588413524	0.7555626229279808	0.597209681319847	0.8966340933028514	0.9999999999999999	0.8488584429780386	0.7121830061366372	0.49020298257439276	0.7794814102084608	0.7499999999999999	0
0.714168663571111	7.218601164836416e-17	0.8244323037395892	0.27231205544859827	1.0	0.2562956284701824	0.5421066916228598	0.49525173474214923	0.43010631271032196	0.2975217806803857	0.9393855811114555	3.0054763308530805e-10	0.9999999999999999	0.2691907057615059	0.7028238438133761	0.9999999808065277	0.9999403280440069	0.9999999999999999	0.6228650072621715	0.7587083406226611	0.10412464651888431	0.8715261006593982	0.7500000000093011	0.49999999999999994	0.09944399957149011	0.5	0.7500000000000004	0.8844243822686207	0.8853479552133838	0.7522689863348763	0.666666666666667	0.7822484267543668	0.9524164610937647	0.6666666666666665	0.8546018071383422	0.3123735003632426	0.8127494514410105	0.9999999999999998	0.7499999999999999	0
0.3011877041119023	0.968476903682607	0.8792525158709105	0.11620881570885724	0.9824588149345498	0.7760880856308267	0.6733227746049162	0.42440217558824206	0.35923253878182426	0.7299331609788093	0.6666666666674884	0.4387633869355338	0.6707910880633351	0.7849249561035476	0.6076320688366519	0.6581107036693356	0.3453074012206537	0.5673130683579952	0.7557186902523355	0.841828814608617	0.860752867435654	0.6835573943056013	0.7500000000003114	0.5000000000000097	0.00021591579346688734	0.6464550005875827	0.8089244128390536	0.6453087517948944	0.6827625596497655	0.6561001944451826	0.6666666666666665	0.9999999953897709	0.17466668079492043	0.6666666666666665	0.33339038666578336	0.30757830292284877	0.6982028369768047	0.9999999999999999	0.7500000000975906	0
0.25	0.29403057446200415	0.7458048503833548	0.03608103352882623	1.0	0.6437908058874907	0.7566366439970587	0.7091441408359751	0.5565455626689831	0.2974966824714616	0.6666666666674202	0.012832039038442274	0.8321327197638888	0.33901548406015614	0.3419793432088306	0.25	0.8128739363514054	0.8053775007532309	0.5750033023785013	0.7754021742766539	0.6982249139222975	0.9999999989773856	1.0	0.7248806923946618	0.9999999566284444	0.9199382975119889	0.9052101836359057	0.8658533613008332	0.5000000002238771	0.7204211764988335	0.6666666666667024	0.7114254628297239	0.9999999999999913	0.8513899444597283	0.7829199182460441	0.3151933363644452	0.2500001430582051	1.0	0.9076232877906787	1
0.9999908438312005	0.6747409430578054	0.9999999996946122	0.0717540549494741	0.8775925278988561	0.7597452878723484	0.6020056936669137	0.7380026791996238	0.516487151539117	0.6277377996241258	0.6666666666666665	7.988455418348849e-14	0.37983455863945237	0.9999999853888013	0.12544850535542842	0.25	0.5284017993543338	0.4985173866201311	0.5000000000000003	0.880019394813042	0.7029339798439482	0.9999999998586607	1.0	0.8894258141461481	0.9999999995390731	1.0	0.7500000000000007	0.8614626312272163	0.5575262378674317	0.7644480448860439	0.935731917272602	0.8622977757262197	0.8488225388494127	0.7628624918540327	0.8304133923082802	0.7340374177416064	0.2500306451253003	0.9999999999999996	1.0	1
0.6983253065217321	0.16136014512194033	0.6382208921576125	0.06562885593608876	0.7500000000000006	0.7242421946424391	0.8710690165345298	0.4981086310295587	0.6368989569844377	0.599646505586676	0.6666666666666676	2.8070378606852846e-15	0.8455714959088099	0.9999999204025324	0.7645743382792944	0.6970619093472772	0.30113905924078227	0.7108269368941258	0.7196564136038492	0.756508513466348	0.7169442160588687	0.8347530349453118	1.0	0.9234889354696026	0.17822449419835054	0.9999999999995347	0.7499999999999999	0.8237872415383686	0.5000000000001432	0.6721518300660304	0.9999999999999999	0.9999999999360771	0.8734091469605714	0.6943256593666709	0.8997251370717873	0.7840729606400523	0.25000000265179706	0.5	0.957048037147037	0
0.2803964111381443	1.6242368453178254e-14	0.9999988343233894	0.08717351811345588	0.75	0.14055194181624886	0.7207886164313313	0.4115564888548776	0.9999997192653726	0.29749620341581023	0.6666666666666798	2.5308118544450217e-13	0.5923617119654104	0.5705639127188631	0.8652134980440254	0.9999999999999944	0.9329847131970993	0.5062820018608754	0.8164418667416948	1.0	0.7696309170262345	0.6294693826742714	0.7499999999999999	0.7977870163351558	0.8191838731449715	0.9999999999995143	0.7499999999999999	0.6436760794783026	0.7156323849131743	0.8357047328669673	0.9999999999999999	0.9999999811241009	0.8485421807797681	0.690746182079564	0.8677900116677708	0.8495255366994192	0.2500015807602972	0.9999996076448922	0.9554838270436031	0
0.7260082884665754	0.8295751898462608	0.9999999934651712	0.8974392932706963	0.888123043251697	0.6651488393778572	0.6928666085553892	0.8299027896797146	0.5680287231614264	0.54266952804748	0.8711981453367792	2.0089441449799104e-12	0.3739714220935165	0.6408968092931393	0.0	0.7792247096656846	0.11594673614660075	0.7369075275823909	0.6303226060362397	0.7642580039361554	0.7696748789688969	0.9999999999776866	0.7641598482672538	1.0	0.37685971336808083	0.8347343288315435	0.7499999999999999	0.7070417901166632	0.5000000000197833	0.5823187326533418	0.6666666666667898	0.7801250282552481	0.5270253969014569	0.7290859428023084	0.8317332518142321	0.6907989616861596	0.25000002317295256	0.6440394780687119	0.75	1
0.6653370973438115	0.19436948808052773	0.8947586551742656	0.12213694784875086	0.8118019994516708	0.6864117284529735	0.9999999996388078	0.5326016141505927	0.0002081156698782771	0.5908730202975658	0.6778926726474762	0.40275237867018004	0.583464443924709	0.6903673719235508	0.8460362350702184	1.0	0.3566413751280726	0.9084616955050899	0.5000000000134844	0.9066936229818883	0.8179975662069205	0.9355657692232643	1.0	0.6020022943433828	0.1317598141238924	0.6991320096226799	0.7499999999999999	0.720206864753613	0.7201794746468835	0.9999999999999947	0.9028756576798045	0.6212564231995501	0.9470280410350254	0.6666666666666665	0.9009503271124408	0.5713194890133895	0.9501116906346596	0.8131645844639825	0.7500000000001332	0
0.777360280467527	0.3680058075696614	0.8051744290276953	0.5985826585317059	0.7500000000000006	0.6443524924105903	0.9999999999974154	0.7524461289947808	0.36316136102331414	0.6128959639178204	0.6666666666666665	0.6994786341169825	0.3539867401291487	0.2778173731668568	0.09491789608011451	0.6136186779315023	0.10159852451778385	0.4718965416711478	0.6613496879662347	0.8777410601289091	0.9020766588214368	0.8473657207189935	0.7500000000070325	0.6614363270149467	0.6124830738522911	0.8708692712100408	0.7499999999999999	0.8632183580791953	0.7811180335072454	0.6399147545937349	0.6666666666666667	0.7417972172576512	0.7150218488677639	0.6666666666666665	0.85300797634035	0.48071264204021397	0.9127732237151228	0.8164613884567952	0.9975135901646944	1
0.25	0.7699891561078036	0.8931656021932161	0.14519277059629068	0.75	0.5879958590048466	0.736538956101557	0.7542634033893832	0.9999248278381568	0.5819392899175009	0.7994624082179164	2.5469637151850982e-14	0.6796796275231834	0.27086804402207837	0.1090922442597871	0.9999999770769716	0.9999999999953884	0.46211127417000886	0.5000000000384068	0.82525679755426	0.8057698743335755	0.7332161202717554	0.7499999999999999	0.7585422284024312	0.12019597566540369	1.0	0.7499999999999999	0.907518515527897	0.5000000000000014	0.9999999999999999	0.6666666666668104	0.7619262577030583	0.9314160393086963	0.6666666666666665	0.34699060006649685	0.9126923187061903	0.2500000025255697	0.6350410343314778	1.0	1
0.6984788355213902	0.5335572703275373	0.8092868102062428	0.011631894960650016	0.7500000000053492	0.8538571892355752	0.8563274959698963	0.8100788189380197	0.03803192200719466	0.618512030551889	0.6666666666666666	0.3372670827996034	0.5421709858632993	0.7048646688456126	0.26711732223024476	0.6966373747024275	0.5457196464682129	0.9999999999999999	0.5000000000004956	0.8128753303137277	0.8314571398024241	0.865868065635447	0.9055239374259928	0.6746465221915091	0.3575762309808264	0.6289966874350854	0.7499999999999999	0.7881232467251739	0.84693073696506	0.8304938028328599	0.6666666671108178	0.7587757591791876	0.846724024409868	0.6666666666666665	0.8205136567030353	0.8152571259699641	0.7419841100061857	1.0	0.8522723906727049	0
0.7369300441705076	0.9260622725158385	0.8075095581695613	0.8175665650317885	0.7500000000000326	0.7978363724543449	0.57519144068346	0.38904810352941144	0.3673330951117309	0.6959123822268842	0.9761403229623242	0.3933417037674229	0.8744987884481525	0.5330175409708047	0.6487795991214389	0.5472828960362559	0.9999699617859072	0.6365761606599067	0.7541728536254759	1.0	0.7931772962161405	0.6956841642354189	0.7500000000000026	0.5990420767312999	0.28035715312742265	0.8095488739456325	0.7499999999999999	0.813318706543307	0.5869777596956058	0.5420183428034063	0.6666666666666665	0.7342310745143118	0.8443246906438124	0.6666666666673899	0.7648484475922361	0.7031816667067213	0.4902358769568758	1.0	0.8500194435268228	0
0.656093492586666	0.31298564630227704	0.9999999999999856	0.16231422494723624	0.962127957188629	0.6853215212617383	0.7012615013539574	0.7940022245214362	0.5033603473911947	0.6846288512498221	0.6666666666666666	2.326598553683731e-14	0.6515816769197281	0.9999999999999695	0.6835599676234619	0.6987152842113179	0.8354072446701569	0.5374295921294585	0.6884134191664651	0.5000112043948678	0.8110338749126843	0.5755249163105566	1.0	0.7285800933999724	0.17215500720442775	0.999999999999999	0.7499999999999999	0.7942618932586264	0.500000002095391	0.9999999999999999	0.6666666666666665	0.653105650346248	0.9053532426251567	0.6666666666666665	0.8722040640523818	0.9058033245559969	0.25000000002697353	0.8708091957337609	0.9178078972187748	0
0.788882742931234	0.37086951002934804	0.30387222819822685	1.0676678322056836e-19	0.7741535069491957	0.7285564292760974	0.8164066492370479	0.7826650322715375	0.07472619003748358	0.9016759567611887	0.6666666666666705	0.04984209665582668	0.823766877758015	0.9999999645629025	0.4785213746729631	0.25	0.2628646372930497	0.6087064838731397	0.6431895767716178	0.8239981800574104	0.9999990855899131	0.5	0.7499999999999999	0.5000000000000001	0.8913077642111135	0.9999999876923055	0.784522403869292	0.8893780157452681	0.8738665142421429	0.7904329594278786	0.6666666666666671	0.9999995036607567	0.7640010705140283	0.6923746287998092	0.8982263732275576	0.32235610903897155	0.2500000000749705	1.0	0.9076834387879233	1
0.4175998846952349	0.382444352649121	0.8020652172420568	0.07245960381659486	0.7500000000077682	0.04446504635568459	0.4829717929558185	0.425878706119468	0.9999999977242414	0.29750296939870424	0.6666666666703424	0.5795669635026143	0.9534836180753301	0.269513063128305	0.7649031353168588	0.88134370067616	0.796665924629274	0.4914192679992486	1.0	0.5000002072638414	0.00013894907317863354	0.6571999417559793	0.7500000000005886	0.5000000000484169	0.10315598107417079	0.8070642351609761	0.7499999999999999	1.0	0.6258768792097332	0.8285804792942448	0.6666666667291924	0.9999999999218736	0.9030761402585514	0.6666666666666665	0.32015713305749005	0.6549316300252017	1.0	0.6913769533881251	1.0	0
0.25	7.11245137256437e-13	0.8354738342780899	0.0236739901918632	1.0	0.6927855005769094	0.7719174606902761	0.7837177567464291	0.4671772138144153	0.7793492180558337	0.6666666666666665	0.3615381485136633	0.2082510507164526	0.36752164130830045	0.2571144191651946	0.7314378870533559	0.7701351909298871	0.615969275187007	0.6024856461248033	0.5000008380551483	1.0	1.0	0.7499999999999999	0.6791189009623344	0.9999999991362205	0.7259545838557093	0.7499999999999999	0.6667803466615396	0.5000000000004311	0.9999999999999463	0.6666666668791416	0.5202100315122793	0.9483396956687612	0.6666666666666665	0.7466138370793776	0.8045552873447301	0.46848488128752197	0.7400398943690845	0.8096801927043783	0
0.25	0.4765418996796306	0.7822644194128714	0.5024998449104464	1.0	0.47952924355214704	0.6247347867287693	0.8911316657492993	0.8152682958130012	0.4114515321112051	0.8822568841955976	0.03291101859639781	0.9416717435963321	0.26914264245700276	0.7681376566325558	0.9391807397221114	0.5580640246997901	0.6285426348014742	0.5000000000100535	0.8098921195760367	1.0	0.9999999999610476	0.7541058194009125	0.49999999999999994	0.9759658451089127	0.9999999011962176	0.7562485455408486	0.9999999999999991	0.5000000000000201	0.7019308584898363	0.6666666666696649	0.999999999460518	0.7408337110102836	0.6666666666666665	0.9020689670132094	0.6277828369128805	0.4680245606491318	0.5	0.7500000000003564	1
0.25	0.6472568768502546	0.8992039979405304	0.32464898345507864	1.0	0.839098446974606	0.6571901345276604	0.9273280554799652	0.38049842605644446	0.6623783196675425	0.7568078302597623	7.311920417626359e-14	0.7177495893013824	0.7141597245753203	0.4746770564187772	0.48974776601273406	0.5408479385996509	0.6358539494652851	0.6187813442382312	0.8918675104162372	0.5249545310768429	0.7346286914351022	0.7500000000024322	0.573803839303866	0.09544192678934652	0.7681765402921781	0.7499999999999999	0.9999999999999155	0.5000000000000004	0.9999999999999999	0.6666666667288657	0.8572214590246632	0.8550638632680181	0.6666666666666665	0.8638573860623638	0.7267538928081072	1.0	0.6790120249793201	0.7499999999999999	0
0.25	0.6252781719599294	0.4626544828991472	0.008813072538903514	0.8522780252558061	0.6834947022453471	0.45561258669932303	0.8388797399680807	0.037647704410788234	0.7643027207142112	0.6666666666666692	1.1941638410175377e-12	1.0	0.7022623385901015	0.8455067836990775	0.4638737976304663	0.6103549592056859	0.5191222734669474	0.5000000000000884	0.7844187901476525	0.8509161854867759	0.5345860054716856	0.7499999999999999	0.49999999999999994	0.5051279976187869	0.9999999999997798	0.7499999999999999	0.7001455476047287	0.8452479573533056	0.9999999999999999	0.9416163615671607	0.9999999459726003	0.8152328934964306	0.6666666666666665	0.8442003369440432	0.3081968368052493	0.9949158363060262	0.5	0.7499999999999999	1
0.783698138373761	0.2697270738177131	0.6850146603416436	0.21871895423232907	1.0	0.8541984838063699	0.25	0.7758522248958335	0.8929699753312014	0.29749597717204224	0.8693484299535317	0.5670075258928531	0.8280739174199419	0.8828829045194504	0.7885988234863663	0.4397300789518912	0.25658281925067233	0.496907806654322	0.773842161844821	0.8114803193647571	1.0	0.5428958058926934	1.0	0.6530006445151243	0.10806220350886403	1.0	0.7499999999999999	0.8303090848021901	1.0	0.740999005971332	0.6666666666666665	0.9999999919362991	0.8631683279950111	0.6666666666666665	0.8443500130455912	0.746260747884967	0.6433482201517453	0.5	0.9670883643640704	0
0.6930519365966626	0.2120621296153388	0.35145969432788304	0.07150894771362691	1.0	0.999522213404727	0.741186994596001	0.40655043932894785	0.47134771797985336	0.2974953726425689	0.6666666666666665	0.027645038590125442	0.2220815386649361	0.7505985401907225	0.43196265647423615	0.8790351570514977	0.10597528796375118	0.5908902039884811	0.834898123007467	0.8955495117077129	0.8684239027260199	0.9999999999999226	0.7499999999999999	0.7188569527349766	0.9486321993894616	0.6106733315341287	0.7499999999999999	0.8814734317024004	0.6616821458272141	0.7065785963723558	0.666666666800589	0.6812695652586114	0.9127873609984797	0.6666666666666665	0.8899108744113079	0.6876747980880225	0.25000000001772604	0.9999999999998537	0.7499999999999999	0
0.8797593778692047	0.8382644191641344	0.33735777143063533	0.049276005286470505	1.0	0.9999999999999085	0.4286869325000815	1.0	0.18210880484876493	0.2974955742496563	0.6666666666666665	0.39151193147905616	0.4933383220777097	0.9999998288117475	0.7569582063483936	0.8598344692429312	0.7990155357972246	0.5607948488939882	0.6497193385221958	0.9116213962859963	0.866414466285079	0.7708135413212455	0.750000000003169	0.5000000000000119	0.8525167060459983	1.0	0.7499999999999999	0.7684136388453451	0.853228668275084	0.9999999999999999	0.6666666666879203	0.7419929227775665	0.9053862736622693	0.6666666666667176	0.7772381474186725	0.3089996424678926	0.85489747339371	0.9317505411177603	0.8161964119190657	0
0.25	0.33658490664069507	0.9056797195296303	0.1846595828153714	0.75	0.26270426004915465	0.8412820065944793	0.3892327783480208	0.00022316389629610818	0.5600954561683062	0.6666666666666666	0.45486526142492706	0.4533769170786676	0.7043322291357819	0.13065441482513046	0.5815970371033867	0.8183866595575805	0.8953063871022833	0.5000001658658028	0.9956360204362549	0.7637025123195393	0.999999999999999	1.0	0.5000000073630131	0.2280060754209139	0.9999999999998007	0.7499999999999999	0.7904981231654613	0.7003164952437203	0.6034931243991003	0.6666666666666669	0.999999999995693	0.6358869030747532	0.6666666666666665	0.6828514390535003	0.8072505557557008	0.6109023238733355	0.5059362693519661	0.7499999999999999	0
0.7080778313762567	0.4842076908863705	0.9999999999999227	0.22834003423787103	1.0	0.35389811860246667	0.8149036887520809	0.43788980320027276	0.45936665894402345	0.5477483394508791	0.9045122808342038	0.24967459356537633	0.7317118273229933	0.7530094602471793	0.671841635270538	0.8799339747490686	0.7946259393778069	0.6132929592165854	0.7291929371472969	0.8875631386486685	0.8662793516279592	0.5031237061788141	0.7500000000000016	0.7983250480495407	0.9999999996422901	0.6844954718570371	0.7499999999999999	0.8948589168945583	0.70632895425903	0.6524960007360687	0.8934695720612886	0.9999998244533426	0.5076400436154291	0.6666666666666665	1.0	0.5239153587639942	0.7014060635809415	0.6683255582914186	1.0	1
0.5783198063919784	0.6106122191147839	0.40629856527914926	0.0065131500209120695	0.9999369622094502	0.7248157682757795	0.8472955307902625	0.9309074459013418	0.9969578957941105	0.35401913745145785	0.9999999999999999	0.6117441189977866	0.6588357525892831	0.6098624314711436	0.7472969265694184	0.8047035509591985	0.7644382136324313	0.6220458260357655	0.6906240905386825	0.8743578973078348	0.7034271971356572	0.9127418947944702	0.8691757985659634	0.5000000000041129	0.13129117831775797	0.6215926108252009	0.7499999999999999	0.8626024084692829	0.6856910531604092	0.6120105283755741	0.6666666666699713	0.7232978074386344	0.8728354073529258	0.6666666666666665	0.8943288028963051	0.7143276843540307	0.250000000000015	0.5354269470582229	0.7499999999999999	0
0.25	0.3602643261039689	0.7196081177379636	0.6885578152103088	1.0	0.00020087246518063877	0.8651759357927988	0.7866919718190997	0.6151883966802785	0.9973392135504318	0.9999999999999999	0.024979410528485613	0.9999946546033075	0.5665535289767084	0.6554329397085374	0.7282080030383369	0.19085622811817257	0.9999999999999999	0.6113727710426213	0.5000003158881247	0.892640291024081	0.9453241549216321	0.7515541789344167	0.500000158530069	0.29688321486460284	0.5660442873900596	0.7499999999999999	1.0	0.5000000000287399	0.6147969775699047	0.6666666666708755	0.5201196880675094	0.8037299955638578	0.6666666666666665	0.32639015470079646	0.8758573286194307	1.0	0.5	0.7499999999999999	0
0.7235311211521378	0.716311124770897	0.9999999655467241	0.29121499942617934	0.750000000001358	0.9999999999999909	0.6518282905612278	0.423904449579558	0.578932085747761	0.5928984104712951	0.6666666666666665	0.21670405509193855	0.8910346819086846	0.6923714703861664	0.7743160783960822	0.9999999975830455	0.6675357528002505	0.9999999999999999	0.7716485056134759	0.5000033518057894	0.761258152361688	0.8852319227106673	1.0	0.5821047790068574	0.24836724436758575	0.9688312737149242	0.78261197080716	0.9999999989158154	0.6938802891257176	0.9999999999999999	0.6666666666685624	0.9999999998159028	0.999999999995578	0.6666666666666665	0.8926544527800993	0.7970623816698332	0.9680771974924591	0.746452197241772	0.9708713405110054	1
0.6774160245013339	0.2849459262078488	0.3210591462055484	0.10796112896791941	0.7500000000433368	0.9999999999999003	0.8898348381848382	0.7439911930582901	0.7618389251965767	0.6539267866801002	0.6666666666666686	0.23665543522701746	0.7437945649000112	0.8252993477054563	0.763206531309142	0.25	0.7015697322067893	0.9999999999999999	0.7724601825833474	0.8645335218056276	0.8168511463764467	0.837077276244225	0.7500000001505477	0.5937283881245878	0.38829594905528236	0.7347397157207249	0.7499999999999999	0.9999999999999994	0.766859254549331	0.5000283059300621	0.6666666666666711	0.9999999988381387	0.8585279897801507	0.861461189636043	0.32048097333376296	0.8263867115903819	0.2500008200826578	0.7758062311421979	1.0	1
0.8018661865540896	0.6394077511073674	0.8434363633704427	0.12846028700826384	1.0	0.5199585681155706	0.7914880530223107	0.864233650372884	0.5733306128224733	0.8194013935764366	0.8059600091192388	6.45695140992579e-10	0.0021987701336112536	0.9999828357321767	0.6486924858232139	0.41324827392809194	0.7569347316085921	0.9999999999999999	0.7450960208272367	0.8940660373173732	0.48321683005152327	0.6942138954052692	0.7500000000016687	0.5000000010692289	0.7489446885413655	1.0	0.7499999999999999	0.8470221943282927	0.7444399170317565	0.8044958984773982	0.7112614607314125	0.9999999999992304	0.8046172777184584	0.6666666666666665	0.3743621728258476	0.8588457141244412	0.832860696248804	1.0	0.7821268459985019	1
0.25	0.7260093832239055	0.32734075226961623	0.08635003485909003	0.9580759082544985	0.2560141004511398	0.7531068047138914	0.4090359824205164	0.9999854539816653	0.566591401324463	0.6666666666666665	4.983897748728967e-12	0.5092504997713413	0.9999999999718522	0.1864783147844338	0.7407738698231258	0.9999999999999558	0.5753944121809149	0.7867722031728039	0.8170244083022705	0.46004091136976816	0.9999999924237322	0.7499999999999999	0.7224842364046432	0.21738638765661145	0.8128548799735574	0.7499999999999999	0.8966440586435964	0.5000000460734881	0.6014302764276716	0.666666666666667	0.9999999999922662	0.899414499348317	0.6666666666666665	0.8410942106442529	0.32158916905213525	0.2500000001395104	0.5373953952062656	0.892390985466837	1
0.25	0.42502590657794226	0.9999999999999912	0.16575855176488777	0.9998218354999051	0.7245497007206346	0.9999999612442418	0.8135507708993674	0.11118923013435096	0.2974955089747438	0.6666666666666697	3.2255045886985968e-16	0.33543493476873343	0.9999569111942616	0.7771219136511188	0.4671278227579845	0.8496733521505399	0.4849834895055323	0.6393195124344832	0.842276347838084	0.8769674549903729	0.6853362325073746	0.7500000000000017	1.0	0.9999999999945605	0.999999999997082	0.757209247222116	0.8754803667163517	0.7029645087521625	0.9999999999284737	0.6666666666666754	0.849011112220813	0.8467141510835533	0.6666666666666665	0.7857411845794977	0.8972313261544769	0.8473100783419578	0.8422031300286389	0.7500000000000008	0
0.501690513102685	0.6415209082957216	0.5996207885856599	0.723317403092923	0.75	0.6825827115909427	0.7191861987262413	0.9264634702876321	0.4094721349391174	0.810294147851969	0.6666666666930854	0.06091841948152346	0.3984423172213851	0.6483819729276212	0.6869442254641971	0.49020034375650823	0.1726825143861117	0.7069263804649577	0.7415280935963999	0.6931718470587802	1.0	0.8750324235655517	0.7499999999999999	0.6765180528650852	0.18450741544244836	0.5	0.7499999999999999	0.8134582988647222	0.6048163413505516	0.9999999999999999	0.6666666666667347	0.8714333395328544	0.7744031344742128	0.6666666666666665	0.9497450985776558	0.7964931851884602	0.8881142796602788	0.9999999999998445	0.8448350230553621	1
0.7865964993732408	0.15496091667414996	0.8842814520462876	0.07114814575104035	0.9992190614111919	0.0812955205098587	0.8741555344726051	0.7358365454663641	0.5585405619303463	0.4833533173823299	0.9999999999999999	0.04629277105678869	0.09228586686503625	0.563349677790187	0.814362289238658	0.4875208870316585	0.9999999918225617	0.12263213614165225	0.6130296641524129	0.848571384195718	0.8095655078157414	0.8844537317147395	0.9070172609546304	0.5000000000015091	0.3590113886918979	0.5	0.7774574309332208	0.7313224014117516	0.7417584438581382	0.5000277750554434	0.6666666667775766	0.9999999998948074	0.8003413278124335	0.6666666666666665	0.870646937525218	0.8454130524371289	0.6502775683982199	0.7850320948794305	0.7499999999999999	0
0.4978887832160678	0.5740311899784528	0.9203296247437709	0.033313172447454194	0.75	0.7762492448844613	0.859530544635726	0.8458865326143259	0.3906232634494383	0.2974954880643618	0.6666666666666677	1.510071183189707e-13	0.9074129945025627	0.9999999977423638	0.7497062789821064	0.7590142170483033	0.7683376394024766	0.7807184249071624	0.6745534582194685	0.7295140708513823	0.783822087486278	0.9999999999925667	1.0	0.49999999999999994	0.05603992660474579	0.7194537144891974	0.8591025421759249	0.9999999999999979	0.7666807213778957	0.7050938277462468	0.6666666666666665	0.9999999998327586	0.9279487325540952	0.6954847837520518	0.3920296089389683	0.9999999999806958	0.8739083603647393	1.0	0.7499999999999999	0
0.25	0.385268955868192	0.4524696781251287	0.2416308646030055	0.999649389397705	0.7930959546545986	0.7929897134449262	0.8116301357803247	0.21339043316384443	0.29749579246793784	0.6666666666942883	1.660957096212411e-14	0.4760807562878471	0.9998664615864654	0.397911589414353	0.9565033271766393	0.6648298202274127	0.6353444154309031	0.8539260820346013	0.6987917827135917	0.7316424543178307	0.9303260030797194	0.7500000000000003	0.5960355553527137	0.9991834402110689	1.0	0.7499999999999999	0.8114218125972743	0.5000000018083701	0.9999999999999998	0.9999999999999999	0.9999999780498896	0.6097706442566446	0.8847727296365987	0.8491702112104672	0.7046960150947632	0.5751956312661723	0.5	0.7499999999999999	1
0.621560390609444	6.412034024529311e-10	0.3907561521132192	0.04801823196654303	0.7500000000000034	0.9994554489013732	0.8676203465291421	0.9230731735052046	0.44826832256512505	0.6656490578552732	0.666666666694123	1.2750057799630271e-16	0.010889336622325359	0.4705119455460236	0.10043170210868076	0.6420489550402149	0.16738719843326447	0.4574769323839092	0.8825744730979967	0.7103352032332866	0.9999999998706185	0.7518554773087494	1.0	0.6850578572222412	0.11200701637011323	0.9999999999999888	0.7499999999999999	0.9999999998886692	0.8960412387371708	0.6115143192444631	0.6666666666666757	0.9999999999607319	0.810464693147835	0.6731588785601333	0.7472222150473253	0.6435200291092326	0.9081232184574515	0.8154963328764104	0.7500000000000066	1
0.7399309994859221	0.6863567993581555	0.8542369069986772	0.13492714285664356	0.75	0.9999913054012078	0.6099717874040214	0.7847290216938222	0.6537711961685029	0.29754541141855617	0.6666666666666665	0.09881914545640512	0.7386816369677195	0.6873858703389952	0.5720583775277652	0.46347185604625707	0.7919984013704889	0.9999999999999999	0.5000000095738779	0.5000000012472344	0.8365703338402503	0.5232707724948442	1.0	0.5000000000755723	0.48406456518359675	0.9999999999999997	0.7499999999999999	0.7921375352182443	0.727151410909028	0.99999999999716	0.8251922504202247	0.9999999999962652	0.8561398393621742	0.6666666666666665	0.8081530909231408	0.8613581396975436	0.25000000028292296	0.9999999996237575	0.8851014181408825	0
0.25	0.7495579692996659	0.999999999999998	0.1681483538670975	0.7500000000000008	0.05456518318512163	0.6918514228566435	0.4907407896200789	0.056596365895534205	0.297495402847531	0.9999999999999999	0.47162222867956616	0.5643449330577471	0.7650014646163192	0.11329307421812662	0.9398973795812927	0.2148183989066218	0.6295160245352662	0.5000000000000009	0.8864360473073731	0.8172312083578521	0.9999999999999999	0.8397917320419312	0.5971862798228951	0.9999979150977517	0.9999998966650164	0.7499999999999999	0.9999999999999998	0.5000000000113755	0.68858010252942	0.6666666666726011	0.6842415763114194	0.05381370985096585	0.6666666666666665	0.9312944566043806	0.718940640510702	0.8208615454550109	0.5954668848048141	0.7499999999999999	0
0.6957595200882841	0.2050134799754713	0.895427456730588	0.16576728832879	0.75	0.22362701724732897	0.25	0.7876871108855901	0.5028300030590493	0.2975029879316592	0.9999999999999999	0.5107912801845501	0.9999999999999934	0.6904714021585223	0.2050147381605058	0.3056462535036142	0.7439458361203897	0.6342877234221491	0.5000000001525419	0.6334281816708541	0.6556009654593752	0.9999999999999154	0.7500000000000461	0.5000000000000956	0.9999990272739755	0.8982358186038253	0.9105767464628848	0.5	0.5000000000105006	0.7657551973046175	0.6666666666667209	0.5215067363457639	0.5943704265868174	0.8698059875320138	0.9999999304250373	0.33859697113449516	0.7129238211149669	0.5	0.7499999999999999	1
0.6461565071802888	0.268958689464326	0.8890086648202601	0.007510644778921074	0.9518326218279638	0.7235962282999416	1.0	0.7763194211979328	0.36718254304579284	0.8026059961494554	0.6666666666666666	2.2972071343786276e-16	0.2263687483458686	0.27966378680640247	0.48717108866322467	0.25	1.0	0.7332596202503114	0.5000007722748809	0.5000052828299645	0.8978907939258536	0.6542649162591693	0.7499999999999999	0.5000000000457222	0.7232833811590379	0.901444708357469	0.7499999999999999	0.7477269464684354	0.8267461575453298	0.9999999999999999	0.6666666666666665	0.7305923756465729	0.8118500259671017	0.6666666666666665	0.41704769876791964	0.8657409931816971	0.2500000000041407	0.5	0.9012131411785063	1
0.25	0.32626149778047103	0.4306649773553841	0.11898724756110934	1.0	0.07275522388377349	0.7368635701464732	0.38824621972958556	0.442175878942087	0.5648886850227615	0.6666666667316179	4.892070186188094e-12	0.7161517647339326	0.6915274032076858	0.6522542524912194	0.7259312280455745	0.6491143026364319	0.9999999999999999	0.5000005335782233	0.5000000855939138	0.6107929948062709	0.777565925368376	0.7500000001326108	0.49999999999999994	0.04486349944444537	0.999999998052813	0.8433551564633228	0.9999999999835887	0.7425950979101946	0.9999999999999999	0.6666666666666665	0.7935545071394206	0.558985972302766	0.8051726683382276	0.8322361527004547	0.873151040181343	0.9641392082537465	0.9999999978656257	1.0	0
0.5564317459980392	0.22196173731832436	0.8927734925040424	0.4006175650243473	0.7750143931297092	0.5362242415642003	0.6109271064136055	0.7660404119387314	0.4852297832312781	0.29749538425879657	0.6787029970945206	2.6770211213739043e-20	0.6230430929147136	0.5605501252880841	0.7130164231135266	0.900873581505133	0.22421644892345832	0.9999999999999999	0.5000000000618394	0.5000000909579658	0.8840188292938094	0.9677713813820498	0.7556470454132233	0.5000000002991777	0.9999999992708011	0.7002755105020354	0.9630097197257308	0.6273268979442473	0.6067892626625058	0.9999999999999999	0.6666666666666669	0.9999997236927509	0.685414308704423	0.6666666666666665	0.732640771136372	0.8411004054163507	0.2500000000000872	0.5	0.7499999999999999	0
0.7449295998695278	0.22448490698792442	0.915172353827496	0.04469119442595678	0.7500517565983484	0.5780908947039691	0.8227101127417369	0.8961381089772376	0.4290363423266901	0.9999999947599594	0.6666666666666669	2.1409583031006355e-17	0.767608506431355	0.40721897217250247	0.8031416134714965	0.653000536620438	0.9999999999190514	0.7734279217588702	0.6615107018402653	0.8144409899151941	0.9117723187719591	0.8793332979844735	0.7499999999999999	0.7337930906190311	0.5475923762455811	1.0	0.7499999999999999	0.7682424247370211	0.5000000000004763	0.733673644219292	0.6666666666666665	0.9999999992787165	0.9313642337600729	0.6666666666666665	0.3696176658119052	0.6898462945490489	0.25004503547551965	0.8701621949986849	0.7499999999999999	0
0.25	0.7205502176552685	0.748610161176959	0.017010069725639357	0.7500000000000028	0.3138904815387635	0.6625975921792858	0.8141815565419515	0.7839092922089383	0.587198665434379	0.6666666666666673	0.021981486687838694	0.44461282570767613	0.6977932518812319	0.0934040436178103	1.0	0.8605213582358431	0.9881146470785263	0.7846171625250665	0.7715960469189225	0.7527900472671508	0.5	0.7499999999999999	0.5000009712330692	0.8167424524653241	0.6335791697411399	0.7499999999999999	0.9291572223791115	0.6177599630503733	0.9999999999999984	0.8055836028011647	0.6604244373374296	0.9439041049684387	0.6666666666666665	0.9216352115120087	0.7487431889786678	0.25000068837627565	0.9999999895307259	0.9040681594798214	1
0.6234358513261216	0.7477894911285171	0.9999999999999906	0.06182203492582531	0.7500000000000093	0.8269821888857685	0.7462000960225175	0.6715193624991391	0.866532210109739	0.39395698492625686	0.9999999999999999	0.5271886473105709	0.6982092244627862	0.8122950319003843	0.6103046126876563	0.8474443605380536	0.6044028838808526	0.7804275677746206	0.644400409133487	0.6375984674518104	0.9020953682832388	0.9234609397745744	0.7500000000000001	0.6619258483514057	0.9999957032515607	1.0	0.7540940639925222	0.9999999999825219	0.6791282549922755	0.7059849467471977	0.6666666666666665	0.8121438253787372	0.9999999999999505	0.952720478108453	0.5945316507876108	0.9999770651382517	0.687218710220669	0.6123354482911444	0.7500000000000007	1
1.0	0.3707556456360151	0.999999999999747	0.025180709372759333	0.9989725118976838	0.6984595197431153	0.5723181757787988	0.3901383947016016	0.2778496157219552	0.48518984614887745	0.6666666666666692	0.3617334230176544	0.9389131607136065	0.7980329881988347	0.2707218641345082	0.7167109995069553	0.7572362155752833	0.6958132163705724	0.6169118617956634	0.8550395689269688	0.9999999999999661	0.8015372877210787	0.7500000000000001	0.7359910985954728	0.9998107179330551	0.7038866982621179	0.7500000000000802	0.815494293688288	0.7971305578368405	0.6986658059080872	0.6666666666667226	0.9999999944793709	0.929441707443679	0.6666666666666665	0.32116437954637433	0.7749678283333878	0.6517203344745842	0.6171756628619145	0.8527682326201576	0
0.8121345665851933	0.784240882406192	0.6815528689435946	0.10523283367310907	0.9711873787592185	0.008954668175628322	0.8258418856103109	0.524390932485577	0.6445810910849774	0.2992660293780499	0.6666666666666665	2.918897044420205e-09	0.22857859336300698	0.8198720151182527	0.09173193529565349	0.525724766507957	0.9999999266810349	0.5962001217779844	0.8964916649357688	0.8043590244572935	0.7003634667026489	0.9999999999995866	0.7499999999999999	1.0	0.9999999205398062	0.8726605978170003	0.7499999999999999	0.9999999999999799	0.6259897563478374	0.7706591324496841	0.6666666666666673	0.5307852811322293	0.6086699673708132	0.7196422972155794	0.8373259858967215	0.688004705100886	0.7410512235840903	0.9999999999886828	0.7499999999999999	1
0.5596582859011272	2.2219747398549343e-11	0.9006903732629991	0.5047680771378487	0.907223024797632	0.7628009118640641	0.5576978651688943	0.3898599220757052	0.09574598929041632	0.8938616469879421	0.8748944741198691	0.010227272207084918	0.6858539622357426	0.9999630554139173	0.5141886261310518	0.9372452485997335	0.7456914744226139	0.6028010581883154	0.5000000001219941	0.8610008828227623	0.0003297633191591581	0.8884248627766695	0.7500000000003385	0.8347275203178484	0.6098889092103708	0.8070262526697449	0.7747806592121779	0.8770122741015488	0.7759351489385036	0.9999999999999999	0.6666666666666721	0.9999999894036287	0.8332264987123926	0.6666666666675901	0.9999999999998141	0.3335415224372415	0.6751110498151432	0.999999974514383	1.0	0
0.8076478223594125	0.43460924385824623	0.9999946497293052	0.6644227304209008	1.0	0.8126274491580987	0.7476396947703374	0.505184983685414	0.413959810946806	0.2974953240572209	0.6666666666668987	4.74612221593146e-10	0.7723406830115022	0.621815073934255	0.14455861240333606	0.43308949676115593	0.38090422533208573	0.5902520538277056	0.8363105552612506	0.9926227315273121	0.00021611626903246935	0.6028275099719	0.7499999999999999	0.8405833373346716	0.6928651734968411	0.903083870329201	0.7500000000001699	0.6734596021777083	0.647172844808042	0.9999999999999973	0.6666666666666665	0.8703221080021274	0.8304571656399858	0.674009148385819	0.5418147320413298	0.5934113722376326	1.0	0.5	1.0	1
0.9999999999999993	0.5975784671498873	0.9999999999999948	0.00848829177560877	0.9987756674513152	0.7080642842844806	0.806179154572445	0.7449697322548363	0.32893511522443153	0.3556249835030877	0.9846907179955979	0.26636501924848377	0.5085794974659257	0.6836001524816266	0.4981335106315218	0.652180946094384	0.5947647388876864	0.5207637996756298	0.500000000000795	0.7067185535836198	0.7580155741693314	0.999999993818172	0.9601847394615451	0.8491991094017699	0.34590888468786635	0.514693276907278	0.7499999999999999	0.7618292807567719	0.5000000000010582	0.9999999999999999	0.6666666666666665	0.999999999979622	0.09116213678593413	0.7119445197538345	0.36232534775011965	0.31177071786941807	0.2500000002068553	0.5933515604049897	0.7499999999999999	0
0.32236463699771445	0.6197562019965788	0.8736821164062196	9.29814082410703e-10	0.75	0.17091075235785438	0.9999999999999998	0.7477018977813186	0.45715144142408176	0.2977477452650327	0.6666666666666665	0.33914876083018114	0.7179898907497764	0.7242637403022896	0.1623172353414188	1.0	0.7063533375063294	0.9999999999999999	0.5000000000000181	0.7833372944819667	0.4536444137471753	0.5	0.7500000000002203	0.5837508318800879	0.977179487730161	1.0	0.7499999999999999	0.8723604305529901	0.50000000959845	0.7495941187529258	0.6666666666666665	0.8022926829643109	0.9999999999999956	0.9999999999999999	0.8164016161645707	0.3087463020692616	0.2500000000003869	0.8344543779378287	0.9451504632701453	0
0.6930460268588933	0.9812189519883866	0.7458375852584108	0.0652628425440866	1.0	0.8516164052451379	1.0	0.45884224829367576	0.025931891328801946	0.29750189867087534	0.8415682660116117	1.1264044231988325e-11	0.39604231657798217	0.269553725350055	0.795507403695916	0.4013090983919171	0.37698366647767656	0.6732329578875025	0.7506224066450492	1.0	0.8539036025348993	0.9999999999999818	1.0	0.5000008283173386	0.6521787995928031	0.5	0.75	0.8326924181922116	0.5000000000001849	0.9999999999999238	0.6666666666666665	0.999999999796556	0.8880463085036449	0.6666666666666665	0.5915679581638396	0.8663229126761121	0.2500274470038155	0.8294084708522791	0.750000000000001	0
0.3797770123060994	0.5230953299575591	0.683594089403722	0.9022147825600194	1.0	0.9998316510352852	0.9999999993055413	0.7330635262871419	0.00020811565229690812	0.6215673832915214	0.9999999999999999	2.9266545106681005e-13	0.6926429875261092	0.7709296365224158	0.174349548672838	0.6615840866472242	0.9999999999966711	0.6247705967396295	0.7681562957734962	0.5000024376135964	0.7228615363461517	0.7704211673353412	1.0	0.8991050372059155	0.9999999999999475	0.5	0.9749252432917913	1.0	0.7610080908491739	0.9999999999997292	0.6666666666666665	0.78680598642082	0.7023230312366122	0.6666666666666665	0.8706226480048592	0.8331151725886818	0.8184587581990436	0.5	0.76554383686726	0
0.8129988781277524	0.5758513503842623	0.706528555134182	0.04091631190804304	0.7500000000028945	0.4847022722528532	0.7958895980015741	0.8961441534503074	0.7819707783933835	0.6271775338423131	0.9999999999999999	0.2843988135133752	0.06542676996320103	0.26929228153056944	0.1733898802001231	0.7325410219366131	0.7846120163598364	0.5685684672756481	0.6515314658660023	0.500000609858959	0.802066766641856	0.9999999999999889	0.7499999999999999	0.5000000000000004	0.999891966092686	0.594324635449739	0.7499999999999999	0.9803329811671871	0.6613539583929371	0.9273337559848353	0.6666666666666876	0.9999999973292939	0.9999999999999876	0.6666666666666665	0.3195003797646794	0.877145183398026	0.4760875587858248	0.5344077062517403	0.9539048296202964	1
1.0	0.33240811412337323	0.6852701596675963	0.478665535250124	1.0	0.7738473911824739	0.6730367146278445	0.9191609611562271	0.9999990740832918	0.5329543385268292	0.7396872281178323	0.5680227651513516	0.40957451839572806	0.5868387478199875	0.0	0.9999999999977264	0.7852348568512207	0.9476657402801116	0.8067223727043239	0.8951106051065536	0.909431639548206	0.5936855162488615	0.750000000000324	0.49999999999999994	0.4078255839591015	1.0	1.0	0.9999999999999715	0.6856791416320247	0.9999999999999989	0.6666666666666665	0.9999999867296392	0.24081391719920903	0.6666666666666665	0.33669015844598355	0.4648992072787346	0.250039204702455	0.5	1.0	1
0.5992251377893663	0.6192968455312043	0.9106431556806809	1.0	0.7500000000000064	0.7997931986922417	0.5743075993453527	0.9075858445948375	0.0002102625160034348	0.29749534433486174	0.9788583647035156	1.0252868033671191e-13	0.4721772060030036	0.7697494001743207	0.8132793388967858	0.8961790260031811	0.7133717998007736	0.7578859811426286	0.5000000185431291	0.6249401300951863	0.7838490248321617	0.999999999999986	0.7500000000000002	0.5799053589533751	0.7948547541988301	0.5	0.8335752106012408	0.5862729221050919	0.5657491598761025	0.9999999999999998	0.666666666683065	0.8851576752957304	0.8201420952886983	0.8078439456430931	0.39732185274336684	0.7079581625444167	0.25000000012540213	0.5	0.7500000000000001	0
0.5345116231834842	0.6786469984119091	0.3026697492637924	0.14325180463121148	1.0	0.8510395427228491	0.7724831915457051	0.6328924600168426	0.04861893442747409	0.7104188243983072	0.9999999999999999	0.54735377108667	0.25562547071251823	0.7099184965709635	0.0025179695826305112	1.0	0.22642526960221726	0.9793885848383985	0.6994298756591756	0.802529951913134	8.683988685332376e-05	0.9999999650926852	0.7499999999999999	0.5000000141956926	0.7079544163226796	0.5	0.7499999999999999	0.8498158615734662	0.5000000002183174	0.6161206993913291	0.6666666674201767	0.7273614343004156	0.565080420493291	0.7486673678558544	0.718595172627108	0.8126667373091782	0.9246849979373424	0.9999999994450324	0.9421228895437731	1
0.7719674579293737	0.38653457780436623	0.9175576575150441	0.06479265592249654	0.9888857092820484	0.2665407383681019	0.8832222184612231	0.6585220870430011	0.0014463164189641947	0.8309752370415857	0.6666666666666665	0.6239530895278599	0.7444212407248311	0.9999151702177059	0.5989414269084861	0.6413902305118422	0.6239018639394353	0.6829546489166411	1.0	0.86892584406679	0.9999999999999898	0.5362241530421497	0.7688374642232869	0.5746184395519853	0.08243727660497485	0.9006292753547926	0.7499999999999999	0.6441122680169536	0.7750396196673177	0.8389835609552052	0.6666666666666665	0.8032717755889729	0.8968234592367477	0.6933436657083747	0.673389771894169	0.6203005472858698	0.5025795813114295	0.68486856569934	0.9193393473901442	1
0.7819612032224724	0.6236315905457784	0.8969953458133642	0.24868247737612623	0.9829858408090794	0.3107603055270999	0.7979950268819662	0.3891701124306052	0.7095005963111297	0.8635579491112502	0.6666666666666697	0.08711844815440166	0.9242051611512809	0.30748721275508933	0.6605146887289123	0.7641786236538046	0.9999999985863901	0.5740639632988498	0.5000001472272578	0.50000723783154	0.800391723015451	0.750510004863434	0.8345264876061163	0.8215720745894366	0.8418466562677035	0.9999999958672553	0.7579506314804981	0.8739969590677075	0.7987089573320874	0.9999999999999999	0.6666666709739867	0.9999999997395578	0.7135834062166938	0.6666666666666665	0.8490198857105289	0.3247543183346466	0.49100374307332323	0.9999999999999997	0.7500000000002971	0
0.6758318796167636	0.678990773595191	0.8628904897131014	0.24272435972685663	0.7505995279815568	0.10883648556744502	0.6582579966846285	0.7071233993855202	0.351010075127391	0.31069905774018564	0.6666666666666665	4.350795440939105e-15	0.6294129179659355	0.6012043265332384	0.8827188048444428	0.8768926451973551	0.5829934018719891	0.643325319801392	0.7811582411844686	0.8604065604205382	0.5617720973896198	0.8808731787630978	0.7500000000000038	0.7032252852519913	0.6886250659698483	0.9999999999999946	1.0	0.781631534414578	0.6340438791658606	0.6977674602695201	0.6666666666670092	0.999999980414632	0.9426759928390823	0.6666666666666677	0.8931703463511085	0.6937852466856722	0.2500000009028679	0.7407004896568363	0.7499999999999999	0
0.28637022543755297	0.22034297439149067	0.8717919094504437	0.09364452931162597	0.75	0.9999999916222515	0.25	0.7114371950626215	0.9999999999410242	0.29767046743301956	0.6666666666666665	0.26445325667869857	0.7372819502231721	0.548841312221654	0.6290556508074981	0.3397901826274713	0.9999999772592851	0.639609576332401	0.7087717955803341	0.8309714752823472	0.8939857148245993	0.5145195090635224	0.7499999999999999	0.8904929840208254	0.9999999972032694	0.8958747916987986	0.7499999999999999	0.9999999999999455	0.5000000000000002	0.9999999999999999	0.6666666666666665	0.9999999965644901	0.8408615214079321	0.6666666666666665	0.5967730633086608	0.6335359944973138	0.65877824169371	0.9999999674263673	0.75	1
0.6495709108247595	0.5544894349133126	0.8230050435638896	0.025791789658011693	0.7500000000005955	0.9076858948069031	0.6421988000195638	0.5382525693691014	0.5693718816517175	0.5958627127216252	0.9999999999999999	0.18789643735465195	1.0	0.7662167996034297	0.696022496812075	0.7068696582219978	0.8307895610122676	0.7807236783933416	0.6416767392257567	1.0	0.8185906894614378	0.5	0.7500000000000046	0.9975121611142906	0.881822924726182	0.7329596937677444	0.87956801668853	0.9067860978493225	0.5000000000000642	0.6942813082095435	0.6666666666670604	0.9999999999818464	0.12575511822714483	0.6666666666666723	0.3196805245995542	0.5452530746691071	0.8503187361086757	0.5892680506145056	1.0	1
0.25	0.1553565872617647	0.9025879586178022	0.08491950369944061	0.75	0.9995196371744375	0.9999999999999902	0.7095960540295885	0.29752614423460866	0.29763155761859056	0.6666666666666667	2.080849436111269e-15	0.9471836465887483	0.6497872115522663	0.7336627597590878	0.2660668876671359	0.5987738079306046	0.8078081144129419	0.5000000000000874	0.9524304157487963	0.7712991334165256	0.9240027150106516	0.9253574616498585	0.7231099522158129	0.10620823812092767	1.0	0.7499999999999999	0.9999999999988315	0.6086247654529807	0.5871774834339519	0.6666666666666665	0.756273512305679	0.9021927595786308	0.8251110145294526	0.8382965535180779	0.8814289950863602	0.8223935310625702	0.7292983821790278	0.9463810414233658	0
0.7203117809362642	0.7766442346709569	0.8165454786462436	0.5787936992475543	0.9988162148182074	0.06326579236906903	0.25	1.0	0.6959586149924673	0.6337396253072756	0.6666666666666665	1.0891646892130693e-15	0.6885982258924762	0.9999999744175495	0.14405516980710403	0.9999999911900873	0.13761228624487512	0.608161057784355	0.5000000000000211	0.5000028420809892	0.2897532341299881	0.5992288929346516	0.8205358204537542	0.49999999999999994	0.6299611737605105	0.8801954525400105	0.7808259864999544	0.8544152078435229	0.5000000000020188	0.9999999999997662	0.8323866477670777	0.900944314516211	0.925382634495102	0.6666666666676515	0.4807320083034734	0.7344650183248023	0.800746023414175	0.9999999999945898	0.7500000000000004	0
0.9999999990773216	1.0	0.8311274732045538	0.36175160120463246	0.7849297340106054	0.6259320813787683	0.25	0.9219079824989155	0.9999638780218018	0.5174199660009916	0.6666666666666667	0.20192749145090422	0.5202949263698211	0.7866521289654037	0.5096662487382757	0.610905811633901	0.7712744926938494	0.7932006733448596	0.6340079372793426	0.8236018230022447	0.7756856410792309	0.9999999999999997	0.750000000000001	0.500000000122778	0.8346494111779397	0.7898914172311253	0.7499999999999999	0.5	0.5954516584885902	0.709595814154818	0.6666666666673153	0.7904660583959834	0.8768522541538442	0.7030282458475984	0.48546921312012903	0.8789167365481177	0.250000000000073	0.5	0.7499999999999999	0
0.6959393909617855	0.811213297962306	0.8913093628883764	0.00443564903399991	0.75	0.9999973582506639	0.9550135724753372	0.3899874633736726	0.022634629724541062	0.6448766815068947	0.6666666666671058	0.052202033560893535	0.6559022021351002	0.2691387032960539	0.8581736032857838	1.0	0.31132818098102144	0.5617545303120364	0.6875757019915212	0.8540220773158249	0.907727923646906	0.9999999999998657	0.7500000000000009	0.5000000000001217	0.9999999968072325	0.9999999999998926	0.7499999999999999	0.7883416941057442	0.5000000000467997	0.6052279219132146	0.6666666666666904	0.9999998257318259	0.8546642067199961	0.6666666666666665	0.47690528050716974	0.7408737306796204	0.7592540005884769	0.6564452854933982	0.9631297074890113	0
0.8632166528589172	0.8183538223558107	0.8569602433728386	0.01924883360135237	1.0	0.8798501004061758	0.9999999999983946	0.663203531413332	0.6178005304384411	0.6744541861905489	0.9999999999999999	0.5208495072507338	0.005333684862959103	0.7507606788075267	0.4580582898218472	0.507890296152552	0.28950985050478517	0.89908059477219	0.5000000000060423	0.7333845152389937	0.6308841577378196	0.9641133313220025	0.7500000000000003	0.8240603307879053	0.65014571254492	0.5	0.8010696982128293	0.7935416846469069	0.5703187763039889	0.9999999999999953	0.6666666666666665	0.6117723106654097	0.8179255954540056	0.6666666666666665	0.8542851670829268	0.7003918847043171	0.5705777482763029	0.7806877347212443	1.0	0
0.9999999992736524	0.536349303941433	0.38784993246427746	0.032566795523856086	0.7500000000002688	0.7719186724869995	0.7492742943491648	0.4028505630683026	0.6534537853512795	0.9998903619776236	0.6666666666666672	0.6982843601246094	0.6277828843558572	0.999995567967435	0.6704463678671064	0.5794178557024937	0.48647834799276307	0.9999999999999999	0.6201897209452928	0.805869789532375	0.792074521873624	0.7677553465665929	0.8523867212219378	0.6437080348459073	0.9999998805939162	0.9999999999999932	0.8182077343684818	0.9999999999547908	0.5000000000040871	0.9999999999999999	0.9735634762468148	0.9999999997829134	0.6964850184094763	0.6666666666666665	0.7534563337428548	0.3076733874952613	0.9379905106537931	0.9999999959301688	0.7499999999999999	1
0.25	0.7614114696888957	0.7535998147453629	0.13968465689211546	0.7500000000039001	0.8572712988691045	0.8886033546215859	0.7398430153694296	0.4573536115811688	0.5767047099266914	0.6666666666667289	0.5417704449263487	0.14616894073745232	0.7304602073963748	0.22351641253191232	0.5830640856327108	0.029812061112320203	0.9999999999999999	0.708122786235587	0.500002859724816	0.0068337937675842465	0.6254725323970827	0.7500000000135097	0.5000000000000019	0.9999999999995357	0.9999999999963395	0.7499999999999999	0.8005761456823948	0.5761010266862542	0.9999999999999999	0.6666666667588546	0.9999999787651372	0.549341616052561	0.6791873409477189	0.6620777063353599	0.8731493895476075	0.8780436660123946	0.8009347873313784	0.7500000000008128	1
0.25	0.6497631773947101	0.8670230300028706	0.14402238442221585	1.0	0.5048400057757286	0.7848317969419489	0.5362569869324941	0.4482161782710817	0.2975040470377503	0.6666666666666695	0.34638960672941477	0.10610238674767891	0.7260427320699907	0.7689123135946546	0.9999999999999999	0.10263370184081337	0.44710590287786434	0.7370581548559146	1.0	0.9999999999999998	0.8581487575144718	0.7499999999999999	0.5000000000324485	0.07415264309054728	0.793795173120702	0.7499999999999999	0.7174243993539527	0.8163940365607057	0.999999999999355	0.6666666666666801	0.9999999985844591	0.9741013555504707	0.6666666666666665	0.8756515275054435	0.7651948969733084	0.5510041292172848	0.5	0.7499999999999999	0
0.6927903029396499	0.5478880382231534	0.9113309692919764	0.5713283599570348	0.7500000001983924	0.7190994044688167	0.8950074006901012	0.6241325436179126	0.7105878395517723	0.2975104301142372	0.8520254825650764	0.010052492523292714	0.7902027231250756	0.2691771600788598	0.9976431217031694	0.8897426163532798	0.6730740468757869	0.62941426600498	0.856147128425353	0.8944997367561718	0.7957637690896958	0.8523086002398979	0.7500000000003633	0.6249458529435594	0.9999997327444455	0.882231774206131	0.7499999999999999	0.8223973443013717	1.0	0.7278848264688168	0.7682058969201049	0.6669691433023115	0.9999999999983438	0.6666666666666667	0.9999999943975306	0.3243560597435363	1.0	0.5861433180625171	0.9195549273669383	1
0.7442329620374873	0.5279382343514459	0.8519545131736439	0.07903968853281577	0.7500000000050439	0.7315179432806528	0.4898456201012594	0.7825448464368467	0.8541598048131587	0.7171451101727266	0.855773708776276	0.6664084212326673	0.887258479919013	0.8618028564864717	0.1072567384973381	0.7008161744124416	0.8256811574165595	0.603031522065697	0.7663774889747919	1.0	0.03181176025510605	0.8145334501375842	0.9873784192286644	0.49999999999999994	0.35730903547024984	0.9999999999995489	0.9420903952942209	0.7791454332701675	0.8402097660804708	0.5849010014204602	0.6666666666666665	0.7817022752799856	0.99999999999999	0.6666666666666665	0.5425952163443288	0.695169286763291	0.9503956403396745	0.5	0.7499999999999999	1
0.25	0.63057434237162	0.5567064296410691	0.037856222581350435	0.9989945884819266	0.7535200798889441	0.9204550509931362	0.8777351042933456	0.08414698709518902	0.6806164256944104	0.9768049152672214	2.8328141640655207e-11	0.30505367658555765	0.7009146137654376	0.3088524924151185	0.9006423082483096	0.43425900521353245	0.4788083645242083	0.6559391806846478	0.7764997811466621	0.7113919416814569	0.7294515959405962	0.7500000000000165	1.0	0.652471016597438	0.9999999999999992	0.7499999999999999	0.8616517307220186	0.6680137628330379	0.6085530927869877	0.6666666666666665	0.6348334756375216	0.9231702035266671	0.6666666666666665	0.5891291127297196	0.3108245168875391	0.7683352170598395	0.5763140647577685	1.0	1
0.7080041311608047	0.4823186160648781	0.9999999999999963	0.09407669127203407	0.9855167952391375	0.6465718316158547	0.4528396861130175	0.3889045417115115	0.36963209860936463	0.297678256513237	0.9999999999999999	2.0641499134163285e-16	0.8359858115650999	0.6479786589708437	0.7622276818413098	0.7350390964795547	0.8331256633017976	0.4428051487627478	0.5000000000000446	0.8877481883560019	0.07651278853588113	0.9999999999999993	0.750000000000056	0.49999999999999994	0.1560394318614973	0.9008080971164205	0.7550769746505739	0.8425131367864294	0.7322614859087874	0.650176558585988	0.6666666666666666	0.9999999552450394	0.6217884354979835	0.6666666666666665	0.8642318243904569	0.668012348960062	0.8858567876306476	0.8777896061847865	0.8126306295325635	0
0.4023212456045625	0.7038249694373225	0.9999999912767877	0.24543192194449237	1.0	0.8058949009493673	0.4330851471097007	0.8570932238187766	0.280389957518579	0.29749541011277775	0.9999999999999999	4.556150022240767e-16	0.41296675185481885	0.7272787378201302	0.08288452374231672	0.47823401483879513	0.7616351946602802	0.6357594718054336	0.6133622661132094	0.8626055129296529	0.8874945044141876	0.8620171019730856	0.8023388048018975	0.8111767973711572	0.4262645961780848	0.8991036352663861	0.974563526956853	0.7321348068988286	0.5	0.9999999999999983	0.6666666666666665	0.9999999989532187	0.8263572943373809	0.6666666666666665	0.905633879176045	0.8536622313799818	0.25178901712509716	0.7527402280402418	0.7499999999999999	1
0.6553409473174505	0.22340994453850965	0.7151209438941895	0.05471175493035843	0.7689723251168931	0.7641583451111414	0.5955528813438786	0.4446591059238135	0.7112553405007975	0.9999999644438917	0.6666666666666665	4.3760637994671574e-16	0.799131004715821	0.4524343696146158	0.8527030184528223	0.678770190477377	0.6342848323982365	0.6280171877366532	1.0	0.9142918378234258	1.0	0.797166743880232	0.7499999999999999	0.5000000002727145	0.9999999999809563	0.8096169105116867	0.8076448652006225	0.9999999999653182	0.6989385139614039	0.8306304487218508	0.6666666666666665	0.999999959198895	0.4806319307851603	0.9929638138564191	0.4951822710785269	0.899101575102323	0.25072266710297636	0.5	1.0	1
0.9999986635040807	0.5413491268774636	0.5735224532653466	0.09118107841095317	1.0	0.8609088107191494	0.6317837164325861	0.38868499105401927	0.7376154371584916	0.587354309427035	0.9999999999999999	0.39213731977028	0.8572526810856322	0.6911097202392202	0.32830115607645494	0.7703112986321358	0.6910942895196726	0.4384362536229969	0.5000000000000001	0.7958721156495225	0.8845664452060163	0.9999999998506817	0.7499999999999999	0.5966574885423065	0.44945088771094815	0.9999999999995451	0.7500000000000029	0.8125096820986187	0.6915276239101484	0.9999999999999999	0.6666666666685027	0.9999999998934227	0.806296758702994	0.6666666666666665	0.8794858942293666	0.724913541604099	0.7561283263406665	0.5948200240884687	1.0	1
0.25	0.10912100615066815	0.9188001818476632	0.47351739221415656	0.750000000000072	0.5371786607782193	1.0	0.6358608507349462	0.6304894446885654	0.29752412396950073	0.9999999999999999	6.008111184592566e-16	0.7443600139253626	0.8175767549735077	0.18021947872128072	0.25	0.4889575175213456	0.9999999999999999	0.5000000004162863	1.0	0.772066067329289	0.8238159614849042	0.7499999999999999	0.6094153863238688	0.4137783420244057	0.6199349376180445	0.7499999999999999	0.7487294525814137	0.9197258733399495	0.7560600859157758	0.6666666666666665	0.6426392018272539	0.7734131951839575	0.6666666666666665	0.3242667707112944	0.7198510556261605	0.25000000005865025	0.5	0.7500000000000026	1
0.9999993160620501	0.7107003922728075	0.5459594239541917	0.116443825734103	0.7500000000000057	0.45926816277183435	0.812095436696973	0.7984291467749798	0.06121442898288395	0.3951931088136545	0.6666666666666669	0.5708372956552398	0.5323972620282008	0.2696137528107479	0.6395164922079123	0.7491142767834691	0.6137329425773926	0.7627489556425171	0.6891233724752832	0.8629710285760008	1.0	0.7223469178991634	1.0	0.7009989375641124	0.999949500068985	0.9999999999999124	0.7499999999999999	0.584677993347373	0.6858743417746762	0.8611662783791956	0.666666666671347	0.9999999932401056	0.7152607056656094	0.6666666666666665	0.823611336104216	0.8621052119058231	0.4872126026620759	0.7019470061456059	0.7499999999999999	0
0.25	0.7011584428348729	0.4090747567769726	0.12029198866814944	0.75	0.6305389044232288	0.8651393193856793	0.7793980772063114	0.43549795997461865	0.7288808188917437	0.6968128385446898	0.28580374895936944	1.0	0.7645165507464557	0.6553122289574165	0.7969457096437934	0.0	0.5995726809643669	1.0	0.7411223130754406	0.5777825066142412	0.7856345751396833	0.7499999999999999	0.500000076558572	0.9999999999129003	0.5	0.7499999999999999	0.8561690619490464	0.6642012675365988	0.6004445609283695	0.6666666667667829	0.7463097618543201	0.9235535445818068	0.7215023325552001	0.32438590489095503	0.8106642535516639	0.6132584691822588	0.5	0.9599454251508677	0
0.644316597993138	0.08992881564115644	0.9999999999073657	0.02157361793276094	0.964418168639999	0.8197653005042493	0.893496354352818	0.578078686836364	0.06762349258097278	0.6830568831522252	0.6726187084004371	0.6047232589483621	0.6582557340380333	0.27989117925052137	0.36765569743639004	0.705283462438187	0.6134673440664067	0.715222610738621	0.792845600390365	0.888179036765101	0.5522399581805915	0.5203133318976162	0.7758294761413475	0.908114921000279	0.9999999999696791	0.8604705523014253	0.7499999999999999	0.9081891446487368	0.5000000000000002	0.6654552241983452	0.6666666666666665	0.8428963306617059	0.869895810846947	0.6666666666666665	0.3499725964008875	0.4838460135796783	0.8037186608478232	0.5	0.7500000000000313	0
0.25	0.3022489688974848	0.6391136736667411	4.541345847528963e-16	0.7500000000002066	0.8616230471291755	0.62484195823043	0.8511782142136601	0.42332943949562346	0.7631634175852653	0.6666666666666738	0.6186807595832432	0.5049160950320064	0.9999201113654225	0.17439177144174756	0.6186744647255707	0.6843041594576391	0.6181161859753075	0.8096016323514501	0.8116013017297976	0.6654594574656096	0.5	0.7499999999999999	1.0	0.9999999999996912	1.0	1.0	0.8679937027557141	0.6446167011698735	0.7916046401603689	0.6666666666666665	0.9999999999774627	0.09409150808314161	0.6666666666666665	0.9999999999999999	0.6899329630680918	1.0	0.5613982685168655	0.7499999999999999	1
1.0	0.7126324032693867	0.9999999999999847	0.03485099588142613	0.75	0.704154692770946	0.6406003792603814	0.41534806644264965	0.3942134752552334	0.2974968481898638	0.7328304326840582	0.6544749817465647	0.43700744143260745	0.7527940429987996	0.8278282153753537	0.7200605849922658	0.9999999998398599	0.777321503863325	0.7692960066255552	0.875771576632147	0.8088200726997389	0.6714169590227965	1.0	0.6222909181016054	0.9999999999560262	0.925368970149875	0.7499999999999999	0.7097757957464431	0.5000000000323771	0.9999999999999999	0.7617906329916169	0.9999999835687917	0.6431991146822317	0.6666666666666665	0.3299888637210092	0.999999999999988	0.25000000044053367	0.9999999999999959	0.7499999999999999	0
0.25	0.4416695736031272	0.7966262920478515	0.02694767259978149	0.9415819227193702	0.689697598299954	0.7194794778052533	0.4128119008769792	0.10003772384760762	0.9999983894321569	0.9999999999999999	5.0474378961265835e-17	0.7552809058222937	0.27449603248630194	0.7906059501804753	0.5916652103492671	0.7935953027375416	0.7691290550909291	0.6761043454260746	0.8358800046788338	0.8827539775041547	0.8797277091791368	0.9323506357063016	0.9800480140723042	0.028039364627658672	0.6934391579326218	0.7499999999999999	0.9999999999382699	0.6728697329730049	0.6018336288695851	0.6666666666666665	0.5884090938378834	0.9999999999999996	0.6666666666666665	0.8252947265454356	0.7788884948506063	0.7415760325227129	0.6033932882460114	0.8461148449557132	0
0.25	0.698739951249131	0.6341309108460327	0.05936271055509435	0.9978977247754289	0.7395849231911635	0.25	0.38958060470247186	0.01951658750881855	0.7997664291742048	0.9896244587664813	0.6280262264642023	0.8928336241728875	0.29421327227129834	0.07064191079770032	0.6831324216267964	0.6577637732228309	0.6124341690419628	0.5000000000091397	0.8927623484428553	0.8816118510991562	0.962043763869936	0.7500000000000067	0.49999999999999994	0.9999999999934518	0.5	0.7499999999999999	0.8221306754836033	0.6204692881159258	0.9999999999998653	0.6666666666666665	0.6405727050850194	0.7520507150882977	0.6666666666666665	0.8664425159488651	0.3374126339512639	0.25	0.5	0.8600293623213292	1
0.6916176431124909	0.18356202862820342	0.3117674727977025	0.21751280509197182	0.75	0.9999999665469694	0.9999999992939759	0.8451421270417845	0.04442342896606257	0.2975334696354307	0.9999999999999999	3.5191623231184265e-13	0.8530773413514514	0.7499622666256274	0.9573424458548534	0.9169235600994696	0.768112866726311	0.9999999999999999	0.5000000052559757	0.8335683678487338	0.000947503611432909	0.9999999999984086	0.7500000000007607	0.8633109990939714	0.9999992997639632	1.0	0.7946646794330737	0.7705994675266548	0.6737250278813247	0.8649535188909379	0.6666666666666669	0.7627154285585118	0.9999999999975993	0.6666666666666665	0.9097568512540724	0.7422678272006935	0.25000000000011274	0.5	0.9670263217199612	0
0.6530405326342434	0.2673848233837694	0.9999999999999993	0.06997578036969193	1.0	0.8088641997540572	0.8143393049062491	0.38822462770205124	0.8644005313612065	0.2974955116931773	0.6666666666711771	0.06221647874508589	0.5343835356135981	0.8767880169042521	0.760375738175436	0.999999999999965	0.8111268387203089	0.6007256837589394	0.7537629099736352	0.8422310727216744	0.8342545459512898	0.9537577300720746	0.9406306655874344	0.9418265064230446	0.9999997729256692	1.0	0.7616493914449793	0.8723982824033324	0.5000000000034946	0.725367270135398	0.6666666666666665	0.795739956676295	0.8559473392340751	0.7628286400800935	0.8319990864486837	0.9999997767433746	0.975705994158107	0.5	0.9996889106770903	1
0.708449039857224	0.7688820923701836	0.646505936221103	0.030646692774114893	0.7500000000000894	0.48139181552146987	0.2704735013996269	0.6908654823293412	0.34403154810101816	0.6294639128255651	0.8310739741844564	2.8315906028314186e-11	0.35867018667459577	0.4579225050627309	0.6541973629111821	0.4632537670866623	0.1970062242158425	0.448284276258363	0.588409982381805	0.5000000936254457	8.120283901001858e-05	0.9999999999527303	0.7499999999999999	0.5816053323810465	0.32650484876676	0.9499506460198629	1.0	0.9999999999922172	0.584797914790642	0.9999999999999999	0.6666666666666665	0.999999999401788	0.19491112618224488	0.6666666666666665	0.9456390026276854	0.6906429668583116	0.7757011949140502	0.5	0.9966511065970323	1
0.5431951998559704	0.12775748576529633	0.879070809748725	0.2662407520952868	0.7500000000000037	0.00020263697216158665	0.9999999999999902	1.0	0.0002818415721693469	0.29779673969266235	0.6666666666668835	0.2230371820643741	1.0	0.27051141427634173	0.08322387089541813	0.3801546536016652	0.7196954938555277	0.46638445762097236	0.83984607858044	0.5000000007141027	0.8292192819803857	0.6001631511948416	0.7499999999999999	0.9311459994082161	0.7760713612349115	0.9999999998244308	0.7499999999999999	1.0	0.7180974914881948	0.671442965816569	0.8129566539746056	0.7083251158700165	0.7631844924082867	0.6666666666666665	0.6345342107924905	0.8022318631011249	0.931870846460595	0.7773075660058535	0.7499999999999999	1
0.7292136626845794	0.5621678820216557	0.9999767666517785	0.12672608920475614	0.9850113759861047	0.6909376833311863	0.9999999999999998	0.866061390102784	0.766921393177398	0.9999996496475816	0.9999999999999999	0.29981933435564034	0.17090522504061612	0.34999264872549085	0.7026829536596888	0.7933322928200991	0.999999999935202	0.4612490581379247	0.7713603433493965	0.9970454853021953	0.698612062776755	1.0	0.9465502870666507	0.7795589347279646	0.7529291150664917	0.5	0.75	0.7745828670398399	0.8012053852679091	0.6284604310420617	0.6666666666666666	0.9999999994405846	0.8212355917150103	0.7083790138890987	0.7016724016380178	0.6932672074231285	0.8608287170934079	0.9999999962725078	1.0	1
0.276866840146569	0.4021925049430674	0.45502273376529845	0.02518472665705046	0.7510684704659054	0.678836679346213	0.8603514415926894	0.7360933766505655	0.4619261431870075	0.9999999999487734	0.9999999999999999	1.958580361649864e-15	0.2938598465148196	0.26914629902851367	0.8173306241924991	0.43299817346318975	0.14488355078684867	0.6066011780681111	0.5000000000000077	0.8173192293212814	0.5559304937548964	0.9999999965263318	0.8719416598109391	1.0	0.490079455616589	0.9999999999999981	0.7499999999999999	0.8765172905609989	0.6782956320224947	0.9999999999999999	0.6666666666666665	0.7749349149400329	0.9233641238210483	0.8478099647807295	0.881888690846767	0.30749666920970253	0.9372916510128245	0.99999999999975	0.7499999999999999	1
0.7593008363804306	0.7681110818621805	0.32205814610744804	0.5264269968039501	0.7500000000001116	0.6869145348578974	0.792874522850123	0.8002167110815568	0.36941707003518465	0.38827014863791354	0.725103689226125	2.1013559826474359e-13	0.48721494905299334	0.8033944645572377	0.7780783668090825	0.8687762646822047	0.8443802234634172	0.5802632732908104	0.7876432174852818	0.5000454720981733	0.6166263575638314	0.8118810966226532	0.7499999999999999	0.6081633344628535	0.6640701980786149	0.8670821784865195	0.7500000000000019	0.6561956959915654	0.632487714696088	0.6687289276042143	0.6666666668302366	0.9999999999987097	0.8756904654913525	0.6666666666666665	0.39264325022523194	0.5836475934623315	1.0	0.62058020941965	1.0	1
0.6326685147415079	0.8116936843828377	0.8945955061683833	0.04187436507351042	0.7500000000005221	0.228811250553415	0.9209504276889042	0.803492035323948	0.00021314460528829642	0.5946599103585503	0.6666666666666672	2.1790476119627873e-16	0.7903547493314406	0.269139140416953	0.7472727631226852	0.7521050451165112	0.7507911684957401	0.7530686081806899	0.5000000000000501	0.971388696984123	0.8775801621520403	0.9999999999999781	0.835041325551277	0.7838237176512175	0.7917096902156248	0.8488799930793002	0.7499999999999999	0.9999999999396538	0.6521509778883148	0.6551773937579513	0.666666666680929	0.6349230046384752	0.9011590742835793	0.6666666666666665	0.8522912539562928	0.8065823907314342	0.7767754097375255	0.623913858394625	0.7500000000000008	0
0.25	0.4398029698359376	0.9999997984302227	0.35963327976744763	0.8376077686848485	0.5686372393661874	0.8196144803599992	0.3886456560536717	0.9998948715398134	0.6316514490670422	0.6666666666666666	0.6755656661031081	0.26916646879176703	0.2947301065443851	0.6340332559128318	0.6856496226491259	0.6839682741242264	0.6041010351481009	0.7521863323138631	0.8687493046394574	0.5306760211200342	0.7587529653848843	0.8631456386362166	0.49999999999999994	0.36019326888640446	0.999999999999999	0.826069245701414	0.6319291026720455	0.5836321599113046	0.9119098411707727	0.6666666666666665	0.9999999998722571	1.0	0.6666666666666665	0.3641872191582118	0.7805961600159831	0.7102215143541967	0.5754593005486344	1.0	1
0.6285147605687289	0.2823509134834557	0.6250324292975264	0.01970344829925468	0.75	0.6593831479077945	0.47390294064082317	0.9496345617515188	0.43571299931121565	0.6262719733220907	0.6666666666666665	0.010599308641873273	0.7636435901081665	0.7354230501268794	0.859517884718922	0.25	0.9999998432110948	0.7931191075068209	0.6209028999733374	0.9059637537471816	0.7129900170663519	0.5	0.7500000000000024	0.5000000034956882	0.1702131622859627	0.707144475103775	0.7500000000000002	0.7388831074643433	0.500000000000086	0.9999999999999993	0.6666666666666665	0.9999999981869809	0.9999999999970997	0.8301090478328469	0.909206399553917	0.3493374135269054	0.8559210503979672	0.8717633857701088	0.7499999999999999	0
0.25	0.5506902354523132	0.9999999999999999	0.09837053462558573	0.75	0.8903924099297593	0.5039985638408997	0.751075822341352	0.03781121318239895	0.2974955041862901	0.691264099352123	3.4396058910593674e-13	0.96267555225206	0.7552412276532676	0.1431819876613131	0.9353152164160287	0.1463483765437889	0.9999999999999999	1.0	0.5000117212309944	1.0	0.6915634658560441	0.8930588601923807	0.8940910289210129	0.017984153878101733	0.922223095232393	0.7499999999999999	0.8627608781358189	0.6392391934614061	0.9999999999999999	0.6666666666666665	0.5958204924640126	0.8791743669242353	0.9999999999999999	0.9999999999999994	1.0	0.9992260944887997	0.9999999999658689	0.7499999999999999	0
0.5371548918053117	0.6977570044262762	0.854144513845815	0.42668041982673477	0.9997472777975835	0.7888700897895591	0.9999999999999274	0.7178030063348262	0.354998257040275	0.5785345555236108	0.8125308636871376	0.23962146320464248	0.714925944869783	0.8329421909027388	0.220829811239331	0.7633069492767853	0.673626481396526	0.5035103766667166	0.5000000000111685	0.8439298804840174	0.6927642091050173	0.7362737950789892	0.7499999999999999	0.5	0.9999961245035467	0.9999999999998145	0.7975204580984057	1.0	0.6423862856194282	0.7163446570932959	0.6666666666667032	0.8988384843987314	0.9999999999995721	0.6666666666666665	0.8918309036153177	0.3134693254310936	1.0	0.5	0.7500000000000003	1
0.25	0.560139647287451	0.7919980674035247	0.41395584602749	0.9795101076786509	0.8632401323822552	0.6945565309211208	0.8055157081177144	0.21218546002105876	0.7314021007844339	0.7422301116127566	0.153730010777903	0.6351019309294836	0.999747273287818	0.7300094660348795	0.25	0.6832557175495501	0.6104680245254925	0.8679762097849868	0.8574587056608167	0.8268045421643492	0.5	0.990573242608981	0.49999999999999994	0.999999379040879	0.8735395278953328	0.7499999999999999	0.7695691377457525	0.5000000024521205	0.7828084882227588	0.9999999999999999	0.7414428143934536	0.5016557042927181	0.6666666666666665	1.0	0.7003062639371629	0.8158471548157576	0.8596796986351491	0.7500000000000279	1
0.36881565255895354	0.7426464662989012	0.8019103366413556	0.4528323142384563	0.75	0.8639930978923541	0.5750020894923539	0.9999999999999948	0.6807735725748437	0.9999942010066221	0.9999999999999999	7.631656204635402e-14	0.08702136292347644	0.6350903281623683	0.8244118240409135	0.8174967645279992	0.8620943747265245	0.9999999999999999	0.6806516830199527	0.5000000008943046	0.8756154408467748	0.7702937551043861	0.7500000000069804	0.49999999999999994	0.8776182129073444	0.613463435959744	0.7500000000000006	0.7528023649277958	0.5000000068658491	0.7027778677181844	0.6666666670384304	0.8458825825666563	0.8060195470584293	0.6666666666666665	0.3265016647651962	0.6692444406545146	0.5758333302341985	0.5	0.7499999999999999	1
0.7289951978244348	0.771646383350897	0.7549216472636746	0.08801543895653131	0.7760371137173587	0.7284898157040935	0.8352169967494893	0.908416769967444	0.29282318657171796	0.766518586256921	0.6666666666669493	0.5108130258325845	0.9999999999982311	0.9999971037821969	0.573987025305602	0.6473613425166476	0.530569424704974	0.7121473948363324	0.7324945307071721	0.7703828773655284	0.8591153889426414	1.0	0.7500000000000002	0.8718806776651764	0.006309337136913129	0.6808063940290706	0.7499999999999999	0.8812446217306859	0.500000000000003	0.6149057973796694	0.6666666667248858	0.7286254226362192	0.748552362943985	0.6666666666666665	0.38971553352532007	0.9999999999999998	0.25000000021376817	0.5581791310591293	0.7774346893851128	0
0.3319952581451221	0.3599187697369693	0.3954525979726107	0.3011333691901115	0.7500000000126228	0.9999999993252957	0.8847930492746703	0.3886669410950117	0.2087246644724345	0.2974954593986587	0.6666666666666665	0.01937158028700156	0.4344311461452456	0.6124690037449713	0.4964467571634878	0.6130105176848978	0.7057844156465723	0.9999999999999999	0.6498782856071061	0.8465692910317322	1.0	0.5	0.7499999999999999	0.5000000012291743	0.9999999999999543	0.899650702948085	0.7499999999999999	0.7987302527449825	0.7938691850968187	0.7105930623233461	0.6666666666666692	0.6481659484166287	0.9999999999999689	0.6666666666666665	0.7151952534646959	0.7943360288944943	0.47043046151019996	0.5	1.0	0
0.9999999999529232	0.30088122421857744	0.3181002661860398	0.5117173394471312	0.8469689511441756	0.1344457833575479	0.7825980566572925	0.7261279268814018	0.5336796882007635	0.29758518174485554	0.933098581004389	0.18544506697602145	1.0	0.4867064724762692	0.5428026508085189	0.6483482629438863	0.6993136098533936	0.6239255081560993	0.8264333360907912	0.7551432927887513	0.908319392360533	0.5859264881793982	0.7500000000000384	0.577598509334859	0.9457781830130128	1.0	0.7499999999999999	0.7614067373807752	0.8324885408214109	0.6478767671404998	0.6666666666666665	0.9999999999722069	0.7366677866562197	0.6666666666666665	0.7534743813884208	0.3795002948616246	0.2503225139614702	0.6287798091053769	1.0	1
0.7237931418960983	0.42033033814656834	0.30275548563130356	0.26178825122129906	0.9880151812521403	0.9999999999246705	0.5812185744739846	0.8634847668662876	0.9999998941084186	0.43375014533361234	0.8113919568525589	0.6472313326767258	0.6614840480955042	0.6170476083171104	0.6391225939003398	0.25	0.05735988288023226	0.7173341859300004	0.6623291966582738	0.8511287985154372	0.8827770344633391	0.5	0.7500000000000169	0.847952287046062	0.8117064830461953	0.999999999999993	0.7500000000000886	0.8492837820658331	0.8053407956280361	0.9999999999999999	0.6666666666667023	0.9999999998754494	0.9227243741546214	0.6666666666666665	0.9502632460700359	0.3081866205472186	0.25000268879067644	0.6621206411187305	0.7500000000000022	1
0.6379303646635555	0.6128105949137418	0.8634909172968375	0.16269125813906393	1.0	0.7643134390369339	0.7682278029797593	0.8787131213766068	0.713456998640619	0.6722219478759474	0.7825646980353427	0.5199861915092802	0.9999999999999999	0.27088341972630126	0.0	0.9999999968982282	0.8452111175478912	0.9999999999999999	0.6969202611944606	0.7951062375235414	0.8409500687231184	0.9999999999994186	0.7499999999999999	0.49999999999999994	0.532530798072226	0.9999999999999999	0.7499999999999999	0.9168673639485981	0.8264074992509012	0.8203510788748759	0.6666666666666665	0.9999999999681113	0.7326548244996128	0.8021338567236036	0.3279457388213204	0.4173139773281767	0.8731884144829535	0.5820264549641196	0.7500000000045779	1
0.25	0.14175638349371178	0.9107716545718773	0.19167293613949812	0.754088820356548	0.669385694896997	0.6603660153007699	0.9999999999988755	0.5676999051240457	0.662025238027262	0.6666666666728942	4.066249644153125e-18	0.6767076205409708	0.6827349763883179	0.7242578834547757	0.5980678743825326	0.4822917158870584	0.9999999999999999	0.582368512086451	1.0	0.8592697278173592	0.898957654918093	0.7499999999999999	0.6119825620939109	0.9999999628117383	0.8249189111786753	0.7499999999999999	0.8655362493756633	0.6712117881106605	0.9999999999995881	0.6666666666666665	0.6715110078533978	0.8548376390004391	0.6666666666666665	0.84723617801157	0.6872246347383484	0.9176120489528012	0.999999919910196	0.7980012736004779	1
0.25	0.07885090261046754	0.959301808162267	0.11835648287599093	1.0	0.9999999960928034	0.9320320759345477	0.8260627516654343	0.9999709130327814	0.6406066770124983	0.9999999999999999	1.945471271632755e-12	0.6023887249010395	0.5961299171118893	0.6325571352596855	0.8747475978871949	0.6716705393869915	0.7594816384965346	0.5000000000008428	0.8954492377763108	0.824871293629644	0.5	0.7500000000102623	0.5000000000006319	0.10754433637779132	0.551331484877169	0.7677273480934186	0.801798352122372	0.849988552744241	0.9999999999999998	0.6666666666667246	0.6925349186061148	0.8649656977146759	0.6666666666666665	0.723565022708507	0.5546004097403936	0.4758918639997859	0.5843433363135537	0.750000000000008	1
0.25	0.687246893315041	0.8652010693811167	0.5019201115739542	0.75	0.5820638681768228	0.880149537205436	0.3914146889495392	0.39766172287696033	0.9999897051204838	0.6666666666676162	0.018576541764136808	0.4751852876217015	0.5922946408022263	0.6847138048084607	0.6065843897270511	0.4528414005010051	0.6210133334762211	0.6436670153912453	0.5000000000092981	0.8976939207382582	0.5	0.7499999999999999	1.0	0.9999999999993147	0.7285123489890362	0.7499999999999999	0.9999999999999765	0.723325928884698	0.561358399017126	0.6666666666666665	0.8147565880297285	0.7777890652626769	0.6666666666666665	0.9184530413514035	0.7748907164906369	0.25000000000011124	0.7000543593974099	0.7499999999999999	0
0.5662006513424116	0.36633082117465277	0.9999999595051126	0.09128339577932648	1.0	0.9067391212876151	0.2935859315560111	0.518896311927135	0.37775391127613794	0.5477247057630181	0.666666666670423	2.048484320382924e-14	0.5619302231258273	0.7195407228781854	0.13342920421834226	0.6167837995509905	0.7780950315664371	0.1922159559577572	0.5000000045573513	0.8459106912059646	0.8815093688327801	0.9649168618940624	0.7499999999999999	0.8865709112372142	0.20934318233347407	0.999999997397882	0.7500000000015173	0.7529405712682419	0.6158308390786815	0.9999999999999999	0.6666666666672081	0.6875178136263301	0.9999999999999973	0.6666666666666665	0.8798994726222481	0.6662951734144482	0.824122366983932	0.5407141994524913	0.9453786841428223	1
0.8084589993417173	0.6516553015482438	0.3138850091882547	0.5780713424942565	0.750966932171905	0.9999999617562229	1.0	0.8794612029755984	0.9999999539637555	0.9999907990759687	0.7618350531574368	1.7813414353643777e-16	0.30189649203214874	0.7669493689558999	0.9992951760145992	0.25	0.0638286322820298	0.5587348273254642	0.9477430207803985	0.7230783822163743	0.3682851415665779	0.7768541402061742	0.8342430192192198	0.8803028527515355	0.00023383225365956452	0.9999999999085979	0.7499999999999999	0.7865621353456325	0.5000000000000089	0.7909900390131728	0.6666666666666665	0.8858082449850914	0.7954004975537015	0.6666666666666665	0.9338500245309684	0.7541518753951442	0.8926261798541856	0.8074848316045582	0.750000000000001	1
0.9999999999988429	0.6061950744920279	0.8806941608295631	0.041565059356087536	0.7555011235914425	0.745428549807866	0.9999999973126559	0.729572417016286	0.8053689290027136	0.47020968009065467	0.9999999999999999	0.13556609994679056	0.9126783196208196	0.7594378695875859	0.6080669892460874	0.5084757035271131	0.3254748974610611	0.5989519990334902	0.8555639464739887	0.8580108740492505	0.8088361648373974	0.7542327587716514	0.8988184027318884	0.8423228685047468	0.7680782165649492	1.0	0.8072653073446076	0.7903707765767753	0.5000000000002227	0.9999999999999999	0.7080423382214762	0.8534148121015731	0.6857024528561741	0.8411218024823486	0.8480774776942696	0.7531771594411791	1.0	0.9999999999940629	0.7500000000000587	1
0.25	0.6951219738634722	0.44681040935191996	0.2889685256618439	1.0	0.9999999999998976	0.757406546068512	0.8630511712480035	0.6689252814622433	0.7171718760478666	0.7784326750293008	0.2952869570145549	0.5965366203037846	0.9999998562001007	0.7891966770303719	0.2588948850513327	0.9999505917539648	0.9999999999999999	0.6382249286112648	0.7941421153009276	0.6795164225038317	0.6077083082248823	1.0	1.0	0.10392539189268349	0.9999999998248298	0.7499999999999999	0.618459398535496	0.5000000000046361	0.9999999999999999	0.6666666666673121	0.6722388200527889	0.9177165215576933	0.6666666666666665	0.7945071065148424	0.768315351135576	0.8310205939937078	0.7767254506382354	0.7499999999999999	0
0.25	0.3085667692737571	0.6242084959638003	0.07785061675961763	0.75	0.9999999999499923	0.6050689143041121	0.38956772334515294	0.43451696656962785	0.29749551888294157	0.6666666666666665	0.2230349858778153	0.7821624655483372	0.8961097275498555	0.36969751063057255	0.6321408732215215	0.7984570249144808	0.9999999999999999	0.7344406505724683	0.8314213620989683	0.8833802882013656	0.9999999999996975	0.7500000000000019	0.7356713304630803	0.023652129994377286	0.8691967376330054	0.7499999999999999	0.7239498868626272	0.6358537756500573	0.9999999999999999	0.666666666667132	0.9999999998534839	0.9527860442244457	0.7822763864052096	0.8063232902568145	0.6821845608361292	0.9441000604796023	1.0	0.7499999999999999	0
0.25	0.7069123026628694	0.8814163370086331	0.14686297011855196	0.799820911048492	0.35671755129587934	0.8344078257396976	0.8195456817904037	0.33968144703791187	0.7415122613155438	0.9999999999999999	0.019475182348256553	0.26987519536552984	0.6184020573153788	0.8203877716021813	0.5594185157874226	0.9999999999999918	0.9999999999999999	0.49999999999999994	0.8823960330117833	0.9000873575931723	0.9434067308322126	1.0	0.5000000721178539	0.05363912965637827	0.9999999999674826	0.7499999999999999	0.867901296089858	0.8732123690684308	0.9999999999999982	0.6666666666666674	0.9999999981061827	0.9033709478780798	0.6666666666666665	0.7310591561277766	0.8495768293464538	0.4537029654383927	0.999999999310221	0.7499999999999999	0
0.7203531637495482	0.7323762795880758	0.6738546490527577	0.017369208946681893	0.7500000002477593	0.9999999999999993	0.9999999999038027	0.398549176656652	0.9997321021071323	0.5870682316392324	0.9660843875305389	6.825186676130023e-10	0.9420669551327522	0.4600950836491837	0.692495559809751	0.6569516887700837	0.22079583946559214	0.5610209921701614	0.500000000037487	0.5000073062910272	0.734318430610584	0.8144282334401322	0.7499999999999999	0.5918217483692847	0.2536503106120984	0.7359095603085857	0.7500000000000513	0.5	0.674255711779696	0.5112282060635479	0.666666666668509	0.999999992074813	0.7361497456620053	0.6666666666666665	0.9999999999999682	0.3092121391712928	0.25000080008061915	0.6012902087891089	0.967737849076181	1
0.6372536378226622	0.33307444608509434	0.3407546146075737	0.062016399336592996	0.9930138041260836	0.8056938255681524	0.9999999999999978	0.8768357185571525	0.34824927753199	0.8709498264941784	0.6666666666673242	0.5883378484639312	0.47436021710061865	0.6086279774215789	0.20775625469004189	0.6806943328173424	0.9992475114241424	0.5044260745501747	0.9349460186069902	0.7312159774599701	0.858106681734895	0.7857179163007842	0.7500000000000048	0.5000000000817428	0.8777307020791785	0.6576932644737336	0.7499999999999999	0.780817776173502	0.6457566228635274	0.5000295587612931	0.6666666666669089	0.5198695277360825	0.936171620795572	0.6666666666666665	0.8271027092328606	0.999999992495974	0.25	1.0	0.9347976775626042	0
0.28528455175681194	2.798657341199815e-24	0.3321657481355951	0.05649169467881278	0.9297361110445748	0.8312432794646659	0.6534107095938586	0.6026730600462089	0.6325771784594578	0.2974953557157606	0.9002635567335753	1.0563897534054321e-15	0.2977067932764915	0.999999999768834	0.6408606721927573	0.25	0.827657085930783	0.9999999999999999	0.7108275864211968	1.0	0.6650349169397131	0.6060722830874135	0.7500000000000152	0.7323409292815822	0.999999928422291	0.9999999999999961	0.750000000000001	0.9999999999999998	0.5000000000000325	0.9999999999999999	0.6666666666666763	0.641768866321293	0.933362542678423	0.7996069456437616	0.36230212699647785	0.7827025288430426	0.9641995390169826	0.5	0.7499999999999999	1
0.3653652894365682	0.3332409718150051	0.39906216084064455	0.15096083349613149	0.852384687451494	0.7204334619209383	0.7042072563653001	0.788447841390809	0.5469430735770092	0.29773994861258524	0.6751273399476272	0.025669426781223807	0.718438007281593	0.27039377685020805	0.5855535742361728	0.9223883887379393	0.4964203584208533	0.431886071245009	1.0	1.0	0.8844549380305297	0.7357833308020721	0.7499999999999999	0.9701416522060842	0.24889497337468333	1.0	0.7499999999999999	0.886637530664528	0.5584364663043743	0.5905560160147861	0.6666666666666665	0.7171802153775154	0.8837977170892924	0.7227441133570457	0.41676661665327	0.7949415370474466	0.6587893464241388	0.5	0.7499999999999999	0
0.6098013843361054	0.3573707320558319	0.9336862863546063	0.010177168080599049	0.8791138353442489	0.3942338168426945	0.6710823277978215	0.4132298487513446	0.5962593281883661	0.2974955016587869	0.6666666666666669	0.06900828302770383	0.8801534370743584	0.7065401676839714	0.32779186202198385	0.8553387341329158	0.496536809399604	0.459555842571578	0.9719712304364104	0.5000000594622551	0.7746130525168725	0.9999999063076367	0.7500000000021116	0.5000012845651437	0.9999999847751129	0.6221614682232514	0.7499999999999999	0.9999999999999999	0.5546877120839228	0.7103832001226709	0.6666666666666665	0.7308789635567489	0.25807472575531104	0.6666666666666669	0.32027789295931164	0.31016348554583795	0.6835578568293795	0.5	0.9133770653846865	0
0.6279156918909186	0.2752092151111438	0.9522222763694648	0.08091182879480317	0.7500000000000044	0.6711422166740708	0.9999999999999869	1.0	0.3185236871196966	0.297495349140429	0.6666666666666677	0.5687802157098543	0.8908744706673584	0.8436838292894883	0.47502108703109547	0.8508286719376781	0.6993439529772563	0.6611935560655655	0.6266030917415497	0.5000168038879891	0.8824972637749386	0.9999999999999808	0.7500000000148498	1.0	0.1421550134092512	0.7432705601424586	0.7500000000000004	0.9999999999999806	0.6570314703353561	0.6070747696050569	0.666666667112528	0.7895417505124875	0.9047516331215869	0.7346856749777168	0.8181995262898409	0.7858985912225124	0.963862177143373	0.8891418711712231	0.7499999999999999	0
0.6327331137144825	0.7628732975227251	0.779619650372787	0.10768659151384052	0.750296422632704	0.999999999998153	0.7082841265608562	0.786374294866626	0.3935362664115561	0.9999999997176663	0.9999999999999999	0.3791147419326932	0.7238598820918518	0.7635028746007662	0.6784130673533363	0.25	0.7940542721779086	0.6013748705754502	0.5000000000000323	0.8591180231540314	0.9012779023113943	0.9999999999995595	0.7499999999999999	0.5000000040604814	0.8779746116398541	0.9999999967577312	0.857540247597882	0.999999999999946	0.5844865840253969	0.9999999999999999	0.6666666666666665	0.6689274979481444	0.7182970111777577	0.6666666666666665	0.8503115171091515	0.31930370204323366	0.7787440220403936	0.7289546129274883	0.7500000000000001	1
0.5246236499908665	0.772209164324969	0.8836843111737543	0.22689347847353716	0.7500000000006233	0.661278109093043	0.7582137759856837	0.6165477233204821	0.3258046735900177	0.2974953180061424	0.6666666666669048	6.315568419832257e-20	0.5193427706871923	0.9999998164415922	0.7568536030959983	0.9101840573912257	0.7194355747941968	0.6133137375128288	0.5000000000000062	0.7963364900834735	0.7200030283169947	0.8966252401809088	0.7499999999999999	0.8480867697981882	0.3328479267522576	0.8928216585740152	0.7499999999999999	0.7334698017059792	0.6947825764530768	0.7506749894627942	0.6666666666666665	0.9999999262588974	0.9680934074152477	0.6666666666666665	0.8810825633432512	0.9999999999998969	0.6517835428959458	1.0	1.0	0
0.7332962859395101	0.4279807994383928	0.8073070142260923	0.1708026083741761	0.8185281627615022	0.8099603070402435	0.25	0.9999999999746916	0.048941136818862176	0.5688659499428472	0.666666666666693	1.8612740665157107e-11	0.95779035160927	0.6579524964383023	0.7243202477625365	0.4954829908657664	0.018568881156830225	0.5081232027130567	0.5000000000000259	0.8154096153507207	0.7433981984600085	0.5882022353833607	0.7500000000031444	0.49999999999999994	0.9079730338524428	0.9999999999954782	1.0	0.7770729334509796	0.7088772523000594	0.9999999999999944	0.8531395625172006	0.8864990642986232	0.746568858655907	0.786544569906442	0.35035440781360705	0.602265737883297	0.9269409995244631	0.9999999999984515	0.9466850257068219	1
0.813757329502569	0.46492237108227646	0.307644256769617	0.6039548406585955	0.7517438042784721	0.9999992868207389	0.5182148607206917	0.8319823697557647	0.9999986583347694	0.2974982069671269	0.9999999999999999	1.019867041589364e-14	0.47385909458247055	0.6533376713967061	0.816022945600245	0.5145537425006057	0.5823180819043129	0.49138016954207897	1.0	0.6868915150889766	0.809818781665345	0.780866312470428	0.7499999999999999	0.875531838421687	0.9161787455275321	0.9999999999909809	0.7499999999999999	0.8910830649938037	0.6102602549975543	0.6287559914826537	0.6666666666666665	0.999999998751361	0.9999999962712471	0.6891391656861156	1.0	0.530973837660597	0.8978327953203776	0.9999999999972257	0.7500000000001799	1
0.5260500986838663	0.7442109365637456	0.8952804634389572	0.12262864654391953	0.7812695498638018	0.2906894358329461	0.25	0.3899437732905577	0.5136567187889447	0.4419272737382639	0.9525306291755609	0.4044199790424462	0.3235998849266739	0.7929002606829167	0.12076124175433614	0.7154645463525926	0.6073421790393134	0.620139409754701	0.5000000000000451	0.7481339506333242	0.7947331056410367	0.6854871334021212	0.9148110406828567	0.6902711693834358	0.3345460372502735	0.7436205202182333	0.7499999999999999	0.7957420364846548	0.5464686416090633	0.6018004441115362	0.6666666666673114	0.7527788424683206	0.8669589598589001	0.6666666666666665	1.0	0.44625273213892247	0.25000003826842065	0.7479468651605147	0.7499999999999999	0
0.2647204425608825	2.1576868644496784e-08	0.9999999998391248	0.060221421762111156	0.7802194782693892	0.9999398453632519	0.4483031819937964	0.4102218484371114	0.00020811565471072529	0.6326036779592474	0.6666666666666665	0.12598147884418956	0.3896370756540729	0.8079042913881389	0.13720107580308025	1.0	0.7923944122282819	0.7640222755693751	0.6747393579334444	0.7852793906662274	0.7698025528076553	0.9999999070635036	0.7499999999999999	0.5000005476272372	0.632438041427788	1.0	0.7499999999999999	0.812303691315031	0.6078857482476241	0.5016832316098576	0.6666666666682868	0.653374781953726	0.9559269419976217	0.6666666666666665	0.8132204756172507	0.30975302852135905	0.3557697774640771	0.7391228207890391	0.7499999999999999	0
0.8329420448798006	0.14791332834340948	0.9999999999998449	0.054784716257696306	0.7500000000004039	0.664495489677248	0.819010425938179	0.3883128009409128	0.4202264136504686	0.831434531607212	0.8155759301001437	0.6440875705026483	0.6570971235243233	0.6667522688380481	0.17996945073975398	0.39993675273409407	0.38953446947699066	0.5979959021823544	0.5000000000000757	0.9109238034856222	0.8866768667858534	0.8199803426233049	0.7500000000000069	0.6148994373929532	0.10604589973379605	1.0	0.7499999999999999	1.0	0.5000000000001111	0.6564614720952864	0.6666666666666669	0.7131335189927996	0.8360786758719507	0.6666666666666665	0.9999999745075305	0.8792277584723196	0.25000000153994917	0.9999999960424842	0.9113256877983492	0
0.9999999988889997	0.5589689673413462	0.9061454138559113	0.03531962511080365	0.75	0.9999999814358943	0.7645045011737581	0.745424930096362	0.5403114186373879	0.298018941772013	0.9999999999999999	6.2732770033561336e-15	0.5538931570339616	0.26917386799119747	0.23760171540697894	0.9999999997455691	0.8280763293099297	0.6992198870794903	0.8298546239660054	0.7603356211948289	1.0	0.9438155695363322	0.7717235455635574	0.5000000000000001	0.7315981616956798	0.5	0.7499999999999999	0.7388989273284998	0.6748534905967967	0.9999999999999999	0.6666666666666665	0.8698519282135246	0.999999999995715	0.6666666666666665	0.8512269897370014	0.7359513350696811	0.8876728522472732	0.9999999999995843	0.7499999999999999	1
0.7892772383301729	0.47676390236892136	0.8014509642668668	0.07709827468349265	0.7500000000000268	0.9999999959904675	0.6722379317117381	0.9266199434323423	0.6646007490007132	0.297495990901497	0.6666666666666673	0.11617102281625016	1.0	0.30010756392936816	0.4336193384573631	0.5630559684334487	0.29873658178154144	0.6352022113672655	0.9076355017187272	0.8598817258302096	0.8507190200351379	0.9559883884368447	0.7500000000000006	0.5000000000124484	0.020872248896565453	0.5241889960848924	0.7499999999999999	0.8216441458880345	0.8863419273375113	0.7194106969911727	0.6666666666681907	0.9999999999855637	0.8654219238501762	0.7025608251686275	0.7730480934004091	0.30764241927950325	0.734505646706935	1.0	0.7500000000000006	0
0.9993668050621615	0.2996170746570535	0.8252788769591693	0.2669034799676049	0.7500000000000073	0.29358592904293956	0.9999999999999998	0.5182717318642064	0.3250577562770585	0.8671337945994355	0.666666666672662	1.5560512790475503e-13	0.19187199320971945	0.9998456653909668	0.6245774605871401	0.7803980548637012	0.6537737251477699	0.798613238023506	0.7497202377265024	0.5000000001887521	0.8951696921622645	0.5	0.84791639722713	0.7785863604646046	0.9999999954083028	0.5	0.7499999999999999	0.7597121785556699	0.7733056080315424	0.6644424498766995	0.6666666666666667	0.7177141365464265	0.4670669120670836	0.7946275868247167	0.7613818591011341	0.8410954804885191	0.25000000000180345	0.5	0.7499999999999999	1
0.419578636684386	0.33995809617394207	0.9050453515719932	0.34215332743289517	1.0	0.0067518056546422255	0.7359278821960966	0.8859017540035914	0.05878003231466624	0.31584638151763705	0.6666666666666671	0.6104747687139205	0.8954178540863439	0.26919925786000254	0.8125594875772137	0.8731413637448449	0.7933240503964055	0.5785466977255924	0.579542652523226	0.7345985542381857	0.7821064159316561	0.5	1.0	0.49999999999999994	0.42962033988780696	0.9263433413689578	0.7499999999999999	0.7018555673591832	0.7729160193997802	0.5627318266847813	0.6666666666666665	0.9999999999027211	0.9561661253540519	0.8034358061759649	0.8808198298146998	0.8059759059572947	0.25000176147713266	0.5	1.0	0
0.9999999999134529	0.1561408234257355	0.6943956343243175	0.0641947962872827	0.7500000000000037	0.615681727643647	0.7699378807183961	1.0	0.622775765751056	0.6031185194772712	0.8880414462282982	0.11943155926100539	0.7718605549253179	0.5909974597648122	0.7861873188937394	0.6882295727964579	0.8229224961599485	0.5611015352509212	0.9066092945720748	0.7592534744047607	0.6638172100874072	0.7460186668871466	0.7500000014779291	0.8037503753971497	0.9136944710778222	0.7867148152225802	0.81363918237114	0.9111702725255265	0.7961405491498121	0.7086545312520368	0.6666666666666665	0.9999995037612086	0.9019673784026266	0.6666666666666665	0.8881334482516084	0.8819137308045606	0.747851030905139	0.5	1.0	0
0.25	0.2758219721517031	0.9999999999999994	1.0444550279565433e-10	0.75	0.8823246225058743	0.8338309052743507	0.39362343889834106	0.9999999990564165	0.7213328135617829	0.9890633211697617	5.626312977616749e-10	0.6169768866324485	0.6759110719572033	0.8048487235478728	0.5836506198378392	0.8306480553084704	0.5379764434238337	0.8047191283688584	0.8639103856714083	0.8967261809295394	0.5081347233533872	0.7499999999999999	0.8569459618018266	0.2830395752049085	0.999999999981312	0.7500000000004562	1.0	0.7678197944514045	0.8400779854345322	0.9871038346698555	0.7516289090316581	0.6372038531035671	0.6666666666666665	0.34291689088813215	0.7267111156897978	0.7110409032677932	0.9999999999991832	0.7499999999999999	1
0.699366715736634	0.38535766833809504	0.8422211796587764	0.12539414774691182	1.0	0.8693582437683388	0.8221945912065662	0.7096757759683333	0.5814016566908934	0.5626828266917209	0.9999999999999999	0.034660402506089455	0.7365000720524246	0.6073864512006929	0.30734850126563634	0.25	0.08164809297714448	0.7208838363436885	1.0	0.5000147794183788	0.6794574020742778	0.7506174309119507	0.7500000000000058	0.8612815831180849	0.00021593583442379498	0.9999999999720538	0.7499999999999999	0.9999999996184442	0.6906710559691169	0.8016817470693722	0.6666666666666665	0.9999997127694213	0.7342853443313225	0.6666666666666665	0.3205867894529569	0.5960426316609966	1.0	0.5	0.7499999999999999	1
0.42180769803156193	0.6960314053095532	0.8119562759965568	0.07979320760367381	0.7698822915731454	0.5659863606350082	0.3229419852036459	0.8763625447689728	0.7109677448205891	0.2974967652807428	0.6666666666668936	5.223802014870256e-16	0.553412544636447	0.2735233130413875	0.6036639152284732	0.28166500935858485	0.7734540512742765	0.8076045462267052	0.5000000021806262	0.6181512811341244	0.6143475812897116	0.9999999997662391	1.0	0.8841537544000992	0.32990202838053234	0.826916074916043	0.75	0.8885331783989413	0.572751023499831	0.8859314055549308	0.6666666666666665	0.6228892993110643	0.9322759300678102	0.6666666666666665	0.9146783539286603	0.8854781604828198	0.9301758661948386	0.5191754572098157	0.7499999999999999	0
0.7083141536728159	0.3107713230691848	0.6931198142987802	0.046937348798275706	0.9462995683977311	0.9999999999999383	0.8691128209578722	0.6116915350731011	0.049887044488671574	0.6168024242362069	0.7482601534150137	0.6574758069987703	0.22980908118868063	0.27393653259054523	0.3303416251240699	0.7401280855471116	0.2183721046037608	0.766325599834726	1.0	0.7834792380271279	0.8705342993305603	0.7031662470905153	0.835406395460468	1.0	0.018979150881702322	1.0	0.9165981486762965	0.718968826753943	0.629335126355171	0.7458239629031731	0.6666666666666665	0.9999998643963461	0.4819461174076981	0.6666666666666665	0.7751208131910079	0.7806724656137876	0.25001424601302713	0.7688308650561538	0.7499999999999999	1
0.5242576997059749	0.6451611583255114	0.8665169461483726	0.020359529367111905	0.7500000000002511	0.7514482112575138	0.6251601177868691	0.3909110256940298	0.04521760277339726	0.7399161105637938	0.9541874866321023	0.11929756390561154	0.7831869135905113	0.6980491067364567	0.6892194756359941	0.9136836777993053	0.4486219081593086	0.8469036119769744	0.8652780624347508	0.8029760579960314	0.8255229479968816	0.7813696873100896	0.7500000000000283	0.50000000028541	0.9999991132730341	0.6825025783622946	0.7499999999999999	1.0	0.7050330071228266	0.9999999999999999	0.6666666666666761	0.6210989791041417	0.9999999999995381	0.6666666666666665	0.7496069660973047	0.7150581782476557	0.44916230783895617	0.5	1.0	0
0.25	0.6502274937876666	0.8178347100394866	0.054093672114472635	0.7500000000012039	0.9999999942121037	0.6497194498973795	1.0	0.9999837901744473	0.5903973110573697	0.6666666666672897	0.1735215791974706	1.0	0.6182829471966147	0.3704409660965212	1.0	0.4261911948667107	0.7803496673608923	0.5000000000000002	0.5000000082709485	0.9042944575415162	0.6479957360986355	0.750000000000002	1.0	0.57552182010519	0.8632004909088764	0.7499999999999999	0.9999999999999988	0.5000000000000572	0.9999999998808085	0.6666666666666665	0.9999999999893279	0.7761217629914272	0.6666666666667105	0.8539794932646821	0.34250920028237464	0.9202329260086184	0.5535537912166373	0.7499999999999999	0
0.3830848044169869	0.2807148598353054	0.8937692727443841	0.18439032193982893	0.9879868330350794	0.9999160650655562	0.9999999999967639	0.40352721419869725	0.503012999487507	0.7840436623517663	0.6666666666666665	1.0870470189519999e-17	0.9999999999999892	0.5846622792177435	0.8196580388433194	1.0	0.6721571619813391	0.788367916942325	0.5000000000000112	0.999358514176913	0.75500000159	0.7240425304947186	0.7499999999999999	0.49999999999999994	0.7151120090042664	0.7605505273868831	0.78874168489353	0.8848408457123463	0.6688194532623503	0.9999999999999999	0.6666666666800086	0.9999999999988514	0.91418283060871	0.9666546034304959	0.33723714842479624	0.6739218447116462	0.9008409561213145	0.5	0.7500000000000001	0
0.5211039301054226	0.3389330807062917	0.8795437667098007	0.8217227822166274	0.7530100976893584	0.06820086346088518	0.7788401611557563	0.8386886232535107	0.3030486616398797	0.6958613685278627	0.9999999999999999	0.23004120878236248	0.6339858171763634	0.3225577292670021	0.5783859532149417	0.4779819914464698	0.18673486882969276	0.7966899834675822	0.5000000000000879	0.8707042458918673	0.6870829124227804	0.8770743574883721	0.8523944744709859	0.49999999999999994	0.0003240567937097391	0.883834185284485	0.7499999999999999	0.7127738393619114	0.7415821931292206	0.8746776258881808	0.6666666666666666	0.9999999785966305	0.766827085898588	0.6666666666666665	0.5090209141432538	0.31342181445293693	1.0	0.5	1.0	0
0.9999999997784528	0.7897647587485815	0.3027513265395978	0.2568420982659439	0.75000000000015	0.8067167414125135	0.8257213319380681	0.6535940658168613	0.37173851368572314	0.2975803421507202	0.7301268876649502	0.4690387029585607	0.7007381409954697	0.28515744250067376	0.5747188410236317	0.5218324764211537	0.8515737341233466	0.5952852179772852	0.500000000068191	1.0	0.8898205876286517	0.769057099278106	0.7500000000149157	0.650621893274253	0.0002347942745914445	0.9306590244814973	0.7500000000000138	0.7930198297531931	0.5000000000000746	0.8257137644431456	0.6666666666666665	0.9999997280439497	0.9005730498261153	0.7215166526100807	0.9140526187022728	0.8612602537860363	0.8470109857055049	0.5	0.8116821746463768	1
0.9999981895223022	0.1274581822647025	0.8060079922717132	0.12170575777471714	0.75	0.7319094871127372	0.665882936089019	0.6448206944806234	0.3898502011727005	0.5826219338620497	0.9999999999999999	2.018197513360994e-13	0.8033627072940992	0.9999999983362875	0.20459362738826917	0.8694971104845785	0.5599311580275799	0.9999999999999999	0.5000000864982982	0.7090770797508057	0.8878001810222889	0.9305041440005448	0.7499999999999999	0.5000000000106393	0.18355036425435314	0.5486475063567255	0.7499999999999999	0.8126764269554384	0.500000000009268	0.5792755984701012	0.6666666666893277	0.9999999999982847	0.9156265938474506	0.9535746863964876	0.9378177411513698	0.805657496654963	0.8203012204954171	0.6107833392266206	0.75	0
0.7572042195556764	0.3798292146146257	0.3915233402355194	0.7531146205643817	0.8853649666758215	0.6831588496840557	0.6564352155541731	0.866733039065478	0.9999987434757489	0.5904372934943927	0.7726771877025925	0.012200877511615034	0.9696443189803351	0.747159906391216	0.14014242869146112	0.944768977114096	0.9999990554851508	0.5892946298021773	1.0	0.7711450826797456	0.8020355351893191	0.555840102803233	0.8129748728388951	0.5000000000000001	0.9999999999184962	0.7244825247639096	0.7499999999999999	0.9999999999999911	0.5000000000008551	0.9999999999999999	0.6666666666667049	0.6767112490679842	0.8985585541642876	0.6666666666666665	0.38301692496096706	0.8176064545187549	1.0	0.6477409030336236	0.7500000000154119	1
0.9999999880893603	0.717472929472382	0.9999999905897534	0.7417046723008451	0.7513747498851466	0.24492690884808674	0.5289867567379535	0.9999999999999944	0.5850795547614827	0.29750100719835326	0.666666666705882	8.661679951481811e-13	0.08323233123078977	0.6253553081344456	0.730034782581045	0.8854930423205354	0.9999999999999998	0.4328923206674029	0.6879526767307713	0.7425769209938209	0.15050242176600648	0.5977059934779261	1.0	0.49999999999999994	0.7863633099047485	0.5637859569000807	0.8435031744515267	0.8481154294648271	0.6095002568874156	0.6030327774333173	0.6666666666808098	0.9999999941005208	0.6887885302720953	0.9999999999999999	0.45206619742922305	0.8341862620752717	0.7548098158040146	0.5	1.0	1
0.8197176414499843	0.3138464822833305	0.9999999999988382	1.8206985720489728e-15	0.75	0.26355605494327844	1.0	0.8319042208887741	0.07802949661054899	0.2979473288029859	0.6666666666666665	3.8818795197571174e-14	0.4447807772227941	0.26918293221426504	0.5437996576256146	0.6513554344313465	0.2744158041255803	0.47127352844709613	0.8017455815897723	0.6792352874374521	0.8857930508109791	0.6971484692912286	0.7499999999999999	0.8161031041143336	0.2908252546886114	0.9999999999999992	0.7773499821422215	0.8027470539703652	0.6809781345212049	0.7469261466888519	0.6666666666666665	0.7144868642826904	0.7890045552363393	0.6666666666666665	0.829185180578567	0.31143215164489024	0.9338550734623189	0.9999999999999953	0.7799296367962667	1
0.40588186868495313	0.2668624330980538	0.8209867329346702	0.25899475903465785	0.992487227377346	0.8356197378247058	0.7117761959119131	0.8802342257464051	0.3184153031285286	0.5463089813698517	0.7358071604645412	0.5302712135597712	0.9280035201886784	0.683526043215188	0.7373319492121118	0.7824221658654648	0.6384062915223611	0.6159769086961726	0.8312664152678637	1.0	0.7349179866761573	0.6343191180411945	0.7499999999999999	0.6254746829863679	0.0760093221055424	0.819342843461655	0.7499999999999999	0.7921679455637547	0.6469819187621333	0.5450534615570576	0.6666666666666665	0.5210496506769499	0.9172687420757445	0.7426397135681975	0.443032022836342	0.6258404350780649	0.8281918865610125	0.6114204543606965	0.8739020917630284	1
0.6810625075843075	0.547577238952239	0.7135688157747149	8.02465449642564e-06	0.750000000000098	0.9999999857001437	0.8684490198319632	0.8805602134458057	0.44287052703538565	0.6009048174170564	0.8423968209904475	0.005562705419885539	0.5175298532976066	0.8844305477832708	0.6282862592086501	0.5496321032835105	0.17480218780032145	0.7093253668435748	0.6296403549017547	0.7764241142817387	0.48366077401557506	0.9361844499892792	0.7499999999999999	0.8248655576632268	0.5235226132180781	0.5498483736436545	0.7592605163642728	0.8873608926452603	0.6974168000651336	0.9999999999999976	0.6666666666666665	0.999999999890391	0.8858258095907666	0.6740047537281691	0.9462786752020911	0.5916507734222859	0.2500000000000021	1.0	0.7499999999999999	1
0.289991204686741	0.2770584601010855	0.9999999999997737	0.5141618119031703	0.782710528906029	0.17678681119674564	0.6075088834991804	0.7561931866226923	0.7541585092290352	0.7489272236065732	0.779594612106368	0.3981880083141302	0.3296414424419064	0.39437039227871434	0.623806466533222	0.9999999740659019	0.6289297185790672	0.583336425810582	0.6230631216290486	0.7735483780518678	0.9999999999999488	0.7823219813347225	0.7499999999999999	0.8283003419089998	0.3491821494194208	0.8291769708705763	0.7499999999999999	1.0	0.8583276941617307	0.7810976534453582	0.6666666666666665	0.8686239682168817	0.8429732938120051	0.6666666666666665	0.8778394527804809	0.7295540012072032	0.25000000000055755	0.5	0.7499999999999999	1
0.25	0.32453583092978716	0.816328816300344	0.020318730456875933	0.8808708380574265	0.9999946348393066	0.7576654829744487	1.0	0.5955925416021264	0.5460362611770265	0.6666666666666666	0.02340081750665764	0.501603711843935	0.6048526256195768	0.7387960275202299	0.583176517813916	0.7143007900407341	0.43881477281123615	0.5000000000000001	0.7735468935078174	0.999999984143989	0.9999999999998583	0.7500000000665398	0.890953567119565	0.8096838111657367	0.9999999999978367	0.7566648081454777	1.0	0.5533215252918607	0.8341637244539852	0.6666666666666722	0.8673093058834516	0.7533309142162963	0.6666666666666665	0.5098229733577996	0.8099277944675153	0.25000000000003153	0.5	0.7499999999999999	0
0.7591697341142278	0.3345539173020455	0.6232588105341217	0.039913089589561336	1.0	0.29025650655971513	0.9999999999997431	0.9053500398164182	0.3323415490133352	0.9999058660688114	0.6666666666667467	3.3908352944116696e-13	0.5927826292141104	0.7261545003738523	0.5406871416306527	0.6499240487208877	0.4380233498655865	0.5790503337937181	0.6973977116780111	0.5000000172877431	0.8282559401377544	0.9999999995923762	0.75	0.50000000009288	0.9999999999440153	1.0	1.0	1.0	0.7198399755489873	0.9999999999999996	0.6666666666666665	0.6167076775377209	0.9081254511374515	0.9509947489974884	0.4794398445924727	0.878279548874431	0.25000004042719554	0.9999999969710623	0.8400438637968028	1
0.25	0.3726027227740519	0.9032129668545785	0.11914649158665944	1.0	0.8677021465497866	0.9999994535541998	0.9999999999995167	0.6821852159803066	0.5342335861998271	0.6666666666769914	0.2680503657457146	0.9211229863559044	0.5456347320000485	0.39093350199926274	0.8382731109852751	0.08513517366984931	0.7079617982058679	0.621341545291057	0.5000001878560646	0.7518867686961982	0.8730710783643253	0.7499999999999999	0.5595737369030083	0.44487548444221114	0.9999999999994563	1.0	0.7573213113820905	0.5707863013669037	0.9999999999999999	0.6666666666666665	0.6036188423841429	0.7628573648247047	0.6666666666666665	0.8207271515897634	0.3075013169958439	0.25000000607662004	0.5783804489629708	0.8334867828290164	1
0.6649817055618422	0.5440633793305678	0.7841351965939736	0.10643497023568997	0.75	0.9999927088390743	0.6740840867790941	0.9999999996906594	0.5652969710836487	0.6443352128926302	0.6666666666666666	0.646411410306674	0.7627268509929908	0.8339782989061936	0.6733806876414585	0.25	0.78863759943261	0.5579797713457337	0.7394777656930889	0.8238577290037784	1.0	0.5413099366225049	0.7500000000011202	0.49999999999999994	0.41464606086755446	0.7787354120959764	0.75	0.8127279547522211	0.8484525223912649	0.5928068924261367	0.6666666666666665	0.5220471372405614	0.871289833205226	0.6666666666666665	0.8818436649883032	0.8629585178768914	0.6646729312198859	0.5	0.7499999999999999	1
0.8811027488963709	0.637880944385715	0.9999919144823347	0.1448541677276285	0.75	0.12016631188468642	0.9471399503987272	0.7393018396873929	0.5382245216832587	0.38352509956194214	0.9999999999999999	0.053108326582807196	0.2480380459887712	0.7308242412231583	0.8054946119807175	0.47607871881706476	0.2223853544115165	0.3974073312997479	0.6987295968469099	0.9965833421619031	0.9139235545451161	0.9999999999999989	0.7500000000011409	0.5000000001477265	0.5296024118249776	0.5827747819130645	0.7846191784619381	1.0	0.5760451267256674	0.9999999999999998	0.6666666666668081	0.9999999990172828	0.8962710439138141	0.8667568647780072	1.0	0.83649241595428	0.25012308930054783	0.5	0.7499999999999999	1
0.6156401004888614	0.5963574869923483	0.7276609652192768	0.0043008288326237	0.7606465216802006	0.9999999999556821	0.25	0.6954256509265998	0.379039223049412	0.38085105788127765	0.6666666666667355	4.6536309056087435e-17	0.8440094869272434	0.7617545072743244	0.11443221246823096	0.5692695659597188	0.8221410109434121	0.9780771097184005	0.5000000011240087	1.0	0.8445632429634206	0.9999999999802968	0.7499999999999999	1.0	0.999999999950096	0.9191554375330383	0.7499999999999999	0.7764432093938278	0.49999999999999994	0.7941498456302034	0.6666666666666665	0.6573997561143378	0.7041196259393053	0.6666666666666665	0.9723324681259435	0.7360600982626315	0.250000399981708	0.5	0.7499999999999999	1
0.9999998665744195	0.10855073498888372	0.9239293025639876	0.41366259451093934	0.7500000000040322	0.48738094365176454	1.0	0.7745766928712127	0.5764130027009291	0.716386862347618	0.666666666702142	8.786908497913009e-12	1.0	0.9999999452259875	0.6801431205622699	0.5502431568954941	0.9999995881663997	0.47073467068610975	0.500000000000599	0.9420270195308958	0.6546888612525104	0.7485806247161451	0.8415893878485523	0.7099242627406935	0.41914687849416427	0.757644097452238	0.7499999999999999	0.7675191648160501	0.582824717888597	0.7387141328500257	0.6666666666666713	0.6638745053076797	0.7939281100056027	0.6666666666666665	0.32266059780333817	0.8836030325292904	0.8594291026242313	0.5705933657453419	0.7500000000000064	1
0.25	0.820371884102405	0.7433906446779024	0.06287417049206286	0.7575484564167262	0.9999866750620863	0.43680543299427166	0.6955622552513084	0.028787169867998504	0.2975070885091137	0.666666666666667	2.4454834170315423e-15	0.6467124134099625	0.6404625254716689	0.7178647084621219	0.8660856322721842	0.03067661289430517	0.7721295232727845	0.6362108161830855	0.5000003059347377	0.1936663219181901	0.9361927623474022	0.7499999999999999	0.5000000064900081	0.09930088350621413	0.5	0.7850612258838455	0.8913804927189403	0.559981842736798	0.6981513649647045	0.6666666666827287	0.9999999985513197	0.9470934593352238	0.6666666666666665	0.4727718749898404	1.0	0.5937397708109518	0.5	0.7500000000011877	0
0.3019820987388651	0.5724717625689143	0.8230460190967415	0.20885198907732969	0.9876352445410885	0.9999999999995683	0.4739387068805384	0.8155777716319534	0.9985150369872906	0.29753759682182457	0.6666666666666665	6.049120016539557e-14	1.0	0.2733298536683311	0.7296820158571694	0.6206975847078414	0.49386533050636144	0.9999999999999999	0.7530716738300707	0.883798880350654	0.2785502543680524	0.8671686131680808	0.7499999999999999	0.5000000000000009	0.18612854090943542	0.9050532890045878	0.7499999999999999	0.8550950288174521	0.5538874842678602	0.7014342434291602	0.6666666666666793	0.9999999999253715	0.7530179294561031	0.6666666666666671	0.4313166530626069	0.7578514224466282	0.25000000260552885	0.5	0.7499999999999999	0
0.4558753375773816	0.13468555971088134	0.327211919123685	0.021393090853526333	0.9999230192409971	0.8221089122851265	0.9999999999992095	0.39534063150886684	0.9999979000253939	0.29749922525395417	0.6666666666666665	0.4895945331822171	0.610177800993779	0.5783321100243373	0.19832498605326018	0.5472597238827406	0.9080049526018353	0.596542371585868	0.500000000028021	0.7485655577119513	0.7614404047763265	0.5	0.7499999999999999	0.9313599400269184	0.9999999999999896	0.5	0.7499999999999999	0.8958895683838747	0.6712778818551163	0.56737849485206	0.6666666666666682	0.7235813283626442	0.999999252933391	0.6666666666666665	0.8648703475567119	0.7211538879533479	0.6120121186689033	1.0	0.7723162349679392	1
0.6898112205916144	0.5911341326593004	0.5044945849509146	0.6191521027964244	1.0	0.6285849548281631	0.8550016165258085	0.41200564719935484	0.7498165388962138	0.5964306323791909	0.9999999999999999	0.47412523215769636	0.8279181754911221	0.2726746294391018	0.7763670771295503	0.9999999999955052	0.05782024027178712	0.459939300890051	0.5000000234193345	0.8203969231995882	0.8708033970328826	0.9999999999996306	0.8645650172007537	0.6922554228221385	0.9998273065317225	0.9999999989596905	0.7499999999999999	0.9999999999999994	0.5000000015103282	0.5800724970178001	0.9999999999999999	0.9999999999663748	0.4296686797902084	0.6666666666666665	0.7058772843173335	0.862558516957705	1.0	0.9999998148161462	0.7499999999999999	1
0.8306522741566245	0.5798005777088155	0.8014331751457385	0.9170738076056266	0.8785958581614115	0.33300267154591007	0.9999999975832197	0.8693031599663201	0.9260758339939246	0.999999989120117	0.7636605184052839	0.02754782258482049	0.5286078175960577	0.6334692183414643	0.4305303284205847	0.8096496330286933	0.4798753740444207	0.7981083137206917	1.0	0.8570548277839218	0.773866401474141	0.6479954594181108	0.7499999999999999	0.5000000047788159	0.8831462990007969	0.8970300389884169	0.7500000000000001	0.8801747428839274	0.6663266032020008	0.621165000577877	0.6666666666666665	0.9999999997348821	0.5835555179030714	0.6666666666666665	0.9999999999999996	0.7885248396070023	0.927186329539364	0.6216838145989954	1.0	1
0.6374950510808723	0.6062901580251118	0.5763581454486846	0.13412821361218727	0.8310698570938415	0.9999999998773318	0.25	0.4009565709706717	0.6741773535143329	0.5130935502999319	0.861180254494925	0.3637794929846165	0.47917861461571937	0.27930217897850357	0.6544016667982668	0.5311158425569045	0.5578810702765045	0.6377754408767817	0.8171025364339709	0.797452393761731	0.3358290704282117	0.5866521346250224	0.7500000000000011	0.5	0.26807895192541775	0.8025928027083941	0.7499999999999999	1.0	0.8213011172224258	0.9999999999999999	0.6666666666666665	0.7269861422926336	0.6315966649385107	0.6666666666666665	0.999999999999948	0.8244336110523958	0.7689170417202953	0.5	0.7500000000000167	1
0.5384116807818946	0.3305922062074014	0.8979855563072654	0.4507010321000438	0.9999293844189961	0.7750678486402437	0.9999999999306262	0.9251284192497021	0.7769477973673367	0.6361691976147396	0.9671695786669741	1.806227990355586e-12	0.29511717058419434	0.3106906508042935	0.6438536584676384	0.5256102866733823	0.6378042072494203	0.9999999999999999	1.0	0.8156342226342976	1.0	0.7210843887756208	0.7499999999999999	0.5000000000004948	0.4475103964187934	0.9999999999999757	0.7499999999999999	0.7665925069573292	0.6564372971155796	0.5642686967016934	0.6666666667227267	0.9999999999947407	0.6711513911624222	0.7295718392108528	1.0	0.34828411051920605	0.7638870884383481	0.7112075335295784	0.7500000000004937	1
0.7539062870267362	0.7272132980235795	0.8870477222812096	0.1435997007354707	0.9991761548640482	0.82323526878379	0.6166984931065451	0.915521529969316	0.2581404577563487	0.29749612142888465	0.8004600050787797	0.5294665294557335	0.9999999971868644	0.5768337182904821	0.6247505108308383	0.7917799447284585	0.9999999999999596	0.42229013328252485	0.5000000004528988	0.8499778083991115	0.8076769172024452	0.6819376409771869	0.7500000005582388	0.5000000000001933	0.9999999999999944	1.0	0.7499999999999999	0.8655688487631866	0.6145401278088622	0.754768979695104	0.6666666666666677	0.8324947339638737	0.6444822372913958	0.6666666666666671	0.8991985427255015	0.30791895004749525	0.7560708914028162	0.5818260947608005	0.7500000000012172	0
0.5399176550914592	1.0	0.3105834593276213	0.11253097611904046	0.7500000000384296	0.7559089491022983	0.7546666964135027	0.8810524923962588	0.3702984251094059	0.5718719833042405	0.9999999999999999	0.030027369960747112	0.7832847657012081	0.8119330676662867	0.16047499789067807	0.41474266732480236	0.8120014548048834	0.49721067253341356	0.5000000000001764	0.5000005447459145	0.9999971782211011	0.8773500714910147	0.9008387622518429	0.5000000000000006	0.7001967823159403	0.9999999999999986	0.9666871180438354	0.855123059206445	0.5427150380179736	0.7750851099127696	0.6666666666667582	0.6095267141191736	0.7403146214773417	0.6666666666666665	0.41444885549764165	0.30865980637466095	0.7980422324506637	0.5	0.9727863452421359	1
0.3349367682443476	0.3055503304003099	0.9005767377655747	0.012978431354093533	0.7500000000000018	0.6656614758731617	0.7991498242527357	0.4088396778907893	0.458400841261943	0.7625809722510041	0.6666666666666665	0.4270045418731351	0.7099967470753439	0.9999999998015665	1.0	0.302710257636162	0.7399070700308599	0.5814742981759182	0.8101657295495399	0.8029411535297011	0.999999998516285	0.5038637816017026	0.7500000000007468	0.5836608460110426	0.0029985475290491056	0.7081430010468285	0.7499999999999999	0.5881453850045072	0.5000000000000531	0.754557178809719	0.6666666666666665	0.7065471999335674	0.8913900909332408	0.7259358983857365	0.8232954376645006	0.6311311746040017	0.5027459932275278	0.5	1.0	0
0.4312706544732252	0.6339139033705479	0.5891621498266904	0.5296584569709405	0.7500000000000216	0.8373874797159666	0.8385600587892585	0.7360992018974295	0.03238194212852399	0.5520032931757612	0.9999999999999999	3.622121761108908e-17	0.7071277421089456	0.7210168659775558	0.34205970424999627	0.4047683033438819	0.8644762181248282	0.5806620549330568	0.7395066437761715	0.5000000005494084	0.8537402910262732	0.9181230482653492	0.9684554373188607	0.49999999999999994	0.728544556357276	0.84960684853035	0.7500000000001742	0.8389352466349294	0.7060880569766247	0.9999999999999999	0.9284821925267341	0.6742448151231776	0.9388428624321914	0.6666666666666665	0.9151707084364629	0.7883837357867018	0.9265378762370329	0.9999999999763866	0.8891481421303093	1
0.25	0.5938967363397423	0.8511929182931173	0.02498860553185665	0.7500000000000002	0.6141556815801056	0.7977756492399117	0.8343849269011124	0.06951673529935543	0.9999999958182655	0.9999999999999999	1.6402559711636763e-12	0.8725709532092419	0.4525341762670525	0.6088719583573595	0.9999999999907883	0.8040632507781879	0.7595776834418504	0.8908378091470097	0.8540137933300864	0.8677845378958904	0.6527908158236058	0.7499999999999999	0.8456300684778841	0.9999997883833904	0.5	0.7499999999999999	0.8928450457137279	0.5000000000030297	0.8049047929616869	0.6666666666666665	0.9999999999897995	0.7753548301681858	0.682606855013918	0.8533380947457878	0.7138625904098348	0.8689583043430408	0.5	1.0	1
0.6603057549795968	0.5986657086641277	0.30835411142529573	0.490815596201757	0.7500000000000006	0.9999953365005649	0.9999992625549319	0.7297252443703149	0.6475538638457673	0.2974992156608647	0.9999999999999999	5.946658818853803e-12	0.8085228257956423	0.7951278783626033	0.08849850817265183	0.7564373423117678	0.0	0.7505254732652356	0.7157555350673176	0.8125562357194691	0.49391300451647435	0.9999999999999999	0.7499999999999999	0.6255212721572524	0.00021687869428011476	0.9999999999987713	1.0	0.9054057338329946	0.6001460970534674	0.7018121821373248	0.6666666666730447	0.9999986624938226	0.8003812594271426	0.6666666666666665	0.8431454192169799	0.9999999999742627	0.7857283753391072	0.5	0.8398271275710755	1
[truncated: 441 more rows]
