# Supplementary material for: Early detection of occupational stress: Enhancing workplace safety with machine learning and large language models
Source: PLoS One. 2025 Jun 2;20(6):e0323265. doi: 10.1371/journal.pone.0323265 (PMC12129211; doi:10.1371/journal.pone.0323265)
Supplement: S2 Dataset — (CSV) [file pone.0323265.s002.csv]

JS36	JS23	JS35	Household income	JS33	JS21	JS17	JS11	JS24	JS26	JP4	Sperm quality	JS5	JS6	JS15	JS4	JS7	Educational level	JS20	JS14	JS22	JS29	JS10	JS12	JS2	JS28	JS18	JS25	JS8	JS31	JS30	JP6	JS3	JS32	JS16	JS13	JS19	JS1	JP5	Occupational_Stress_Target
0.6681312466652963	0.6347153212618233	0.7947023567724709	0.34807879534944913	0.9819388252004586	0.22437944114810493	0.36446334304876726	0.4144529218093188	0.621980152229071	0.25	0.6910634648815248	0.0	0.5986803297003193	0.7708251683190107	0.28926176421816624	1.0	0.7314719990928037	0.7464845645669123	0.717806821078497	0.761128789567046	0.817486338811754	0.7430232441251824	0.7545751361661249	0.7292162946011131	0.8718393305641019	1.0	1.0	0.7782710871142003	0.25	0.5360472315150826	0.7006297081202489	0.7735679951301554	0.29099581116430595	0.6752225463341716	0.7102832768883476	0.6766555775244694	0.25	0.9705272473816601	0.7669285709245519	0
0.25	0.5550660939868688	0.43076097660440293	0.6483410120125211	0.75	0.0	0.7110255704579538	0.7654398146675798	1.0	0.25	0.5761196765978578	0.18401150522466686	0.20710595509184093	0.9756508239347175	0.8098774157071371	0.8989724223525032	0.6905876011194625	0.7387781411295314	1.0	0.6595448873372771	0.503376207375007	0.764987595777422	0.8303394466905544	0.8227791965836636	0.12569649888087187	0.7759146606430871	0.7825124837615242	1.0	0.7343520848284252	0.9999999999999999	0.3421806689843153	0.7938416375837672	0.3466686678897961	0.6394965527845373	0.7460645206331719	0.7611041248954632	0.3369542780808987	0.7868201951661921	0.7942464088937491	1
0.25	0.42817575432766064	0.7610435191685687	0.20086974299450533	0.75	0.20697183686965287	1.0	0.7520132339790955	0.5873356052909285	0.25	0.7651649567193691	0.7142857142857142	0.2743889531943209	0.7846501793669801	0.7625376688670658	0.7011968744085553	0.825485897757606	0.7329159094965927	0.7836488763397352	0.648266747190662	0.4110163448638492	0.750855131670195	0.964429781241344	0.7367174238970413	0.8475851050237788	0.7703815471449512	0.9833741285406108	1.0	0.4168259088511663	0.9888747699346608	0.6500117007518099	0.9694361419878025	0.5160143803681834	0.6429624460843392	0.7081677725670669	0.706885157128363	0.8041099308330408	0.700313918348006	0.7737895589456625	1
0.6949030788541268	0.5680779110721204	0.7575024358842011	0.5070337852454488	0.7953981445084877	0.34945204966665294	0.47739752136870267	0.7593319881838855	0.6990155591005416	0.6534566434140181	0.6397580103866429	0.0658225487017434	0.99349769769769	0.767863034728714	0.31727211344917067	0.7761619040715549	0.8271906116941391	0.4149667633221274	0.7969546634154346	0.514127434847082	0.8083458524850542	0.7752027790152237	0.7268639106589669	0.8812418990483377	0.819808218944845	0.951420017142609	0.7299499900310545	0.7327475689705351	0.452257294461634	0.33333333333333337	0.9986000504369297	0.7715882747214031	0.32795062279825693	0.9802977334506598	1.0	0.5917524355780307	1.0	0.7988225966522919	0.7355991014181973	1
0.25	0.5918052847988591	0.8599605127541166	0.20009054247433333	1.0	0.7204768792398746	0.39502466192972396	0.7516857988504145	0.8405155472346706	0.7551952558377644	0.7003521980363885	0.17500938285066628	0.558948760666369	0.7492979425793602	0.8053651621434404	0.25	0.2989757450216478	0.7029489942384669	0.28214797573133144	0.7535795182544323	0.7619763182514916	0.9653945994542387	1.0	0.4608294612547285	0.2681765383687161	0.7444220510745606	0.7477124689857186	0.7487699797478801	0.25	0.9516368710450214	0.6948166233568189	0.9876545806785929	0.9971479116110501	0.6187374336442689	0.25	0.41481087946808504	0.7597750083847665	0.7821099515770947	0.7664323824793191	0
0.7598785390369042	0.41901498464722425	0.25	0.8480986233037029	0.8383993189554925	0.6969332884365756	0.7008418247612379	0.3407061675732067	0.0691390905901281	0.25	0.7006325550430836	0.11983546489176236	0.218103774381134	0.7338948031400299	0.9511068767626534	0.25	0.4580834452123711	0.4675648895597681	0.5775698606349683	0.7916618940865289	0.0	1.0	0.5677940449828741	0.8723196407863003	0.5308758525976289	0.7317010662481414	1.0	0.7753634241970374	0.3343357251150515	0.9999999999999999	0.6621039073884751	1.0	0.0	0.9999999999999999	0.9377742829491347	0.25	0.9478340388555554	1.0	0.7938147216262521	1
0.6159949327467212	0.7426696600911739	0.7738195626197143	0.13262601982046024	0.9269226502620593	0.03959153627595943	0.9145829770493228	0.8329396901909396	0.824347492149119	0.6751293107691527	0.6443153274977113	0.6540104118545719	0.3877252909548455	0.25	0.6014754789304332	0.6829852922667335	0.7953693252812634	0.4835378915600984	0.4481681852523523	0.6579074045176487	0.780911889898731	0.734555975899026	1.0	0.7689836984294927	0.4217718157189587	0.7553894666073521	0.7599437860897448	0.7557865105795692	0.25	0.9516788827442398	0.6711775796056951	1.0	0.13433413279660786	0.6202624171677147	0.7439455999278042	0.7062723777224392	0.8231246710031032	0.5	1.0	0
0.25	0.8316198766794918	0.7529413261942346	0.11362566991370487	0.9615459058559648	0.15761396536576155	0.9401934638778748	0.42974191904791326	0.6581648246215416	0.33048778548391367	0.6932693449880474	0.16517962111295686	0.40989698196689744	0.7390789885004487	0.27850230621232397	0.7702216030051746	0.29581173724645576	0.4422176517848585	0.7357519061553316	0.7503809118913504	0.6401130175620975	1.0	0.7961486923437842	0.8367354278864375	0.17850892453666634	0.7317250193898385	0.7197948654727823	0.5	0.6876498362030122	0.6575470830544383	0.7065698888119942	0.7537381289972855	0.16437688664660316	0.6136055398384684	0.6787632376974717	0.6729734700424557	0.8220614130131204	0.7353609837177719	0.7602246390520762	0
0.7931667857149477	0.5117105040826522	0.34118436880413344	0.26863067354500164	0.8406097107767257	0.7009956624302977	0.685763597933306	0.7112436910860812	0.5747642977545345	0.25	0.6923888792186949	0.024229725429362123	0.9815185976509758	0.7532133254116055	0.7475277742691042	0.9969941996412782	0.27213121772038246	0.55351057930573	0.7635979598888092	0.76835236942876	0.31599724261486917	0.75843638814638	0.7585630705022591	0.7167404838782153	0.7994145283289866	0.7229633591455416	0.9856906948495074	0.7642624212731144	0.25	0.9824781235521531	0.9999999999999999	0.7699924537371458	0.20896451432030233	0.6132112085569947	0.6883730832990584	0.7326800983951319	1.0	0.9298809021643101	0.7515332324391776	0
0.25	0.7572594566371866	0.9315905344242129	0.03610062099294742	0.9757794765364122	0.7445792547318183	0.25	0.7214541921110772	0.9655826167222908	0.25298251922799037	0.6497074043541895	0.04322351428816553	0.2964576368905079	0.25	0.24029828805853573	0.7040527598836738	0.7042308569768806	0.5730595784905844	0.7897211694418192	1.0	0.7997110218903544	0.7624807546657443	1.0	0.7221092165889335	0.4414864668407872	0.8409837982441278	0.7663753587435262	0.7154192190504302	0.7147430139121759	0.9999999999999999	0.6903939087069787	0.5188197490056939	0.7122260073983981	0.619148734259495	0.7142679605612706	0.7678711633501486	0.7314697419075047	0.7468654802913108	0.6749864911786543	0
0.6754912714201429	0.2784774132906742	0.6781275267886118	0.0	0.7583665552282283	0.2604568633807957	1.0	0.6101995103629071	0.6817572437518628	0.7700681013539076	0.6493867390183062	0.15842495046339122	0.0	0.5235210571511368	0.4704701720942322	1.0	0.8643562834908486	0.5794824189651401	0.7717255475526748	0.730252937887836	0.7034397170183239	0.7690653291928018	1.0	0.5320933694704909	0.8897952378116395	0.7629196577360122	0.7830109791249914	0.7728232938178848	0.25	0.5371278033182232	0.6864378178545804	1.0	0.9518042381890293	0.6827538283544821	0.6933837788941276	0.7335696793787224	0.3394212287742755	0.7759949850775907	0.8047051110920278	0
0.25	0.6790524715383695	0.9867523008993798	0.8818631740725771	0.8315361689060589	0.7145916319105136	0.7838942584003065	0.3735207877031903	0.961093713869492	0.25	0.6521240963985919	0.053614047667541125	0.17946880114760036	0.6504093613594104	0.38922108316129944	1.0	0.7818909458916148	0.7270842421227411	0.5636035611340646	0.7120779785469409	0.8664515950534684	1.0	0.7920969833199544	0.765623975301183	0.4355763507717716	1.0	0.7995753474158226	0.7127512778530256	0.7181402005734348	0.6689494054409907	0.6631201276650054	1.0	0.46321158609589874	0.6099317137300613	0.4976609659610661	0.8024341590718865	0.9431770421384736	0.788002122927055	1.0	0
1.0	0.7854767201348989	0.7081645181582755	0.31756276257519805	0.8402295135119594	0.6870311412318707	0.7820059009620048	0.5827873886152745	1.0	0.25	0.7062565241370494	0.7142857142857142	0.19378473537749513	0.736574489809187	0.5967063662309816	0.54330442252452	0.7523951804140921	0.6952127824434621	0.4856387207576466	0.7593092082814171	0.4318802135207775	0.9772593966068438	0.7993588029474827	0.8339237611172973	0.7511986284318876	0.5209421916801246	0.978022220919172	0.7813139353540534	0.46727116489077264	0.6272881747980209	0.6280913989394273	0.7998280388065482	0.48574184032835954	0.33333333333333337	0.6692164057576404	0.7111168342479335	0.5252526688621286	0.7479016438265749	0.7791767643599552	1
0.71193626011726	0.7721620443832153	0.4212225559803058	1.0	0.7681055053976126	0.7899970920844369	0.8478741363854363	0.48515839157336166	0.7788622395871	0.3979530140465688	0.650501608553949	0.17670534468125726	0.1637670329388204	0.39691517742458693	0.37426407005107426	1.0	0.0	0.7937226845232004	0.7958148084417163	0.7495934789971599	0.8390729604489013	0.9819574636985092	0.7194813943647338	0.25	0.8710951658808443	0.7318491967912814	0.8024860357088642	0.5752135384402792	0.25	0.9999999999999999	0.6968077207973642	0.8072134840183176	0.7895943386497362	0.6151939396418533	1.0	0.8253538306456703	0.41347885480435675	0.9720596784577271	0.7792808856103915	0
0.7719288578892821	0.747812909901558	0.8748440438099389	0.37618899206356105	0.7690668144010142	0.23523495387499976	0.8839491125602552	0.584060034795603	0.20574634526715285	0.25	0.6224906474142681	0.18119069021266626	0.7058768816460466	1.0	0.4912103702368581	0.4886839832472303	0.7813083789090987	0.6442950071679665	1.0	0.25	0.83560315453084	1.0	0.9979171626089272	0.4507684383158318	0.6388323106367465	0.7619803327604262	0.7856047093068994	0.7454364167816592	0.25	0.6718144785231064	0.6905384501747944	1.0	0.8075941351916026	0.33333333333333337	0.7977149595867619	0.7442208821870447	0.5948660677861634	0.760955026899036	1.0	0
0.36910437060965295	0.130012320165877	0.6007539862343313	0.6010619444803958	0.8452651632760154	0.6926796606304375	0.7501921336960441	1.0	0.573717618341566	0.682557461872328	0.9999999999999999	0.009731372741665118	0.49902280386146014	0.3860385838367727	1.0	0.25	0.4497490355184873	0.4104944420847301	1.0	0.4867532812090995	0.27790146780668845	1.0	0.7583935917707887	0.69411584724117	0.578623029310077	0.7545785284659481	0.9750442624898052	0.5584486672299562	0.5205277356449732	0.6703661056780164	0.6379335756387525	1.0	0.3099558323568836	0.7181099387203196	0.6906701084040399	0.6958419137902586	0.2854749112052095	0.9528353691193563	0.7744392075092085	1
0.5233294833588104	0.4217355123891123	0.3738083881304712	0.9310908383531037	0.778268964403924	0.5276322989201777	0.932779849781075	0.7443895153366112	0.4322636591221706	0.7498966762872357	0.6468465953296104	0.0	0.1728619443729937	0.8237990224921967	0.5171520986640399	1.0	0.823668100935575	0.6039334656151214	0.7737407493548917	0.8604150065284337	1.0	1.0	1.0	0.722704924013444	1.0	0.7473403548486126	0.795573939658944	0.7788651495389196	0.28475661028983423	0.9999999999999999	0.6693278181502756	1.0	0.7479436150660478	0.6379726303858413	0.6991255742890744	0.25	0.6628525091414822	1.0	1.0	1
0.3572427289572411	0.563257296128231	1.0	0.21632821916816183	1.0	0.7577208484924125	0.4399845830339772	0.6954651908237425	0.5089936623100282	0.7020603032357637	0.7364915888168398	0.0020862499113111902	0.2203449200219182	0.7947702709714245	0.5105728546016729	0.25	0.7638976039919565	0.4058511656468554	0.7669697706829618	0.623685380547429	0.6123309803143078	0.5691284702495032	0.5034710410461333	0.6968943134387963	0.2966123548134777	0.8236425811810445	1.0	0.7387741042097254	0.7862147555672084	0.9970050815655119	0.644699506425112	0.7699260820278201	0.7335606831415503	0.6245963191750131	0.9640081566250885	0.9909900570395538	0.7663262829790135	0.7924660840789961	0.7410308785818637	1
0.7932073539630754	0.46252138275435234	0.7518687620295141	0.0	0.75	0.711679875631003	0.5714441976341337	1.0	0.7483523870243104	0.26568739344245373	0.6575837665763044	0.15365058725931313	0.25816851919757083	0.50727411756913	0.8146285829440362	0.8904515053735387	0.7380619125565353	0.4469829042438123	0.7307497278913742	0.7635304813272312	1.0	0.7595202556130342	0.7228573625304592	0.8088370018858924	0.8802215844237492	0.7452880982104503	1.0	0.7483398579547271	0.25	0.6603976510347738	0.658767765280501	1.0	0.8715288502345344	0.9621751001657105	0.7193605134864306	0.25	0.3925066790520082	1.0	0.800806938116843	0
0.25	0.5797219483365409	0.25	0.0	0.7502804910082415	0.1757215191774535	0.4872532867601926	0.8902635914704295	0.4621461277990922	0.34124373025700977	0.6248398735581232	0.11359227037863771	0.16244802695564803	0.44466311145724957	0.7767581749098815	0.4405139281005064	0.7347584258656341	0.7436714042275941	0.8267184251560056	0.25	0.8145401999086914	1.0	0.7813080704939818	0.7047108768481632	0.7863058561871911	0.7884114032827204	0.7239998850917451	0.7693024103527764	0.25	0.7035391871046038	0.7034085260526326	1.0	0.7434464164909685	0.6669527500125657	0.25	0.5200667522510406	0.5835779026663613	0.6282420537038634	1.0	0
0.6767992607498615	0.465439758906143	0.4415169019876571	0.0	0.8281996007350481	0.7567343437565628	0.7027585944689306	0.4494153284349286	0.5849517015820224	0.6911041463888956	0.669421441514485	0.1668250576635483	0.49179321939825205	0.7323712407390557	0.8411342804723227	0.7038548263215825	1.0	0.6050953011854544	0.7699257157453752	0.5178924326052313	0.24945939176368215	0.728114939433395	1.0	0.69694315238923	0.11408483710310009	0.8347900352554646	0.7612398256033838	1.0	0.6924164351271305	0.9999999999999999	0.6423465563754547	0.7804224434338417	0.30848407555650953	0.9445070996315942	0.7522933082307158	1.0	0.28876777161624073	0.9619977220742767	0.7664092385042751	1
0.721321887537882	0.34344375463186294	0.9288279265485937	0.5716252643158566	0.7650968906688481	0.7444090421884768	1.0	0.45626090662767776	1.0	0.25	0.710988400882844	0.15993245319394925	0.16585612304284303	0.7508823752084713	0.7164590980959591	0.9740751405124449	0.8292752999175156	0.46515936411573316	1.0	0.7663076157723241	0.7649465280238873	0.9903021170895739	0.9024977719980237	0.8863163507588638	0.7098053379388399	1.0	0.7840548865786214	0.7699390201537982	0.34289251861365105	0.6878945610278995	0.6734457063568345	1.0	0.7410594118312652	0.6063098784032679	0.8873529387829898	0.6165241206714676	0.7254896886015108	0.9619356964878871	0.7988786667465625	1
0.9184750756771033	0.43472680530519975	0.9681772897328181	0.45408483735277116	0.759731812106508	0.9161770884533024	0.4225267296611107	0.7777436543396765	1.0	0.9436655667315388	0.6147367096468739	0.17394440392393587	0.0	0.8176107858203441	0.6998773128546026	0.7811377439822408	0.7097999553308355	0.35800698424420246	0.8115600164304599	0.8122872521309773	0.5312835882926581	1.0	1.0	0.39278022171803584	0.37572398101358717	0.8670972274709735	0.7494558048628559	0.7154455343110859	0.4330901923362866	0.5320922341287877	0.6484556806593982	1.0	1.0	0.6467288325887701	0.7607007145282813	0.7275647187180544	1.0	0.9695549211072796	0.7839364339431881	1
0.9719891448468728	0.43340841956738824	0.25	0.0	0.75	0.771097441169672	0.7555431128066405	0.7128505617956844	0.20515021076253273	0.7919970514982237	0.7851553031281076	0.048540957280504164	0.32112361677628404	0.41888048544411216	0.256487899966967	0.6946754674286792	0.7579039972163885	0.5543016539902821	0.749124200291522	1.0	0.7832551266054368	0.7701798897225356	0.7214648779740394	0.38033372794257286	0.6283050681230602	0.5995439767101904	0.9103135783698433	0.7734704891529709	0.6875383206841108	0.9648906194233315	0.8917767671831531	0.7832570206445808	0.6787443056048028	0.6776871200887188	0.7101130619859116	0.25	1.0	0.9719499432075195	0.7787871715764991	1
0.7132947503065684	0.8134432428410954	1.0	0.5340266886140437	0.8328074394022452	1.0	0.7459251695769438	0.9847396561094215	0.30937647650819833	0.7123033319902843	0.672055949722509	0.13326180367102128	0.25401045421332635	0.7289047976131876	0.8100469480250327	0.47730957442157096	0.9617805109488987	0.5972493186049862	0.7094727597617889	0.25	0.6184379293721317	0.9109321321183375	0.6316090777642795	0.7415463447279339	0.6746900901505632	0.7900989207854608	1.0	0.7334049248846505	0.5007098246485848	0.9999999999999999	0.6444305218774253	1.0	0.9831880418614273	0.9017443414605164	0.7407432710084862	0.25	1.0	1.0	0.7440963027379622	1
0.7811659072816824	0.5707541655617796	0.754671869243502	0.788459564486818	0.8414631879622965	0.09426200399852536	0.6836477014276146	1.0	0.8312109779890202	0.3651852131848736	0.6279903478067287	0.6490123836323947	0.3446470105821074	0.7181568877267033	0.7534935315764254	1.0	0.738007034250179	0.4480317011523672	0.7717688248966199	0.25	0.35227517038016637	0.9455265473421158	1.0	0.7390627376149037	0.535208625412958	0.7285484950089411	1.0	0.6558073764624244	0.25	0.9651109408464401	0.7013353739690515	1.0	0.995998964574226	0.6195948397665113	0.6997251952587795	0.25	0.9481920578303137	0.7601508928360404	0.7678741347303429	0
0.38164350567118344	0.5030280472657587	0.7950324250528928	0.0	0.7504417505058955	0.7808299947989785	0.7275456148787343	0.25	0.5872005701825032	0.7701948716225808	0.6484813692110131	0.0	0.2987400883541802	0.76972190576328	0.2038632928258194	0.44523990496858057	0.4480671293144032	0.49302406851800923	0.754242456107205	0.6155880025306901	0.7147162227529684	1.0	0.75547278733259	0.9722852586460973	0.5609141739075015	0.5	0.9778308734274421	0.7440395668165796	0.7270928134204049	0.7267376979711277	0.6232553672369219	0.6587874371885228	0.7525745593662385	0.6495105472989376	0.25	0.25	0.7281252494583216	0.7483514371195366	1.0	0
0.7265510940726075	0.7393887061990219	0.4306499219479833	0.0	0.9582640405065208	0.825347370786679	0.9752221275992624	0.7423557749355114	0.5301869703239855	0.2726269788960534	0.7002878693204497	0.15888661682738026	0.4236215680660257	0.7725080421055307	0.7744036592095009	0.7053457036641471	0.75717303708405	0.4218039918386577	0.522207085751523	0.7709265016511527	0.7901729170794647	1.0	0.7543843209793155	0.6830461444184383	0.35523367520994803	0.7621983416157547	0.7885420217671268	0.5	0.7770234271624985	0.9999999999999999	0.9878423075185748	1.0	0.0	0.6730720086565615	0.25	0.9680474908415875	0.45362548725538177	0.5276437616713107	0.7799857760492604	0
0.7208883977783744	0.5468568566636894	0.3954376232904998	0.25413633836119115	0.8553067202907872	0.5922599226046881	1.0	0.6148174033343741	0.7445327529337711	0.25	0.6251376847643098	0.039321755862387515	0.24356889589038047	0.5965056363205699	0.4641529876546288	0.46351536251561554	0.5041773977043303	0.7497919396359689	0.8025741386944718	0.781177199426925	0.36800015756384463	0.9947567099865393	0.78174811820538	0.6908217448971018	0.4223666700502259	0.7777949476919197	0.7893772741377918	0.7865667182710655	0.25	0.6923055284955095	0.6054482649000357	0.7783949549949817	0.7453217064178145	0.654463380634348	0.6623107824337158	0.7514682524257044	0.6877079009440332	0.6799368515302266	0.8092293776808206	1
0.744031493804351	0.5094504790780446	0.4273790659942451	0.0	0.8181175118198442	0.7582800259526269	0.8552356273615297	0.3451736511693595	0.2792083497878266	0.25	0.6677947723641923	0.1403599597016211	0.2366412329787112	0.9409830272640504	0.32939002601310063	0.34530450998688866	0.41263718955157247	0.5983867035089531	0.9339989388233719	0.6881918097457607	0.8540459394544943	0.7521464514859115	0.9926893294645138	0.6871597199170644	0.44003368464685233	0.9914181227049319	0.7941115717459852	0.7830445184038941	0.4293065161018494	0.9999999999999999	0.6282617044632096	0.7322870519133239	0.902309108236147	0.9968928953129321	1.0	0.7074260887887661	0.7763067826722823	0.9381363444477514	1.0	1
0.7486510044697146	0.7151914140595199	1.0	0.12249793475183957	0.7744133142590701	0.4958021160698276	0.720044551506038	0.4914830791014752	0.8495177694218977	0.733278373086202	0.804058840798481	0.21273835987461281	0.3159309203255581	0.7671673727617028	0.14773584029214387	0.25	0.19461744613270765	0.6956344347399784	0.7718065634857835	0.8037678528698228	0.7783598734182702	1.0	0.759825103673607	0.6781747880747635	1.0	1.0	0.7943887032451133	0.7551821458393938	0.4050867064718975	0.9999999999999999	0.6162432806840655	1.0	1.0	0.6236475826952323	0.6494620320600132	0.7041910882307637	0.25	0.5	0.7915029041309083	0
0.4770666010138083	0.487271236445505	0.7150492752869816	0.38222066693283896	0.7738397377856537	0.7709399757249688	0.7135586116689413	0.6295696492665167	0.7250445804510831	0.5054120012412695	0.6810378219278361	0.3446345324759609	0.2798012051625679	0.9508531323540748	1.0	0.7924746897812016	1.0	0.48674926972925436	0.8028517790915383	1.0	0.7975616805275287	0.9752356083953644	0.7831743535051893	0.25	0.9728902066500038	0.990005076619563	0.79003192422477	0.7332171794307281	0.7769363722119039	0.6709649448305186	0.9999999999999999	0.7798404258087758	0.745890118843238	0.9223462436100952	0.7187620291798447	0.7564836663710817	0.5072294109129032	1.0	1.0	0
1.0	1.0	0.4551302558922834	0.5668737044707229	0.8035769322139993	0.7702195917049839	0.718529864361551	0.42632981747876253	0.799320429880489	0.712043192145997	0.604091663556822	0.05564026316972997	0.229458357607849	1.0	0.8067651932039819	0.25	0.7884750059117495	0.4361047832429973	1.0	0.7279003585770618	0.6762588563496438	0.7039430977593585	0.7990568885549869	0.7156025420541906	0.3737353508387055	0.9753555801827015	0.9944074310142758	0.7463949192379649	0.4424639942756161	0.6848380786518607	0.6505261951994298	1.0	1.0	0.6230709112016675	0.74429720332298	0.7780523033343887	1.0	0.9423384418714698	1.0	1
0.7091265226144822	1.0	1.0	0.2937046104457721	1.0	0.3936605777804204	0.2590270705437519	0.8433858970301311	0.8022883253537139	0.3574222490343356	0.9999999999999999	0.18862876167895987	0.2187269875903611	0.40853612013705687	0.15577251470915932	0.539516602068622	0.7786043147980198	0.38279467003586104	1.0	0.764490739475303	0.48218003353505184	1.0	0.8875790359035822	0.7007326811656748	0.7128160876729263	0.7780405814898232	0.9764603246180659	1.0	0.3921615652228087	0.9615351222846572	0.6820458272710308	1.0	0.13336698886784867	0.6633362962733302	0.795363019744585	0.7109977716203837	0.5878301723120327	0.7403265532378243	0.768956471361359	1
0.9285248567720787	0.19370102963559727	0.4048852887555903	0.7639510890125735	0.8030318483134872	0.826967144355769	0.43375374004356587	0.8150468079531674	1.0	0.25	0.6494876562023456	0.41787112535208365	0.8256893349390226	0.25	0.7633054264596795	0.6990969868585173	0.742321017852249	0.3675092383311511	0.477719166442047	0.4984953736394138	0.30766937328174127	0.7788200594149938	1.0	0.7156135384461445	0.5064874112011005	0.7675996549224424	1.0	0.75172773179195	1.0	0.5816272365718353	0.6542789707267282	1.0	0.4989033687864011	0.6299163785512244	0.7541899481483206	0.25	0.7099396566634931	0.7780506725001295	0.7530605120963291	1
0.7201470017179965	0.7675370960694399	0.4544766932999046	0.02127840881859827	0.8225817117291322	0.9515701742179741	0.7136352960918577	0.785434655815891	0.7432919169919865	0.7091758693916949	0.6688103075894988	0.35935774325167147	0.061876624711983574	0.7169318839387925	0.51627094665682	0.6902172568780273	0.7831372021262857	0.7339690846032996	0.7919858414437893	0.9815745041210978	0.7582322313622313	0.8904637633923863	0.811440905963709	0.7278628540072182	0.6165696881879595	0.8225709419998202	1.0	0.7730149197822573	0.6789364248309527	0.9999999999999999	0.6996158792335422	0.9864220088743166	0.7574155493538625	0.6667644845218301	0.6885602058655578	0.3845733084759117	0.3452635596271477	0.7198908855111579	0.7889152197380284	0
0.6086957820444764	0.8539684817746932	0.7452094881670588	0.26702546974219776	1.0	0.35387240813882237	0.9310157192415632	0.6069323731758682	0.2972593261483794	0.25	0.7839033581947362	0.15207585111495303	0.24446807302740076	0.7460226706138496	0.13408183859306683	0.5875668574827693	0.827341913181765	0.39160637238015955	0.7359486676908277	0.7479047569787124	0.20172605533368929	1.0	0.9031760628853083	0.4257834545437501	0.5079513633192403	0.7466530093691754	0.7360688886000419	0.7754122732575688	0.41762811023680424	0.6510684619700834	0.7056948406306737	0.9929281399321663	0.43225209201160353	0.6919653732636514	0.7141296425681949	0.25	0.5375060029913544	0.5	0.9845071567614008	1
0.9842061766004406	0.1359244757327594	0.9846685332656077	0.3521249567537297	0.813778860455461	0.6847434138685571	0.4963327448527724	0.7802258551067608	1.0	0.7079386500707622	0.7069816596181472	0.1352548223085312	0.50003719821887	1.0	0.40583819547202027	0.5222537069710098	0.46149459024016	0.4627955970347257	0.9685795116683178	1.0	0.1593127542152782	0.8114671022998508	0.6337563065634557	0.41949247730748795	1.0	0.8392074337854156	0.5	0.7889794627870009	0.7204659405707486	0.6348529967651018	0.7075487613188152	0.7730659682566036	0.9732750033602283	0.6614102774338314	0.4061631822710319	0.7153073496026451	1.0	0.6636156187093455	1.0	1
0.767843977560576	0.35284857949439663	0.40851374701249704	0.45341349238038464	1.0	0.5524645101527177	0.9037033817343265	0.9696115330987453	0.8102007063499066	0.7004751980617508	0.6350808172345922	0.17654847724384376	0.5301825377692785	1.0	0.3291948399871236	0.26551374396721145	0.8208301270732734	0.7020603367205052	0.7342538553053435	0.7320265074709381	0.8086775881929493	1.0	1.0	0.7180762916276962	0.2691667341924584	0.9890617820006363	0.9857594168217726	0.7747082393877807	0.7296415633211487	0.6534223729318077	0.7377616490216159	0.7683389999993715	0.5815565238606518	0.33333333333333337	0.7503803273819251	0.7320485404075036	0.4167761051606822	0.7185480588350215	0.7653735560856946	1
0.25	0.7872725274727743	0.7401661148058969	0.0	0.7977537359241729	0.8130540047785881	0.4450191557144586	0.25	0.8114424938544703	0.7387797365123611	0.6701711029629326	0.0	0.6429672945871872	0.7855605438861513	0.23214905106881942	0.6760402080036647	0.4090322427703231	0.74948731125342	0.6357210765265409	0.25	0.731822219020769	1.0	0.626335909871087	0.7036270039949378	0.4472085711655074	0.7753625265514645	0.7488274337058908	1.0	0.7318455798974235	0.938310553551219	0.6519020358661552	1.0	0.5433777576275793	0.7031144074460296	0.715571669994619	0.7189474829352336	0.9298934747010759	0.9180729720091698	0.5311542406281891	1
0.25	0.7689064760281812	0.7753053167176209	1.0	1.0	0.36866357924588944	0.25	0.7399010959649843	0.5946301839183136	0.3536879761251607	0.9021321180412858	0.15171508589257882	0.7882103898496201	0.630531052935211	0.2582740083186994	0.7185923816889517	0.4320127790837494	0.37087885680141347	1.0	0.7168338147202103	0.7746304587591746	0.9545551890997154	0.8668253909981345	0.711570391822497	0.3264527081955376	0.786859586827681	0.7360634788714516	0.7787987095765498	0.4404736198344559	0.9999999999999999	0.684135632100558	0.9868821802094524	0.7493517937155019	0.6644745569421746	0.7091319154839884	0.6887775880324105	0.5596670643643237	0.9395451967613669	0.778435441757806	0
0.3637730077359886	0.7691448718216887	0.5977141122739379	0.11105622706926663	0.7594844301749444	0.7113059425326755	0.8500167895853554	0.9400483381985	0.6010914840664779	0.36313443384538835	0.33333333333333337	0.16301100155625345	0.22533065163182853	0.7963936746525176	0.7603903918344735	0.68113513133798	0.6935114901317093	0.4719205762652894	0.7641235201133748	0.5765790547777788	0.6710187910042983	0.7522943390261889	0.7911626220725547	0.6933056517708708	0.3549251923615356	0.7469747472475758	1.0	0.7593919828620661	0.25	0.7113188937377101	0.6286809075743828	0.7771522955442499	0.9768535262687841	0.6678452069192499	0.7156892530781918	0.46470792954022544	0.9495178121822646	0.762937174351163	0.7979840276770468	1
0.8966832941882328	0.6263041120271153	0.9673596819715274	0.0	0.9724118100882103	0.5245412825675577	0.6953903801121124	0.9807564506543697	0.8108373306844562	0.35746698276643263	0.6703395913931309	0.15662745215935622	0.6268312925228063	0.7410502553651541	0.8099261470204357	1.0	0.6980303485884999	0.7308428949627976	0.7795957960458539	0.4206288978653672	0.3274425894086743	0.7658802579934094	0.8141426767017076	0.6992514840943519	0.46481842494905357	1.0	0.722339113374028	1.0	0.7414420249985268	0.6774318603196148	0.678957350502351	0.7966272512963652	0.9441375152900779	0.6555046038810881	0.25	0.7520996831231811	1.0	0.7645727267846377	0.7651577010359768	1
0.8985714870901271	0.5168463141198828	1.0	0.08454391442139991	0.75	0.7615619541899641	0.6791803321057592	0.5125733182987073	0.774205054896549	0.25	0.7140496001942715	0.16265233426517756	0.2572033755513333	0.801371783209831	0.7410430862813407	0.7893569692383904	0.727221394752966	0.4057357479990661	0.7905048460193854	0.7394622387438559	0.2059004166798324	0.786390141604518	0.686487040515405	0.754486556348767	0.8029200355088287	0.7838050945069415	0.5532627685299951	0.7683517875373381	0.25	0.6970109094196281	0.6889952351777582	0.7513321456236631	0.43744349249709674	0.6000852816414419	0.6986157896728471	0.3127012252253243	0.8094906724888933	0.7121677418069237	1.0	0
0.25	0.20183454235846934	0.9608219660390136	0.8163730453696963	0.75	0.5026089793998824	0.9762777445788386	0.7198203484875297	0.7813602226023496	0.6916985138191621	0.6987621023396088	0.20145159960401748	0.449980832567863	0.7167585433935225	0.2732276520035376	0.9748122246501322	0.7353890956701715	0.4479863458894264	1.0	0.548533467263111	0.43713767019466554	0.9960552174571898	0.7854550813596024	0.4282928233433482	0.6105201004102161	0.5313926467837727	0.784262947021527	0.7830534616305302	0.7570804293642592	0.6868543405981932	0.6288485716773698	0.7806413175785175	0.5659670615889533	0.9182542444063148	0.6611130112820266	0.7535477046429314	0.25	0.8207625947024766	1.0	1
0.5551464150807526	0.46158661291746006	0.6894700667930819	0.41516001601662955	0.7586011609924228	0.39582553336784637	0.25	0.7518074049572103	0.6889131029020754	0.6603561456938178	0.5921953121401572	0.18097285521532253	0.2923266785283326	0.9713735350757285	0.8455243400443985	0.994132158320183	0.3398494269134845	0.4563800185734662	0.9537880137179848	1.0	0.44739208465302416	1.0	0.7458524212998633	0.7069123912275855	1.0	0.7524262807291245	0.851904423626794	0.7847619853603652	1.0	0.951211439569432	0.7172079702446681	0.8147294633562245	0.4515803113730098	0.6263446023258883	0.698726869316801	0.6756894875258713	0.8125201752696721	0.9742083102274365	0.783994830431354	1
0.9018546049389533	0.25343123826975605	0.7927634486766987	0.4909019061870597	0.8634130694954207	1.0	0.7110854704724053	0.45431219877719203	0.6519036418929355	0.25	0.7962237887420643	0.6055014931269547	0.22236721949734506	0.7113294874725792	0.7431096866816433	0.5852933637284413	0.8126082941399616	0.45722368382461287	0.4721029279686615	0.7618435149257982	0.919688868394985	0.9708494880554559	0.7204068078112431	0.4106951597988474	0.4636675032247865	0.780089518985949	1.0	0.7862835799972657	0.5373545477848098	0.9668719962740542	0.7715507107239805	0.7269327787026938	0.9741612162225121	0.6695296219324083	0.734736520799324	0.7461051220856572	0.7535250709173014	0.7482581651210372	0.8031695566754616	1
0.9964577510538541	0.7019048615282326	0.28688370932707696	0.3587540968238719	0.870884248789703	1.0	0.9510460422641503	0.7955128489372243	1.0	0.25	0.630892550670951	0.03784859314654188	0.1996334915631446	0.5857270210923684	0.7646534040922384	0.6571549730436194	0.7923884480910368	0.544884691485741	0.8056852899928106	0.7063262915961434	0.5145019449470772	0.7724562339684548	0.7935719185186036	0.7529220573771785	0.5463273252101917	0.7852252516611973	0.7890153477746227	1.0	0.6978937777301599	0.9999999999999999	0.6698710747042045	1.0	0.4075700312735334	0.9178489590823817	0.7604187677195108	0.7949022585141922	0.4521867404313052	1.0	1.0	1
0.7178239218382372	0.9144748107809435	0.5030409482618451	0.0	0.8089711068789868	0.5180910362974911	0.7852141884851414	0.8079849377728795	0.35395415546661285	0.5113084601943646	0.6159548924839773	0.09632320052491744	0.825733800242902	0.40540592079414794	0.9258288050605127	0.25	0.7289367091278072	0.4466353015475227	0.7939007947121997	0.767527633515329	0.39051243433685706	1.0	0.7656613437345157	0.25	0.8301367656622045	0.7796973554394501	0.7752522988844072	0.9487364559318536	0.5565778424388237	0.6867072248823423	0.6786455000051093	1.0	0.0	0.6493799001038623	0.9225293113311847	0.7215380750588322	0.7542058192154013	0.7505422715960031	0.7520918147801325	0
0.914827873828306	0.4833848715957745	1.0	0.01390829519912229	0.8214853133567852	0.7826957717155383	0.3753378779841192	0.3443483722817096	0.5990893731594544	0.25	0.9936121275169421	0.18063736113643336	0.8555927263053554	0.9835308502776865	0.0	0.4986793355470342	0.7295520678614955	0.44691086502995486	0.7853036864594861	0.48789661016537833	0.7562135850377635	1.0	1.0	0.7264166890139689	0.691685444897224	0.8202881817398575	0.7886302753276339	0.7601213343067232	0.7458681452020801	0.408687087475925	0.33333333333333337	1.0	0.6261286334839913	0.6783295412568968	0.7151247040009057	0.7058515113880192	0.25	0.7514425773585288	0.7786968103743626	0
0.7331015380734585	0.5092671292050897	0.4847320594338614	0.0	0.8171528494624969	0.7469718023820068	0.7606131946284337	1.0	1.0	0.6784936796955923	0.6436035801305425	0.16988875165184222	0.26047430050176223	0.9272183111055365	0.7878439462473377	0.7025171415357774	0.5496983483062606	0.39257683338835814	0.8112942147557716	0.5627628691718016	0.341041899851003	0.7623804436443214	0.7856174026462144	0.870525921975524	0.06569935654883263	0.9527916072142046	0.7455167944591707	0.759600591850868	0.8008133768337946	0.6983728610287493	0.6352112939609285	0.9965601954572131	0.5334481980013459	0.7045812608232382	0.40563277099909756	0.25	0.25	1.0	1.0	1
0.5775022875108897	0.8501007988107252	0.7766415811521845	0.3804144770397452	1.0	0.7529452181676435	0.9718820106090295	0.4246984858876903	0.9830784034847178	0.9969203018409706	0.6649798355204111	0.15176403559823332	0.307092247123085	1.0	0.7947293249253258	0.7880954611579664	0.5259508420839735	0.3725931953249528	1.0	0.7303073027796149	0.5594931891840956	0.8405649808435226	1.0	0.4455912275161183	0.3928551149817535	1.0	1.0	1.0	0.25	0.6630610875958489	0.5378141432945409	1.0	0.41786978943945396	0.6379804458944569	0.7867825624821738	0.6907974430716419	0.25	0.7213210811757836	0.7929394706778888	0
0.6719441406900973	0.45910707614924084	0.684853445144546	0.4542497210847338	0.7621136575730518	0.7526092109646538	0.5305870289426595	0.7953932129774528	0.7178931574812298	0.7206754408109444	0.6430255373020628	0.18719565715594877	0.2670265404017717	0.7697590049415917	0.7156219600186138	0.6937390073915005	0.767641212327637	0.42267482390551175	0.7918536512491778	0.7504685682671219	0.991651066885064	0.7324404241932376	0.7686241141210475	0.7026550592986172	0.8566003594058881	0.8521207185805391	0.8556095433865732	0.9798522917228262	0.3052160985252339	0.9999999999999999	0.6714434878695127	0.7854835291653728	0.20950990132755512	0.9239530045915769	0.25	0.752164195263309	0.7356106099011972	0.7541997719332306	0.8045457517715917	1
0.8552986909984166	0.34398206201086995	0.4335163423048448	0.0	0.7616353062219783	0.7289394217002437	0.8959044526571636	0.9298029847203535	0.3709736492764425	0.4383858975477659	0.6270216420939598	0.051000856256160895	0.664521494762104	0.7143012580561032	0.7609187891488448	0.5019846264629895	0.7804225098723884	0.7131043534596535	0.7474512028663147	0.7271260453418988	0.7530154903809615	1.0	1.0	0.7471767797190062	0.6083996635382087	0.7969180185784642	0.7770416680597398	0.769255133306359	0.25	0.6522200967501967	0.6390452068849911	0.780855175404149	0.4622950058761886	0.6447046959830661	0.6697379406888135	0.7364177377592097	0.62818023334184	0.781720728230939	0.8022726952972604	1
0.6946777814094426	0.31858284480434995	1.0	0.3781408093344308	0.7808252935449332	0.6900330119619086	0.8424601368478445	0.9328405400704529	0.8383698750519759	1.0	0.4392708947863236	0.06732213502176271	0.5325190039189032	0.7852402684348865	0.7535820159617399	0.7161779004562169	1.0	0.5553271698298007	0.36482117631165817	0.4957033455365718	0.6046284659688554	0.9998348093721087	0.8040708175662378	0.7119069915470692	0.19893623102169497	0.7848249423869502	0.7405623731606277	0.9596350264963892	0.51779706882816	0.9911371509586896	0.9999999999999999	1.0	0.5411483037709761	0.6139359827477675	0.7513619466941401	0.7518161218526069	1.0	0.7591284864276244	0.7328371551083231	1
0.594601065319923	0.09161998093721116	1.0	0.39520972441210656	0.7726648623420438	0.6443574741330675	0.8924793396220274	1.0	0.693321442031831	0.2978193956206372	0.6298478239880062	0.12647805110177904	0.4777749254880707	0.8117778831448025	0.26814797091232695	0.5088073763585332	0.7711643204647076	0.5631291642973765	0.8002937739975509	0.25	0.8179015879516602	0.7910991607988881	0.9969869839270168	0.7431585119144264	0.34103009549481333	0.7752989373219474	0.7717001865708648	0.9982876033714223	0.4872753315824569	0.6881512440091001	0.6964616954902015	1.0	0.8829471082617537	0.6614570616660994	1.0	0.27345747403630444	0.7128297422820362	1.0	0.7509727893643601	0
0.25	0.30774861285153204	0.6485565769943191	0.0	0.8069086624665726	0.5796252597604008	0.4082202704437549	0.25	0.7293473800944552	0.31992785952165853	0.6881798363767341	0.20564081490470779	0.42882358361892947	0.7477694512343482	0.44436907552133026	0.3379660965659671	1.0	0.4135430818566086	0.7671482591185281	0.7964967615225992	0.5238614593712371	0.8641458855828513	0.6044294855825157	0.7136468386319539	0.8880368625982311	1.0	1.0	1.0	0.5707103266084111	0.7075988770328365	0.6612718312706474	0.7901901417279567	0.9311909194246145	0.6558956662486646	0.5543275729627354	0.25	0.6330475955533676	0.7262301378459969	0.7911205376560034	1
1.0	0.579032497069915	0.7436918617983546	0.34548430773536415	1.0	0.44794166444116884	0.25	0.7483128592831979	0.3882000776054761	0.773751797944221	0.6086174898746163	0.14838023519506627	0.6852161938596997	0.7690287887685544	0.5625334931142336	0.41990688297030476	1.0	0.490944658287078	0.790401526018487	0.6914147626873253	1.0	0.7434903165716163	1.0	0.7668910800347302	1.0	0.746565057291366	0.7765230708703668	0.7889247074905149	1.0	0.7191484910342116	0.6303204291325588	1.0	0.8926825009343798	0.6805757106370128	0.6781696917205277	0.47220217478943183	1.0	0.7410931410489174	0.7799060697517807	1
0.7109509177540634	1.0	1.0	0.1994019033029123	0.7741040026515913	0.11258012620927471	0.47707793450420427	0.5733690527744757	0.8288378150198698	0.6845815895969	0.4561166868422606	0.022133519946669487	0.4674449689972271	0.7869750767259681	0.6869628706048653	0.6919641598159962	0.5928904914862179	0.7607246785049487	0.7621187943029024	0.5097568918031709	0.7015140970640993	0.7130313656135194	1.0	0.46187379480479795	1.0	0.7415817017594728	1.0	0.7047441126870061	0.25	0.6046866579776022	0.6597641246500385	0.7831657236379743	0.3217409073599562	0.7916258231622557	0.7473490460786889	0.768173194297457	0.7255987664381691	0.5788749676151839	1.0	1
0.25	0.563471247080436	0.28135814807047543	0.16389512063644296	0.7526844717347363	0.45829588928514575	0.9652677541775908	0.30275703592295294	1.0	0.6926410357310139	0.6283964755385985	0.12344468054201342	0.20075129570553008	0.5257973340567766	0.7505366470990108	0.36502756494008765	0.33264423219389117	0.5913489007667122	0.7744327423736092	0.8079626446919363	0.8065086559439034	0.7635276483746031	0.7431641438568691	0.7417183841501327	0.5279698270012207	0.7211185921026596	0.9797284922229819	0.7809880012326061	0.4091864924006684	0.6199289485566624	0.6223017906603439	1.0	1.0	0.9668432262831412	0.6864140388176567	0.25	0.34674294960845486	0.9671027845984171	0.7578369315226483	1
0.9857379480467983	0.4047212357296032	1.0	0.06700080174961959	0.7864762507536192	0.7338676499240171	0.7160509848399955	0.5038262555811218	0.8002089511450204	0.31767711001048904	0.6907777765242006	0.16370155015975574	0.6454352949154231	0.7425807555312781	0.24095736400719753	0.4926778062119479	0.7621593684635541	0.38044932121127856	0.8122706857789721	0.8188055812802909	0.7447435179596787	0.7644729703842656	0.5	0.7500070772785519	0.49884727958475084	0.7135352307387816	0.7669787893780964	0.9785259860873383	0.45066121702020756	0.689422820301717	0.41843513572413377	1.0	0.4949424431033524	0.623759641799922	0.7489138241294031	0.9873270851369806	0.3813322739084484	0.72642550014809	0.8050870285388079	0
0.7578509791719159	0.4950027571927957	0.5924468880162144	0.0	0.7678418055677669	0.19681930336767609	0.7093247145196212	0.7771451299391315	0.6002044364054095	0.6818648361044377	0.7024734888895683	0.19158747892661998	0.2676727031635434	0.7793321959681783	0.48986404755703944	0.7349107630500317	0.5822106989731689	0.3988876039836682	0.8179494664563971	0.26030066635527876	0.35342470930553116	1.0	0.7292071002263351	0.7873228935659415	0.44088736376176657	0.7929354007934324	0.7398557783430315	0.7869817843147145	0.44831921576797323	0.9999999999999999	0.6658587282874323	1.0	0.7824168344471168	0.9379545313974854	0.7136562535533356	0.700208679669277	0.7886632830742984	0.7291735529732407	0.7652856112637212	0
0.6769830683639113	0.0	0.6977280565887076	0.0	0.9673996819485245	0.256631225753756	0.4279863718101409	0.8055113033164439	0.5135037097880304	0.25	0.33333333333333337	0.19744825591426615	0.1712105829102169	1.0	0.21697621331187994	1.0	0.43004872076837397	0.7087646368800816	0.9822250416088015	0.38724529163736865	0.1712943958862933	1.0	0.922968573418839	0.7205124846967073	0.6182839933738012	0.7996454301961384	0.9974549045399175	1.0	0.4493735491474949	0.6989748544027811	0.6415151720388752	0.7607343321407611	0.9557301879816416	0.937077320170919	0.7060228684781872	0.25	0.9742344785394362	0.7737868015558542	1.0	1
0.3980163636105274	0.5207470628770063	0.5471332981371932	0.0	0.7597268194105491	0.7366540442593865	0.4576458535959028	0.7543418346351873	0.3869210235201442	0.7734698067932991	0.6870705856462943	0.18061549503141336	1.0	0.7855125494331952	0.11353242347728831	0.25	0.6710183608676362	0.5628042958732631	0.8003452756337956	0.7902133598793197	0.9146138764002666	0.7587554898592509	0.5804363736912795	0.414994646390074	0.49913347824908855	0.7728879955251404	0.7781852207318692	0.7543897353011358	0.25	0.6514278011081094	0.6616456982222333	1.0	0.5976298396366777	0.6546414655196366	0.7015747044233346	0.7335347951309664	0.7670014878604174	0.766100911252484	0.8043066633217373	0
0.7728785921041393	0.554115638161731	1.0	0.47174565986035516	0.75	0.6968083333728323	0.6925526694668466	0.837682377087529	0.4306366078273861	0.25	0.6326443682773655	0.18170024334664908	0.3237845562494937	0.3701016364457668	0.7496363246377552	0.7167595738690891	0.6551863828870672	0.4105558129033462	0.7384724514779407	1.0	0.7518567372297505	1.0	0.7128277516577511	1.0	0.7259555526927053	0.5904651334657005	1.0	1.0	0.25	0.8027974016561855	0.9669039645828885	0.7837966329486141	0.4076972715229421	0.6037763715998584	0.7208243837091952	0.9569295705087674	0.5119060038565428	0.7279442636931819	1.0	0
0.5921511971272521	0.5127920767256241	0.45988115793004924	0.0	0.9335726464831205	0.7424707600042451	0.28079329985508045	0.28386642908257104	0.45503681651041783	0.25	0.7799196722873524	0.14427095387084382	0.5845380615865857	0.6819415658753193	0.7967971080019383	0.8567128128908297	0.4193703648873833	0.6397070968216975	0.8065394133563265	0.7498896983436225	0.7783169538859172	0.7742918125367491	1.0	0.7432480891239958	0.18775997192571525	0.7374423815741196	0.9544876261348356	0.7437233012209634	0.4121034654807666	0.9797954472642006	0.6712191948902577	1.0	0.9738379648125908	0.6400455614055457	0.25	0.25	0.2753117356892232	0.783852649959165	0.7844710666162861	0
0.7295215158465373	0.7368689281707445	0.9344802746330076	0.2173484240948204	0.9812714788122656	0.5193117564774556	0.909070368261085	0.48089889395651275	0.8124659332646551	0.4426081525927622	0.33333333333333337	0.3183718197925242	0.4298314298896853	0.25210157620124846	0.3819636295035739	0.5196123888504924	0.7229498994807229	0.4117138279942904	1.0	0.7796714301198546	0.8016111018648151	0.7587506134895905	0.6874919525277756	0.6955744412800832	0.29129404209119947	0.7702284154153988	1.0	0.7754565868017693	0.7118730030499272	0.9999999999999999	0.6744880023480015	1.0	0.7965739601702435	0.6070461040790947	0.6824097425102092	0.5204279401075368	0.791725237843514	0.9340146588203778	0.7704232369523956	1
0.6852150839365894	0.7291127154675412	0.9553373575399677	0.0	0.7545020223057972	0.7199913771698186	0.45247541657267215	0.4441497578005938	0.49980737705610917	0.25	0.678089374296065	0.3543637473448839	0.12809128425806302	1.0	0.4150895520317064	1.0	0.7722622796495768	0.43810731062391145	1.0	0.5765723945296634	0.7679346767600982	0.7731847948649192	1.0	0.6925105504158655	0.5082562028489356	0.7581782953181012	0.9599386933782201	0.8834104393212232	1.0	0.6933876449682144	0.9359124557003685	0.9987149320762744	0.47286140297875745	0.9999999999999999	0.7446413224369837	0.25	0.25	1.0	0.7396892577000145	1
0.3246874778626313	0.2571387159950924	0.7573114040126429	0.764054085518001	0.9816583179665092	0.7767742492237286	0.684201984155899	0.4295489119014577	1.0	0.7029641098105159	0.33333333333333337	0.6000210931302855	0.7295882347792665	0.2676834712153907	0.8242258518942633	0.37914674811606974	0.1652029849404132	0.5398326473374861	0.7620262390755332	0.6167369362412185	0.7896283269827575	0.757637668057093	0.8865756877240178	0.38977771939124733	0.7295423914835512	0.8395408189188651	0.7200506598049806	0.7463551428076705	0.7153028158994366	0.6815704463332758	0.6912697792713169	0.7877720605108959	1.0	0.7009573920349347	0.76131130085992	0.5511351300272548	1.0	0.9422988160931798	0.7542876631515938	0
0.9651996307113614	0.20878847688794025	1.0	0.26545179202411934	0.75	0.2398169966194483	0.43733124268845486	0.25	0.575048146501262	0.5208488469413783	0.6590555839295676	0.14893362318830433	0.6728955580532443	0.25	1.0	0.7120173661897924	0.0	0.37689761734507804	0.7536336901318965	0.7493349130508935	0.757372368639157	1.0	0.5	0.7443911149616644	0.39419222812367616	0.5330770418342248	0.7737921639585402	0.7303118561142373	0.25	0.9999999999999999	0.6891342383142832	0.8072303008318884	0.4976540363392874	0.6687097088395394	0.6609807810711704	0.5053520291408502	1.0	0.7377189314719798	0.795102861546039	0
0.6970373584388482	0.5476126737383217	0.4855319274681396	0.0	0.7569585911489467	0.5551811144078784	0.4999107924338504	0.3038548954949163	0.8107525474020001	0.32844451606813446	0.716918412112281	0.005765297830223882	0.3329890373052753	0.783237822168105	0.17908494710420153	0.7530511529330085	0.8877019512110591	0.9999999999999999	1.0	0.7160133476169261	0.37878113258632	0.7825751920454225	1.0	0.7064555820832326	0.5828815693419083	0.7789552142959929	0.7275043944116052	0.5	0.6801934814835856	0.9682241127359809	0.4223738595866156	1.0	0.3745004065398572	0.6404966455366427	0.7752297199721685	0.34320011856899224	0.8075484909900192	0.9686965118593277	0.7832518410976906	1
0.5116576132933689	0.45294406052026775	0.7055710142681526	0.6489085478671814	0.7503190735367478	0.7208104101159687	0.8225554780923997	0.5365859417199649	0.3109130567712866	0.7519656185218048	0.6324943717743561	0.0	0.2081022953200296	0.9349364208173838	0.37025569455678214	0.25	0.8069479856115032	0.4577302802855246	0.7861816469627543	0.46479682689765967	0.8147799113585431	0.7635145459899941	0.8517501574044366	0.47215880503481295	0.264927146359506	0.7632122063964987	0.7846346830757381	0.7704558836967789	0.25	0.9999999999999999	0.7244670900446605	1.0	1.0	0.33333333333333337	0.7121929796390709	0.25	0.6085829901600807	1.0	0.8019268256761285	0
0.45987406051337193	0.37270021057968183	0.7597783409266089	0.5964169971670663	0.75	0.7074139922595931	0.6977022869337912	0.803376958808881	0.6786315831380224	0.707262700163513	0.6332720559938291	0.064784734703089	0.8596810628691991	1.0	0.740133631269361	0.5908783259787564	0.7407549623931815	0.43381222891830923	0.7996743330771484	0.8205733015816827	0.7378982160484299	0.7369020581119935	0.7568556539810009	0.7693973634815039	0.8073710722099094	0.7488530752246829	0.751379615634202	0.7813251950649022	0.7217719153713844	0.9999999999999999	0.6176535145105454	0.744387754653508	0.6945575919845189	0.6317193897524556	0.7110927249106553	0.7949898114144921	0.4452786516048465	1.0	0.7900736666362025	0
0.7052229721771602	0.5562726206281752	0.25	0.7355787345099755	0.8300008776168162	0.16742946304457088	0.7559765351076402	0.7826179790810909	0.8001184738646813	0.25	0.6206837997192594	0.20409227192459445	0.49075098441053383	0.44385635842548965	0.8349087976736402	0.6872315054911294	0.7767139996883744	0.5287131301922273	0.794163860279288	1.0	0.8532968573503673	0.9750523990817961	1.0	0.7245841890432264	0.8611287941409278	0.7334659439624109	0.5619761821766507	0.7574666801432475	0.25	0.6717895918815119	0.9999999999999999	0.8024397689479283	0.7342393009152014	0.9241717718540949	0.49693684080687556	0.757421689335067	0.7756081727700083	0.7768128070192645	0.7630590891341481	0
0.25	0.13129832469891245	1.0	0.0	0.8154988251766472	0.0	0.4161360753716899	0.7675885628295371	0.6243433736698026	0.7125053794279745	0.6447718959379956	0.36274789003102637	0.41547419097596994	0.7507525664917366	0.35304560077951397	0.7195306087739514	0.7130730181404413	0.6021613829446704	0.745746018914642	0.5345855903875786	0.7280239821392391	0.7377287995167711	0.7152575085405812	0.7493750980597113	1.0	0.7791985281519106	0.9795998323664367	0.7801339598330828	0.6813438412543511	0.9543302712629361	0.6697458781133427	0.7662530888687534	0.32117424517532617	0.6155961015908678	0.7423157013518912	0.9521632215528762	0.2805555760626988	0.9754877636833631	0.7690430082137883	0
0.7095097085530839	0.6177361097329754	0.7348266106975968	0.02341921094655741	0.8146075406603417	0.7637420239128008	0.43238252391429033	0.7884010532820745	0.829835760236967	0.6941318403607107	0.7025648003421745	0.3185558055109983	0.3707438458553038	0.44743439809744395	0.7785341481685862	0.25	0.7661062647049665	0.6769677925232633	0.7754457755661687	0.30811272104826504	0.5616686057938168	0.5597567078549026	0.8465678954999845	0.7121037251755	0.5349134948653842	0.7809459613545704	0.7338404394488077	0.739804769277122	0.7086731374617704	0.9999999999999999	0.6215670291860649	0.976680511729545	0.9833304688524596	0.6389470677401718	0.30321626089594267	0.7317956729289812	0.7786842873367749	0.5107343614856217	0.7712750528184984	1
0.9624424561078926	0.7285066726874613	0.25	0.0	0.7577251393571494	0.535881512417763	0.25	0.25	0.8001959060843741	0.6967937518514871	0.6413072045109001	0.17003809471956163	0.34339405322941197	0.4333452694976869	0.7534136967902835	0.3580871605428314	0.3899919542670275	0.40609334988536705	0.6760370863923006	0.25	0.32159848889939646	0.7536986330826949	0.7651719999144875	0.680132813301848	0.835776576907838	0.7475986370411013	0.8314499050805202	0.763968740599784	0.25	0.33333333333333337	0.6552113592068467	0.7695494673546448	0.1276836057997985	0.6281449455563201	0.25	0.38429582660540357	0.7458705019972633	0.7583068732808111	0.8753466555773168	1
0.752709569661563	0.5653026199859332	0.39419592484791843	0.5244940764592676	0.75	0.742449150741058	0.5052671142863153	0.7893755624900289	0.3023336947700828	0.6971399662383136	0.9664766818363009	0.0	0.3162154288994335	1.0	0.349795844907648	0.7670437342524	0.733928114761552	0.396439861897832	0.7544060316917182	0.25	0.80268202717377	0.9524778348583375	0.7447883117265629	0.7870896213084475	0.24279124659071344	0.7665844901444009	0.9732956868787375	0.7415776649080761	0.38825799228610547	0.9999999999999999	0.6977289367042266	1.0	0.7296868201022033	0.627188512673763	0.6539381378842022	0.6958362895894153	1.0	0.9255866166995973	1.0	0
0.760516850508548	0.5175525181004067	0.3946272597918798	0.20265522741710473	0.75	0.7405407870095247	0.753703359416947	0.6913599683184446	0.8404382841816941	0.6694833722269256	0.5863968935550394	0.033901361486400605	0.04722497375862005	1.0	0.7880810949909814	0.7874392624360025	0.5801241189466946	0.42681591123895357	0.7505888871139718	0.4855419679757703	0.2350275079182936	0.8639049253317952	0.8955905598795444	0.8461079275880756	0.4380495153059084	0.7722065393619184	0.7382186414402766	0.7858030453170409	0.5089287778372394	0.7046811920723497	0.6507797493521074	0.7195828194598773	0.9425258946911651	0.6224765037658576	0.43343874644650154	0.354259902008278	0.5439832577019672	0.9215400783278763	0.8479220056969037	1
0.7373973971853081	0.4367812484185054	0.5521079156453899	0.5874716554781987	0.8419901160259632	0.641759862289577	0.45576693443717425	0.25777521864745634	0.5774515759228018	0.25	0.7254385014092568	0.3739310836815859	0.27652897270881344	0.7463571944183358	0.22769025585661573	0.43947924225600876	1.0	0.48423871957289155	0.7813703933821852	0.8698337801948133	0.5483455009382059	0.9807477373450049	0.7467166791072852	0.43973614840808173	0.6206774120146274	0.7465269269185012	0.7524789167077636	0.7623395644421094	0.26749932394384585	0.682901496897816	0.6570637392022378	0.8454099867056124	0.9056997788725708	0.937858985502941	0.7028106233321986	0.7220429379806955	0.9563743762785972	1.0	0.7787780330930943	0
0.4614797544610076	0.7758918168887177	0.7138756429105765	0.06896555768924079	0.8478643646094389	0.69137569178785	0.25	1.0	0.5920595794865511	0.6798033212614856	0.6316761409510352	0.15172757022376163	0.29046880091916183	0.7668046521385142	0.7483208488461384	0.3344821244619303	0.3630649670815309	0.9999999999999999	0.5029535341797714	0.42690352252419683	0.8460704885322998	0.9523444800861914	0.706560874437348	0.7700305868861943	0.7892283752813566	0.893712317492811	0.5	1.0	0.25	0.6398668770653823	0.6318418744471304	1.0	0.15752934884949102	0.6146570711542058	0.5114859984224839	0.690187018444758	1.0	0.5	0.7277205576350537	0
0.6995987620372431	0.2885590319444144	0.42882929399054426	0.44704796820138726	0.75	0.6927584261216803	0.8859508917747014	0.7782860017034233	0.36855132939193613	0.25	0.7505775161826962	0.0	0.7401336646280283	0.7065492722358421	0.8322153078772815	0.25	0.3178585043844274	0.5194315266015753	0.8152301534468414	0.7309581970672318	0.6130655553396612	1.0	0.8276526868187449	0.7330504918992634	0.46144408639001244	0.7577986502961116	1.0	0.6349369784178782	0.5163198686843093	0.9590136640795228	0.6834872892050058	1.0	0.15439405729560568	0.6864279608897302	0.7129859452468086	0.6484931309015695	0.7713723983537564	0.8043334019446062	0.727383758001511	0
0.7326460839308722	0.6060438036961835	0.699909780787165	0.2495687331955304	0.8516319558074759	0.7862410307617618	0.4737349949346674	0.7296256501397871	0.8328255820234446	0.9971279070038339	0.6606646439810326	0.0304769476611303	0.6306016497703799	0.5672556000698415	0.7478133292223695	0.6999308344018323	0.5309228628773158	0.713252130392604	0.8067940417044539	0.5949928571141575	0.20319705096710622	0.8342726100747351	0.712185435157136	0.7325163766653671	0.21091584841353828	0.7683272609897311	0.7643153030553892	0.799160100972029	0.7145149502518129	0.9609559299237234	0.7118420863467622	1.0	0.7973880923556413	0.6076598586343205	0.25	0.28439484867088727	0.3197458133916479	0.9175622926656117	0.7726380586647923	1
0.688587076754686	0.2083136931989946	0.9015147871537061	0.5180704793835438	0.80860016082624	0.7067152976045291	1.0	0.3894259640535215	0.6519284157322812	0.2595134299127528	0.9999999999999999	0.1472384333526989	0.35125229044221473	0.7843818834228358	0.2541192464910538	0.25	0.2791147149864072	0.4207747477134227	0.7774557739730958	0.49484366760174175	0.471764601704032	0.9776317885828298	0.726835943642554	0.5200444371334441	0.4511516369544251	1.0	0.7753951228249522	0.7595889814722366	0.25	0.6138579265206108	0.7077369747939826	1.0	1.0	0.632700286974395	0.25	0.7353834685279138	0.7839024252006235	1.0	0.7796268294353238	0
0.3796158098630814	0.17432503855177944	0.3251541142273221	0.8680198119309795	0.75	0.7532310543778638	0.899430695084088	0.7952130802768951	0.7895666999348472	0.7581948609684254	0.9436693520666807	0.0006572552758143874	0.35779409949372487	0.7646875952173895	1.0	0.7051980838974716	0.6797989452936751	0.5535962660578637	0.9366603788703944	0.3728750055313753	1.0	0.5318369746347211	0.5	0.7478366820343083	0.9455662683433381	0.560974598280283	1.0	0.7460818991166094	0.4078974867747883	0.9951968557811773	0.7110731602658255	0.7700328060636054	0.9834524829563737	0.6280247352811043	0.910834810979861	0.7150899515160068	0.7868180362472611	0.9501419537597093	0.9416833135433632	0
1.0	0.7988169945377926	1.0	0.6223812083331544	0.7659484913648363	0.7037961938114361	0.7459390926717692	0.597048204744206	0.2177596515380224	0.25	0.569638451238746	0.7142857142857142	0.3520619011699227	0.7989131041064901	0.7262268291383174	0.3159169241825358	0.784113720321163	0.42756560358872214	0.7645886783672459	0.8843162680698956	0.4314053838178681	0.7924546490840249	0.6224182806103079	0.9189467748156743	0.406610195406953	0.8712623124559725	0.761653280893583	0.979536019891917	0.4430712146892855	0.659616913967909	0.5154655083917828	1.0	0.2896726477400085	0.6311129114812276	0.708693655914111	0.692024865255082	0.25	0.9283600205759354	0.791050219090591	0
0.7635562621971745	0.37355540161889617	0.9879050785262019	0.0	0.8329563821383903	0.6876535499084521	0.942366444468998	0.5428767560621615	0.6979819619979819	0.25	0.6472201033656291	0.363524058603602	0.3802521526875773	0.670259096595912	0.314325563130517	0.8899483791740267	1.0	0.39659956699682697	1.0	0.48632923995766786	0.6557773177416107	0.7806194170904752	0.9879124300907698	0.6977828018848884	0.747189031631909	0.7529531860999196	0.9860129374604102	0.7278555425242	0.25	0.9164472729937568	0.7267669137432411	1.0	0.3638169554424596	0.9504061030803858	0.25	0.6953593687199235	0.7980607296379783	0.7628042252658592	0.7435463374667969	0
0.6778781514949267	0.16425207055006003	0.3768374258268141	0.09282086562182063	0.7564076869141237	0.3580714752432786	0.40861642874541376	0.457348469053474	0.45690995759571595	0.7199442937154305	0.6950307599549377	0.20323997974225916	0.0	0.6371338708759199	0.7347362796445828	0.36476376701258567	0.7921645991097271	0.5453949608611163	0.7440336773417516	0.9087952370078277	1.0	1.0	0.7612597688529161	0.6971396905474374	0.7123711503384184	0.8019683663248219	1.0	0.7601420101265027	0.46208368450091325	0.9705581015893954	0.6154064253577328	0.7948072251403719	0.41482754382777237	0.9168938940080376	0.7631127584304174	0.6816917596481059	0.5184153253535614	1.0	0.9747653068628314	1
0.7878965253170699	0.277737837877561	0.25	0.5914800149659559	0.8087801320030827	0.0	0.25	0.5799543382039195	0.41392117549665214	0.37980058359972924	0.6693909006480205	0.010186446780044642	0.24465784937049345	0.7135892831990523	0.370495795259316	0.7860259711337632	0.7437099934395802	0.4161271246822559	0.25	0.5207413919198512	0.17631117760708162	1.0	0.6573426865772011	0.7293816695613989	0.7449382177624837	0.6317170963513787	0.8265718308713981	0.7421250237675349	0.6975878206964716	0.9580147104065798	0.654562308204825	0.7195730571749835	0.3584359875438765	0.33333333333333337	0.9113952570190584	0.6972807434342871	1.0	1.0	0.7473570424745581	1
0.8693582602704205	0.5194366508862066	1.0	0.11121671355763252	0.8462440552593816	0.7437063246969067	0.7105078346322057	0.4575216086503646	0.46543923459353553	0.7137051967067213	0.6279393392938497	0.1348683680571093	0.7891758173047521	0.6857049706496554	0.18536731626822772	0.7445243181363682	0.503645001015002	0.4311128934904473	0.820382856221755	0.7639552401041582	0.7822182902758854	0.7790274235234079	0.7571557519340142	0.4529233779831932	0.25989726202686897	0.9461824249674029	1.0	0.998464227836343	0.25	0.7261951473647259	0.6619317477277012	0.9850153263097924	0.783105284097104	0.6174510299446484	0.7450140131012344	0.3526231384008042	1.0	0.7972416958258657	0.7766371773482934	0
0.7234219708262526	0.6497548767054485	0.6971212478742894	0.8186591468534942	0.7694945824508082	0.427998851828833	0.7027128108878009	1.0	0.46998939619951313	0.7728730477888479	0.6830463385675755	0.3726127585500512	0.5009959568858592	0.8214097404380086	0.7492087264835657	1.0	0.0	0.44973012944308827	0.7914538574880052	0.7820281488828923	0.8524447242158284	0.7818055355783088	0.8468613029878704	0.7282479529931164	1.0	0.7951931088662182	0.5	0.6654166515127696	0.7234534479794452	0.9999999999999999	0.6326266645617641	0.5197135454257497	1.0	0.945726564748781	0.8170289410723163	0.2621050970833834	0.3619269372840941	0.7799303152168684	0.7991773922199108	1
0.7171311307219216	0.7957089974655882	0.7812090440377488	0.0	0.75	0.7637337188194007	0.37985656307910526	0.25	0.7565355538921666	0.40723904285430873	0.673394492023039	0.062298703481690976	0.3120374094951694	1.0	0.8044322712490469	0.6998988715459643	0.751388076656128	0.6105058900491757	0.7963325449422642	0.6299158381063481	0.7856291941220096	0.7784100903731547	0.5152839841119828	0.8822077285477451	1.0	1.0	0.5799248967446984	0.7836946388993894	0.7566275653228075	0.9999999999999999	0.33333333333333337	1.0	0.43118413164065234	0.6173028449561333	0.8433317379895868	0.8882083468529278	0.5348133366975185	0.7582314765608104	0.7919910928356715	1
0.7856255164004305	0.6959255781931228	0.3361400087899836	0.5473219301534387	0.7619889539752576	0.4863583986611722	0.7277648142812677	0.5640833044195293	0.8048904400945975	0.7596823137113314	0.6603090279331354	0.19204867395456746	0.7898523858680031	0.73855798844694	0.3304826239495099	0.40735904300897763	0.2424363656148296	0.430945174600591	1.0	0.9925127832721135	0.8428112075640828	0.9692172949181648	0.9817752144101144	0.7324745853699978	0.5446472368005886	0.8781901209945753	1.0	0.74502328420354	0.25	0.9643297255988237	0.7065988048600373	0.8100599271997476	0.7483310581700905	0.6202206261770622	0.9846962252412359	0.8874115751581324	1.0	0.5	0.7816913408855966	0
0.42013017389058643	0.3389397407041598	0.9251819257852526	0.3130598019870689	0.8068961675538929	0.917874189312492	0.395528823423001	0.990567392057946	0.329147143768553	0.25	0.6552172346912601	0.2032284635936153	0.28675606206852217	1.0	0.36638806650933686	0.3150167386061549	0.8508321171574906	0.4271074189815886	0.77364604223745	0.6135845247377408	0.7875237511946042	0.9729117182566266	0.889461555633177	0.7131602655704242	1.0	0.766147110202533	0.7373850991272666	0.7243057545950977	0.25	0.7073125660138756	0.6539699271472059	1.0	0.5062561771162968	0.6338281521397284	0.6874423944080628	0.749234370225326	0.7273254609720157	0.7410823330483206	0.7824717080053286	1
0.67326571482862	0.7047666883019874	0.4005621763479408	1.0	0.8572641256776617	0.7492983773795013	0.6852582460229194	0.46341389700034763	0.7746773856696278	0.25	0.6290968243429146	0.1618763475006604	0.1867289849682921	0.25	0.20676786120617718	0.6817794233313231	0.4483698810745076	0.7499573550879379	1.0	0.47774029362844483	0.5376617147414346	0.8034915453108847	0.7360411749461153	0.7164054097748983	0.3059722305619649	0.7800722801919966	0.782144869049108	0.7230112580187003	0.45957567313740133	0.8894618779378364	0.6490362422568715	1.0	0.5953343315650758	0.6187969562460449	0.4387974754929966	0.7702512811192078	0.2875470042331177	0.6357910810008002	1.0	0
0.7444801920024492	1.0	0.7898931853959005	0.7552382281695335	0.7560002340290624	0.725875193590935	0.39923195962882096	0.7791361932418045	0.7620995192796908	0.36607312726642743	0.6994490828802393	0.13482984453550262	0.47368463775668224	0.2630581797879791	0.8027856062550784	0.7381537059611474	0.42196186468621966	0.4544179525884321	0.9426934794468058	0.7156383480788265	0.7774079188758097	0.7310458274138619	0.760496202682333	0.48093229508107427	0.10623095874509379	0.9990756991619527	1.0	0.7438720630413436	0.4979344804387245	0.9929457894010923	0.7072855212083369	0.8016489098162752	0.7228595481950691	0.6406598833376785	0.39692441991791155	0.7418555872407511	0.7532427535645271	0.7487125726679952	0.9940269450860766	1
0.8093878510964487	0.8492677826889629	0.7298480383743783	0.0	1.0	0.6660650585573719	0.41849840742298905	0.39285075590255697	0.7818249850872226	0.3868486714335839	0.7133028747109301	0.06248599247206268	0.2509789119514782	0.7501386675786959	0.7995173662422963	0.4866559482455944	0.685210875959891	0.5894057618718808	0.7147907042723418	0.6415581809115805	1.0	1.0	1.0	0.8496968543084555	0.6387166601990935	1.0	0.7719763482600647	1.0	0.48915353128314826	0.6457194903363096	0.6811485686262733	1.0	0.5760215677950123	0.6618650164900229	0.9086289772924317	0.8153359143073486	1.0	0.950440970600749	0.8053600604706406	1
0.667975645061303	0.48727201333558695	0.9413260384551919	0.40470479428811335	1.0	0.7063587684283641	0.3719878659262378	0.7093184467058209	0.5483605752856388	0.25	0.6717091419090264	0.15089573864180703	0.35775842378469735	0.7702566277176638	0.2238734019648294	0.7104908574171925	0.5160372110182427	0.5106069080774995	0.25	0.4804419270001591	0.7654050982579295	0.7253755203218567	0.9836970202140854	0.7076875021765806	0.9029536001149954	0.7345721102800081	0.7263943510157765	0.7260689165321661	0.25	0.6993663594244293	0.6403520979799957	1.0	1.0	0.6080082540419358	0.6885724389825598	0.7385445555827876	0.25	0.5089001054853546	0.7450934077423694	1
0.6892349337421094	0.5053490823855604	0.4862270030610389	1.0	0.7518039977109963	0.7614340417337989	0.6805473400344013	0.4288608013014226	0.7513349427518967	0.8128897349929955	0.9999999999999999	0.16913778942973687	0.5031121446128468	0.45723254925076356	0.7512436087305746	0.7232975217075639	0.7680253578748337	0.6900693196079972	1.0	0.4395129036860279	0.8440817631697911	0.9951440208796677	0.7456694459756302	0.7154123185377099	0.3938589947818898	0.6091857705285179	0.5	0.76244996967726	0.6884762588722972	0.9999999999999999	0.6362146033103214	1.0	0.40611165688240813	0.6433396477805678	0.6715670314829622	0.4909474664609528	0.8143046257312017	1.0	0.7609665552846278	0
0.6647523838685127	0.5345521206929252	0.25	0.0	0.75	0.14155863857560763	1.0	0.7414137189831194	0.779710825972488	0.8024025115636284	0.690623150043828	0.053543467863869314	0.7199100618570866	0.7103081466436335	0.25310546308411713	0.6894064159208023	0.32706204804027483	0.7782883531214694	0.2526372215390608	0.7688175647115234	0.619034487076274	0.8852459866772896	1.0	0.721444973013314	0.6185522225446236	0.7893886071024387	1.0	0.7514931008972602	0.25	0.9366287082070798	0.6786771627716187	0.9739036802176941	0.7995850693232496	0.6341451685726027	0.7118742023873453	0.31049309522973334	0.7841938270381168	0.7405650576782681	1.0	0
0.8593353591273682	0.7508742770699336	0.7020399482346447	0.0	0.8143976030215104	0.0	0.3840118877468698	0.4949274534898271	0.8565042087069716	0.6989436753202113	0.7012891672554779	0.17897199241633258	0.04702554078715593	0.978228170734107	0.31740057818035605	0.46583454007366076	0.8293419708218949	0.6562365976722686	0.704163995051929	0.30514639424324386	0.5599349406078649	0.7391167484832476	0.7138908350539086	0.6875963193473518	0.8517154674796614	0.7756167814750642	0.7728251745055437	1.0	0.694869052690688	0.9999999999999999	0.6143585502222221	0.714167254222996	0.925563225980162	0.9080941544980585	0.7343259687918253	0.684082397229197	0.9341924487520634	1.0	0.7558521572881054	1
0.70662281256339	0.5510361809883864	0.4945287423167277	0.0	0.8041041642079745	0.7492357501688928	0.536320639994056	0.29854601456490626	0.6406553785980801	0.9753264488817626	0.619281134914057	0.01113418364773422	0.22737287002724665	0.7333609502005728	1.0	0.40506720461178847	0.0	0.8073467567708308	0.7767077679344936	0.8047651586033444	0.5156356203176536	1.0	0.7823296754809719	0.7520653316504856	0.3264788238112262	0.9456553600763585	1.0	0.5547095843406906	0.2552966443959415	0.6547811437741152	0.6541036011193367	1.0	0.7697622757360967	0.6272711764573252	0.25	0.6782833462307678	0.25	1.0	1.0	0
0.35005474935751135	0.20831546698229808	0.7971887473013466	0.0	0.75	0.8409549023389743	0.25	0.6252513703189618	0.8487389643069877	0.9365980332014634	0.6665822085705526	0.15919603193168222	0.2453312074233548	0.25	0.3529813564190818	0.745206245121674	0.24160618947268703	0.5243864024113346	0.7905754391924149	0.25	0.8272392582419594	0.6885650023561078	1.0	0.7413068198070766	0.6709262897821584	0.7764989420083095	0.7789379789488914	0.6323693444970315	0.3852436988123502	0.9944820856047629	0.6738537828094363	0.9902313555706351	0.7661678867462572	0.6359826316792275	0.7889336214979298	0.7122328660091156	0.8246575411105951	0.9736025063402868	0.8036651086804074	1
0.7179747603811263	0.5009682869228498	0.7369641211501335	0.0	0.8121994172902952	0.741664191980171	0.7215687803137888	1.0	1.0	0.2549260444188464	0.623603405566774	0.18944137902851993	0.2291805353589394	0.7798176277062776	0.5421011045990572	0.25	0.9719062778272638	0.40094939451079403	0.7887906985622475	0.7565437013169475	0.8270203366542674	1.0	0.7917179305046987	0.5293053035465818	0.40180307153293804	0.5	0.744413837190716	0.765748522579151	0.39725186772879856	0.33333333333333337	0.6784884146454572	1.0	1.0	0.633546395366394	0.25	0.6982776301932606	0.4566113925043563	1.0	1.0	1
0.7241997849105062	0.2150779128428377	0.7778136563728058	0.27925292273819513	0.7644900974835415	0.3268941742181138	0.7103157506734895	0.3428409963135975	0.738220240685955	0.5157913602961625	0.6185098463188871	0.3334894009612561	1.0	0.4948433640734472	0.7022079155973998	0.730320107289487	1.0	0.3916014432704505	0.7531771084974102	0.25	0.7687036466397257	0.9795239731398716	0.7476968904929668	0.48500421985838077	1.0	0.7704431920638567	0.7282328602732467	0.7350715793605231	0.25	0.6482482734632485	0.969588443509659	0.7982173336116359	0.9512177207821462	0.6161541752490236	0.5619995718694781	0.7363945166269399	0.5680242393618734	0.7316051300332853	1.0	0
0.7431011283369936	0.6067735181357496	1.0	0.5478577640712592	0.75	0.42939961546125494	0.6967888757858149	0.37287871256895966	0.8137971868939583	0.25	0.6715934976841619	0.16693578761936959	0.0	0.25	0.3574974314880253	0.25	0.7514534188262134	0.3782843564134053	0.6979639512761253	0.7300303616400916	0.3810868431387029	0.9934512252341867	0.7895746526808441	0.4702142726994826	0.3980261823748307	0.7470295094176495	0.7767238422977021	0.7892589170521149	0.42616182617244536	0.9712678285748697	0.7119034936662905	1.0	1.0	0.62351518464432	0.6597485743026199	0.7082772263712387	0.3228418643968374	0.7909365009038437	1.0	0
0.7479513863314722	0.2684833248483722	0.7688072595941213	0.1262058241596718	0.75	0.3247739616104668	0.25	1.0	1.0	0.8281756863560157	0.6488996767957368	0.16355381546553893	0.19722771138013567	0.4535481853981733	0.7910117427842883	0.804090385356754	0.8432712653604378	0.855366506538753	0.3109168420102736	0.40883615127529693	0.7856462348054385	1.0	0.7723372599024849	0.7268512240879953	1.0	0.7213138682924773	0.758703645546591	0.7298756126121586	0.9729811142687109	0.6401009166273653	0.6947718249092047	1.0	0.04392349395784645	0.6374422347591668	0.25	0.7068152693316211	0.25	0.9350468564900535	0.784418766255713	1
0.31059751286549964	0.2700708101815415	0.39145731774363846	0.3483480582106545	0.8343582140300291	0.6970991427174006	0.7121356992813213	0.5659246018119783	0.6093689408589487	0.7730137173783861	0.8970723494270276	0.32682571034104413	0.33626203746740446	0.8005477211837634	0.19504793141987237	0.6879861344248234	0.7361219951182408	0.3658112718406493	0.2860633404640398	1.0	1.0	0.9660106900212977	0.7546484004449926	0.4548234802642237	0.8229644681461955	0.723006772486148	1.0	1.0	0.6788601931477011	0.8694610214967498	0.6656078167799359	1.0	0.7794472655106588	0.6412565537844341	0.7426501832592453	0.7851145327991953	1.0	1.0	1.0	0
0.7220703987116879	0.8318003104133108	0.5756777492752011	0.0	0.75	0.2615938975920549	0.6783276667280436	0.7695530517727431	0.8553422332902232	0.7311358452441293	0.6028601761495158	0.033043704118443595	0.8475735698855411	1.0	0.4348869042108784	0.6765752711597047	0.534480020277279	0.7110589347801234	0.8001242896981817	0.7316264163458043	0.6233264841031427	0.8193207467410581	0.7691870064197818	0.7401387856997379	0.4507411867708918	0.8343216765644216	0.7705927592173097	0.7789542079726568	0.5428905956224	0.794611289593594	0.9190746903269671	1.0	0.0915145610988364	0.6570774289718202	0.9641033151543267	0.693737985469936	0.4047848552007963	0.7672377695557077	0.5	0
0.36606587945935304	0.2678009785399787	0.25192972582992645	0.7596618458782904	1.0	0.7292713232342525	0.7719606567491575	0.40702187356992303	0.4784018942008042	0.25	0.8393449289393456	0.17811049946291835	0.25664176640035663	0.7119673878795821	0.77597769734409	0.39431947950747637	0.01585772308910484	0.36290031658888816	0.8048350046323679	0.722293677971057	0.27924231078229106	0.775437219606831	0.6256707611139054	0.44082897335890014	0.5062179702489396	0.9967507531479279	1.0	0.763818371219239	0.25	0.9999999999999999	0.9547114698305779	0.7890582573866637	0.2968268923179785	0.6182956246097087	0.25079458630571966	0.7623239671900395	1.0	0.7364392908433512	0.7845958089125565	1
0.25	0.4160052274805544	0.685135779184828	0.0	0.8212507658054801	0.6979522334643682	0.7310571968422355	0.803323904072226	0.7921330512940237	0.25	0.9522321151297247	0.25955826297934836	0.4383566049386397	1.0	0.29188750055920243	0.25	0.4114168918054732	0.5675986172579462	0.8061817178577113	0.7906921505475341	0.8351460896776994	0.8130044871650813	0.5	0.6928377103589208	0.23368001858437476	0.7532772854095814	0.9902699035731071	1.0	0.7584290104003248	0.648156020724219	0.6414062011873927	1.0	1.0	0.9534603041833131	0.9356344058952367	0.7105139767276388	0.6074468411862189	0.7342197950251865	0.736908165858335	1
0.7206158079465315	0.8221621438299194	0.7731112463048706	0.5998271278470854	0.8117412467937711	0.7615079528779238	0.9784346299108518	0.6621283121379482	0.7836377294828231	0.25	0.6063516326272161	0.13977716005087967	0.8594569767179459	0.7667278203563003	0.34221436265531535	0.25	0.804869659036337	0.4560944024294183	0.5026298999005719	0.7050685205628007	0.5082830355178014	0.9006725824658341	0.7918194854349279	0.805090376439685	0.8370981964190723	0.7501203907501796	1.0	0.7298293244648637	0.25	0.9999999999999999	0.9437930038115215	0.7670729634458261	1.0	0.6615765102053343	0.7949269088037264	0.7038895600529248	0.7422000405961573	0.9907598868027186	0.7727024865900587	0
0.7382423355227021	0.8827484607210901	1.0	0.00525403461501478	0.75	0.740976246431635	0.9645921563905993	0.25	0.7299159436609258	0.7424628176255542	0.6368699847504282	0.020257927278957717	0.5623947565281433	0.7696543243345991	0.751045107154759	0.7286276237763082	0.7459524400195159	0.5516915254332744	0.8040505934578196	0.5860629480829886	0.8307610654593296	0.8878958561432142	1.0	0.39920179679415413	1.0	1.0	1.0	0.7827068868359606	0.25	0.696602165715329	0.6441657125050596	1.0	0.7277634525561127	0.6118394341229197	0.9650026494745311	0.6801728107066093	0.27643705521556744	0.7195537875353855	0.7852347492969224	0
0.9911526676935589	0.19014848905744597	0.25	0.5312662716379587	0.7611390854390918	0.529314694011063	0.48799597912397347	0.7775158795855432	0.36693791366292966	0.4299131071377005	0.679880978453107	0.7142857142857142	0.0786122599679764	0.5380969882365689	0.48947216408630334	0.7068248437210327	0.6245121780200402	0.4087011324829891	1.0	0.9175445729151913	0.564305122676953	0.7715162435519601	0.7626082519558938	0.7587938726360021	0.5450822763730794	0.7830526934114077	1.0	0.7761475940424057	0.6915613489645241	0.9521508219927269	0.7022281146088432	0.7757411025585695	0.7371424602165558	0.6243946231812632	0.7450411662705646	0.25	0.25	0.5	0.7729161212337524	0
0.25	0.18422480291591775	0.9810196260380474	0.06672135947228011	0.75	0.6068843423910593	0.34860376209247224	0.7475460387279551	0.7729802782587196	0.47026546666302166	0.8320033583750721	0.05113842481160605	0.08662150552564646	0.7447961482320531	0.34688171664019823	0.6814498702574839	0.17730290386154313	0.6232447434774884	1.0	0.4631107231758388	0.36936071348424226	0.9935614658032489	0.728503611706064	0.7179631429737873	0.4100988874988323	0.7498116974133133	0.7006599322514291	0.6221232540644368	0.25	0.6396446177755017	0.6656727522603543	0.7467595222666171	0.2561526600163119	0.6535444487666695	0.9113954754623449	0.7425196406110298	1.0	0.7747618771045693	0.8005454895885016	0
0.7006380774850298	0.27996803655693864	0.5181615218886186	0.0	0.75	0.7680048097137546	0.3965081088009768	0.7524885232466829	0.34069516765116603	0.5560390522961444	0.9999999999999999	0.28465360756573305	0.3455197705108502	0.7994897203394066	1.0	0.3643671984395178	0.7271128761855636	0.5807978874334445	0.8074417805781666	0.7880193451564267	0.7061059616493415	0.7146127915627176	0.6388979035668617	0.3626193719629457	1.0	0.798737133148075	0.9779991605081764	0.7562725648825215	0.449744488333333	0.6762293881112889	0.6448504943146474	0.9926525102995799	0.35305813880078607	0.9056943621899488	0.25	0.25	0.8739161971252852	0.7599574805835512	0.7410355172707125	0
0.37282833245572833	0.5008047270657239	0.974847737068591	0.0	0.75	0.6901754109986812	0.5279510578368765	0.47542292707253236	0.8165102980689299	0.8593715174004519	0.6427852151801828	0.0363900054586192	0.48014934422741595	0.7466765790323123	0.7586944879819074	0.9588169614613598	0.8161660796664464	0.4860068570118022	0.8083303714450091	0.6681266906731281	0.7829836746465135	0.7760005739377991	0.7884868536730335	0.7207614589342143	0.5692523144763679	1.0	0.5	0.7497331274040471	0.6996403698635686	0.982848105178967	0.33333333333333337	0.9855217156980903	0.903324569088487	0.6649312260543521	0.7363036547082508	0.7666193809917428	0.7429680682786314	0.7745219380112047	0.7712980788285265	1
0.7160609034730145	0.5618568280851602	0.3140531698923077	0.23340142054931345	0.8532821018714952	0.8079893469177044	0.25	0.4549457130326006	0.7409898309565729	0.7789981038233711	0.6446905322407716	0.3325714876229677	0.6131413870782743	0.2829533725359656	0.486809726955364	0.7422393888080565	1.0	0.5243725113633371	0.7933934756485644	0.25	0.30867901865074676	1.0	0.9629595999266	0.737623622660502	0.7545246874383177	0.771904748100964	0.7644193024228767	1.0	0.6932817133410947	0.9919335952746126	0.6719708119003399	0.7360462909097362	0.7571318486486357	0.9735290857223826	0.733735413949475	0.25	0.7225425409504173	0.7784029839287621	0.8054595125896434	0
1.0	0.5176814949292914	0.7516215899527798	0.44231605040568256	0.7748158369726582	0.15726744896612416	0.6954552162650132	0.25	0.8414452644393215	0.7104653309873368	0.6712517432782579	0.029958500202745254	0.4927846484651001	0.7635098549788089	0.2549008821488925	0.8847340848263188	0.7909756912116718	0.4249877956736671	0.48342600486807075	1.0	0.893839627340017	0.7312234498600664	0.7609604939816667	0.6970677002944553	0.2958328906308686	1.0	0.9845710070359807	0.7892661285071052	0.46553616569043643	0.989131578791344	0.6400467122703476	0.7686491827673926	0.7387549162346516	0.9333285072873024	0.7312376790770794	0.25	0.5648566095566412	0.7342804543074175	0.7797872770781641	1
0.5472993115760335	0.7683915558298693	0.9757657132922939	0.0	0.75	0.6870168831232539	1.0	0.8143823323588549	0.9389813121604986	0.8080370074586765	0.6485545153916562	0.1772827629165205	0.5236329451358865	0.7978882623888394	0.22906397984540355	0.25	0.36441510814598355	0.6252426104263507	0.8150623672375975	0.8862334455729385	0.7998091552162788	0.8600607373747904	0.7904171354027671	0.6963842553450686	0.48718732859154956	0.8829272047303317	0.7640941091079023	1.0	0.25	0.8912421527257322	0.9975035082354455	0.9798869954808488	0.7141014566754875	0.999244712321864	0.7838120508902419	0.25	0.25	0.6259357720945757	0.7602570004709792	0
0.28889598328421245	0.47794255281545905	0.2536064529494999	0.43344009067369793	0.75	0.6690212640171668	0.6873107262203109	0.7486933991853952	0.8532493718806021	0.25	0.6865899765856783	0.008468850328602125	0.8285884421066827	0.614364474753354	0.5181768746610018	0.25	0.7289167030082041	0.6522697075942674	0.7408714515912826	0.5503345652688351	0.5941528057467577	0.7868722457389364	0.7797273612383786	0.6803004457048349	0.23072847031459615	0.8421826489994485	0.9805685948985456	1.0	0.6975066805551009	0.9999999999999999	0.9992412681840391	1.0	0.0	0.6617290133219124	0.7420569442293039	0.7271410132984107	0.4578928421401293	0.6924502230609338	0.7649602485287308	0
0.8722366811686592	0.16325040866287813	0.7563337024552966	0.0	1.0	0.7467603487100636	0.3771304912755198	0.8293831919210296	0.4626554233283956	0.6864440745957019	0.7839470219664013	0.0	0.21153433042174535	0.7197042277727053	0.2799791528351158	0.34314683712108485	0.6733157366176779	0.5625399740211307	0.9979260658536925	0.7217738590807483	0.7643740189160229	0.7890832134497163	0.796251259943505	0.4645103160238539	0.5851089557466379	1.0	0.7720075406840586	1.0	0.4999087550090221	0.6944689750004083	0.9315102424067118	0.9834703151954017	0.950692734745426	0.6235681845772263	0.7185177121551822	0.7587883260783227	0.7404377827751069	1.0	0.7556731506088812	0
0.7123996299398961	0.2407842813824813	0.7233705939313109	0.0	1.0	0.9345174588180254	0.7681416989327888	1.0	0.3127354822460819	0.628856581899154	0.6900082920579825	0.03911284239128955	0.24329435066691477	0.7539068404462038	0.2805198592093975	0.4558772536018819	0.8075678394020107	0.4555143943168044	0.4517894656797854	0.6118937958188235	0.6030437698936447	1.0	0.7311434978991449	0.3377018738101973	0.9244911330206025	0.7692196192411398	0.7780993457315997	1.0	0.7306109547398866	0.9999999999999999	0.33333333333333337	1.0	0.9928766568956299	0.6456166937253394	0.7105880113147012	0.7265072780633346	0.25	0.7294425593823063	0.7833290701298375	1
0.25	0.41868522586126755	1.0	0.4020978529576894	1.0	0.704557251307253	0.8509063549728941	0.7772100647319606	0.8213653982058183	0.25	0.6443803835824604	0.18381568696551107	0.8179659844969723	0.3238832889367132	0.7119308259499291	1.0	0.5166285887410106	0.45401617667554073	0.7876294630901335	0.3312794619941527	0.7926922852547856	0.5	0.9956119234811598	0.7551889839598113	0.6630441799628608	0.8771799387321234	1.0	0.775907960939695	0.7381631776168375	0.9999999999999999	0.626509812326237	0.8087116673686965	0.5082058360664211	0.622803208917365	0.9093883854486556	0.682762669979795	0.7832863516461834	0.952435842256989	0.7933774405338103	1
0.7883373365376036	0.7258078767742069	0.25	0.24584623900750496	0.9936148533311415	0.4018253793579887	0.7181243603316632	0.83309025676283	0.6071462184862341	0.7028001240472296	0.6525396409663151	0.14932696587019934	0.285550697673675	0.6850995279697834	0.8061857871517802	0.4369853022027218	0.7548160468550154	0.707669783347671	0.7173428964684708	0.7099869378221871	0.8151924580447449	0.7830355817760271	0.7048460308220171	0.25	0.7942441109490752	0.8480337710150633	0.833454153783197	1.0	0.38777998687597476	0.9999999999999999	0.9999999999999999	0.8141723963740514	1.0	0.6245612933960302	0.7210662771314825	0.3095949787680245	0.4806265947108029	0.7751248580374593	0.756418689509016	0
0.6960373948743991	0.5159809130490133	0.25	0.35350069407685625	0.75	0.6628072919157397	0.4518962311785495	0.7260311621443912	0.5598783816080319	0.25	0.6509020347689418	0.29501702932832113	0.07003408581579315	0.6886633997560129	0.35078992922713614	0.6777554278010981	0.8159581365371944	0.4386573211664913	0.9988979986083378	0.69552381969059	0.4729823909445403	1.0	0.5567835248793521	0.9090562176320075	0.5751028184780926	0.7617215131521664	0.9914201583850621	0.7753083797394187	0.7298436013221149	0.7007254966500015	0.9012851040153707	0.7697457374376733	0.618336359024549	0.33333333333333337	0.7246174109526005	0.706702316631351	0.7862805060458959	0.7545555149456631	0.7921710693966187	1
0.7316790242751843	0.49663777249210117	1.0	0.5152509688756294	0.8217194001248596	0.1809189413295138	0.7153895807312545	0.5477442204214462	1.0	0.37474567187276875	0.6799318606630245	0.205486206964813	0.25200881461966873	0.7808695082026502	0.37106623384204074	0.5287246647466625	0.7739307422341963	0.39224740941719205	0.7657513045166177	0.9825827297056589	0.786360603701419	0.8525163469768147	0.6976632796487737	0.6983877822260911	0.20635606714433957	0.7571505208255803	1.0	0.74562658256219	0.515214124898913	0.9574071983065952	0.6593583750516203	0.7791347258213532	0.1945107212327931	0.6410406495468418	0.7061097152957536	0.7224542687382313	0.7364839264895968	0.7655235718172929	0.8072402934422109	1
0.48388051724823306	0.5156428721571484	0.44352200168123646	0.7045853066377519	0.8066781837600544	0.6838689650865676	0.8387770108738319	1.0	0.8151698056300973	0.7447895390390865	0.6967173244396409	0.4803038640187621	0.34335811121654686	0.8119048524328545	0.28019935110018757	0.852483631606566	0.8424413836762675	0.6013312064132063	0.7731100605835968	0.4924959219589262	0.7962786468592351	0.960122427320568	1.0	0.7419152757042012	0.543804052601238	0.7642880829499326	0.7863473399435397	0.7588641256045272	0.37319788892361727	0.9712799061614238	0.6331611441411067	0.7957357531879443	0.7100669106451274	0.6271089369797784	0.7768731909611849	0.6764788015066494	1.0	0.712152847635701	0.9670037687080285	0
1.0	0.5145884754125394	0.43770917247664265	0.0	0.9488997314034521	0.670547114662386	0.9077386418883207	0.9618120907878359	0.525316265400321	0.25	0.6984842534388935	0.144244372583233	0.33258051789279797	0.751870540616681	0.772768524112512	0.33879580054203495	0.3579720052926856	0.6572478275619208	0.7798397115213257	0.25	0.9336086484203454	0.820733571702261	0.741012807377655	0.7171482395316456	0.8897499793762205	0.7665508215973674	0.9450899803589334	0.7519719142899272	0.9548960481761464	0.6786593212667826	0.6611296579802315	0.7987122489288836	0.6949833057615296	0.6429377738511284	0.7248413703567842	0.25	0.25	0.7099254120655571	0.7849994090903134	0
0.6977766941262143	0.5205526028221157	0.7500574701282361	0.1063048293978946	0.8466579443541274	0.7334847973155814	0.7444748663943255	0.9504594847020674	0.4208291697169292	0.25	0.9755024351006738	0.0	0.0	0.7970228414595064	0.7204741766516327	0.7693089537356668	0.27949075294224796	0.4432287641751677	0.5109936044939941	0.25	0.3008295302390171	1.0	0.8696470645447345	0.7093085486575624	0.30218688613426986	0.7841041976085903	0.7408110290072079	0.7554456974403879	0.25	0.946962083616767	0.33333333333333337	0.7556439732834217	0.7544227061857476	0.6679061359511987	0.41016861020632245	0.71679704417824	0.9795590256637057	0.7243310210638177	1.0	1
0.7477402569572478	0.9973227901178395	1.0	0.25286138694679444	0.75	0.78002096364659	1.0	0.25	0.789492589534311	0.29602727332433626	0.6323728079681347	0.10828690703590299	0.31245287459355	0.7054494438408845	0.2418789365231191	0.25	0.22867084685294625	0.416599837969885	0.7799677230302057	0.7885142914715629	0.08594817309793581	1.0	0.7801477876953513	0.787684301322394	0.8675319142578021	0.7154412929999918	0.7566254397795984	0.7244248294052508	0.7421338903987953	0.6813291106102927	0.633158213763902	0.9878218808616991	0.758078593925913	0.6278463840318477	0.7356703742819436	0.6791941372687507	0.25	0.5	0.7900099426957081	0
0.7430903932195522	0.47289658308823274	0.9299140514155917	0.45244821292605497	0.8541021591647308	0.7557480055959096	0.9368471227103368	0.9432541791439758	0.49940371667471334	0.25569158142798765	0.6656384903758344	0.022633353628129675	0.0	0.7329105126073062	0.34613121752412246	0.7826081510037004	0.6787626927112205	0.45968778011961847	0.7341598375379683	0.8018288883464505	0.5260679972301882	0.975033907719329	0.8584173138389162	0.6852579853467321	0.8290768960098043	1.0	0.9910061631847114	0.7586030538398222	0.7262732462133475	0.33333333333333337	0.6777294204209655	0.7480084019953137	1.0	0.6284153807782433	0.7586250917351358	0.25485936821513566	0.25	0.7868199033723776	1.0	1
1.0	0.16762827185983376	0.4868897768603194	0.0	0.7665427677436029	0.6608844497958217	1.0	0.49475646048463773	0.6479601738435767	0.29791164682424387	0.632694415546466	0.15348579578839708	0.0212082117898015	0.7831964353322171	0.2531871115818441	0.8740820875221991	0.4111761928906822	0.38379898018995773	0.5489169266694837	0.7465624472066517	0.8396790561081566	1.0	0.7444439395858418	0.4799628947178075	0.39418980321617175	0.7779739652719176	0.8160883655998185	0.7692243943596446	0.7106397278504628	0.9653306234265143	0.6577549990636614	0.754643448912791	0.8017979584065069	0.9221682781782848	0.7651347430341883	0.25	0.7873824486895249	0.9518227708093574	0.7815364395011624	0
1.0	0.6978416186558434	0.6350778815529929	0.19884940631256107	0.8171276490187659	0.2803677687525497	0.9313953718393092	0.7793225426960472	0.26608942044116524	0.7025655337585334	0.6660397835265316	0.026805890632150792	0.46422968631260714	0.5387103995991513	0.7088137247437631	0.25	0.8089993937917108	0.5465935474330427	0.7721514913694599	0.5541448353953423	0.48410942970216747	0.764796750552871	0.7411414130494413	0.7241128864969485	0.4373536832543454	0.7749510048005254	0.7645559237596584	0.5964336841372583	0.6815396670705665	0.6864327513099424	0.6191766739733424	0.7879421422403117	0.7975958715974863	0.6518655610088638	0.3097778720388219	0.7133388764669768	0.7960956279155034	0.5	0.794869427806299	0
0.7609191212727663	0.5718504239333966	0.9819010353536454	0.13104540315202862	0.75	0.5458663790923173	0.3748087689960054	0.5042813015248956	0.7771951842588743	0.7067500286311537	0.5729236285774371	0.06669560069126246	0.8872788593582582	0.7168846250448994	0.43106315527524236	0.9129212736369499	0.26062945416416383	0.6070227857474005	0.5118159820426493	0.7017965448258036	0.613348495493107	1.0	0.8239912267150673	0.7326467076286632	0.8295734233703057	0.7471753269336828	1.0	0.7427235130250807	0.7331425276790106	0.6783233664822835	0.6817367263374556	1.0	0.935510318167333	0.6212047479189043	0.7882011276470816	0.25	0.3787473256294663	1.0	0.7756371707850288	1
0.7378615885196234	0.2906991737425293	1.0	0.530624781929723	0.7524223391522471	0.7227430519548197	0.4448350346265183	0.9711518776911402	0.7667301236499415	0.7232077868042144	0.6652421012449957	0.1851211323082809	0.5482491327773109	0.7285215372014797	0.9342725673965817	0.8665996763867758	0.9192293368147176	0.46853572973025204	0.9092419589000372	0.723750900929552	0.7814874478311267	0.7853022335260392	0.8585211559228348	0.6978145443421304	0.27583614814357493	1.0	0.9212828114294268	0.7205342174864733	0.7264426910485209	0.9999999999999999	0.9999999999999999	1.0	0.607650939394532	0.680165406179715	0.6935386368543365	0.71160391844602	0.7705606339809197	1.0	0.785997035423984	0
0.9625003932135701	0.28503771241172254	0.5038239593652653	0.0	1.0	0.49789705926508776	0.453124881555599	1.0	0.0	0.25336721827370673	0.9643782826814192	0.6315397618367127	0.7357440003764835	0.7782156855902512	0.25677434301308877	0.7740664865876944	0.8018442468455745	0.05932579861135673	0.8119330532950346	0.5352010687706527	0.23977891607228782	0.9461539155477492	1.0	0.7150652230156583	0.4265064817137094	0.860140023699398	0.9942720937103038	0.7632214116400613	0.7391912895699349	0.7082674448130768	0.6397597781419561	0.5242217218664407	0.6106376169415035	0.6276220535975185	0.7298659169353486	0.777143296133845	0.3190786064553941	0.7319358867797141	0.8000787400740372	1
0.7392749066621437	0.0991008192163168	0.7152999204981382	0.0	0.75	0.7265538846584759	0.9549481951648825	1.0	0.7989251180220573	0.25	0.6388507080322648	0.019704093983643173	0.13748045624359234	1.0	0.767633356634076	0.33620797767041666	0.2770373575684072	0.5427445620659788	1.0	0.5511931181617536	0.395516893536915	0.6192162281358866	0.7982180535818687	0.8464445135596802	0.784716173861297	0.7725076114754317	0.9686528283978079	0.9799927872338571	0.6922963601871819	0.9991122365738115	0.9418536642919115	0.7255163708573417	0.9729145651433484	0.6456984782912519	0.7056356260580444	0.7056401209704636	0.25	1.0	1.0	1
0.4608813456253233	0.733062361849366	0.7287343199363402	0.0	0.9487839171293462	0.7109801651403148	0.716446983087169	0.2552933973654183	1.0	0.7072353388578934	0.6815029499086503	0.1520267811457209	0.34153285669572137	0.7611004676435648	0.7189351391194422	0.4437104355110665	0.45726114045970273	0.5729471806031301	0.3861599193264466	0.7799595447066386	0.2832008553063416	0.91006933896133	0.7704206025309001	0.4354562369688131	0.47218247153642295	0.7661042102917105	0.7789166654036194	0.7523062258966506	0.42895686144235196	0.640563467331242	0.6208356756017105	0.7573102936155278	0.6859154373685413	0.9041587632666341	0.6627827837923339	0.8873426934324984	1.0	0.7106731950339801	1.0	0
0.8188998113433017	0.5669217678773598	0.8002833710036705	0.4455731888946609	0.7785216030237191	0.7285887800015132	0.765539117372575	0.8995830807225077	1.0	0.7559275572896598	0.6067970506396697	0.16059039214616505	0.5236111191748128	0.7648866523972426	0.7188175209375088	0.45672737940465746	0.5968424970077508	0.7024959175314996	0.46218954382202615	0.7466726690885656	0.8222465701799313	1.0	0.7826537384328944	0.7762415340433063	0.6265454235381992	0.7432127506295965	0.6390064870506107	1.0	0.7136778230226258	0.6677163735575227	0.6356046563146955	1.0	0.7304147454903193	0.6086583033947227	0.6829334452545887	0.675001534142514	1.0	0.7381829682148134	0.795646242656925	0
0.25	0.8282433998017585	0.7795523765210111	0.8211630481820218	1.0	0.926648049947854	0.42540659853731705	1.0	0.45171281657777085	0.7048777148138282	0.6206823645599435	0.06806410414191709	0.23776262019244668	0.756782498516318	0.5901452673835927	0.7654363433708226	1.0	0.37976801519512404	1.0	0.41959384039508185	1.0	0.9670042097810838	0.9345463664595735	0.6963470397215734	0.21784326674003568	0.7245826480506097	0.7781880387273706	0.7802046014185416	0.7049115493002105	0.6996388435590385	0.7133564465153347	1.0	0.7798963542502414	0.33333333333333337	0.25	0.7887582366471676	1.0	0.7482409371279112	0.903981162074329	1
0.25	0.8205935353221767	0.7727668576074316	0.0	0.7808931058155703	0.7248754474923396	0.29868040912212523	1.0	0.804862312283313	0.8392791606312586	0.6929370966646331	0.26506728389328804	0.5262748410878568	0.5217930901397123	0.2797141403502682	0.4383453411454793	0.8390631095251935	0.7256320795474722	0.7609731051386596	0.7571576677712143	1.0	0.5833989826074506	1.0	0.7197242796265324	0.4270175198742887	0.7731872179084562	0.5168256483114583	0.604540503385883	0.7770273504038855	0.6933210005524647	0.6905840750867316	1.0	0.9135252380426838	0.6695700192493939	0.6762119581586166	0.7181680652755353	0.7614961238778366	0.5	0.9902449949766177	1
0.4461664152324247	0.39773892685683754	0.6914776878693272	0.772779525101527	0.9985294322632453	0.17623168913292792	0.7114256360216998	0.7034232481656998	0.7949527797919497	0.7536703532780868	0.7283835865797997	0.1349654022387905	0.8306620644510564	0.7665767684920899	0.7267100575328089	0.25	1.0	0.431891033265402	0.7843104075379452	0.25	0.5570922802858005	1.0	0.8297390732407705	0.37862464880558766	1.0	0.7751733527425787	0.742825972925622	0.7510514657282522	0.7771772195261085	0.9999999999999999	0.9382838787111925	1.0	0.7289987949370087	0.6829930849160303	0.9173353257329957	0.7273649800539631	0.7099771053164343	0.7903505006899292	0.7651995348553859	0
0.9527952459207956	0.7427041240142588	0.8137457491461864	0.0	0.75	0.0	0.3747025139981638	0.5311448064131629	0.8324189590632087	0.9601207862831523	0.6493996588053246	0.008683207820165545	0.25911619391207186	0.26892348635265273	0.7576644861732679	0.721383924568906	0.8332001361561541	0.38027041494527103	0.9465642971966524	0.4308550842779032	0.9259030401504371	0.7386669319498849	0.676313511044379	0.7192561880362401	0.5028370326349683	1.0	0.5	1.0	0.4171058808216201	0.703676744184454	0.6974476817121588	1.0	0.741442887350069	0.9475754921514077	0.7221836489513436	0.25	0.6205434837008874	0.7212739649325477	1.0	0
0.25953248344673624	0.8293453636260502	0.7023800743873816	0.0	0.8147154323650919	0.4291056589239097	0.9039242717880621	0.6666714781379972	0.7382659551075142	0.3456285084575442	0.9999999999999999	0.18545882271594094	0.44136897420494486	0.35443041997786995	0.8111335163231124	0.6962951698192381	0.5770327124516981	0.404139042144017	1.0	0.714001981102076	0.5190727906895266	1.0	1.0	0.7453133638864734	0.7635713740508735	0.7981779562366467	0.7611633208588922	0.7396053535354937	0.7599682091771898	0.970298092474431	0.6696641466586702	0.7724022849574962	0.0761004957548097	0.3875422005942195	0.806340068045967	0.9140801547118069	0.570986008261245	0.5160360349738172	0.7523850953118019	1
0.7052034017365192	0.5239791261054857	0.7594867194995135	0.5456503964116021	0.75	0.8086419066150864	0.40749455012788827	0.6801130115810405	0.8300361997276057	0.8587266254782467	0.661824560082677	0.18444846774911774	0.8232735736652822	0.7943919515303003	0.31253659279133483	0.25	0.5657943001027114	0.8860852050708737	0.7655023892569761	0.7928533365450501	0.31162984774365987	0.7154267317201879	0.7617602669677194	0.25	0.8410454857550064	0.7971714489027142	0.9596318752421329	0.6182016819934169	0.7323921900732648	0.725214519056337	0.65603844490862	0.9867235266497083	0.7444781052179312	0.8820479730848837	0.3668202283715556	0.6822542365425477	1.0	0.9775439239658814	0.7789861233810433	1
0.25	0.7371298171822762	0.7806642182478174	0.4111907029417762	0.75	0.6973783773614346	0.25	0.7209421783979393	1.0	0.6923982134710186	0.6188726644299085	0.1795308706241061	0.23072334472723394	0.6740891772797606	0.14588399300423402	0.25	0.7722129379164792	0.7155558620749402	0.7537720312454415	0.4880788096801629	0.7474744396706013	0.8311273518795855	0.8119127719857813	0.39223103085131406	0.8567937349370729	0.7805372574169226	1.0	0.7753767687436777	0.4751820509939128	0.707757219945416	0.6550510261485029	1.0	0.1666611110907945	0.6733970013909344	0.25	0.765617445234285	0.41422037557250224	0.9597637389858358	0.7899474859278033	0
0.25	0.4398201446248814	0.7121818852971167	0.1552680517290854	0.9708750961320927	0.3717293375998201	0.4314949912222611	0.5675976807657257	0.7731067438356046	0.25	0.9663464472211055	0.006120496033773507	0.6306751391143193	1.0	0.4916836734174923	0.7713675805846049	0.7357734204309201	0.4631076197688164	0.25	0.753944756715625	0.32206500659016846	0.8934759931849489	0.985105560131395	0.7018182322022809	0.8520111498009324	1.0	0.7620773434030799	0.7818427551507219	0.4225061834894368	0.9999999999999999	0.6322086205412958	1.0	0.4711905005310243	0.6664150441634965	0.7498151516211752	0.25	0.631623981457154	1.0	0.772853000436968	1
0.25	0.08902537345143863	0.3359314216351795	0.0	0.7506333802437806	0.7553627695057697	0.9031418346169456	0.7927167264748259	0.8379018753313044	0.6947979853275257	0.5850918608738286	0.6124453603754023	0.15394456210006963	0.25	0.7678801455298755	0.7221304901702295	0.5548165431563262	0.8165721068545927	0.7003304873929459	0.7235123752390361	0.5937851827645618	0.754247191439988	1.0	0.8749221512159848	0.6567330771040221	0.7760494627564866	0.7595642795111103	0.7600010121227795	0.25	0.9789547401906648	0.6518387470648841	1.0	0.2040511957925889	0.6736051139410789	0.6880996510722474	0.7224290791356663	0.2546008241545147	0.7770300665441262	0.7534018001084585	1
0.8974815662488351	0.6745767957520346	0.7929680020766543	0.6816392647989307	0.8484936336506441	0.6705189188520877	0.4039984264530453	0.6704311893203768	0.5444639905511162	0.3341316134984773	0.9957233859070894	0.1489021906623381	0.22245816181643022	0.5308547069900338	0.3170187644463946	0.4379854035198462	0.20586469337302707	0.6191928517992678	0.7382594802349439	0.7833923366271478	0.7667783482046755	0.6711737773361857	0.8006797111037322	0.6967906999177328	0.18444083191907645	0.7957773158964887	0.7261352618540668	1.0	0.3921834473708393	0.4245443202221652	0.6228140842640812	1.0	0.03450862567899568	0.6418263452916116	0.7286785100410463	0.7286454600391974	0.25	0.7231313319403385	0.7599852252470974	1
0.7602272501874717	0.7632495368795522	0.7600466483464994	0.5457933405388977	0.8034698883148463	0.27638873120054913	0.7066008656723204	0.8287949603203987	0.8220471785195285	0.7561539275461016	0.6663147158733488	0.12873718600760456	0.5307428456318698	0.782889930663917	0.7390268821692667	0.46437685816214336	0.7552446819500355	0.4146957287225475	0.7615238479333197	0.7524262482185982	0.8238391680169257	0.7638008733732756	0.5	0.25	0.6595403126199257	0.7935973725556679	0.803636342594498	0.7828448694162692	0.25	0.7105089262860493	0.7166290534132302	1.0	0.8030336161189631	0.6325444532254392	0.6761857077951595	1.0	0.25	0.7742453534207562	0.8010164363743361	0
1.0	0.526630581130539	0.7305626131014243	0.0	1.0	1.0	0.7235247033896476	0.7921167018386494	0.3314933520853267	0.25	0.6666083323961106	0.19781954723664028	0.24412369841474144	1.0	0.5696938403054853	0.25	0.4911769991461985	0.44200072801834195	0.47900367818604367	1.0	0.712318484025709	0.8476760281020111	0.754524925739045	0.7345649296355766	0.8032351271154456	0.7320760031017265	0.7737138248055637	0.7561703615990589	0.43698547212276984	0.9996433958161905	0.6668760725171797	0.7941251155813308	0.7566574713959882	0.6641304025145218	0.7401463534105598	0.8845208099117	0.7595183043586332	1.0	0.7945470674712279	0
1.0	0.729392722344835	1.0	0.15218909971702343	0.7762998969898716	0.4285506262944031	0.8765671430568935	1.0	0.6569622243922366	0.43214323681350103	0.8471090902067917	0.20816343455384895	0.7535160337521044	0.8411249157593564	0.8351672679464913	0.41088796936462846	1.0	0.7384516751728116	1.0	0.7848260497509432	1.0	0.7825368848842115	0.5	0.3590595668350709	0.5523699384378307	0.7371233748569301	0.7577500308200866	0.7479271038022617	0.25	0.6409880378591146	0.6629426528693244	0.7814478128406486	0.0	0.6406880962626562	0.9005847635506707	1.0	0.5760914277232334	0.7487805511117377	1.0	1
0.25	0.7693760723870927	0.6409328019929291	0.0	0.840400813788161	0.7698574899968378	0.8874797350813567	0.6109175961180331	0.4129607034743897	0.6606234614325521	0.682997734281868	0.18977032299417199	0.6647005175323581	0.25554420035715414	0.7171522848349351	0.7441025763353494	0.3786823466724695	0.717582988897534	0.5449114361443143	0.7906941767274477	0.7107328935369819	0.9813654372332911	0.5	0.7123877815505282	0.8992621270236625	0.9595935322696418	0.7883637082866872	0.5476913884658018	0.7045889357388364	0.6839156772787393	0.9921340775082437	1.0	0.3510478650089164	0.6341833863880776	0.7260011520208467	0.25	0.25	0.7151780982412	0.7696683055987488	0
0.7478357960892075	0.9892543119896453	0.7409244902940689	0.3724805093600232	1.0	0.5386660978231663	1.0	0.3370012672312973	0.7748519272738787	0.25	0.6152158427259959	0.0	0.29695924872424134	0.7816511343676683	0.7564012459706776	0.9636019045139816	0.7768330511643405	0.9999999999999999	0.7341885067821445	0.7116910422219922	0.8387711230140315	0.8491663038582352	0.5	0.7730531763224925	0.9699104743653718	1.0	0.7995488541442475	1.0	0.7499619966746113	0.72329278982642	0.6411605168116579	0.8119221791453551	1.0	0.6312909335652557	0.793167549334381	0.6797476608899308	0.7532368113130171	0.731465622987725	0.7911602309811735	0
0.7137547875379174	0.6092212470845146	0.9300554620233611	0.2573383898757865	0.8467814786942253	0.9601288302595739	0.7767763416308306	1.0	0.38183214722130315	0.38785477520265005	0.6971373027701836	0.21433132236354002	0.8754952599008576	0.6152014699941304	0.7580928805228218	0.7495576334963292	1.0	0.783621894965446	0.8000382992659442	0.6287487946302642	0.7530589080592702	0.5	0.7885316209053586	0.7771044516468906	0.33110762924030546	0.9878031229082695	1.0	0.7270166812853585	0.7308984337271199	0.9999999999999999	0.6484241627792269	0.7536646623647136	0.6884672997935025	0.6313983821911859	0.7593271218953106	0.25	0.9863230576595178	0.7696067991315194	0.5	0
1.0	0.30877341692365073	0.7454545222011996	0.1797882216220663	0.7810691562411662	0.7611097371210437	0.4720881991458667	1.0	0.9098835674254356	0.7922619824923502	0.6682099943633727	0.09911497006074982	0.3072919913554038	0.8291341968684252	0.16159320250032608	0.25	0.48349604162738186	0.8691983074917661	1.0	0.8043356648155827	0.9532195678646221	0.9989890815549496	0.9463289112747963	0.7174188632882779	0.7271798177964496	0.7506468757719481	0.5	0.7640717442684815	0.25	0.7079816005243893	0.6306731028860535	1.0	0.7109798359387965	0.8872784607229215	0.7353978093402832	0.7087291621545598	1.0	0.7557728366156263	0.772234100786665	0
0.8923644842383318	0.4216773575385056	0.780033163940821	0.0	0.75	0.09217807045222284	0.8909527371461614	1.0	1.0	0.7385490420831784	0.6433951176534599	0.1713466037466015	0.23334287509773377	0.6918735995459837	0.38352108744531355	0.7004206643611383	0.23837396775694053	0.6291886695327634	0.4063215347535261	0.7744083189286368	0.4037919497745798	1.0	0.922513413863558	0.8514219380724487	0.9060779544650112	0.7823312882620801	0.7926107884051942	0.5	0.25	0.6485908254801632	0.6514010403358117	0.7871336594597719	0.7416158089788131	0.60587981970114	0.2737117295423059	0.4411355744872562	0.8073714444283917	0.7295973390852689	0.7737289953259958	0
0.36750099675754594	0.2546539974087364	0.7325533975036221	0.0	0.7576956688213152	0.7749080717984997	0.6003327369593556	0.5997568333351654	0.5564212727640278	0.7677042824380398	0.6836879617166227	0.0	0.6911515359101735	1.0	0.41299029924965286	0.7404598889479732	0.8025970234141203	0.9027937612139497	0.7777130718892413	0.7982166527072433	0.7594673450072505	0.9998981316538225	0.7146267283408674	0.41390928248233494	1.0	0.7800907567493335	0.5589415921285655	0.7305056899277008	0.42107962373889873	0.6563701211560349	0.6542679869138424	0.9783821323593408	0.673064191489881	0.6304487080236162	0.7243420842872573	0.7092515083876306	0.3179223889660061	0.9543943194215807	0.9929079998964115	0
0.6921864304934501	0.9035024031213811	0.593822213748516	0.5297659406775906	0.9956354185186054	0.35872791899955847	0.3636104333894578	1.0	0.7506437357190376	0.42074768509819793	0.6904212534422031	0.019964839646110604	0.22220415408879146	0.7684260213935913	0.8361178315159592	0.6809719013041	0.7288761453364485	0.6270350936527882	0.8249720166480706	0.6994175995607297	0.22471378562065145	0.8539882370645716	0.7976132099717028	0.7114310406235292	0.5829728269407854	0.6522274183675733	0.5888178824736396	0.7310283910108972	0.5078215293668479	0.6658734682886214	0.6796573647636408	0.9963057753710064	0.7936175408293566	0.6255644807343954	0.42613100146882055	0.9327929923443675	0.7711861014504928	0.7789093920936756	1.0	1
0.8778889333847609	0.5325390906195813	0.5319127161961237	0.1262468824198911	0.7855927768907661	0.7605787472789048	0.4146716112460676	0.7726393044906813	0.8499869840671682	0.25	0.9996570917993748	0.1565661153052079	0.31985604206699536	0.7824853142103835	0.5432810313654008	0.25	0.7276873655717538	0.45191562571667593	0.7828099186776831	0.25	0.8190916572125231	0.7465197326553314	0.5022408113468337	0.25	0.7475928644284343	0.7449933501861846	0.9612965529301183	0.7114554877068738	0.5369817077022888	0.9999999999999999	0.7103984103046626	1.0	0.707732513800704	0.9784390466857975	0.9432113065620185	0.7069173485769273	0.8030793478692161	0.7687247666923153	0.7424828091208271	0
0.6750614354094627	0.44967849840163693	0.6075229108524632	0.41230039467054425	0.75	0.8263184441055611	0.7216268196654605	0.4423824996479272	0.301715394881682	0.33164661069612045	0.9525781758259186	0.6962740061175274	0.5227688661962581	0.7711124925864269	0.25561594054372344	0.35673366211498225	0.7731256924490417	0.24901854795577769	0.7847173290191106	0.8048603967439121	0.7739473279442531	0.7364638303077051	0.7633610687859781	0.7225174203936074	0.9566291661704573	0.7805218510659696	0.8075384141003006	0.7728624424010788	0.32282587976325117	0.9999999999999999	0.6279511946747586	0.7833601772854752	0.956597347773943	0.6713278855478172	0.7519778886115026	0.7699323562655784	0.7335835493839801	0.7541129314245708	0.99161188732634	1
0.7782818132751658	0.3290011682976938	0.7519057786691046	0.4860104739158074	0.8519979110046316	0.7874493472112261	0.426965882934192	0.4740969490687607	0.5461856764403821	0.7388831950501284	0.9999999999999999	0.054112483776032914	0.0	0.7106288007371164	0.29803518266904583	1.0	0.7999965360783936	0.8896392321273866	0.25	0.7381751374114537	0.4057493965004676	0.7483946384588314	0.6035406811512253	0.7412476298739935	0.6037333647467433	0.7510925092704622	1.0	0.5375920505093077	0.9469332780576047	0.9999999999999999	0.6793999874482245	0.7257589325885783	0.580244091594369	0.6489889525110036	0.7283907999825644	0.8670436828562749	0.7371893630499003	0.8029475377952919	1.0	1
0.6817144853657088	0.42203936116158247	0.7521421166652169	0.7057824566052797	0.8509209206264534	0.7738129846112466	0.25	0.4374370822597322	0.7884875277810344	0.42474966805340925	0.9001253866205086	0.328425067452572	0.4509291508866121	0.6146117906636593	0.4006700255333242	0.3594636151121116	0.7815401513803949	0.6351731201299741	0.7446911243404362	0.5028327477204029	0.5566414195743212	0.819791903660883	0.6606159878792892	0.9266421149172456	0.39038136633049914	0.7360101977161406	0.5234909763809255	0.6750487604840267	0.25	0.6944202296906465	0.6209167507314746	0.7386310786655461	0.9349955826225849	0.6302339666921272	0.9702550554128677	0.2564340541434341	0.6855994572149784	1.0	0.7641167568068912	1
0.6884097171152123	0.1533532573244035	1.0	0.2121999764441821	0.836564840936784	0.19624541140749824	1.0	0.4082798570314098	0.5992383573464106	0.2727142802424735	0.6561117536211094	0.13567975695674153	0.2601448926592112	0.7766010279236711	0.24984675643810325	0.7374834421302335	1.0	0.4744390240155779	1.0	0.46768592361661665	0.30379481710639167	0.7531029921069158	0.5	0.716256249308016	0.49767960148596224	0.7526586227826618	0.7536222061862189	0.7467977139061942	0.5729291120594555	0.33333333333333337	0.6405915216334019	0.7703027980834435	0.7584507121182695	0.33333333333333337	0.7692695813439773	0.25	1.0	0.7190778168484319	1.0	1
0.6727115179300358	0.49791510100557373	1.0	0.0	0.7526047116634595	0.347679079503303	0.8640910859378892	0.7882511097778827	0.7885131104021782	0.6718824217712301	0.6697783231068801	0.06813783440668715	0.0	0.47966713677715145	0.5146235015039635	0.40732160833231773	0.600690839326624	0.3495424268793076	0.8076159279714221	0.48600265460950604	0.8105311783511491	0.7454665878953415	1.0	0.7392114231129812	0.8325206251081417	0.7372426815903063	0.8006933679641457	0.7541829191912357	0.25	0.975377680201472	0.6531383928226567	0.7934306289150899	0.989188618620339	0.6427727343035787	0.7485764178324417	0.4409106758847473	0.25	0.9521078534353704	0.7980151133613833	1
0.7832688468552298	0.5006170000525346	0.7881517409020978	0.0986208905738516	0.7521487068612649	0.23013542086841526	0.7207818455398143	0.7836040272243564	0.7710229982051737	0.25	0.9272617328135965	0.531164083539766	0.3446305774731146	0.7287439274321169	0.7985648142792388	1.0	0.17625377432988643	0.7480677148753467	0.25	0.25	0.31063517876993657	0.7928004577540965	0.7033175322123684	0.7699687300956436	0.6664065755186146	0.7777059549247842	1.0	0.739809365501315	0.7156938784112213	0.6564855382099132	0.697355205456042	0.8031641338664645	1.0	0.6170966272716133	0.7581001108442531	0.25	0.7354549551281951	0.7302817182180471	0.7704598042046458	0
0.9766219367933329	0.7133283105476932	0.7849056127122515	0.4466992861178123	0.75	0.7129526193613593	0.25	1.0	0.2936226016778388	0.6897923856425736	0.3405132697461604	0.17671202113199005	0.1428144351188087	0.8125370421703386	0.1350506737753799	0.48506277669813114	0.7738685404136577	0.7363638182137148	1.0	0.7505496891880551	0.7374148957481447	1.0	1.0	0.6999713580187741	1.0	0.9673595557107013	0.7368455642500175	0.7697301787177874	0.25	0.957947455774492	0.6537322564144257	0.7544962814647529	1.0	0.6923971557521074	0.4413304790213146	0.43336461756703093	0.25	0.7998244220817763	0.7697977350665283	1
1.0	0.78716336791225	1.0	0.5030894710339708	0.75	0.2965759433913189	0.796020661621161	0.7523555487650074	0.8542060481083159	0.3301079177818511	0.9999999999999999	0.05636359008774657	0.4265650231803171	0.25	0.7755904811980344	0.8921175516056575	0.42111085202669807	0.7419307916577838	0.8205234144341625	1.0	0.7727570360164302	0.7483453299418305	1.0	0.6869072868101178	0.28991950441051473	0.7520228188101677	0.7346810734990036	0.5	0.5248391888328585	0.9521045697570428	0.6841020582628423	1.0	0.7887536997472975	0.6359426446006496	0.7107815030315058	0.2610749009226278	1.0	0.7262429429426641	0.782696237289034	0
0.6817570829571342	0.557423965191911	0.5176650777687685	0.0	1.0	0.7669222347814201	0.41659936321487623	0.6370357148887354	0.23320853567764208	0.8329723326991161	0.33333333333333337	0.03370145170149396	0.2925731232910372	0.7761694751110322	0.6692433237656719	0.7000484708365307	0.3054353796957815	0.6500415372091833	0.7751195745823691	0.4650222743872053	0.5917737384946882	1.0	0.5878357699608646	0.7502575217143544	1.0	0.7861857180157082	0.7461169073574978	0.7581421254027008	0.6862113409585536	0.9477728617574469	0.6482105268533522	0.81361627562806	0.0	0.6067747983017645	0.7505029407193722	0.7458885234237789	0.7355614386024714	0.88968972807701	0.7728854122764021	1
0.7106242183068885	0.4370414016624258	0.7533120372561505	0.15956963237299202	0.75	0.7425262331856439	0.46058862446327764	0.25438206091329885	0.8205434709570416	0.7298832812660361	0.33333333333333337	0.6910242822207153	0.2553949157646693	0.7707890297125557	0.7425446307545446	0.7218148314176132	0.511261882586528	0.7093172728978636	0.74452869456752	0.2925599419749547	0.8287252576022708	1.0	1.0	0.4455464289820413	0.7167898373642577	0.7595813424680306	0.7597677536026557	0.7460098975951601	0.25	0.9865763905372994	0.6278322123813778	0.7342571215040599	0.9853355440851448	0.6617712904809451	0.723344273120981	0.6730499648549358	0.3164144233329318	1.0	0.7945372535429743	1
0.7839391631496708	0.4650724369944029	1.0	0.0	0.75	0.7994289765739416	0.4428750070424195	0.7416814779755387	0.3863750552420696	0.25	0.7747863607282045	0.050275468510207845	0.23555853593281034	1.0	0.4785486218763806	0.6202797738919437	0.49129635257542403	0.592124091424619	0.25	0.3247224050538978	0.0	1.0	0.7712858854093272	0.43083836771231077	0.8317122964671145	0.9847275588197846	1.0	0.7491773856175711	0.9768878190168473	0.6600622359071533	0.9764330966953573	0.7694361302262583	0.7147465765349444	0.7114868744560566	0.7855189064353085	0.7033073956150259	0.25	0.7925149785729416	0.7845489920225588	1
1.0	0.787709277818649	0.9089653481446964	0.4034309464291351	0.7509661143991868	0.168282056229065	0.8896981766064633	0.7034747922242477	0.4231788759016948	0.7150897080217322	0.6626419285809104	0.1819531904495205	0.9236896845966747	0.6116011535066644	0.33125657297683375	0.7132960579361656	1.0	0.7216438762193995	0.7250744871196962	0.5002536389131186	0.7994816026022162	0.7971408828805583	0.9106087149354877	0.7031688742346858	0.3103042383896277	0.996128458125838	0.8180574021153703	1.0	0.7199552522244406	0.984903117322408	0.6978188376566997	1.0	0.7819817146261334	0.33333333333333337	0.7424930237960223	0.7267253564510344	0.4501917126220032	0.9734462594588522	1.0	1
0.5124624563502782	1.0	1.0	0.0	1.0	0.8107311127541355	0.40068730346049564	1.0	0.8230778421174393	0.25	0.9999999999999999	0.19727052821266355	0.5487395426713986	0.25	0.7907307455094557	0.7464014091357274	0.8095012609983724	0.5368575320925709	0.7373057750642301	0.8599614388785893	1.0	0.7382744097717673	0.7729821071403826	0.7550505534971089	0.22803058696544964	0.8213319677331176	0.839916312357873	0.7704047101641582	0.4627899951878599	0.9706706622788354	0.9999999999999999	1.0	0.7382899585016847	0.6534500692996462	0.30166019116440923	0.7747228616503062	0.25	1.0	1.0	1
0.9136807419265496	0.7288762736686887	0.7792172440991704	0.6562557400083657	0.9778749369509341	0.7400086648201489	0.9452823620341123	0.5092225854696976	0.6435032258212885	0.25	0.6483482011804795	0.7142857142857142	0.4493765028515805	1.0	0.7709772252492748	0.25	0.820944207321147	0.4342385031302899	0.6461651010646492	0.33314446083912747	0.6834684014418333	0.9635972918863652	0.7756337516443761	0.47651937589041415	0.4017098402207301	0.5701265863238157	0.7811936861760539	0.6831235150777542	0.25	0.33333333333333337	0.9204452740422016	1.0	0.24900049397987542	0.6693140055790433	0.7046435445691512	0.757291590633615	0.7661162310095676	0.7264135788906577	0.7775021976855245	1
0.25069756913539093	0.2796202216017654	0.948733058459242	0.35396707896339374	0.7599835707520617	0.9051577752820879	0.687202515608888	0.7780860770311676	1.0	0.7515593089536381	0.9939573737828751	0.14434347948945253	0.29430413218160967	0.7166979264987549	0.30806417294079924	0.3609446077850044	0.7171813026786052	0.5316820465112365	0.8237510100004968	0.49570531742821283	0.31096292596046093	0.9951702752553088	0.5	0.7090690833312854	1.0	0.7469189327193174	0.7649927486129445	0.7697898960832145	0.25	0.3687621295755013	0.6734318967501922	0.7925325367232768	0.7612990286582223	0.953331524409915	0.5284362309647571	0.7219852189094146	0.7482594451861382	0.7544226897868309	0.7802699271351673	0
0.7598159373645841	0.922672831472009	0.7878024153437999	0.0	0.8466581985180696	0.44641296285566634	0.8470953556407632	1.0	0.525265349922786	0.25	0.6419140354728208	0.03294139703962143	0.3946384474091521	0.5352360679729485	0.2515976146740874	0.5394558206035287	0.15070398384240197	0.6364305950255633	0.7424060805801292	0.749546614981476	0.5169287107845416	0.8042385214225283	1.0	0.7559529006628459	0.8257575443565018	0.748386527457809	0.7792651787300571	0.7419137787794565	0.47641704770883964	0.6543367383764456	0.7020869626650782	0.7782437726435906	0.1970315018150477	0.633190645714595	0.7329692598426836	0.7209869545052852	0.6981004364964035	0.758805543887829	1.0	0
0.6655814730037213	0.4840077859860309	0.25	0.17185935095941063	0.8113087983991389	0.6969386443297767	0.7440295814070179	0.734771192073389	0.26205270142846904	0.25	0.6120853534061809	0.06291375402617294	0.20749110608385976	0.8262261439391967	0.3082592750028996	0.4650386818813481	0.746631846819634	0.5845880547912619	1.0	0.7490443032718149	0.7994140869348806	1.0	0.8863664081933239	0.6978474643882789	0.43440440769612776	0.781687367792108	0.7764638873550255	0.7796437246755205	0.6876154611453996	0.6596723691087649	0.8835631034275266	0.7789458123022115	0.9604120739029012	0.9248262409353054	0.7270382923705216	0.7473485707560584	0.7973071812081246	0.9253563147751879	0.7588171470761782	1
0.7652995146345578	0.0	1.0	0.2446797803046912	0.75	0.12765409550759954	0.730369416685286	1.0	0.7865356898976462	0.6971348264795838	0.9345058858616531	0.19024573099038247	0.7314056243271997	0.7898439432892482	0.28979924997803863	0.7612628601672071	0.3010641127765872	0.5856188547591664	0.8076640227810832	0.5600610994313708	0.5632451989898749	0.7598651845380155	0.7835244935609148	0.40576428714388935	0.3611358970006161	0.788719751577917	0.9069635312746811	0.7884627941482093	0.25	0.7020059221486034	0.6315591338599336	0.9928357898564774	0.932851226308103	0.9787246554816589	0.7705740917171607	0.7872070515196362	0.7930019708124141	0.916994455451681	1.0	0
0.7461037799961151	1.0	0.7253930332795208	0.2620451158932774	0.7581220970607041	0.7642560012389764	0.44331415551808084	0.7968636631885003	1.0	0.9160205223249819	0.6688833070686931	0.16299738383196044	0.06194073946525869	0.4498583907243681	0.1719349911981924	0.6849455265579286	0.8190989761076507	0.4245494897430783	0.7660834674469386	0.6927168612091704	0.24250096271865978	0.9574899522456737	0.5	0.7694346124779641	0.6613822626840278	0.7676862413116015	0.5753599918718708	0.7891150266382764	0.25	0.983379432657206	0.6507004312242745	0.7762927835981899	0.5042799197118599	0.618380995344163	0.521356519093266	0.25	0.25	1.0	0.7616681179684529	0
0.47698290524561515	0.4139816783372937	0.7389560294125926	0.2829761444452342	0.7657941822577153	0.6805101974405868	0.8791663290293091	0.32257215965004715	0.547606262444314	0.7114328801215755	0.9761301484614381	0.0	1.0	0.8204631535145144	0.7317611222305438	0.7275018905940606	0.4679065015464119	0.48869093062600244	0.8145478831918036	0.7286473260680174	0.3497104246039608	1.0	0.791762264454061	0.7004945364552968	0.7335577627603372	0.8371663623089061	0.9722503658749565	0.6212567391543777	0.7118585788403848	0.6015583430722281	0.6187112949740168	1.0	1.0	0.6122185545059408	0.7580127308661379	0.7198174814740695	0.2570571380255518	0.5	0.788481568923816	1
0.3610891775484364	0.4771866442138045	0.29008775427589834	0.3599465442834333	0.9880641499646131	0.4421629270163927	0.7224032798818848	0.7947073999250841	0.8159187066832015	0.25	0.6613518634248323	0.17071452510792268	0.7583111572937102	1.0	0.7260973850638613	0.8173090162745916	0.51841530654754	0.5714980798887537	0.7490607153756579	0.5148649925507266	0.7564388107648187	1.0	0.7330187250329935	0.45431291253326955	1.0	0.7876682266360967	0.7429643641798127	0.7559241217236162	0.25	0.9999999999999999	0.6469315743337717	1.0	0.7813072231141793	0.6741531648428617	0.5941898495976341	0.7287439147995158	0.33007093450752273	0.5	1.0	0
0.7383744445302005	0.7178225801042794	0.4498058073188869	0.0	0.75	0.0	0.5051333794380588	0.790880399772551	0.8518724163250085	0.7750714833613123	0.612903385274394	0.1841030075854739	1.0	0.6710777475521255	0.31674991811096764	0.7660306147319348	0.7635649109152468	0.5173361617857	1.0	0.5333584137622527	0.44321169037080277	0.8298662125371937	0.7824505665298476	0.7000862945100914	0.41571253241813677	0.7710517199539687	0.7827775324133884	0.7662470603356465	0.8820321362932544	0.9999999999999999	0.7106441416154083	0.7594139588193277	0.4625747999814488	0.6233065328695577	0.6692940633493145	0.7149099060763837	0.31262728616103896	0.7842273724214133	0.7440878967792526	0
0.9278551956442368	0.20594568019226628	0.7488574236928818	0.0	0.75	0.6970609596772923	0.707837270963771	0.847050481882026	0.8011513443193004	0.6989881631854082	0.9948766745687376	0.04705770124530541	0.8127118769998407	0.8084461978532677	0.26420984319564333	0.35254907860543866	0.48896807331104486	0.49393368856258024	0.7608257306115015	0.4713000546181354	0.6599316829208117	0.7649649549453869	0.7626101596320626	0.3630998588338423	0.8162969004149716	0.7286334373855601	0.9946034437810606	0.7259896033078753	0.7000703592485413	0.9559126405672508	0.6319501555580174	1.0	0.8998144903090968	0.9522475348748298	0.6680178800279031	0.25	0.25	0.7373168163367916	0.76189486480419	0
0.317091028102195	0.5198200336111405	0.7799785822454771	0.4769844609408384	0.7621631438838861	0.3953327203477217	0.40965572444812254	0.27306692006398353	1.0	0.7133837379290153	0.6186069766495292	0.009862955421023594	0.15301039079159356	0.7405568884345046	0.3122493223824157	0.3468923318154315	1.0	0.5609361238652916	0.48098192610212576	0.9203062945024837	0.8121335621155716	0.7689292751080663	1.0	0.7185826620087958	0.9154953602035883	1.0	1.0	0.7903510834432479	0.7097152971683918	0.9999999999999999	0.645333037243408	1.0	0.757222149365916	0.6430302043135092	0.6628211137992917	0.7744758399320544	0.4716347090455426	0.9473749293124368	0.7915237877440358	1
0.7833266707273315	0.25248838069986035	0.728283799562822	0.16236780398933215	0.7789725388765477	0.435471966588315	0.44403601661372377	1.0	0.7425799452252877	0.25	0.6250959176044083	0.15363494570552216	0.37020656411185154	0.3503432666024882	0.29557265111313485	0.7424740504725561	0.4708696940555529	0.42470415028230946	0.8186148675966793	0.7766532366189682	0.2881816596806536	1.0	0.9545514552113953	0.7194119897231492	0.7568349843153266	0.9869212549172253	0.7909798216179992	0.7528288858422827	0.6829583277060062	0.6958314610156927	0.7010069513316434	1.0	0.08601531998513168	0.6085578430332156	0.7067539522912418	0.9013675534787136	0.40964205125040454	0.7537421290827093	0.9321959663631302	0
0.6783105940015857	0.5762532746801999	0.7773659239851649	0.43384260113824635	0.8682623397742888	0.755489130445966	0.923579925363525	1.0	1.0	0.25	0.7646808751175552	0.16921099714934384	0.48537799485146055	0.7939667363193773	0.23665708509722438	0.5726071433967705	0.9776770328497519	0.6850580970208832	1.0	0.749797459128635	1.0	0.9906973231557032	0.8919349673769548	0.5748365045230148	1.0	0.7340336275251348	0.505172597891263	0.7526066137902613	0.7019677398493968	0.9999999999999999	0.6988449859634515	1.0	0.7710391125161346	0.6136118502823882	0.7482697098327818	0.6967133070172836	0.8048127536700488	0.7556854987491674	0.8010654261038191	1
0.6944345146573614	0.44792141928764667	0.5098206490452835	0.3000372352586289	0.75	0.21292964735049696	0.9089187725668223	1.0	1.0	0.6606303974889035	0.6611290504701504	0.16045076977691067	0.06869162790338902	0.6710309520138091	0.8144446547958435	0.741494273221431	0.5529363997781567	0.9999999999999999	0.7494545299731923	0.7105514453784546	0.22744776054590093	0.8720398869996538	1.0	0.753226372333828	0.3957984176100095	1.0	0.9776378836426243	1.0	0.49701003036468905	0.6970061347689305	0.6184032217248292	1.0	0.7044972658967084	0.5255565442988426	0.7483073274269372	0.675333827835168	0.6993802765046699	0.5	1.0	1
0.7184387445921004	0.828173086168684	0.25	0.005749282711788983	1.0	0.34328953943913965	0.963599341391772	0.3235314858817395	0.8273223196130145	0.7248853106306274	0.7219486008052073	0.7142857142857142	0.4611873979377158	0.7880096886542955	0.22427176557860903	0.5320685427086916	0.7844837105950556	0.5869326409550605	0.8033830364350899	0.5356576694168436	0.0	0.7647784432487925	1.0	0.6875947746558309	1.0	0.8458001045421912	0.9910816832330105	0.9901009625532552	0.5568970505717651	0.33333333333333337	0.6768115685299957	0.9771576942615999	1.0	0.9999999999999999	0.7896992112698673	0.761027858743674	0.8104433657240762	0.7841274626422479	1.0	1
0.7283842907905744	0.12155514512913412	0.47964884135781466	0.4635082037796765	0.7500811559803983	0.21733125061829373	0.7346569731963453	1.0	0.2683645892222379	0.25	0.6439550130914152	0.049563909630338694	0.8022547646818109	0.8157682507145891	0.2116113744028594	0.7263463542810596	0.7089499359306374	0.4085747110271675	0.5595796154740562	0.7808722503845248	0.3097202646094907	0.7837098260631279	0.7587697181815276	0.4217952069514622	1.0	0.7612742985232955	1.0	0.7773232976469732	1.0	0.7200339623744443	0.6403204148069598	1.0	0.8066781589977108	0.6286709299358209	1.0	0.8462787136234212	0.9649720309193706	0.9226911268774435	0.7971110523118925	0
0.7498920215918914	0.10665243879121442	0.5298862630725303	0.0	0.8233839793237887	0.7475915970568376	0.4306372932711925	0.8357309151323778	0.9771041701055901	0.4415003818293508	0.6729968159712055	0.2756203461903911	0.7013610039689351	0.25	0.7633814054503564	0.7169901668858089	0.7472069551202587	0.6900728981024168	0.5497047211980778	0.7608748741307386	0.22581474706247162	0.8397967892170507	0.7704448061113045	0.7392713412918354	0.8168101445032911	0.7391309898990606	0.7912267617971126	0.7630874477604679	0.36252900860262016	0.6339920964401162	0.7031603867717605	0.7903492403588332	0.7631603971683387	0.6128218017605838	0.25	0.7070557777708155	0.7905020649051666	0.7237691001829362	0.8002973292483964	0
0.6847440777013294	0.39568434569459704	0.4309431636711246	0.18683215235424344	0.75	0.5959476043804357	0.890735865352736	1.0	0.797772719748271	0.42732004125746104	0.6684209642498123	0.04426405710725992	0.2895733443147884	0.8750604690544479	0.23214459948400512	0.47801629047910266	0.4428173415719643	0.43314559518631496	0.7807432391934708	0.7500988604750538	0.7788019586847155	1.0	0.7960480997499793	0.7097779322583551	0.41099350847541866	0.9971746205526909	0.7878131950075876	0.7569495653815479	0.2534831235378264	0.9719909798970785	0.6934737677995199	1.0	0.9082714843641435	0.6566994714949025	0.3982101264379704	0.6733117231155994	0.9633734333222085	0.7615917120156812	0.7970114387862186	1
0.8076733476891177	0.0	0.6844201753809162	0.1576696797844978	0.8199910982042918	0.24717298181070546	0.5109556986107293	1.0	0.5586668921064257	0.45836723877462426	0.6528807047893586	0.036565704068424174	0.2983682944504368	1.0	0.7058631784885593	0.7958063844845894	0.7219332963222993	0.5630517991029669	0.7279181559535128	0.7778111817895873	0.3198136489110144	0.816064581025662	0.7468511839382933	0.7135146459339697	1.0	1.0	0.7867915360678764	0.5755171364713516	0.745885789110804	0.6659404242468285	0.6517414793563463	0.8001191247119843	0.8073957242617489	0.6186804534107708	0.8799903342899964	0.6753420539390278	0.7238967857229317	0.7154901526956833	1.0	0
0.7676920079846103	0.6764529941635454	0.7145840404683306	0.4094083017581514	0.75	0.6792132484226706	0.3756828328995044	0.6263276680593763	0.8304687128848331	0.25	0.6768217295922578	0.2966883979676202	0.8980621326121918	0.7351383759147512	0.7601513414809763	0.38212137480536285	0.8376918124457052	0.49861139747294586	0.7115231104326493	0.6958021056397904	0.6232439173128974	1.0	0.5	0.4478024235558834	0.7374201462191088	0.7794723492619191	1.0	0.7462301253498639	0.7247990338785935	0.9999999999999999	0.9114162193121298	0.7941122315618907	0.8615207552581561	0.6288610834909668	1.0	0.25	0.7713046800745257	0.7244742326221525	0.7415307248939184	1
0.6528847284094795	0.4918796634219755	0.6066196178709851	0.12772167271357499	1.0	0.35141487194585563	0.8464475079721699	0.477795675967465	0.37953472802348925	0.7082023596894054	0.9115320370623259	0.2900962554103606	0.7132267106842665	0.3158370271776277	0.9297418750136999	0.47481357504967736	0.6632817862869758	0.9999999999999999	0.7950458983281234	0.42325529934354494	0.6890583089348933	0.7400290690041654	0.7395963722810468	0.7683072570351809	0.5009346220948709	0.8308590716108217	0.7543487217032632	0.7402249459642168	0.7068741928447535	0.6953901745430755	0.6273079932035567	1.0	0.5626893087546343	0.6173609945924168	0.7209957656497142	1.0	1.0	0.7672099635081973	0.7884837988431478	0
0.25	0.16496200195555555	0.25	0.4817526227614448	0.75	0.9303605214979564	0.4667549794439528	0.5478976518428068	0.8187348634565945	0.6997760953621278	0.6561436590904786	0.02916493932114733	0.47420710281568856	1.0	0.5096452398134268	1.0	0.5411610863449534	0.4807057534531326	0.8098441416057808	0.709632909630425	0.8037701035480657	0.7826537915317655	0.7341547749774163	0.7057328142459919	0.3231189469538477	0.7535158865592051	0.731367482906879	0.7799122930624103	0.25	0.654087580254079	0.6355332518378374	1.0	0.7105388514898232	0.33333333333333337	0.7311015145090692	0.739101002084103	0.2527317401970783	0.5	0.7643812737217965	1
0.7353870502784372	0.5212047372142324	0.2626677757111573	0.3093520938640356	0.7534107609559872	0.11589109067814585	0.7632877230975852	0.8102019170690653	0.8038032940369297	0.5409775918022576	0.905388107132096	0.03106043674420391	0.47264629003349096	0.3986584932961622	0.16295093436933306	0.7381986587701564	0.7458397391532442	0.5567286345871172	0.5908748649857491	0.9786292205563176	0.5779716863872483	0.508025955537079	1.0	0.703548405894894	0.7135786246430226	0.7946844088598397	0.7628239598110614	1.0	1.0	0.6404190189789041	0.6157546382445357	0.7430021744648344	1.0	0.33333333333333337	0.752991766135279	0.6809021502547582	0.43487497355690397	0.7830925291870674	0.6000133281812337	1
0.9309097687855534	0.8384064566551486	0.796856285063163	0.8338571109577011	0.7625632344280671	0.5257039234593975	0.25	0.5064769825306638	0.5169357596504869	0.7081390051488707	0.33333333333333337	0.5500924208396818	0.28352428992099993	0.3395054535939838	1.0	0.9204632541434167	0.7530679485208954	0.41511511947818935	1.0	0.5574638426752905	0.5284107176501348	0.7850106420142721	0.9140812543221725	0.3971137590682331	1.0	0.7650515253788972	0.5223235780540569	1.0	0.25	0.6907450321617031	0.6940731156452843	0.7939358176537403	0.9825654374369932	0.6313596381444576	0.6788645429978095	0.32641468506312893	1.0	1.0	0.9358959773002423	1
0.25	0.0	0.6967606810052809	0.6665733733140601	0.7665131860531278	0.7202739032669142	0.6752910240649046	0.6951279093109706	0.7760831572374656	0.7613593084888276	0.6313148608300594	0.0027180446827768084	0.5135282028482056	0.8173855123223248	0.7305515521139466	0.9156768717636239	0.7874797733200684	0.3376476028374604	0.7852807968433773	0.7727897239319632	0.5620810371816202	0.7663344168337881	0.7708532615343955	0.5380900766049981	0.7229434722738175	0.7979261758930214	0.7534382966846861	1.0	0.5226239741714114	0.9999999999999999	0.33333333333333337	0.7121233122576706	0.7009224921469932	0.606328324649427	0.704723366776667	0.42653644316999845	0.5582114954117754	0.7576499404750892	1.0	0
0.7446225927903497	0.6113601551432749	0.5716998651379385	0.08943392764812708	0.7682283273061268	0.4540267856389734	0.8493660345499027	0.7673421795842505	0.75162665201127	0.25	0.6325598458883763	0.025956256280539474	0.6099503532776491	0.3550624864422639	0.2989549859461392	0.8099559943606714	0.5330611377863592	0.5769621188328337	0.7675679162756333	0.5046226370699323	0.779021192386779	1.0	0.5628126298952377	0.7350992367640214	1.0	0.7703309648032899	0.7754798945622186	0.7960989006340807	0.7017626624614198	0.6654149224221975	0.659296634595547	1.0	0.8898639254018843	0.6568755099253168	0.6848085908885954	0.6916818458137488	0.47695915585061754	0.9886728899360578	0.787488569863025	1
0.6839798965219365	0.38102427743054196	0.6935817325780936	0.24019606867304927	0.75	0.7438937277094948	0.4568564726387383	0.9561050531199546	1.0	0.25	0.6303910862697143	0.040943021043831636	0.13076159000202453	0.7743804775320163	0.2536786509215422	0.9593398408618066	0.791396339182908	0.4081510263396621	0.943311676112458	0.25	0.7544419429818763	0.8786404786385996	0.6714508627583352	0.4170516134708427	1.0	0.7697812474619627	0.7812681339895226	0.7689274465668212	0.731838217210245	0.9999999999999999	0.6283936775513571	1.0	0.4096181221593241	0.676880969543233	0.6683586999112574	0.25	0.935802642680863	0.7613924601866198	1.0	1
0.47024198472737944	1.0	0.8068488597428517	0.020474662385729786	0.75	0.7092512456769436	0.6823134114343006	0.3732589661889058	1.0	0.3103971235083024	0.6216150303373703	0.14210983013641965	0.34862421718699066	0.7666878161852334	0.2516709256338366	0.4728087028714605	0.7689937361382368	0.7151215935564412	0.7244201901048101	0.5394186340702014	0.8487888448445383	0.9632859288405109	1.0	0.7113816295651249	1.0	0.7475823546613841	0.7143136491797711	0.7546799799893487	0.4084140893519075	0.9999999999999999	0.6935691111726091	0.7779659446053717	0.889919557126543	0.9151388767291616	0.740528716652306	0.25	0.40095525167511414	0.9598216980641243	0.551239846975942	0
0.7046983217722789	0.2556660684805872	0.903763629755156	0.5788918529343494	0.7930631243757833	1.0	0.7966611230734018	1.0	0.8478772367435009	0.27258913549468855	0.7048781899766965	0.05418884337299775	0.0	0.7968580979547621	0.24138989192262036	0.40462783743447406	0.6943336387944025	0.4912214532367616	0.4019784894072889	0.33113822857183955	0.8764274346579275	0.7928082874853994	0.7659145953083221	0.25	0.42774691825990196	1.0	0.7514809596322971	0.7682648059515158	0.5144006468516955	0.8253500836868938	0.9962358094854773	1.0	1.0	0.6520771568634163	0.7461735306829634	0.6954499297155229	0.7941463711644731	0.8040621140462236	0.9798384082667423	1
0.8085464431647688	0.3634563586952009	0.7595227696869815	1.0	0.7571586933216272	0.6794514127231915	0.8389057348589356	0.572853825070463	0.8583395445485956	0.7144042725434938	0.7009536328196114	0.17664154181637612	0.34906702930260924	0.4109937025775521	0.9276008876244127	0.25	0.5430455526401322	0.5751155688008553	0.7860955474056028	0.7688753351737133	0.5866181087379483	0.7337062549787452	0.7529243181036802	0.6995456381750632	0.8508252081595703	0.744009282052278	1.0	0.7647552604784468	0.9481362661780196	0.6695750980656305	0.6717014467709341	0.7994232060186646	0.6812313622271656	0.6042352452528426	0.25	0.6881443484655401	0.3810393173625067	0.7455643441850207	0.7243371649623973	0
0.5987925112279285	0.49849591024156664	0.4626304469465775	0.6665986481559405	0.8371192133740903	0.19902985446829408	0.25	0.25	0.7728619730535474	0.7341511897666151	0.6903196286658232	0.46919963752816696	0.3606147949299271	0.63254899197821	0.2769973466844232	0.7153067136055966	0.8292965779349997	0.7719134711765431	1.0	0.7723738473027614	0.4631582344139079	0.5	0.7299145413791608	1.0	0.8413150014071739	0.7345568111096834	0.9922499509480903	1.0	0.3974037371914748	0.7061171297644223	0.9449252560128569	0.7726617606604831	1.0	0.6259433932235878	0.7058165457371983	0.662705377924824	0.3457259067662387	0.749280213659141	0.7884031259936028	0
0.6823769263187281	0.2830150645440388	0.5169809194218327	0.1444423717672071	0.7599829686644228	0.7202757182993824	0.698228875003674	0.995447474122763	0.8438735757579892	0.7300029224326616	0.6680544180358311	0.15723873491737742	0.11512245391779055	0.8080165072154717	0.7184615288389518	0.7452012402512117	0.4980789784384735	0.4339519261177156	0.7912733648802377	0.7559016635616332	0.5161551864769038	0.7500789526283506	0.7831712563368212	0.7119871891656478	0.29916650031583947	0.8826259134086196	0.8663671868133297	0.9550052724878588	0.7163334045368647	0.9999999999999999	0.9999999999999999	1.0	0.4941614435493771	0.6064000999937209	0.7465381677353059	0.7733691420718678	0.7554104428499343	0.7648304970174005	0.7711280151342332	0
0.7449375203397631	0.8330122450691553	0.25	0.0	0.75	0.7314984372514993	0.4506885536293542	0.7119863007621215	1.0	0.6800570080521294	0.33333333333333337	0.18623869435844997	1.0	0.7584729761834472	0.7932726194240286	0.7080997324147134	0.786313060197941	0.42887976487881346	1.0	0.7083895114106038	0.805180613099477	0.9040275336512769	0.88718216195954	0.6944614338284489	0.8311103643159737	0.7684905561546695	0.7354201119861029	1.0	0.6796775650217677	0.7117179630556718	0.6490358320856889	1.0	0.6829379959236465	0.916139325400073	0.7062406473765777	0.7120780215340792	1.0	0.9292572449460548	0.8083987555616774	1
0.6864856514311835	0.3036197156656655	0.4577479073797617	0.6788580711382408	1.0	0.7969332905457263	0.7215945143564513	1.0	0.2995273042397351	0.8524996246767514	0.699328990000544	0.18415436863659868	0.2512367475223516	0.9872772654298206	0.7186474802037391	0.7676776875367264	0.4272995029191575	0.6963635430061754	0.7881313445391512	0.47646180690983647	0.0	0.9742780939284583	0.7327430497260111	0.7512348329026296	0.33618684528498477	0.612580444572078	0.5117389870216883	0.7741215602057812	0.7020286121271028	0.9999999999999999	0.7018000142521182	1.0	0.6099126126831959	0.9458354540316184	0.7576502872059186	0.7982421485721392	1.0	0.9834808047054464	0.7688826404827329	1
0.822962525578275	0.0	0.7262868420534778	0.00919931921379119	0.75	0.7240753604267277	0.6976919225807858	0.5063858999046414	0.8264197075299541	0.29028284643054797	0.8066911986664212	0.1839906158056711	0.575986380345867	0.7395414181117518	0.20880782656088095	0.6676316907754528	0.47947719690784346	0.39322123427540906	0.5775559815857564	0.7820344118536746	0.6976517996004618	0.7227899112519179	0.7620176198013404	0.7085312756171946	0.7721464810439613	0.7394566444082821	0.5	0.958276664732832	0.73157826310199	0.9788980005696012	0.5613035464467822	1.0	0.73850284166782	0.6089295831853243	0.7154313696354844	0.8968541604085999	0.7383963975053575	0.8049862673454279	0.7898062703878685	0
0.6992054076613524	0.20547979308716854	0.48431773056409844	0.15715763262968901	0.8504416100884766	0.22534508247641039	0.8924906643872619	0.7668632354502749	0.7852403688167665	0.7474861642340374	0.9999999999999999	0.028958143528411646	0.2076776177211531	0.9779828405869453	0.2655217465312581	0.7223545071870673	0.7644494813030303	0.4821680560001488	0.8077999498386036	1.0	0.5080489384360636	0.7561271667745703	0.786332709976591	0.83518154085096	0.3706377135931386	0.7819340457367773	1.0	1.0	0.6915838253701627	0.6414497624504073	0.33333333333333337	0.9858195243551985	0.3983952557076675	0.6164033663203458	0.9541488711379518	0.25	0.42336254253232075	0.7806916137364633	1.0	1
0.7226636278875551	1.0	0.25	0.2162294299397	0.7690780026449403	0.7652265593580707	0.6947017042228743	0.7543402038686131	1.0	0.740862879680921	0.6478781104992274	0.0	0.13942375771216858	1.0	0.5820203026746146	1.0	0.8138378480178996	0.40684358079951416	0.7957499190416312	0.25	0.33652282853266063	0.7910323017514073	0.777526105904626	0.7442205236877665	1.0	0.9285429759004069	0.7802329329639314	0.7618157282816487	0.7039116689066872	0.9999999999999999	0.6342514709736847	0.7961042107983201	0.9877275185531116	0.8997739249189385	0.7342771066658387	0.6931645101382896	0.25	1.0	0.9594523146295386	1
0.666388078008141	0.1705168518392835	1.0	0.0	0.9663773041495851	0.6667986229535552	0.25	0.9954087489106952	0.8451003420270842	0.7538917725803493	0.6776632202795679	0.0	0.5662299919734622	0.7839881048268891	0.7327486451964456	0.34718484524670895	0.7636710434316873	0.45969852305103565	0.7882512488653954	0.8018148254795404	0.4923396292143651	0.5	0.7602519049891019	0.6961590831829267	0.8297705392618963	0.9883906691747304	0.9614843469646803	0.5922254653874455	0.31665451822873153	0.655242329291942	0.7032259488600832	1.0	0.41081776693450633	0.6723698521232724	0.6886149127740535	0.7780439266837388	0.7995485058550852	0.7720777503837024	0.7707072472413481	0
0.7108859415328769	0.7003599932081306	0.43641177204608905	0.028067353191239347	0.7534843380503574	0.32594585175829877	0.7783752865570697	0.6121675675347037	0.8095584264644548	0.25	0.6844984917792164	0.7142857142857142	0.41410216977374126	0.7886193771124256	0.8944762894756219	0.8262527449969307	0.734494016615271	0.052988870929538884	0.7410371205110364	0.7392858426200408	0.198796712064423	0.7893312862652434	0.7994183731852078	0.8236393248846443	0.7361288472187433	0.7940773101218357	1.0	0.7643814566101388	0.4194382695588267	0.6772612260652835	0.9264284515994692	1.0	0.960716209722512	0.6193167471219045	0.6998763826444149	0.7571441442550919	0.6919335488281928	0.9704728710632972	1.0	1
0.7230965947963811	0.488782556787836	0.43792218534603844	0.2884075523843673	0.7664488936794562	0.7624458085539464	0.7450293487081664	0.783322400624613	0.8426448871398451	0.7216445032190948	0.6426402149093711	0.0019794794818691875	0.27794656178428634	0.7861580723425557	0.9782559542452479	0.46548701126938874	0.8260261495634852	0.748539507898272	0.8224768462118851	0.8077736745976394	0.27178080895703194	0.7200697126581117	0.7659376464766778	0.25	1.0	0.7749310173420739	0.9816759858609075	0.9359476331741599	0.25	0.33333333333333337	0.33333333333333337	0.7601557467339887	0.7482858518030401	0.33333333333333337	0.7129503649734164	0.40247937810856627	0.25	0.9953028065470187	0.7724333436984256	0
0.740487202681011	0.8055077395887036	0.730915242538081	0.2643578764821455	0.8234915546566389	0.7787427802803109	0.37877588086103137	1.0	0.9214167463894913	0.7173472470543394	0.6559909845175932	0.19186128732873753	0.7959671905966953	0.5194349419117363	0.8007350361898733	0.25	0.5325830474706923	0.4240421504856329	0.8170437775786381	0.6984794193452442	0.7906903950948532	0.8833786980566136	0.9821681043171323	1.0	0.5651908496989406	0.8794844536062151	0.7743286414883144	0.7181239556025837	0.3388760436392437	0.6445924814122506	0.33333333333333337	1.0	0.4161614734549264	0.6846243682354476	0.8183945930502752	0.25	0.25	0.7889072863693951	1.0	0
0.484350458411107	0.5425662049709025	0.778975627683463	0.06119923256185006	0.7538111035830148	0.8599986146620164	0.8607383714159254	0.79215138478026	0.5387616657517034	0.25	0.7854505041277974	0.04060585301205418	1.0	0.40669035415360827	0.8278784020733276	0.2528697343911242	0.3405570338359114	0.4434139873820696	1.0	0.25	0.7948169771948089	1.0	0.7863424601046107	0.7517224774747128	0.8759163720641517	0.7193557439054478	1.0	1.0	0.7559727962227003	0.9999999999999999	0.33333333333333337	0.9925402163623982	0.8749798018345597	0.6046187184128979	0.6926649697638149	0.7114034355694939	0.8158132095090503	0.9617470913886444	0.7542227388694968	1
0.704990643399276	0.764159330789667	0.478933305495306	0.22738980833498093	0.7511336161314112	0.709901314938602	0.7049681443345437	0.7691060824984259	0.7216772960262848	0.706881414832972	0.6623469239830121	0.016723826478961788	0.4079213344496529	0.8001680299405047	0.7839613552967636	0.6833950752287032	0.7048358334452807	0.725714149381354	0.7591068934446445	0.7982204079281705	0.3598747223646498	0.7524755867154425	0.9331290933678709	0.6955936021295358	0.9531494343536728	1.0	0.9803906313688034	0.7531658711208131	0.46191981663353954	0.8774960739366472	0.434309974673167	0.7595041876139945	1.0	0.6378906444227824	0.6747633793321044	0.7102151498705079	1.0	0.7428750011211092	1.0	1
0.6804439489008288	0.4672635045597842	0.7231697018785199	1.0	0.75	0.6829677040696819	0.5546739946340433	0.7209244697000825	0.8505636272666918	0.25	0.6307528104155132	0.19958903506014464	0.4637018006519051	0.811594210632778	0.1975619958050415	0.7173607063245566	0.7912277849413772	0.36002941642983166	0.8178797063589307	0.9761043423272473	0.8343467876099449	0.7807633206948202	0.7772689023674008	0.8719805978016306	0.5822620402176917	1.0	0.726855253159894	1.0	0.7465365983498091	0.7008559290922269	0.6313419104667011	1.0	0.9616027735511831	0.6380503350353692	0.25	0.7219158651277022	0.7873385660178759	1.0	0.7668203608544535	1
0.25	0.2854174280787273	0.7446818777498538	0.272029386838213	1.0	0.7773050870546226	0.25	0.6609350156663502	1.0	0.3395874020205736	0.6254593884670189	0.3905407031389334	0.5111399094099143	0.7843907070279673	0.747640959264848	0.5593517935409271	0.7505969460066143	0.4133834399513278	0.25	0.7257468700139837	0.9205046695009755	0.8269940676391053	0.7565542645653739	0.4077923998374355	0.5931541652111169	1.0	0.9740551762173947	1.0	0.25	0.9878619076128992	0.6449526371423647	0.8028792196175535	0.7826474172815273	0.6659412500678904	0.7508266495063397	0.5712849577789723	0.7814647096446413	1.0	0.7809520008567781	1
0.7090917103783078	0.36980328447421584	0.4229475125129355	0.19205794487703343	0.7628457167457054	0.5124789521347556	0.6702681213213262	0.25	1.0	0.25	0.8213979749151553	0.06458600930205387	0.714550193565479	0.7076972347468691	0.3176268968122893	0.25	0.7515219948485686	0.3991132865610106	0.7575685096272019	0.7087516648143584	0.0	1.0	0.7875688333927103	0.4623894943562984	0.7698706773622914	0.799238869871056	0.7466244017941903	0.7480548628990127	0.6978594502248864	0.6908116485736363	0.6645796917184708	0.7861499096600253	0.6277824448716112	0.6281458117806056	0.7188810047157056	0.7626878046960093	1.0	0.7663845242678538	0.8005323003386655	1
0.7434599361686363	0.4720713776346443	0.9007957924939685	0.8439108161422952	0.7659207331397817	0.6915782144578168	0.25	1.0	1.0	0.25	0.7322152689383354	0.1428745294353079	0.42501051065305623	1.0	0.7572472787140936	0.7214189965682765	0.2540533809642293	0.5629543966437216	0.907915658964282	0.9101063995295284	0.7196279951641873	0.8057700216072515	0.6456644678325112	0.9546530162621477	0.39954200481849067	0.772573591524447	0.7446728038715329	0.7864798325397623	0.697376646041897	0.33333333333333337	0.6623387941608783	0.9966347430447108	0.9628468257739817	0.6255416990356876	0.6793472683173332	0.6890530148054267	0.8842319305226818	0.5	1.0	1
0.5656199718356905	0.5419924482188578	0.7389719157867088	0.0	1.0	0.2373943149651727	0.7141491645069518	0.4515201275539503	0.22574712420554433	0.25	0.6268988666734874	0.7142857142857142	0.25281883035569047	0.5425021489926753	0.24499441262719968	0.7503326436591052	0.6908957133692823	0.859923686045322	0.8093720086729547	0.7408007604752295	0.43207752933889676	0.7968244691714359	0.7677178417936161	0.8198528443865051	0.6016541048340445	0.5	0.7357501306742633	0.736510101678407	0.7862962549833635	0.9723313312933201	0.5440751334794162	1.0	0.784603464766355	0.6445370945771922	0.25	0.7209960412823042	0.828810676953391	0.7362081647689611	1.0	1
0.6730234099976738	0.5310536331986866	0.4528017330776728	0.0	0.75	0.5878767989454678	0.38946071088535816	0.9381074535242825	0.24683051559640182	0.6967572303138454	0.801816564414763	0.057923613147961975	0.29583407613762475	0.6157059920124743	0.316121238584987	0.5075400250902932	0.237978310071074	0.5416834120521793	0.7846071288254632	0.46106074408032033	0.5840715286523377	0.7845921415390014	0.5	0.4683085786705928	0.6685795224889188	0.7777571855363745	0.9997528366811111	0.7458054219331025	0.49059507294974336	0.9999999999999999	0.971941180105291	1.0	0.5669675343742031	0.6354895551603318	0.7091000473509096	0.4963291989237642	0.2543884292558237	0.7522540141960644	0.9570774429244714	1
0.7213613371648187	0.5727264944400051	0.5321123619360731	0.6676107773591624	0.773650317044667	0.8446300499875457	0.7120714705348653	0.25	1.0	0.563648977315412	0.9663732120798835	0.022419752365668223	0.7358899583790296	0.5612711531941924	0.4908749118845555	0.5486452397772249	0.5261349414909247	0.5831918940847493	0.8281152826101268	0.7530293412462392	0.2285621937809461	0.9862887211902164	0.7752486879415502	0.44795868049847093	0.3036974001044293	0.5973499013141883	0.9070531980950115	0.8920721503453894	0.4112341645748947	0.9999999999999999	0.7135275144269411	0.7668284078597778	0.13851384136960135	0.6502428468131906	0.7323357276239132	0.7717354139850798	0.7391211980767068	1.0	1.0	0
1.0	0.5258039635457498	0.275384464285755	1.0	0.7570206776323019	0.8160133123600739	0.9970169080814338	1.0	0.432195109536298	0.7079156315926408	0.33333333333333337	0.1450883714378476	0.26106587880905396	0.7123096494084945	0.2765564628639246	0.25	1.0	0.8687183333152608	0.8089669103763281	1.0	0.7570443592723556	1.0	0.7639938747328666	0.41639777972667136	0.5621150055761093	0.7630813293414295	0.7550781956948481	0.7685607695599771	0.45082441371245263	0.9999999999999999	0.9236149237366562	0.7931857818545034	0.4405768313961553	0.6464998873445601	0.5501618320784294	0.6973037628906681	0.754394626067465	0.7336252376404971	0.8915584946976801	1
0.32822479123558757	0.7901059188676686	0.7997734525842666	0.23890527008995677	0.8433403015379551	0.7556641882339554	0.7058970533169967	1.0	0.46567065853150763	0.7340145518775231	0.6394922600136455	0.1725690939460599	0.4801991322398773	0.8125336405976252	0.5443672388342676	0.7500149327641945	1.0	0.7701282319349988	1.0	0.25	0.7478312667749938	0.9913174232591817	0.8742745917725476	1.0	0.4377679436041235	1.0	0.7197495646268787	0.5	0.7228977698367075	0.6157039987731974	0.6861977636395056	0.803811127080061	0.5273042158428235	0.9008495708172477	0.36136898595457856	0.7454372434421596	0.2667408768569298	1.0	0.753119714837325	0
1.0	0.5588154984542362	0.8020952395603567	0.46960450405247467	0.75	0.7580001668791682	0.9103404051335419	0.3433236515979542	0.7740215916703618	0.7233592246315539	0.6276308918134813	0.37893727143936884	0.20326994976848958	0.3548304584696304	0.772534261051637	0.25	0.7109559433443579	0.6575992571653047	0.7478589234618646	1.0	0.8229720533925552	1.0	0.7681830847614518	0.45287096240729907	1.0	0.7391397562372206	0.7590955666389175	0.7536893508924671	0.751347314947248	0.9999999999999999	0.919186689769285	0.7982594875886828	0.41306615086350085	0.9459145899700182	0.8782271792323753	0.6950080436405773	0.7924221842561171	0.7239933923616149	0.7858425697490439	1
0.8925210755861633	0.726613457764741	1.0	0.4240182083452498	0.9585599849343208	0.771926461345632	0.7113573194555001	0.5074028602969981	0.9304043505334246	0.2927207573860011	0.6533411573251432	0.0	0.2374403486660878	0.8054619881802059	1.0	0.4030531910145049	0.7019108501048714	0.6988086628712805	0.25	0.43720500946517316	0.757361024994576	1.0	0.7597192642384929	0.7591401111879893	0.6291871863254835	0.9861294404962501	0.8222211744224228	0.7410313724301428	0.7072700607845891	0.7000669729052464	0.6602200778747763	1.0	0.1740091964119102	0.6631927629092281	0.42050069201014245	0.7199769559730326	0.6829913346444962	0.7985530552879	0.79115855283369	0
0.937835641049271	0.2596351161751216	0.5944876266601787	0.10731757418040308	0.7860060296869715	0.5788933176349909	0.620513325174731	0.9150427561962037	0.41726078861860244	0.3805379408160097	0.6709222168954385	0.14531441533545095	0.20630919241318751	0.5044466393737472	0.73253387431266	0.6876762421113675	1.0	0.581856556520255	0.8050127079008701	0.609631711548985	0.3888945208337874	0.7916724269975594	0.6766557656104151	0.34943717738157776	1.0	0.7446642395338815	0.7511936258274302	0.7275946520842937	0.787716706766467	0.6542415697400326	0.6372386926211077	1.0	0.7591748420733124	0.9190620097273652	0.7355956622624173	0.7182759164279697	0.7736090887725094	0.7231237960479141	0.974178079465368	0
0.8089715998945726	0.5528537376719501	0.7927048617058692	0.0	1.0	0.4552275700069752	0.844601380800072	0.25	0.3943680001163312	0.9087442050037601	0.9999999999999999	0.11818514855540062	0.22302183872248024	0.6858998357580605	0.19676112436043047	0.3229549770548658	0.36230266225598096	0.41580678602277243	1.0	0.9205907792675285	0.7176832295467835	0.765864199776779	0.7894054952183528	0.6855185328517301	1.0	0.7839954991643325	0.9923885492211914	0.7524143164448609	0.3822145659323254	0.6409423192951763	0.9999999999999999	0.7002805628414115	1.0	0.6180626925682248	0.8081289801401821	0.6969600503659987	0.8343541803862996	0.9509449114833923	1.0	0
0.25	0.13675956063262765	0.3665615548750457	0.019203185740790385	0.75	0.23744748808164293	0.9913772214141379	1.0	0.978498912562369	0.25	0.7357003107820713	0.35879371638186464	0.1583018311384013	0.6715201216196408	0.3968315604933391	0.3806695702192118	0.7667336333439314	0.9670093536896351	0.6108922637637524	1.0	0.3384145456048299	1.0	0.50882650078291	0.7047025860501542	0.6723912732912368	0.7818331334465469	0.6793298390856455	0.7600493811119274	0.2542762010377707	0.9911983374452529	0.9999999999999999	0.7562545654458649	0.9161018769565087	0.6680553238311824	0.9358252458937021	1.0	0.7496902222936629	0.5355945873400773	0.8048491522000901	1
0.7466228670641738	1.0	0.7520693680395578	0.15057774154147552	0.9734163459118602	0.5162433609343474	0.6981257081723488	0.9658701025099236	0.6822066120655516	0.7236717350952806	0.8247576931638801	0.16663475938112643	0.22075184177102122	0.7288117555989645	0.8129373619150773	0.903582681150129	0.5159695967182989	0.6099841336419886	0.38979686293434396	0.7687929213943816	0.7640254813683185	1.0	0.76167080037068	0.4260066134277781	1.0	0.7253698650473144	0.8996123230445442	0.7409001204346536	0.38707911454640626	0.9999999999999999	0.711995400580318	0.7880155769268516	0.3887165586955827	0.6383989426679345	0.7187523811321308	0.25	0.770476771797743	0.7747947694565767	1.0	0
0.7091898108192252	0.8287093542429196	1.0	1.0	0.7988369790908016	0.8115953522060531	0.3878595303099571	0.7485331898576841	0.3267374562444987	0.4163989912834745	0.6332169253099558	0.7142857142857142	0.3115462659300281	0.9951326047725003	0.7765442502251193	0.7085568141635642	0.700862923534329	0.5447564473656402	0.7990316671811454	0.7935895391547325	0.7663338136016685	0.7483936650017642	0.6379101105305944	0.7165422651528438	0.42062326262831246	1.0	0.8210307428084178	0.774871901393768	0.7255250445001686	0.933757135939867	0.9999999999999999	0.7807599646126208	0.5235266128493357	0.9450562724989835	0.25	0.7163111217468934	0.7808092451504379	0.7753064003078787	0.7969739465208968	1
0.8853714511645039	0.9997381815998541	0.456050328164173	0.47759458866534954	0.7592590072396942	0.6837116015895256	0.8655476767345113	1.0	0.31830046418592967	0.5317993575335745	0.6311478234867627	0.7142857142857142	0.28933227610431583	0.7420578545076171	0.5448753093598235	0.25	0.3116580181982908	0.714427251011624	0.8171143627669177	0.7861018745340094	0.8396241848791391	0.7571548077038752	0.9847383444819143	0.7502086091646141	0.8349176718483808	0.7455159149576248	0.7927456332634628	0.7895516663390343	0.25	0.9999999999999999	0.6970818498303801	1.0	0.7507641483183249	0.6113290894228932	0.3755924934866255	0.7320280177554364	0.6921524045921346	0.738317967257386	0.7723273711583052	1
0.6989748134444826	0.3141800867332123	0.8031522585711849	0.9231366818060978	0.7786842672546899	0.9785532151247767	0.7201245702571593	0.35996485627113217	1.0	0.7538754041501085	0.6522300441809246	0.3686210636557407	0.26674681833399577	0.7498715560553423	0.7619707634031101	0.8693483657430293	0.3132794178305526	0.5122300601265701	0.7710624194045037	0.9647080533467826	0.6503644189912376	0.9592382863376384	0.7093108685466217	0.714291439833912	1.0	0.7866173966396404	0.722411633282147	0.7775398170299676	0.43902606517424225	0.709548806105877	0.6460580097069274	1.0	1.0	0.6191990488971165	0.7643218066870897	0.7498379393366255	0.8092672444516666	0.7427114358869952	0.7916792237763643	1
0.8121027711020538	0.3784131700350983	0.25	0.4671047997912354	0.7786771083665006	0.6485206816456948	0.7210921687235314	0.7621102487921212	0.4468261893589297	0.25	0.6969799829308524	0.17650461869630807	0.23599624252837648	0.6045075853092498	0.4462345591369156	1.0	0.5100017229814511	0.4194292498352054	0.9355274553310248	0.7925482107562352	0.3093290869173578	0.76675641907863	0.7970719022237889	0.873368288998821	0.6951634726003678	0.7971656438615897	1.0	0.7550140289946291	0.6878377471965558	0.9778929070971176	0.6854069066645448	1.0	0.7068133600349371	0.6223982880440013	0.7665151764287443	0.25	0.3975374224280842	1.0	0.7683874233462192	1
0.750755116578581	0.5891715032059636	1.0	0.8968853977856837	1.0	0.20709911867759317	0.25	0.704911527163071	0.6444633031106939	0.32913282142595685	0.6075786401914243	0.05505300300840943	0.22190282855173593	0.8288776326257923	0.7826240543975599	0.8060473975424854	0.737453631459499	0.39482966661532476	0.3838366645677103	0.543791684252966	1.0	0.7299689983860519	0.9933745966667933	0.7351114429259551	0.3199941026609975	0.892624133453684	0.7524749390005269	0.7314801741281046	0.7870047277621821	0.6794956109044478	0.6872139311141485	0.8011260171676334	0.89727290256466	0.33333333333333337	0.6800421387788027	0.25	0.5234881212747675	1.0	0.7944278885573175	0
0.7110834084270444	0.24872034235815016	0.6841100665623034	0.19434821462459123	0.7512646399953262	0.7119014807185542	0.9020874507290997	0.7641475757416175	0.8247728157209032	0.888148312330395	0.890466433415816	0.06675764345598834	0.0	1.0	0.5808758619871068	0.9681790587866762	0.6335690788374804	0.5925849274215118	0.7541534015272296	0.4590041183735581	0.854658543840277	0.7519800811706598	1.0	0.25	0.1030080397480477	0.6866039380027829	0.6765548269154293	0.6443355822078402	0.25	0.6985277641392131	0.9383363027155877	1.0	1.0	0.6076512007225872	0.7191955470580038	0.891867539521126	1.0	0.7293220189346827	0.7720085231364477	1
0.7842061862508163	0.7618133510571663	0.25985908638352934	0.1814401436447455	0.8437417828111623	0.721899078241554	0.7550655715257173	0.3894724275200525	0.8148258358700659	0.8081631543419988	0.6676402785444256	0.20744849066584597	0.44135611490715754	0.6341872287175461	0.20806068300115899	0.4437905775773665	0.771340439769121	0.6691494017706963	0.8050770916001342	0.9952001866775853	0.7627069228041989	0.8002621273099615	0.7959987128925599	0.25	0.3904546400158125	0.7772479755576519	0.7325366069714978	0.7776628750616452	0.3951560636273581	0.9997720130483266	0.6308406118994392	0.8112496333305804	0.05552930683810628	0.9504222116045659	0.7219095133043181	0.7336319006511836	1.0	0.8990080633635815	1.0	1
0.404783293270088	0.025916638280719634	0.5187456016963113	0.0	0.75	0.3776563280900205	0.5089238428707369	1.0	0.6857445814216512	0.767707847735254	0.6423861425305571	0.0	0.436953614499572	0.6077263637097747	0.5112646900681164	0.7520956228323685	0.30631965178209575	0.8855225479790881	0.7896643020537053	0.47812260332524326	0.7530900600234066	0.7847387644457116	1.0	0.3967473556880552	0.642925106823286	0.761396031514926	0.9465107411894534	0.771573862112342	0.782975183775861	0.9822509906810165	0.6442379352836302	0.7464812288091441	0.0	0.6609977245831227	0.8073124889398666	0.9200064996639364	1.0	0.9410292794748528	0.7707846958688908	1
0.7168171410456148	0.47012541943490715	0.4873877398574679	0.0896938743971945	0.774815498215657	0.6944538703422979	0.4312219486426978	0.7983139280946099	0.614865573581481	0.7635667184576319	0.6802084887388735	0.152051955106517	0.1497422562406498	0.783722214191917	0.7106482180624925	0.4506869560046467	1.0	0.6694431306232798	0.78783365975849	1.0	0.6935872673600677	0.8863505700402929	0.7723750523822892	0.7096130197520123	0.678423993190913	0.9690963959340942	0.7402221156308163	0.7791779452009426	0.25	0.9999999999999999	0.6410219320089261	1.0	0.937449136061419	0.6970785934394178	0.5597486854366254	0.5490079069288633	0.285500763105275	0.7254554633287934	0.8051970898985904	1
0.46224242521206776	0.17994342492305712	1.0	0.07227860652926751	0.8024852838635779	0.8145862417165841	0.25	0.7320452769836878	0.7734720824276646	0.9188848908904239	0.6519122475011873	0.022286549449173503	0.24926591968385434	0.8039485428199731	0.7897682585430509	0.7067254614013442	0.6907560029861858	0.49797123542580257	0.25	0.2892137176951989	0.8438233487955582	0.5	0.8671648572025628	0.442759398566995	0.7954756025549492	1.0	0.6378337021110962	0.7697424848404703	0.5239192031077738	0.9586431213068004	0.6776200496015637	0.7268744563373166	0.574148287940874	0.6180952322835084	0.6861404467226151	0.6823648344637777	0.8277998823918317	0.7040755973365412	1.0	0
0.7863123963562227	0.5200574895743508	0.7625706069512201	0.032135587135474764	0.7550122624677817	0.16740740413056648	0.7972823242565455	0.3038729658459211	0.8200464975915038	0.8993120872547777	0.38165352301308225	0.16245740522762586	0.11884348358291782	0.7998769658052787	0.18448597744274298	0.25	1.0	0.4085295826134573	0.7802604279885716	1.0	0.8523561674723268	0.692936394459999	0.7589728573954945	0.7273000809315553	0.09587530404446452	0.7694298108254843	0.7119979936329143	0.982050498055362	0.5181736923156872	0.6505199407166581	0.6960223715439045	0.79319220274288	0.5813676538701987	0.6905900234888381	0.7155498767574298	0.25	0.25	0.724090631593044	0.7858737733983963	0
0.7737460293114364	0.49978806116131347	0.7535372456505541	0.8349656210077889	1.0	0.6516077514925948	0.9695337595972188	0.5371936821158845	0.7636720921133336	0.34448468680224253	0.6533816391009222	0.18529299503460367	0.0	0.7564371162927311	0.39621249127862435	0.5566170605195867	0.43317257567508877	0.10132897940313668	0.7335564433030914	0.730724049052408	0.6912918983403848	0.760061377255581	0.6498086189463361	0.7532055195942412	0.8501117427905209	0.7467123260676805	0.6292683095229362	0.7355657621266988	0.7402672636128365	0.9524246784621108	0.672045609472391	1.0	0.6872186407182599	0.33333333333333337	0.7092744220247046	0.694255502843697	0.9760471570060845	0.7452828551325972	0.5	1
0.7463346884858074	0.8380295698843042	0.7590248501684284	0.0	0.7630932621010568	1.0	0.508589500810967	0.666506180281805	0.4180714237581957	0.7642931929095386	0.6969318737974635	0.2090313742460842	0.2417131437440916	0.7256802044450671	0.7983248419866821	0.6915414346407619	0.7418171987762502	0.48496416720860347	0.4760879981169381	0.7497508325358978	0.7297192617981816	0.7748620154919955	0.742190074836845	0.7347920648431931	0.5719331977692175	0.7425796562674389	0.5050428886766147	0.76089282898951	0.25	0.9999999999999999	0.6869761195763355	1.0	0.41837971278681313	0.6855230207098229	0.7015376693490443	0.25	0.7105156484807833	0.771699718810443	0.79261177147452	0
0.7651953540904896	0.131751122082509	0.9213723018510527	0.0	0.7546580288369155	0.3336164286248369	0.45218178598778414	0.2907059802156361	0.1368186138848851	0.25	0.6801874967395664	0.010250826334149025	0.30096278046426933	0.4893025584307775	0.12047737558117894	0.9405486580472557	0.7138864537346004	0.371900669993997	0.4632592047416991	0.7718932174472172	0.5299957001647041	0.9079892385613537	0.9313768927538981	0.7224049082098161	0.5808157969935412	0.7445981726166957	0.7697661309974426	1.0	0.39531712726987916	0.9999999999999999	0.6630196331744657	0.7061041868251783	0.5464596508010101	0.6328627148557239	1.0	0.25	0.32495569859583145	0.7212482194145456	0.7837732350517523	0
0.6982565810656307	0.8527172612802787	0.3994396611736438	0.6469749751887031	0.8361756190747016	0.7572555675589067	0.9119965885694592	0.37079890869942767	1.0	0.45386934835195825	0.6590484701667441	0.01424758655902965	0.23702193333704447	0.7346539194907258	0.7632008216347418	0.67608480646176	0.3385323627750497	0.48990845981049613	0.7341237624383475	0.752661441022464	0.801429896634527	0.7591665454933099	0.5	0.8706387212116944	0.6454059191321784	0.8170681990066777	0.5	0.7625024731913338	0.25	0.6787333388540275	0.6549997180189369	0.7206458123155838	0.7454070507698037	0.6812827867828531	0.7560076731106179	0.34723165870592626	1.0	0.5635643314390129	0.7118383244082485	1
0.6757799904973405	1.0	0.7687766093521019	0.7252075560051784	1.0	0.8011805539050151	0.6868417776902627	0.5297347335157692	0.3565528458683031	0.3020746977792617	0.7783928245801979	0.03898875686183782	0.5185835263447272	1.0	0.7851753131119998	0.32274009882742194	0.16345829354676006	0.7549474012620038	0.7652689071879167	0.38306401144209584	0.8712708981917688	0.8322867957015904	0.7390591127903857	0.7235104281983835	0.7602263326438213	0.814809423436351	0.7393123574786266	0.7691812406551257	0.40219108227739897	0.7129331653322067	0.6458096235070847	0.8460915571613179	0.9898535191124066	0.6360389449200259	0.7286112854500981	0.7624115697991851	0.8155484327565075	0.7754950196355214	0.5	1
0.8047786787560582	0.0	0.7254385753470275	0.4592564330903203	0.75	0.8112644737896442	0.49769906205381165	1.0	0.0	0.25	0.6575400400439102	0.48344119647860734	0.3103868572385172	0.7248250363400578	0.3951878920874149	0.9245856185777652	0.8329592171539163	0.4261109452531429	0.8192209846312399	0.7932412462560509	0.7999074674370261	0.7563229693443131	0.8074130058773676	0.6899026534421426	1.0	0.7353146040823066	0.760418866098422	0.7543014105538639	0.3659296593828837	0.6458170066259982	0.6734773431050226	1.0	0.0919355378304813	0.9469699273921094	0.6958228501193212	0.25	0.9618978291905886	0.7312954966216826	1.0	1
0.251260975034348	0.33380866210012644	0.6063522012725326	0.7452282598631275	0.978644065713536	0.33218046676563473	0.7375022161941045	0.7467649976967405	0.539945885652226	0.25	0.6427031478667583	0.26990230046220753	0.32177004797662595	0.7797786958375579	0.46878617853325905	0.7675680512294918	0.6656518655985455	0.47993137119769247	1.0	0.7043704132093453	0.7596144355657937	0.9591076931552117	0.996880029747725	0.45176939614789813	0.6143392598632674	0.7671016003726584	0.7756617366143311	0.7551324113227418	0.7313608234267324	0.715720175150726	0.9543154156186215	1.0	0.813167084183549	0.6243765147625755	0.6377606939950722	0.6248260736840672	1.0	0.9747740272638163	0.7894080090784095	0
0.7467641105528297	0.4565583623859026	0.5720463642779853	0.0	0.9609685599161177	0.2099739040932997	0.839559067167194	0.4266267783776876	0.13887653732273567	0.35842867448224486	0.6715710651083019	0.1761916102620812	0.7246542888384744	0.5439900547264649	0.31255209012398577	0.25	0.7222640656670652	0.7439080925433261	0.5118221506499556	0.7990455011767442	0.3176134265391809	0.8802519311491969	0.519424195450043	0.7597712809634432	1.0	0.8057902052560311	0.8064072306355982	0.784226998922965	0.7751540286448437	0.6943574124631394	0.642772150810726	0.7622551575712053	0.9634827228727156	0.9999999999999999	0.26310689103213386	0.7047862082141406	0.7900668222809473	1.0	0.7767441678123409	0
0.2811989250980436	0.730860784653759	0.6228729573193107	0.0	0.75	0.37938770633492713	0.6921194528382824	0.6430476846487381	1.0	0.8316782709092494	0.9999999999999999	0.0614325351312332	0.4756516998134658	0.7088961960195992	0.7173219947501567	0.6777951581365813	0.7686618793914362	0.48232889210459307	0.9882196887246361	0.788179000961303	0.29376104950302595	0.771147494675907	0.9875332426225485	0.6976141158497221	0.9102090229522996	0.7497585702880457	0.7822434783223468	0.775068136362936	0.5353968885340824	0.33333333333333337	0.656405051218079	1.0	0.967284711905744	0.9946905953091867	0.6955267549721468	0.6827493366470886	0.32589590660399087	0.7255155665112186	0.5133500651614642	1
0.7159309510306415	0.7511053790566475	0.7989038609678691	0.0	0.7913301030929264	0.692412583245002	1.0	1.0	1.0	0.7085468369452327	0.6767956910631135	0.016978395579539222	0.6770249642269072	0.7853515954542565	0.7793499745668271	0.3940243926795167	0.7717839768605783	0.4940873497499333	0.7410133013369712	0.884363654191421	0.4020117824222659	0.7956239728463023	0.7822591861146899	0.7128777658058332	0.31157269004671423	1.0	0.8242856389551659	0.7331978327936141	0.7050142834871488	0.9999999999999999	0.6662785807087703	0.8003862632383366	0.07756059964683143	0.754886265875794	0.7101057624025046	0.25	0.7277834658347834	0.7781807829390865	0.8015822841127556	0
0.656165723488201	0.22528666321502655	0.9449282972908567	0.0	1.0	1.0	0.68865324311104	0.8162269399441179	0.8163170250955458	0.7145254031059417	0.6168733533759363	0.0	0.5223822519333456	0.8131737694071903	0.7316113362976746	0.5359237855564012	0.2229732078699608	0.49436334100520024	1.0	0.7057924482620582	1.0	0.896519821261969	1.0	0.7077509918586311	0.6182562881069963	0.756168093246774	0.5652284844056255	0.5	0.7050544625719345	0.7140516564287749	0.6573079420641491	1.0	0.9196597724195477	0.6402303725224111	0.7211599151514829	0.25	0.32264179166883006	0.7576245853370362	0.7788643796793692	1
0.6937467472517478	0.5829033317452594	0.3021837172828162	0.5240462497542812	0.7516749036702907	0.7763084012063572	0.2617031164522034	0.9697974540685016	1.0	0.7554319623221282	0.6396191017188461	0.03143180741342322	0.23503337931318094	0.3551905415186069	0.1667339928007912	0.7095042207526936	0.5561072073211124	0.8489391934790266	1.0	0.7653334113075143	0.47194784031641274	0.9846039545983946	0.8167834195347744	0.6956744886614625	0.2424511224036299	0.7640897685350475	0.7585614545798198	0.6235226090452464	0.25	0.9999999999999999	0.6265727460539472	1.0	0.5206018288857679	0.6324469033775312	0.9180656875516106	0.7611887194093094	1.0	0.7821217290520678	1.0	1
0.689169343132585	0.31083492202002755	0.9568692005361314	0.645614829493135	0.75	0.780653297656187	0.8274922124117239	0.3140703032082992	0.2306171281142135	0.29425319689027307	0.7112144106403688	0.0	0.7497222878584889	0.7502976239871622	1.0	0.6905276171767509	0.8585099305359012	0.957615374108907	0.298551425684147	0.4782976680287788	0.6995420555847662	1.0	0.7862774605522037	0.7883887521694388	0.4524525593658182	0.7389410450811391	0.5	0.7233650410731096	0.25	0.6711089833353352	0.712641593648304	1.0	0.6870972731044539	0.6418869203558945	0.6773466389117997	0.7535048382197235	0.25	0.7825968497309533	0.7928908462594225	0
0.6973171037227475	0.29830346576651134	0.7302303715731475	0.0	0.7561877787046645	0.4530430843056055	0.7394803506115363	1.0	0.5161278415872709	0.2576682629307943	0.9255543076064887	0.0	0.5101972838602904	0.7616879977728742	0.7039049659974079	0.5022635848429057	0.3560507349863271	0.40402041944067063	0.7346454913137982	1.0	0.7689956486656208	0.9149707995166134	0.791339248490949	0.4154100548909822	0.47619232597164457	0.7738992499389703	0.7881044452208092	0.7553725472622842	0.6959973006237484	0.6784192958890424	0.6224899225094052	1.0	1.0	0.6429861806297611	0.6729627770566406	0.4194951495336387	0.7153481386359215	0.5397267658629307	1.0	1
0.725431191354504	0.5567681653604737	0.7746162387239741	0.1481362082308189	0.7628794667352187	0.7417351430011331	0.7164393917880587	1.0	1.0	0.785699477656893	0.7059476429792555	0.0	0.8330560337062488	0.5284852577874927	0.7653235606368096	0.7107827860892532	0.35881976160563783	0.5900937919512319	0.9642669050072263	0.7560501760173701	1.0	0.7491221736633639	0.7737590299715277	0.6864538197298271	0.3424537076399514	0.8409987510833413	0.5492790064201224	0.9912168075669011	1.0	0.6850064819354849	0.7157165266053492	0.7598742768481436	0.7660317807509426	0.7665941474298611	0.6956771462139939	0.7644731433423488	0.994655775435098	1.0	0.9787039902819766	0
0.692829006223545	0.6620856307468309	0.5522919470575866	0.0	0.9805067072130337	0.32820148714272934	0.4777550242472798	0.6531780607870791	0.7721334142980795	0.25	0.9999999999999999	0.1348098355309298	1.0	0.280051021072042	0.2396681946408475	0.25	0.49976123076905904	0.5433082375843583	0.9161770407593813	0.782069804682836	0.40587350323534443	0.8413673572806905	0.7860042383899213	0.6872043252685147	0.4454622867888981	0.773772163102086	0.7369530996689271	0.778953993897564	0.5102695926665449	0.6764209523013214	0.9300079779258549	1.0	0.7135825206477677	0.6178977634642716	0.7332382333445444	0.7131027196821723	0.7325484406130623	0.9377289151054218	0.7877540786711053	1
0.45330165748356105	0.28714017745391474	0.37811049955567333	0.22732984152088487	0.75	0.8275547197011102	0.9880109615302811	0.36529379556154207	0.7295981255373566	0.808461391677824	0.7228150458911071	0.15802785227795907	1.0	0.5233348153839218	0.7213480233997753	0.5523061190241231	0.5321308794661077	0.837788485074809	0.7985532475886392	0.62377909312943	0.49441913121778464	0.893142037982799	0.7896808289976323	0.7316375139358823	0.3294195825271484	0.7526248641760301	1.0	0.723795900746363	0.4493707403255523	0.9871565644719225	0.4566649649339208	0.651825041175354	0.42525015797471294	0.6896430649344034	0.7121189766351472	0.30017189151985796	0.40949021180530454	1.0	0.8042268656965034	0
0.7504641559924157	0.405047629807884	0.301784668672203	0.029800304025563523	0.7784179327951981	0.35140507229447904	0.6852622390154967	1.0	1.0	0.6818305591071938	0.7253398375594703	0.1397329168724828	0.7948113200639934	0.7028045720822313	0.2796290009794042	0.7481292669833174	0.0	0.5692414689161658	0.3963087824874695	0.7467803164604295	0.26947310771214483	0.9917385023647844	0.81869782647395	0.36764221932199226	0.5567189611185275	0.7867293485345819	1.0	1.0	0.747816161375961	0.9999999999999999	0.7144549992187428	0.7610097090470849	1.0	0.9322945434010371	0.6870778500792941	0.43980751717413885	0.6669574530721636	0.7296841604317443	0.8050070025941884	0
0.761842339045496	0.5926490854924724	0.7570110672523279	0.5221972113718143	0.75	0.7374673808799668	0.9163940317281918	0.8079815961807532	0.9587552626754073	0.2897732010470503	0.6505141449611812	0.20041010244451135	0.7052258969437204	0.7498954923731849	0.2471204100071023	0.2948985290703775	0.5162836483924933	0.6948915463996039	0.5140261332786041	0.7639311590455385	0.8258122865605885	0.9921800111769843	1.0	0.7610187171017138	0.7800954020762071	0.749351074887613	1.0	0.7542989103484896	0.7117514222859055	0.656488805997277	0.656306780528764	0.966391204167987	0.7516349124179907	0.6297941889535162	0.2697445359041482	0.25	0.5836190246681536	1.0	0.8031638829387319	1
0.7514679269027768	0.8065945198497588	0.9930391654668865	0.3883481577691867	0.75	0.06689861659698254	0.9217405460756447	0.811698567450878	0.8167329983615558	0.4077368237300632	0.6740942746994787	0.0	0.7773472655126379	0.7872910567605947	0.2760138313179011	0.7251320952304624	0.25382944035415855	0.5760024249043799	1.0	0.7169518864483256	0.5555433865498778	1.0	0.7719004010840378	0.4883512252253062	1.0	0.7956699554813644	0.7723744840889863	0.736815772154507	0.4581739422695342	0.6390845717847987	0.6967196156192227	0.767958727109529	0.0	0.6436311733982816	0.8723276350578276	0.25	0.25	0.9410518833642141	1.0	0
0.7253025219908062	0.4909882436158104	0.7560546736793224	0.07443256658846281	0.75	0.6029357310697355	0.5276000172280615	0.879946459048686	0.7926352572936727	0.7040329677082912	0.6216391597916615	0.16738482266335872	0.20165798004488303	0.8195711841791684	0.22699618046560965	0.25	0.8083858704818394	0.5176289088265809	0.8260133398091906	0.9688741241293846	0.8479996522374018	1.0	0.7894710529246055	0.6914684176066705	1.0	0.7785691254709088	0.7609424906142088	0.9333355862041329	0.7503790045186643	0.9698704716664971	0.6277739721547614	1.0	1.0	0.6046236775469322	0.7297083076428919	0.25	0.4709478228953301	0.5	1.0	1
1.0	0.7661581990949817	0.7995637375513998	0.5885683271926473	0.8406303078315748	0.7653848567685091	0.25	0.2828057527328677	0.8040777785682369	0.25	0.9796163862653361	0.03132916396958154	0.1536524647281874	1.0	0.20215261280413926	0.25	0.2608059638486291	0.5931512027033524	0.7293953519678009	1.0	0.3616569363549498	0.7060969738387619	1.0	0.45463392566002025	0.4614750290283364	1.0	0.9972808914608133	1.0	0.7470269584013548	0.6478404247142489	0.3752580320722576	0.8039341039895499	0.941169141051503	0.6722988347252282	0.9780377809565929	0.5539763938182202	0.6513062535980799	0.6902869863588567	0.7872491998192617	1
0.6849502018857123	0.6056086319311473	0.5933195410543184	0.0	0.75	0.7760283509810337	0.9020562251011914	0.5101061613284618	0.15274646673479836	0.804688552080621	0.6264913663749199	0.0	0.2623827859138405	0.7060945322427817	0.2683919759351223	1.0	0.5808571832409016	0.9999999999999999	1.0	1.0	0.17270865945488467	0.7875156760103086	0.7546863810089818	0.7276704099966761	0.16150502775228015	0.7275723076764715	0.8201557990924035	0.7829313621440439	0.25	0.6719919063282747	0.6635857765406441	0.8059226573440887	0.0	0.6796394564491857	0.7473438245824437	0.7480137770164974	0.2908310243216687	0.5476886593552105	0.7822139240031245	0
0.6655718910280276	0.6343278848813536	0.25	0.43139625426957257	0.7557941361221145	0.7437481651093605	0.464973644201397	0.5381964229688349	0.4408990546669067	0.6902679834564754	0.8647108432462518	0.12852693308217653	0.19908214208244857	0.883845617154406	0.7634765971999639	0.25	0.7560684859572275	0.6864190410254721	0.7364637386157322	0.3933840179621343	0.7698756893924984	0.7386039689762758	1.0	0.41805832711840646	0.28958647048546393	0.7555345139787096	0.5	0.7635646754597821	0.25	0.9289249134155195	0.6375034978896102	0.9699847931090265	0.402529181710766	0.6975917490372507	0.7309277920976549	0.7924293318975809	0.31430918772885014	0.7328911668669036	1.0	1
0.7068284744050338	0.7123028320040383	0.4081243627167481	0.0	0.8603610653235517	0.7443287993663936	0.25	0.7235890204533334	0.3017044631367929	0.25	0.9883067633337992	0.1981137338135794	0.43598930081820764	0.6114329862746578	0.49924599029330036	0.2705061739119159	0.23284108882297674	0.47476347350718884	0.48484846888734245	0.7306926432637465	0.32296549462451846	0.9009838988970941	0.7834088737481844	0.3829959222555872	0.5063789965787558	1.0	1.0	0.7565011755143183	0.4464432077299024	0.9999999999999999	0.642361045009266	0.7278435859432002	0.65535457862504	0.6352762279399887	0.26239200023506287	0.7455655203144118	0.7279536730446582	1.0	0.8039916396495871	0
0.7310539741275756	0.7221273956463132	1.0	0.0	1.0	0.7115854793787052	0.4577786063736284	1.0	0.28934415632815796	0.6874601111751013	0.6813772303996749	0.15376346373777722	0.27630642546287965	0.4610370172986307	0.7376939898625052	0.7284474830678851	0.443311898902825	0.17833961114180014	0.7794393401965839	0.7552248567126935	0.6908012088731252	0.5215202200872436	0.8129870697576975	0.3783791067923217	0.28454799328569175	0.5400578924893037	0.7709498779716971	0.7316755671750795	0.38660201016590034	0.7046865921416138	0.6205340712214219	0.9400764495983688	0.7370168747062404	0.6176073444480826	0.7049428946334998	0.6815144723393003	0.25	0.7311892857876843	0.7961126611082803	1
0.6734874593710474	0.6946611286442224	0.7458595340199116	0.43275580038792194	0.8389594616252334	0.6562264028996688	0.7457511686142577	0.4469625303003635	0.7729721563339876	0.4215028804195936	0.789034513158454	0.06477450636397453	0.4663873323273548	0.8940312940523344	0.7403214535000959	0.584834607668975	0.25091681359007184	0.7223996644230877	1.0	0.32240391317562467	0.5752316126441128	0.7461561086690606	1.0	0.4954216817580797	0.6422096649786165	0.8552490995567612	1.0	0.7394825607013189	0.7015837335763826	0.6231952436930137	0.6369879902579498	0.8052021576313847	0.9252944397224141	0.6192320347179071	0.9590942120104261	0.7037552439109666	0.6634458624352839	0.7521532068337525	0.8035035993524244	1
0.30768923599542597	0.546098080215337	0.25	0.5528799410375886	0.7927841981116801	0.7336404741249787	0.682711618898163	0.590374535297916	0.3645950061249855	0.7660910002750962	0.6873974577109009	0.037497027744422186	0.6346114751195927	0.5554171756393265	0.2412421454869177	0.9238818501706267	0.2365563193020207	0.5256632309149595	0.7984114544015951	0.25	0.6875571339648364	0.762288770380942	0.8022185841915291	0.740392758730639	0.8504532089857415	0.9998571747300986	0.7902497120814767	0.7710433792397664	0.7158413276477409	0.9999999999999999	0.70007681573205	0.7601346454559204	0.4557423398613456	0.6421964872599137	0.5732864464907981	0.9364432719151642	1.0	0.9559355335504609	0.8187341717400647	1
0.6637715346079083	0.7745844446769247	0.25	0.0	0.8152298015307509	0.7287736402391767	1.0	0.5834925124509175	0.8557530085244048	0.7630568809560007	0.9247833246226564	0.0005268862568162583	0.4662799638734648	0.7565803105550098	0.3463135750692402	0.7009724620248534	0.757188849433385	0.4274279715274894	0.4696319286731752	0.4509765065921972	0.36560260651955057	0.8880842025841265	0.5070138803145778	0.44296099734960837	0.5740731466606043	0.8768346134585047	1.0	0.787674553680928	0.25	0.978315273852745	0.612815241355164	0.7919617155223178	0.7548485836926067	0.9187647897722333	0.6904489530886201	0.6913727136027494	0.790584709674115	1.0	0.7882813632653131	1
0.7422129322510079	1.0	1.0	0.06216977061020648	0.820782217244214	0.7689307111162542	0.9164870547717714	0.9864874342296794	0.7754617444509404	0.38221247460687435	0.6214853384325939	0.16468593305294965	0.1697476990406388	0.7440501237949044	0.8143607870704265	0.7638774723411349	0.7451893013147404	0.4528072987464089	0.7802767222013411	0.29016897267896735	0.3290012672411278	1.0	1.0	0.6953737458039552	0.8377225578862999	1.0	0.783900212845447	0.7506561222511594	0.25	0.9999999999999999	0.6292598815440947	1.0	1.0	0.6387307455493618	0.682522993164734	0.40214106007133477	0.7471035911113801	0.7656648306829638	1.0	1
0.7165459661687317	0.683311774213824	0.7578311528242124	0.0	0.8114784643834189	0.8388741869837083	0.7060148927301606	0.7784756962306174	1.0	0.5653009813351586	0.6941634022973379	0.14283963599083044	1.0	0.25	0.22110407539998186	0.4861142662818284	0.934461839424681	0.5589387643521337	0.7651025169790971	0.25234640926048313	0.6770135641250032	0.7775112014446173	0.5340152358985727	0.3955534274173547	0.838013749146366	0.7720504791810067	0.9840383517999616	0.7568246118267541	0.483589466481026	0.9999999999999999	0.33333333333333337	0.9649548432122177	0.6324644876370795	0.6818410196097215	0.7110634946033808	0.7064199647059833	0.25	1.0	0.7680557019163424	1
0.26343962256466197	0.46018875993216835	0.41623884778183085	0.0	0.7957786474809327	1.0	0.2675561774769591	0.41562167323444704	0.5627281796940646	0.6410305510535164	0.6123031131246737	0.0	1.0	0.3463393570944614	0.25144017453386447	0.25	0.7663019849505177	0.5974998090254763	0.8004733882828399	0.8078684823991104	0.5271051287647052	0.757386916800264	0.7540294280777081	0.7619084069745444	0.7941296252742635	0.9623653902721812	1.0	0.7428527736429348	0.30591357075044845	0.6950085548686195	0.6354037540613537	0.7939835434411615	0.3157401842091171	0.6263809144479351	0.7837510515681916	0.7011660720401062	0.5439065020680545	0.9814592617069234	1.0	0
0.7200006469687852	0.47350442493921435	0.7904361642636675	0.7045401823967057	0.7807542895481756	0.4964914253088252	0.8134961483499693	0.9780641577859351	0.6286837381705183	0.3168547163479062	0.9999999999999999	0.20066940043610745	0.3192891879894624	0.25	0.376045831491709	0.7649607641008314	0.3993242134989956	0.4612213489727567	0.4241414830573894	0.78579761198493	0.23573696179691458	0.7773342923569316	0.660139686732123	0.7014313251168168	0.30874456987970444	0.7628887603268354	1.0	0.9993445013554401	0.7174910503827067	0.9999999999999999	0.9999999999999999	0.7572933194479491	0.8428855256793608	0.6369190417874261	0.7046953099022047	0.25	0.708475113542346	0.9725959227585806	0.7684285208356101	1
0.25	0.5268986376281954	0.757406488006948	0.22539310185190387	0.75	0.7219314648289253	0.9590671500314518	0.7127330108501668	0.7799268557139138	0.7196589117459523	0.6537822139733831	0.17275819931097455	0.1919395130450453	1.0	0.17517913348516623	0.25	0.7619476523262863	0.4383472077360739	0.7911197329708155	0.2777286384559731	0.31464263946868004	0.9185287796791536	0.7389756663959158	0.5201284653156227	0.7453578327759837	0.777140174318976	0.5	1.0	0.7323107355580964	0.9999999999999999	0.6593248093765153	1.0	0.9771762789369973	0.9999999999999999	0.4825569483238617	0.4571912847952613	0.8953548704829282	1.0	0.7940637800226069	0
0.7277620410746573	0.6836459580058705	0.25	0.0	0.75	0.7329211459914847	0.8920409493265715	1.0	0.4249085073739134	0.8994317527524887	0.9999999999999999	0.06463903179921422	0.3001609816879955	0.8103952928107943	0.23161273930386436	0.42270371421812475	0.8263249011518393	0.3533376622739598	0.7800965063982335	0.7820060991272708	0.7406199746927881	0.7059667983402601	0.753106439458865	0.3564077173952114	0.4965296295293715	0.7607111205051623	0.7391680824667417	0.9699240007742506	1.0	0.6254252669377725	0.7167067492222068	0.739692192777762	0.23975061549463522	0.63511616701652	0.7275109747678019	0.7016291710099497	0.5396051632613061	0.7506729383990719	1.0	1
0.42709161614934177	0.23884262962500252	0.745851647872147	0.16662877834582435	0.8680375486524896	0.7273938605670274	0.39199803273572065	0.9822168049645554	0.7812798837908947	0.25	0.9500481100760985	0.0523864669474558	0.8335262508348227	0.7785221312896813	0.3327879361452127	0.9201082284518483	0.43875328972288385	0.7665108204421707	0.7156537705556397	0.8079300106437698	0.3830796202711919	0.9580012510832063	1.0	0.8254116006723069	0.6629861366347582	0.7504106733291068	0.8120398097228029	0.7630322707040976	0.4467949494682246	0.9999999999999999	0.6406945480637165	1.0	0.7457053699227406	0.6193351197389994	0.6560229155315703	0.682493850222517	1.0	0.5	0.7879048151294156	1
0.6774374985259345	0.23869754829185846	0.8909098527455853	0.22783287589750978	0.75	0.5923473983787247	0.3949050700825051	1.0	1.0	0.7174957687700186	0.33333333333333337	0.04448979119810125	0.27924133048786	0.6018798410608031	0.3423032134725562	0.7167038217621143	0.7194445256933992	0.6933250695476388	0.7911596726893421	0.7321842895076642	0.7939423261502488	1.0	1.0	0.741510944355354	0.7510336621765406	1.0	0.5451298356598061	1.0	0.6926033422379585	0.9999999999999999	0.33333333333333337	0.9957347924936577	0.6787324851715987	0.609515627225658	0.7959634912132767	0.7228756690876809	0.7574518652926373	0.7477290789734566	1.0	1
0.7338641057077216	1.0	0.741620917385991	0.12520659333490206	0.7754835349616245	0.29687114619844146	0.8849747147857843	0.4686379667689305	0.0	0.4840143287224616	0.6284900023227965	0.0	0.2892996070006426	0.7917945652301462	0.5867437755144498	0.25	0.7759685372566216	0.6219698071685146	0.8064377887839701	0.7761468555792624	0.33519883544168355	0.879372962203743	0.5232857204295931	0.7012190778272467	0.5984705023621106	0.7716760384700072	0.7737452547115939	0.7966425866663757	0.4349082678471554	0.6853845311233487	0.6131150989367846	0.7607238052632382	0.7315722791349704	0.8864792560696615	0.6683358579384758	0.34128844119163976	0.25	1.0	0.7635842722386785	0
0.6911525824812761	0.5362586785769491	1.0	0.0	0.9367088241610317	0.22270353697664683	0.6765334649773562	0.6768033246979082	1.0	0.25	0.33333333333333337	0.3461716697082049	0.2289219084130058	0.8010799742046678	1.0	1.0	0.554232489290595	0.5343063656893632	1.0	0.25	0.5539720215172477	1.0	0.7641911069812642	0.4119609873498641	1.0	0.9492472701721475	0.5375162608800961	0.7686526684826316	0.5307125573376843	0.9999999999999999	0.6603203201923762	1.0	0.4359736534753147	0.7016924807913868	0.7445129090301732	0.6769472747128544	0.553611147089097	0.9772901205724881	0.9970025593963008	1
0.6916242031048739	0.6965265870598862	0.9941327652395634	0.0	0.7534283515087454	0.7705316298295036	0.8422068404451616	0.7322221298767653	1.0	0.7473740824414368	0.628942895682216	0.07028418907126782	0.3362236727975462	0.779116630608341	0.7457102397538453	0.9264161799055205	0.5407327182554493	0.717729166085353	0.7250726213498251	0.794456964450402	0.7016111036223891	0.7319589530927862	0.7489477703011591	0.8683628818372557	0.6562853039130833	1.0	0.7469485449056322	0.6928463443503924	0.7339266538635193	0.701097483011613	0.6736529677939953	1.0	0.8472412032633643	0.616968902500721	0.6591730422778947	0.659846386438758	0.763539493253981	0.6938425109030611	0.7849025369803668	1
0.7518204244541994	0.20294163521995956	0.9974218562335418	0.0	0.7633993581635634	0.0018632145671593076	0.7269461687902468	0.42065642199491116	0.7706608141879032	0.3625025949638807	0.9901027985532975	0.05453113031186794	0.6154113262499115	0.3881956130058668	0.7020582706977011	0.25	1.0	0.7566126446733402	0.7943964347484528	0.572232580130492	0.4431265518834109	1.0	0.7361808949051459	0.7233478947076856	1.0	0.7338671625432784	0.9207350755498062	0.7285665194563249	0.7075848361353931	0.9999999999999999	0.6598202849414418	0.9917476694786231	0.9665816736583186	0.6349745263524815	0.6904564732901853	0.25	0.2667151603890508	0.7127914954886377	0.7894422189330043	0
0.7672051440139935	0.7554034460235091	0.8154637929736797	0.01455649377449994	0.75	0.26330549091357147	0.9315917460615787	0.747251110372523	0.8263223520847177	0.7601584517670045	0.702717334081669	0.043327346853414224	0.0	0.7951901107043003	0.7178318488143267	0.713724035842594	0.11395855796083634	0.47429044425098865	1.0	0.7905046610246532	0.698626700258636	0.7949784579738651	0.7522513981424271	0.43999049090186526	0.6418380516962312	0.7811293128351338	0.7468130381864199	0.7251996582277285	0.7646289986364854	0.9999999999999999	0.7110673444057745	0.9948835610097944	0.699713925997292	0.6114825193994569	0.7459760775812821	0.25	0.3414935592131878	0.9233377923683004	0.7605540953633826	0
0.30011862442226916	0.8105411797013704	0.6567818879591077	0.21009202843847952	0.75	0.7182621027101272	0.25	0.3779025563023613	0.8108819906975621	0.48368922314779783	0.8072502037449443	0.25080471461765086	1.0	0.816327629415708	0.7563914842117806	0.6796573414454872	0.812219024989865	0.4264217918926804	0.8102142347592605	0.7432303544746742	0.47828477179329654	1.0	0.6267251400946329	0.7017647353394523	0.8224213460256935	0.876673191330333	0.8302700670086518	0.6789921786254792	0.7473148980518737	0.6472754803893256	0.6699197164660023	0.9726503924541967	0.6127925377359181	0.6368551880642227	1.0	0.7135575101734973	0.25	0.9106720179679603	0.7953485065675806	0
0.7959362993994237	0.2653111462768089	0.9282592757476379	0.0	0.8030867992687243	0.7933708423956265	0.48161768588394455	0.7461387436291125	0.5771692492494196	0.5350667544404618	0.6653718315837311	0.025910415887176044	0.20881385205174924	0.7617948555726207	1.0	0.727624982822526	0.5213377905031076	0.7625004353189055	0.7978276733738235	0.7628371512500578	0.7381555001083375	0.9570572279319776	0.7280198094169631	0.7520627634220484	0.9260214396669751	0.7706862824157433	1.0	0.7581798313753816	0.4170096545353645	0.9999999999999999	0.6970624534269468	1.0	1.0	0.3806693042295572	0.6751336981013607	0.7091758117571894	1.0	0.7636986478413242	0.8035437683429809	0
0.7247727966761947	0.49793503673511236	0.5080366607192631	0.12205266632478379	0.75	0.7729375309165967	0.9283971402434799	0.6180420790610376	0.6447939939350881	0.25	0.7002631199981451	0.03605296534029987	0.257345212591363	0.887865287898547	1.0	0.347091397276536	0.8226658971964538	0.7370635609765495	0.749625951738832	0.6456295507648836	0.7497313947739126	0.7044186229304935	1.0	0.7133174427002463	1.0	0.786914529000705	1.0	0.7824381650818402	0.5200587072021885	0.957892349519673	0.9793165317341854	0.7892921382457857	0.8535699882995724	0.33333333333333337	0.7124254184542032	0.25	0.5864846185136081	1.0	0.7716683177387379	1
0.753298971322204	0.5565757624843694	0.7809854229267083	0.0	1.0	0.759402050078612	0.6971500083904846	0.8661818796382371	0.7953968193540747	0.25	0.6503903517062873	0.10412850593632034	0.3916850915064669	0.3254699496219668	0.3365179414015044	0.8369800879494761	0.8308748059756443	0.5783321325376866	1.0	0.25	0.724937909422109	0.8742749156548913	1.0	0.7356443781871618	0.8750018693303343	0.7861516414907995	0.8339262783486363	0.7797805825628045	0.7139833071747193	0.9918503203584873	0.6653484454917994	1.0	0.3733117086938702	0.6211071894087534	0.6906342275783742	0.25	0.7739688672033052	0.9396853438988325	0.7879558711493375	1
0.6807313212884375	0.5173765889987038	0.7602548617395714	0.0	0.75	0.9742486953795056	0.7422852074879653	0.48605521640368043	0.7806753261608311	0.40083919501844006	0.99522189364404	0.0	0.24575350862764253	0.4875519614310625	0.44316040125389977	0.4132053130769072	0.6841693941510903	0.4625282443017998	0.744135189462215	0.6910279954241646	0.4445654814536325	1.0	0.7714231424657235	0.28658152124343933	0.006885707623042109	0.7659589632532147	0.759032416051608	0.7619725662446606	0.25	0.6855715522775818	0.635746859194575	0.7733348978728715	0.9426845485491672	0.6421260588943838	0.4002404048034265	0.4191167497304372	1.0	0.7789514463485658	0.7628683863187361	0
0.7756520543197261	0.7091430862008983	0.39999186642452156	0.6419317121289448	0.9797724598052056	0.7726648737172043	0.7235609991283376	0.7392595011395711	0.15267792015345177	0.25	0.5376887487642514	0.14496275491625035	0.7400679329868945	0.7634901360990328	0.19021028669842194	0.25	0.7230388101808597	0.4133942201508328	0.7299256804187919	0.7233110303341668	0.5404000782750709	0.9827858263511023	0.7383389733309105	0.7272293421647591	0.3360931513259503	0.788175301645853	0.554182661435243	0.7495132417800828	0.38861593090164304	0.9921777325933799	0.6841149051915972	1.0	0.7019517889690441	0.6308451918724394	0.6784806098500392	0.25	0.7563713931274214	0.7307491761376324	1.0	0
0.4527690751540856	0.26332543198980757	0.25	0.5150529722561081	0.9689223625019568	0.5213012130772076	0.4926578195742754	0.25	1.0	0.6298076461309169	0.9961595437885262	0.19335288021805283	0.6840610400309841	0.7198949982745066	0.5096820672791423	0.3778895802893981	0.5733667963625602	0.4380609426411915	0.8170749447187118	0.7486127712568862	0.23437558037839998	0.7480579667065174	0.617613822785462	0.35438092800130294	0.4218281810508647	0.8963513633254626	0.7596776276300968	0.772427991378508	0.779213769972878	0.6838164854273688	0.6293017230860198	0.8072639429075675	0.7776509914065748	0.649144062962681	0.40134493450189956	0.25	0.34579527394507537	0.9538920074097473	0.7971474882804959	1
0.4371255114329075	0.0	0.9847076284387607	0.5479981334404221	0.7636529138091469	0.7099063358609162	0.25571880978735034	0.3053311899177311	0.569848920020948	0.25	0.6540304419325215	0.009241993024446928	0.8169224437214916	0.8201296380001152	0.18646004614787165	0.7314399489675459	0.8130394802143573	0.36778690178931733	0.7911387899070177	0.78470370793191	0.47377890778695675	0.730998267629289	0.7870450547980937	0.5130960085960742	0.3530612740778024	0.7682609766860291	0.9337404561678965	1.0	0.4453875641797529	0.6175030246142177	0.6192366487547109	0.7860514292845474	0.07770427461055807	0.6237320568875513	0.7198293078883438	0.6900810050993669	0.9776275600087401	1.0	0.7632791890217747	1
0.25	0.22446569234274744	0.7572426549077633	0.07578904932366623	1.0	0.8437892053612539	0.8372776348094517	0.7495703700168228	0.7973879039156468	0.7477191097327829	0.7021834726997902	0.5857894862087563	0.5010145126819205	0.7953182097117573	0.0	0.4671080978576138	0.17936904828782937	0.551579964580351	0.9196997041246422	0.4938573617678012	0.7063788257354822	1.0	0.5816994682907848	0.764750486810948	0.8511914375672678	0.7847897318218457	0.7367066531532592	0.7920270166365737	0.41883309944726266	0.7755773224359197	0.6452488378744375	0.9713131779943183	0.7785327689494722	0.6263488165070371	0.9378354603083374	0.25	0.2880597407786896	0.5	0.8051261472601909	1
0.6760740839210089	0.0	0.5707837214116546	0.0	0.75	0.22638237823351987	0.46825627933183905	0.6425057595164003	0.25119373188561606	0.25	0.9999999999999999	0.04361831207036356	0.3283235884078112	0.25	0.7785397407432009	0.35578637555593273	0.7443348924811691	0.5559996651107743	0.7593903547243191	0.25	0.3970533083525599	0.7604942520022443	0.7561868251557055	0.25	0.730966649156575	0.7795284819873014	0.7741814942527465	0.7079281915744345	0.4233746289408564	0.7137109853348622	0.33333333333333337	0.7804775912613141	1.0	0.6224869937419547	0.6829688464755627	0.6942920090200799	0.8097173097911083	1.0	0.79228970795465	0
0.7032231939908893	1.0	0.5682328687521548	0.0	0.8264458850030082	0.5225459936656627	0.7272255616588685	0.25	0.9794187910269204	0.6762588397716616	0.6832059083879836	0.15848763451256553	0.41960559600176833	0.8026993711062236	0.8123852849572566	0.9368498813413652	0.6849385406222437	0.7903927882522098	0.7886813846758285	0.4939584498518359	0.5222750124031903	0.7536956354947366	0.8202392202730759	0.36071368062368925	0.8441498278531254	1.0	0.7690375678990619	1.0	0.43208996670515154	0.699188712547739	0.6638027545453954	0.8220641058530416	0.9569198702536755	0.9479418847137412	0.7045353649348997	0.7832393447038782	0.6151684441585086	0.7456336293575843	0.7823961247754188	1
0.8183617170629822	0.9519207889924887	0.555350060198377	0.0	0.75	0.42207163126364033	0.7527657148021452	0.4901665088038535	0.251664702278963	0.33605511592014226	0.6420919147517588	0.3533897035097765	0.328575196562302	1.0	0.7323406066345068	0.6789297480744981	0.5559654538376562	0.6202284237722262	1.0	0.5079882290966742	0.4349527056063248	0.8029009144093191	0.7772290899951825	0.25	1.0	0.742993563651717	0.7725229122316003	0.9846497114137888	0.7784936426323743	0.4000743110034979	0.33333333333333337	1.0	0.7258347607579109	0.9467279900592573	0.5152266923529458	0.6972425556786621	0.9873299055087619	1.0	0.7796608261918254	1
0.6857189444330681	0.517324352129957	1.0	0.25937041885423806	1.0	0.7036427589403383	0.4464901453306872	0.691136102530934	0.8369767179385976	0.7984902541400395	0.807853933892658	0.15917658810518498	0.7801034198917088	0.25	0.7744657451452449	0.700889461879104	0.6970233346537532	0.5126537731712416	0.7887147343141823	0.7589697847227492	0.8373505230333662	0.981516143489396	0.9746889407862823	0.7474648821004529	0.5477357341528626	0.7777241012966372	0.9859358267131866	0.7662928740030717	1.0	0.6820038403969686	0.8910697531650772	1.0	0.9689230627867442	0.6202215876860191	0.25	0.7219061591204893	0.3430345379255242	0.7661785442654774	1.0	1
0.6831968678942395	0.0943583436406926	0.528748521371944	0.0	0.75	0.7323427623200973	0.6760706879018178	1.0	0.8450830947114168	0.37146184777139213	0.9999999999999999	0.03920493771237145	0.11868589954669023	1.0	0.33581885816500157	0.6750091665301469	0.7928146854472548	0.66256279591358	0.34061806432390684	0.8061898217983978	0.6046843706739395	0.7161460342558225	0.7759066219783842	0.6811063074572561	0.320917976466828	0.7748401489139438	0.9756116689382348	0.5340086593332658	0.7196545972765677	0.9999999999999999	0.6639179088294874	0.7704960140202244	0.3435800356892589	0.6354146310907602	0.47980419671429764	0.7576810125724109	0.7872530713224899	0.5	0.7246097098128743	1
0.7046470017282386	0.6578968017023946	0.7433891033222837	0.033723966291957924	0.75	0.738916336591477	0.8739213630391747	0.8367849368288123	0.8076836324862515	0.7634297672759401	0.6836278821117695	0.06165605679300253	0.3530218167480648	0.5352000618952074	0.9954554283359874	0.93848155894382	0.7840060744458397	0.5670938669782981	0.7797858197833059	0.440026355027837	0.5534542010897638	1.0	0.5822369197951083	0.4004813414755618	0.6354415281154223	0.7213477200838107	0.9616918804901443	0.7660494195001977	0.5077127535997404	0.9999999999999999	0.6809455696023341	1.0	1.0	0.6936393646886834	0.7059359992790686	0.7210995947499528	0.40891791423066304	0.6320056207898332	0.8052413610274398	1
0.7974815574375008	0.759384849782011	0.724197909445202	0.28619146108044624	0.75	0.27494688374527615	0.25	0.25	0.24137162773820142	0.25	0.9999999999999999	0.049078316980549694	0.2176803079978351	0.5989510622253216	0.7292500335936053	0.7629060532665469	0.8077537505193335	0.7623584654106342	0.80084332706449	0.7535946409594451	0.2131685734878822	0.9458112416362047	0.7461275218645114	0.7023791983702695	0.5912753712580814	0.7208805888740005	1.0	0.7725509263968863	0.25	0.6390977895861435	0.6260488901122978	0.7768840882779244	0.40080918040842894	0.6720006018245942	0.7398010132529865	0.6884418232420642	1.0	0.7339573793503203	0.8170807929095733	0
0.29195234476895693	0.13518081356469253	0.469722695631205	0.21390708651642767	1.0	0.6886036474960417	0.8800213107167372	1.0	0.8411013485050634	0.7183708261252084	0.6286900393885544	0.03376641041931152	0.4895314096107769	0.7913337855833448	0.7783310604030026	0.6808097793732677	0.33165284503739945	0.5615100981018472	0.4414105592807136	0.5309288305252717	0.8237834213451589	0.7454495394873623	1.0	0.43083915308526644	0.3257253077342479	0.9928319937304414	0.7801427963765698	0.6654049430554512	0.5466843486779471	0.9758838251779395	0.33333333333333337	1.0	0.056657272760515326	0.6232845004548568	0.6696969504744994	0.7517548949590217	0.9118905638837411	0.9732298539566433	0.9394371310061906	1
1.0	0.39276000896065394	0.5014213175078339	0.0	0.83354305294742	0.7156483885976486	0.7419354189034466	0.44980277066499547	0.9991897850808732	0.7086051949955735	0.6587868525831315	0.2915874376521934	0.8412216943064749	0.40582979943400066	0.5863054618636124	0.44926818469272867	0.18136243621527004	0.5011162018623697	0.45772071959667826	0.7548921533600982	0.7859557494925926	0.8584857412182286	0.6999815077992809	0.5359613689322844	0.5380343986334962	1.0	0.8537117989457614	0.9559046529999097	0.5400853456186859	0.9784468996902521	0.67235758700026	0.8115226604874571	0.7300078680575282	0.9499642480305258	0.6881701849355679	0.7073485174247104	0.40033124922504426	0.7595048753391478	0.766897968516248	0
0.7455121761954562	0.7388200230124156	0.9340040508295135	0.02733720394287603	0.75	0.7387994153675354	0.9611665355184572	0.2701406960364799	0.48115865744360575	0.8690733295311625	0.9180978624862115	0.28076135906729316	1.0	1.0	0.5669552432901109	0.6664505174764089	1.0	0.5900503118599973	0.8036540281971517	0.7390683657625152	0.8189362166429743	0.7938690477380493	1.0	0.6959217060507428	0.7340883278425224	0.7697529154729851	1.0	0.7634873935525095	0.25	0.9457074684146985	0.6630815470860143	0.7912387530609798	0.6873050146143173	0.33333333333333337	0.6644956311986817	0.6900156166632996	0.27715801631971504	0.7441577859338102	0.7719423561785285	0
0.9317891169802147	0.7108675181457361	0.7775143195773137	0.049030406938803506	0.8690072214165002	0.705914524212698	0.7266503887621006	0.8024379783830443	0.36682327242666174	0.31587557895775525	0.9999999999999999	0.033456975920269645	0.24623142246907598	0.7950467573812539	0.23340699037114215	0.4217740479594304	0.8151676714452557	0.42760679981407396	0.8112061003800859	0.4101740037893597	0.5578787498652179	1.0	0.7429766443619055	0.6954152522372308	1.0	0.7770327741432961	1.0	0.8799408353131115	0.25	0.6424399773986134	0.6774637080598024	0.7898117570862091	0.7781250668033699	0.656562785633777	0.707792040659524	0.785084673405627	0.7001441125494146	1.0	0.7628285246080192	0
0.7468522495767712	1.0	0.25	0.2773017786649581	0.7639612647229426	0.4197416894805243	0.3809798380526661	0.9646237892477081	1.0	0.6301178906906114	0.6535537106790775	0.0	0.9985110154501621	0.38829828498037056	0.8763151653290593	0.25	0.7343894182360963	0.5577178412339583	0.768251772834299	0.5157211494452958	1.0	0.8876217443586965	0.7384546858440174	0.7223666818622392	0.44020722052079764	0.7680316153277037	0.7576635378055415	0.9053669778205108	1.0	0.6588966727288538	0.6882092696471983	0.7887247218053737	0.43913167393828706	0.6388046821232479	0.6963870059207601	0.25	0.4510426281932357	0.7565558048566078	0.7732420756964836	1
0.7583745388823491	0.5112267031389971	0.25	0.0	0.75	0.7016772480832192	0.5155303423989599	0.6279423266907852	0.6617320823515769	0.25	0.6766143141341661	0.16999530275203747	0.3184842353841899	0.25	0.7992329423837644	0.36307306851363025	0.7865013954599275	0.45159998607696766	0.3469435792941472	0.7645288936470016	0.7996176349866402	0.7527804832943097	0.7103517694882366	0.757279017737627	0.8382074157648511	0.7589904660367303	1.0	0.7951915864879674	0.40197395252618434	0.8516288069623164	0.33333333333333337	1.0	1.0	0.6142609511195825	0.7473575738497773	0.25	0.8121470517485572	1.0	0.7769062174962029	1
0.7979192936133739	0.38875572235746725	1.0	0.6811803235166516	0.75	0.7484251483000132	1.0	0.6876638089017812	0.7548183031467487	0.7024582763659906	0.9394321456448819	0.029271443856410173	0.21464388650835234	0.8058124867291742	0.744407143969018	0.25	0.7770861647663367	0.6984654191486908	0.7860624479560763	0.4843422536633772	1.0	0.7757720716255507	0.6004653804883466	0.6918651125060002	0.3063691517674761	0.7855271068847848	0.5929508422625104	0.7905385525166402	0.7428542601241387	0.4061278762081414	0.6421990947336975	1.0	0.5433622598381714	0.6645848559873941	0.678037762061945	0.7073832937332583	0.3851545479089493	1.0	0.7762018502892591	1
0.7488840459613431	0.3868005766280464	0.765132032078148	0.0	0.7519138844943882	0.7612332230461694	0.25	0.4115999365218003	1.0	0.41235799256410727	0.33333333333333337	0.04480958431848347	0.5842571331857036	1.0	0.470127462189883	0.7220221919243206	0.7422602800419341	0.5047177704301437	0.6351913092175085	0.4900836715381606	0.4811787266950928	0.977096175090451	0.7860473411376082	0.5549744117142982	0.4730497274195366	0.770993588292894	0.51534729770785	1.0	0.3941601776491098	0.9488337003277839	0.9762836478912622	0.7787409986358002	0.5531491117507233	0.6427104094662394	0.7927600675962501	0.25	0.25	0.6276671001150693	1.0	0
0.7370974290610303	0.15418678791793966	0.9472332224517639	0.0	0.771573489175958	0.3493280350596811	0.7478923588650207	0.7688749678925789	0.4789861971822562	0.25	0.7013881708937627	0.2726975467504773	0.24604898492715765	0.6215494256681814	0.738350145817887	1.0	1.0	0.5785411562030626	0.7551710692016553	0.7408336020083177	0.31500031143336554	0.9669973181967695	0.7664406348163316	0.2642340925407628	0.24479917597558215	0.9957094600852657	0.7694978211749385	0.765509073197602	0.5543180463485816	0.9999999999999999	0.6496936078981135	1.0	1.0	0.6149719913243092	0.7668515279950546	0.45675635208752235	0.26807948319194186	1.0	1.0	1
0.7069197669266923	0.25321788904733566	0.4988931866135445	0.10149335504285137	0.8160767264409883	0.031496055237157594	0.7561862716559737	0.44402240656699044	0.76988298562631	0.7580887803179727	0.7443564701338091	0.26215786222905285	0.7601065408662603	0.8105440185082632	0.5513307070070531	0.7208444290006757	0.2857118801210158	0.5987222204654636	0.8139070324955897	0.48051614431044465	0.309185478342466	0.5	0.7548877323254242	0.7163916362755033	0.3110132343717766	0.7859260885022171	1.0	0.7589605560495744	0.25	0.63863440810238	0.7029740262091989	0.7802950099209072	0.5406464711907986	0.33333333333333337	0.7340048031087353	0.25	0.25	0.7809722052057403	0.7406361752494953	0
1.0	0.7651736465670101	0.5929423481457882	0.44511426367941875	0.7756388497535928	0.653391005418399	0.43824042439649713	0.3549229304778512	0.7963806276162658	0.25	0.33333333333333337	0.03490085592927575	0.6993952875882108	0.7483685460513629	0.5526549032718109	0.25	0.3449370441120077	0.7045392632622911	0.9911307617372406	0.7576220753797381	0.47874996995591346	0.7194722070052392	1.0	0.3889673651204143	0.44346944356044526	1.0	1.0	0.7907689452437053	0.6847564929930203	0.9999999999999999	0.33333333333333337	1.0	0.6188736901449511	0.6257037306194059	0.7436653379303485	0.7811211797701079	0.3277841226509356	0.9274513147452108	0.8978862740727577	1
0.6702248090592627	0.33090468678829577	1.0	0.0	0.75	0.8067242237750228	0.7303876209383515	0.8230838591406601	0.7667107675173673	0.7305621285156835	0.9999999999999999	0.19226916203932026	0.1252030286385838	0.6084773684231356	0.9079723423030357	0.7428807108431709	0.8249752759256446	0.8584944263300442	0.80819616377028	0.6995684026756167	0.5154646624702053	0.9982909259733095	1.0	0.5040433997414137	0.7514359971303264	0.7921317016662357	0.8077869900467759	0.7999165624710634	0.4070960117293581	0.6442113658064899	0.4735107174771881	0.7467547354205147	0.48112282484873325	0.6389123624641745	0.96901257316757	0.6955698956238142	0.25	0.7338261588261997	0.7923852405908683	1
0.709750942858896	0.1998974787666412	0.25	0.0	1.0	0.22999195560225016	0.9505890206985357	0.465082182132977	0.4489551816003926	0.25	0.6442705625984912	0.05240092590575936	0.8744774710410296	0.7820461047555146	0.5149285330783843	0.5135636101786022	0.7784453082234003	0.4017333984143118	1.0	0.776751361617643	1.0	0.7575818911832135	0.7502444505126616	0.42942782712530225	0.9922532905767055	0.7752391737493715	0.7482103811624924	0.768460686258963	0.25	0.7186934056810591	0.33333333333333337	1.0	0.7843603683897766	0.6471132715889039	0.4379268876509146	0.7805701075051539	0.35441014230268475	0.7664258659537914	1.0	1
0.7056904441279918	1.0	0.6034503214356802	0.3204972060669111	0.815096797362096	0.6262027071283225	0.6729673894293404	0.25	0.6598393295441531	0.7021702081114619	0.627584676106791	0.14629896829835054	0.8476731175978722	0.6826743813340751	0.28762168582186026	0.5234760989549255	0.6733998821420186	0.5703597647012546	0.7831528743281576	1.0	0.6871046404453564	0.7358426451682358	1.0	0.8473338654251472	1.0	0.7804068185923254	0.7347000832815299	0.7406733422217477	0.25	0.9613534972160139	0.6543500272723096	0.7028560561229862	0.7802210810737675	0.6401534193224508	0.9392620571466741	0.7879849573198039	0.8007852809966806	0.7311276517449573	1.0	0
0.7380071675259837	1.0	0.25	0.13820034060942005	0.836074787084484	0.7180045301236049	0.9040675897391266	0.4279688413098363	0.7465270485391359	0.667241285302881	0.9072657750677747	0.007649147134000004	0.20223592958331743	0.7430629697804064	0.7897330803433265	0.4003677313244969	0.8443320364346341	0.5127798170851295	0.8020354235946019	0.25	0.7436133361196301	0.7748851126255925	0.7823237777854404	0.511198222761818	1.0	0.9726057578136682	1.0	0.7432547403677551	0.4473167467569561	0.6548302683022242	0.6258903681331804	1.0	1.0	0.6120251656030885	0.4781126119633552	0.7613827827434587	0.7367051489315803	1.0	1.0	1
0.661246553687846	0.4866382301114357	1.0	0.47197194723725555	0.752569193951255	0.3843760104449174	0.25	0.6883389323401711	0.8386682543819619	0.25	0.33333333333333337	0.7142857142857142	1.0	0.7943039079037185	0.6946832318161846	0.25	0.7466542231899703	0.3890482422180451	1.0	0.5839553641142325	1.0	0.9810412436708947	1.0	0.7297781916364459	0.8938663328139829	0.7716437909306582	1.0	1.0	0.25	0.9999999999999999	0.6521505832775573	0.7692551688928859	0.8245556365408078	0.6210743118659985	0.721028188525553	0.7139820492814983	0.7729451488449	0.7224058310242074	0.7804972438180374	1
0.5060024904613436	0.4802157135821737	0.9501089771853231	0.0	0.8465313653788348	0.754166607584163	0.3776394135732324	0.4261664697878771	0.8638577320770419	0.25277314234757997	0.650903591760318	0.049791140782393634	0.2732237949319874	0.773494516814164	0.3425185217982689	0.7057394702337662	0.714363116762887	0.5032830203425267	0.7460181395207075	0.7752827705346769	0.15223152669680126	1.0	1.0	0.4684060940195059	0.9995239634649882	1.0	0.7642102709710326	1.0	0.25	0.6718774570642643	0.6486648802064128	1.0	1.0	0.6161720627805186	0.691899136992167	0.892710497266092	0.5348223376237802	0.7661438017715309	0.8841905272285548	1
0.7098959912571464	0.7093859231168368	0.9942662382397267	0.07687255011254676	0.75	0.43494763166082134	0.7251601772781482	1.0	1.0	0.6950152640014521	0.9542410568523747	0.1790349765170591	0.24872372175383395	0.6742300701818108	0.359264439276059	0.855263172627831	0.2846307031601466	0.44486684003828264	0.5399419333264767	0.5117593709473468	0.7210273694644546	0.9994783450644449	1.0	0.25	0.8825588075257857	0.7515697884437187	0.7378418808645576	0.7645960652930515	0.25	0.6936524400827556	0.4751096437636374	1.0	0.15716020758930402	0.6518561429853201	0.25	0.48877192276560494	1.0	1.0	0.9741982503246173	1
0.7346693415260096	0.35579034393089454	0.7942064392146363	0.34897272167995297	0.7501056367149256	0.4540160991128574	0.3842370748961655	0.5959055330367836	0.6060109460676983	0.7004847612365306	0.6642349987333238	0.15134925866689247	0.24850702359326737	0.8212665578143226	0.7086635017821803	1.0	0.3044150305637491	0.5833708630247788	0.4592919051234934	0.7178265045546115	0.31813961146225306	0.9698818000351973	0.7724788163047634	0.25	0.803151954117368	0.9750288578972688	0.6496783074487313	0.7451861382358098	0.5130108161257287	0.33333333333333337	0.7047070423091638	0.8016544562810375	0.7140397541050827	0.6448031510353525	0.732321165226792	0.6928009538423618	1.0	1.0	0.7583989568140223	0
0.7913877963559119	0.5387222923153949	0.25	0.28794552998936573	0.970055372271001	0.6671267924749663	1.0	0.25	0.7447261926709352	0.8910565298367663	0.6410898538798758	0.0	0.31606020137840773	0.6568788106610964	0.5935032913664524	0.7257289606823256	0.7167730940325575	0.9999999999999999	0.483424375387681	0.9439502456986554	0.82132336631924	1.0	0.509662228920205	0.9021378148435966	0.8448907385962046	0.5	0.7464314471722264	0.5049922579791827	0.4288807244390572	0.6518857953576913	0.712320354108222	0.7921050069398353	0.3645554191663264	0.6169737057143839	0.6727995451985154	0.5077366646700328	0.25	0.5079855067993666	0.7607274839587272	0
0.7687438671942952	0.7109444379797316	0.7866201874674681	0.0	0.75	0.6825782421579605	0.7300992566509129	1.0	0.8041343340772578	0.70834708478888	0.46928173381458416	0.032396743903695055	0.760128343495808	0.37860103245790955	0.26619355800077293	0.5460366392689644	0.8052807489514707	0.7023936140810735	0.36141204466441723	0.7952321793484343	0.5767760988266619	0.8624129630004725	1.0	0.3930288406719229	0.5905406028869105	1.0	0.7873999239062118	0.7727862316680576	0.26978139077372904	0.9999999999999999	0.33333333333333337	1.0	0.04157308197815143	0.6332575052360689	0.6771240895454095	0.6955508528751003	1.0	0.7082343485019503	0.762297094114303	1
0.6879493851015799	0.0	0.7737414502694042	0.8368377444161491	0.7716867570784229	0.403873361828181	0.7103422433334837	0.5371814594040113	0.4777100233898566	0.7140891384747011	0.6367055382944322	0.023642538699841616	0.6147555784357206	0.7959520847174744	0.45905673161074406	0.7635920497401231	0.7053422490273624	0.43647323054795706	0.6580465273371492	0.786108859859704	0.40391598953422925	0.8330816615829816	0.653525311101202	0.6871634862945383	0.2608818342986685	0.834269220262521	0.708613878355763	0.7362000410653301	0.25	0.9999999999999999	0.6456450979278726	0.7426785706672185	0.9734526335587191	0.8984446983757638	0.25	0.4529786986384715	0.25	0.7144990982639572	1.0	0
0.393988899814044	0.0	0.7378282234538809	0.5657330660843943	0.75	0.5107656435773935	0.864681636896277	0.396511139275857	1.0	0.6974284553441669	0.6679479378629971	0.016614901063065547	0.5481954425837281	0.6809014108732089	0.479176513681846	0.6808612900275579	0.16005659098765312	0.6355717756951502	0.7485911708325603	0.7576080502955762	0.41982405051054184	0.7666111224832678	0.9961302833422394	0.7204174742492534	0.17705195432955925	0.7609646519595211	0.7588731965008729	0.7093877172150383	0.6723816730290082	0.9999999999999999	0.6514443735948235	0.7727471394666844	1.0	0.6503541977795269	0.7480447720350271	0.34075242455753024	1.0	0.7169692386253588	0.790088621555953	0
0.7133665716826707	0.17572613676435733	0.7522338900109209	0.511718953761045	0.923514455731667	0.7440251191295986	0.7038208073813711	0.7737560454347485	1.0	0.25	0.7107238308277886	0.18570192035328445	0.3075874190247432	0.25	0.608111794746448	0.7323070369127183	0.8487843590465337	0.41085890778060624	0.47059472861015333	0.770297400964933	0.8014691202759688	0.9897824963129321	0.7955108434964145	0.40845328580040785	0.41339948972573365	0.9068674106512666	0.7683613742645247	0.7862106954160588	0.7394337404546875	0.9999999999999999	0.6941856290697663	0.7763063815190351	0.5923245588515396	0.9344363380812291	0.778969223331984	0.7599093678148756	1.0	0.9231243460443844	0.7625113804195761	1
0.8534776914647141	0.7014685339528228	0.8901952041469121	0.1528897519616214	0.8353577035125869	0.0	1.0	0.461267388422694	0.8345383412003096	0.25	0.7095997612950052	0.016164084292512215	0.21849404775166623	0.7370140003156556	0.6763692736919037	0.25	0.3284773065490252	0.3661984840329408	0.7780263508862725	0.39631850887202735	0.5475137687790628	0.801590882170496	0.7567403142209868	0.7244142896624055	0.41332958219491656	0.7792489998555041	0.5	0.7238406887704333	0.4860661406318094	0.8603124685534405	0.9231446723389172	1.0	0.5754656918188459	0.6850524097177707	0.7661568333886388	0.7438591068880507	0.7776048219390506	0.787559609149706	0.7834579792548936	1
0.9174535788994762	0.5093365470034458	0.9073491703215736	0.5908160160267623	0.75	0.47216053731997376	0.34962139156030647	0.7563076715279256	0.6181116840146151	0.788234948695105	0.6147717168040168	0.2758509019443535	0.5098784947559099	0.7575637421595871	0.7023412842245275	0.6846749019738291	0.548250917635995	0.4063055333131414	0.8107756052559116	0.7156147793286554	1.0	0.743727097572037	0.7869520639586421	0.7052083581016678	0.8477872235699482	0.8723016579307361	1.0	0.7639928176574179	0.25	0.9999999999999999	0.33333333333333337	1.0	1.0	0.6598281128211314	0.7262042454235784	0.25	0.905951573601455	1.0	1.0	0
0.7563028206313195	0.10869174239189333	0.5390315729870444	0.5463390589084032	0.8207115307860349	0.7174517881095039	0.6909803530341105	0.25	0.8341135866438438	0.677906207063622	0.6551425136356358	0.035527075213666166	0.24648165019450333	0.7892444285130111	0.8149292795928385	0.7352558699100947	0.7537336247059085	0.5762553898063708	0.7302103913118111	0.5315504918659535	0.7951615248170266	0.7563483848197315	0.8810902731125378	0.688733050209505	0.22780729941890315	0.7471400612656343	0.9919738560462782	0.7802065185089245	0.25	0.9999999999999999	0.33333333333333337	0.7682840992916162	0.7309758577879905	0.6612490828393289	0.6799037696278931	0.6914882710465414	0.466430487172948	0.7142259454224997	0.7507519024883516	1
0.7111089955292366	0.06493452806166437	0.25	0.0	0.7570194641941373	0.5269064752869864	0.8845261550542826	1.0	0.6075926748977041	0.34501166841171294	0.6353957564636413	0.13626786832475138	0.28565974338618977	0.9533748629378648	0.7625336024106485	0.9373259169003427	0.5390765462491963	0.43023991979975834	0.7990623445898977	0.8617676179034781	0.3707143984992161	0.7570406328765947	1.0	0.4123128236754934	0.4233684121076017	1.0	0.8925639823423279	0.7808049734186009	0.44064955965996583	0.9725894739506626	0.5979856608770929	0.7872360726293806	0.3109228333211264	0.6819940175569228	0.8889796065035191	0.25	0.25	0.75453274614085	0.9203701823851719	1
0.25	0.3053610083006217	0.8219041730469467	0.3407139084971737	1.0	0.5134192356968094	0.6925722704984453	0.6067738045481342	0.7404696524350777	1.0	0.6579393284145234	0.043143975804889524	0.2914896455687148	0.7093292665047353	0.29692100901506235	0.25	0.9478651481622035	0.7315126656229874	0.7410786159249834	0.25	0.4121171052078001	0.7531167969329973	1.0	0.6970649827815945	0.3605571178440029	0.7694281598980651	0.776280051949758	0.7688588483581609	0.44127223089286444	0.669583919121946	0.699165843901488	0.7502346519116582	0.24073041607485648	0.9642877765181367	0.8751058894482497	0.40356919359524396	0.6990795101376124	0.5	0.8014979124891655	0
0.7355986031112902	0.32050047320855923	0.48214575100050494	0.23635640993704604	0.8060732149245613	0.9241681339909649	0.25	0.6344241688971931	0.7687033899581787	0.371992250387323	0.6520777890384251	0.3345530058284342	0.3466606162789131	0.8023860912251193	0.7788093543776753	0.4748835888759982	0.7803110442376877	0.5273900217260489	0.7311746456678094	1.0	0.772638478230537	0.6483845500377513	0.7563038569415388	0.7466753590588885	0.6269539283078029	0.7883408196528492	0.7645938582643249	0.9571054188259551	0.6989201579855732	0.9878841479835072	0.6576178478194159	0.7489330990708569	0.745190784527251	0.6547387836525483	0.6990806513162886	0.7207753737738626	1.0	0.9990605359200617	0.7802251575089929	0
0.7622184812390121	1.0	0.7922817838334557	0.4355415912869035	0.7881555705725067	0.7109046983841095	0.25	0.25	0.5273687826224489	0.7243308628885915	0.6553484489379277	0.1706203648005721	0.24302877803507794	0.7120967873058045	0.807317499993636	0.37452621095191485	0.8015658234417574	0.8911987167007435	0.7675178412480204	0.6123014510052767	0.5342057703739486	0.7708024700229686	0.7987139830318013	0.25	0.4598679531289555	0.5	1.0	0.5	0.25	0.9999999999999999	0.6461327200410777	1.0	0.9082262651159432	0.6135399493355729	0.25	0.25	0.7669648941854077	0.7173498942285	0.7493115396559217	1
0.915253030277184	0.5632574355979793	1.0	0.18592331672239698	0.75	0.9764216484961368	0.8694029975413436	1.0	0.7772756076536874	0.9323484959765107	0.8918226268100351	0.02086285726325751	0.25325994261364665	0.8204238181745787	0.8167003497724289	0.7524512939891745	0.7739388873602664	0.44897458215518854	0.6956633266073649	0.7710087220340451	0.32520190352904055	0.8031096093803839	0.6078760149908754	0.6992685948902427	1.0	0.7430285442970866	0.7884849550208018	1.0	0.6806406055614324	0.6643799976308566	0.9999999999999999	0.7789686022316802	0.7489249059095697	0.6171549544838753	0.8300691325769922	0.4134086379405333	0.7733257224454527	0.7486567232261941	0.7923145148558852	0
1.0	0.7830555140391047	0.25	0.6815835397662955	0.8448783986282687	0.43426781712821666	0.3916976512641734	1.0	0.8290927261931602	0.372232714560478	0.6244112616636389	0.016600466976823294	0.6176733788795451	0.7890173797416413	0.7596574642115335	0.49794807376454847	0.7005095802081485	0.6361563319942252	0.7368130667619472	0.8834267205268961	0.7896365599508739	1.0	0.6513737088409776	0.7493471175103495	0.6418296757969917	0.7548437313721089	0.7602076136725563	0.5302679671384041	0.677301802605464	0.9999999999999999	0.692476502890369	1.0	1.0	0.6038742116329021	0.25	0.6697192108573232	1.0	1.0	0.7743748861329887	0
0.9807654800799674	0.3221741069237128	0.7636442469074799	0.0	0.7515354028590242	0.7057943534070554	0.41709669685698814	0.95040228994438	0.47524354220968734	0.875476402880714	0.9424684035131385	0.1572751699222588	0.18376221542012638	0.47279043656794495	0.2953850458257301	0.3438774773501079	0.7203555556201868	0.9440395561420467	0.8170572771289757	0.5779814161111109	0.7484567302074617	1.0	1.0	0.42855974794222373	1.0	0.7591867154958014	0.7198055577742268	1.0	0.7131119898136828	0.9381494753232273	0.6379320451492654	1.0	0.9077816034916403	0.686150385814134	0.8933072327885228	0.8432016225689878	0.7293773383079005	0.5593417583416501	0.6435476630201111	1
0.7189670006497525	0.7565279834472919	1.0	0.41609255144697993	0.75	0.3527890281612018	1.0	0.7296349961552653	0.5467343234704152	0.7608039914351018	0.6544346537171434	0.0491334666311433	0.05758191850200209	1.0	0.3488102589319549	0.6957747271684571	0.5619173683718502	0.7916872390259219	0.8172204854149978	0.7297657748188028	0.20943609824922443	1.0	0.7418803501936816	0.7495202110116872	0.2075639339145195	1.0	0.7621429351935263	0.7858689229328983	0.25	0.9677245340299444	0.6482021132424785	1.0	0.7534947480663565	0.6552198099088529	0.7714931917601235	0.7130246853157239	0.9352119846455288	0.796201442419692	1.0	0
0.7688624813791604	0.8308199870073804	0.8045747840199776	0.0	0.7809944947274113	1.0	0.7171894695490336	0.8056164381587172	0.8113961498635975	1.0	0.9198120093202831	0.026602318732313397	0.4250717188102675	0.8271795029718703	0.7243302516249943	0.25	0.6977082663392896	0.4834568869405802	0.7967612887446478	0.45341696114326	0.7623461062203672	0.7672827208413853	0.7154517929170066	0.4705221738633596	0.9750534800899625	0.7255849056907279	1.0	0.7667078090455446	0.7679930677353224	0.7167882220393368	0.6758019076763256	0.8105810794496978	0.5469899145567227	0.6393756690199395	0.686687132123819	0.6999916082407686	0.40078740576434685	0.7591319578225143	0.7915440116130352	0
0.7435876218903992	0.717081138271381	0.25	0.3861050288522158	0.75	0.7899884265332346	0.7523601082564018	1.0	0.7918596202099953	0.25	0.6571653933940169	0.3940515549196026	0.1252343728431709	0.25	0.5707951614643096	0.49630144561299216	0.7510381870867686	0.49404633540905385	0.5938667079222993	0.8157846827907967	0.5426849818136746	1.0	0.7684453214412237	0.7640707915525529	0.32687804813914334	0.7700185246283014	0.7766682771110238	1.0	0.7473888496995305	0.6715463863203707	0.6560681527298912	1.0	0.5708930977301481	0.6305484927301808	0.8641968317212028	0.25	1.0	0.7620181977491047	0.7707267856727626	1
0.6856109051747458	0.7176738807560267	0.7511244733849917	0.6615174000461677	0.75	0.20554093801336984	0.4280757330989403	0.46850693787741504	0.5019384638955675	0.4789539922566853	0.6723371110128403	0.7142857142857142	0.0	0.7390627468442391	0.4600695876648437	0.2535209092596745	0.6916017593548396	0.4170618553162947	1.0	0.25	1.0	0.9875246103711484	0.7615963385493172	0.5460739736607182	1.0	0.9939948283673544	0.7829367126954403	0.7371429987143874	0.259925548707441	0.7215655097630383	0.6678134073480093	0.8764982262274652	1.0	0.9288933056869867	0.7726189662541825	0.47663811540794027	1.0	1.0	0.9639649460362685	1
0.6673320143209309	0.7636724790948844	0.7576784960414099	0.30005918237062773	0.75	0.26283766278199505	0.8416725451311168	0.7975495597806722	0.38575860466361467	0.45660147814481455	0.6851552705326838	0.7142857142857142	0.23639187170226572	0.5621105735656459	0.1978057189491083	0.37359747930445675	0.5333630062998659	0.6328021332376934	0.42470188275131215	0.7435214295639048	0.7220619182240393	0.5961949437305887	0.7709620820184588	0.7135153992094645	0.0	0.5760493636790066	0.7608238440279009	1.0	0.4312947161194763	0.9845701402467057	0.6770261043836888	0.7908216825667624	0.7210010244068477	0.6583010779702997	0.9628793575616722	0.7144018958744524	0.7867258287360157	0.7090305692435659	0.7825777947051419	1
0.7381895027801028	0.685773830862075	0.5347562613889181	0.2551882570533512	0.7566786243666961	0.37648983997875873	0.8548106312671078	0.704588214201552	0.5278804679394781	0.7144729220503391	0.6985800603827523	0.047672102747425775	0.25349723513674804	1.0	0.7605660886948422	0.3027988522961833	0.7338212775116271	0.5637624206183262	0.7809431959596805	0.5602223908945366	0.7542395301509861	0.7927835169236418	0.8786636586792174	0.683036609285593	1.0	0.8575282956224162	1.0	0.7638212532451146	0.7807829813140684	0.9999999999999999	0.6580154608255575	0.7858890821910645	0.5055356655829538	0.6429126122011962	0.9442640344057898	0.25	1.0	1.0	0.9995917023073175	1
0.7469494447197212	0.48738212470180964	0.6448446359931463	0.0	0.8657972907906855	0.7485178457185582	0.25	0.6233609700582324	0.8592988197922237	0.6569839804356978	0.9992979633634592	0.054855931007258954	0.279901743176254	0.8035756236858937	0.7667172539104279	0.7207493392355113	0.7753068633615653	0.7433576319225271	0.818634345063038	0.5833782571606164	0.40926376590934826	0.7744035382507175	0.7622302120142255	0.5804548152019688	0.525302320438862	0.8308692608873877	0.7688630803103249	0.7936633459377396	0.5201898886109415	0.9999999999999999	0.6141576928632385	1.0	0.7451404504007523	0.648976151881625	0.7122749312914177	0.7868653039141393	0.7106695476061674	0.7613861327011877	1.0	0
0.2505932088027232	0.4320255247125936	0.7837443590473034	0.0	0.75	0.6518674267496294	0.8562373358559251	1.0	0.3525875376055533	0.25	0.6942806360356547	0.0	0.7188617611785783	0.7808273733932003	0.3154193545534578	0.7318500129896334	0.3822773060534874	0.5045292392753551	0.603923386969009	0.4967634036634745	0.2507274412443209	0.7172112984606748	0.7272053087805699	0.25	1.0	1.0	0.7455742192984874	0.5143542381741646	0.6908723050030453	0.6901483758483485	0.6728565474897489	0.7954492294926705	0.2635617405379326	0.6104516605262923	0.4228663489596992	0.8352045952430402	1.0	0.7253682804117219	0.7939481628911104	0
0.7270725980644859	0.6756653158761567	0.7285325802491834	0.0	0.979647435218188	0.7175829000837862	0.526229199664977	0.4782157164554666	0.7763692988934058	0.25	0.7065057858260695	0.20257827739041268	0.8344766102064869	0.8148577341178058	0.6991407784389122	0.7867578113365779	0.72847943925683	0.6477215998579198	0.7368796742140321	0.523220193354003	0.7295147755001711	1.0	0.7413736955203639	0.6867687794704068	0.3647924660771574	0.5618178239452546	0.7293189684717178	0.5959757992458978	0.25	0.7209851866756042	0.40571876778322036	0.7427676615495128	0.07301504204339618	0.9999999999999999	0.25	0.6960166389631245	1.0	0.7638759374283433	0.8012751450700515	1
0.8923420582319308	0.1649941022072971	0.25	0.07745805606527534	0.999371987457492	0.4400582223022248	0.285746935867075	0.25	0.7579586333296668	0.9480629896900995	0.6440041035876385	0.19304496557063855	0.20696564082471489	0.7969769078133766	1.0	0.7108002279539708	0.8263124895311612	0.5839149360557969	0.7243109720353886	0.9448683636518963	0.5180481609763885	0.9923606358022685	0.5111250640557107	0.47167736065442234	0.3062168949548206	0.7915193337902486	1.0	0.5	0.25	0.6660421988668498	0.6944232202170932	1.0	0.6198688233828467	0.6198853757229789	0.6999373244139022	0.758535421707066	0.25	0.9763210898325538	0.8297066480189256	0
0.8849340333422074	0.6647812344227341	0.5577171513746862	0.0	0.7681675349803777	0.5396809938747641	0.8681684203878329	0.3958205576150029	1.0	0.6452074288913909	0.7181614389158305	0.7142857142857142	0.4673418750426573	0.37354123331129374	0.9049398403578907	0.7577396377862756	0.8434002229304189	0.7597311362800903	0.7220391590055093	0.7219210299287357	0.8996886430423228	0.9818860960152411	0.5	0.25	0.543686160517107	0.7944243125919997	0.5	0.7295153817437614	0.4996908931712374	0.9943245719482424	0.6698861324250235	0.6945033648963317	0.5434474435353581	0.9084299979355684	0.6987244073460503	0.6950044759656989	0.7780401296159385	0.7475679390111191	0.759884447924328	1
0.830694952678478	0.5999101617508792	0.7900787550357787	0.0667335330212025	0.7557388049297402	0.7555720534902671	0.3708111336058738	0.42028960907928703	0.8506147694407907	0.6797377341195978	0.7009443199322132	0.0	0.21709578625324732	0.9716789881073774	0.8055679051612739	0.7109126035887635	0.3522967922931277	0.7285694138089676	0.8276703617046375	0.4850300470131412	0.7110127916152996	1.0	0.5386978694039682	0.37162803010641066	0.4025702072292955	0.8521130083554971	0.7780841329843013	0.7835250754501734	0.25	0.6989548223394435	0.6295440669133674	0.7759915298780676	0.959298106590005	0.6521390128568613	0.7373241088113616	0.6807977730405215	0.4235377259539701	0.7470870009573646	0.75480969949176	1
0.6875203930991216	0.5873427409998159	0.27967326480655275	0.0	0.7591646197469676	0.30405693215934804	0.4044854028716507	0.7348575322003645	0.4790013814358065	0.25	0.9999999999999999	0.3792446631172387	0.2272641640775599	0.25	0.8213669319300065	0.6932811779420497	0.6308573347728992	0.5168384350011646	0.7732559259930416	0.7175170010901044	0.1541562732119907	0.8681100470262242	0.7436549642420631	0.49788435852168006	0.5905397989968569	0.7200399608342075	0.9435776464285196	0.7792971275148963	0.25	0.3936755717230304	0.6469061743302436	1.0	0.3603438709868841	0.9616189380958389	0.6966923894121299	0.7103639185043302	0.6730961732104341	1.0	0.9791089789176254	1
0.6653125322662485	0.8011333945656075	0.6411738308316289	0.0	0.8195186412059016	0.3805123560647062	0.36759861314029474	1.0	0.8307517288012197	0.500312355782212	0.7219407917326287	0.18708153552428214	0.1746786173100419	0.5214722252669972	0.8111402301984904	0.6943018269151405	0.7408330778576713	0.4825414952034439	0.809074299938044	0.8739547785808635	0.2661465044222083	0.90868559408797	0.7988405434405442	0.7355044930207547	0.38227135312776284	0.786851112643169	0.5	0.7768695287436441	0.25	0.9999999999999999	0.6826298355308291	0.9956977851634673	0.695300750312616	0.6103880666703746	0.7605643597170767	0.7521316224768845	0.5629065447690876	0.7160851625722298	0.7565172749656848	1
0.7073844958508032	1.0	0.9993854758394218	0.0	0.7777787909628167	1.0	0.40384924725077764	0.8972002262718035	0.1872625816256095	0.2974266193981528	0.8951955804574092	0.04459059174063885	0.11231160736460435	0.4189501906486863	0.7069691432004643	1.0	1.0	0.7526028501017576	0.7924412516489396	0.4317631581065434	0.06394431237074213	1.0	0.7461386034626756	0.7655151937381173	0.48105871199042327	0.8390308803405989	1.0	0.7627204998866417	0.25	0.659323911787065	0.36014063263335366	0.7418668769144569	0.8877611053199124	0.6450053927504021	0.4941254059524137	0.5221043551486999	0.25	0.7747992816884604	1.0	1
0.7755932623205465	0.2749480118233119	0.3867366724563296	1.0	0.8070293494595704	0.46190477758669934	0.7047378270874659	1.0	1.0	0.7699145142911896	0.5008647428339899	0.7142857142857142	0.5120416152405058	0.4803896343503676	0.7683862561210002	0.329036576427879	0.22511238701605418	0.4537803247712641	1.0	0.414207260163763	0.8277060671535271	0.7397192313895925	1.0	0.6803542810648796	0.3480053897911834	0.8216671162235906	0.9768377642636447	0.7349582313916346	0.7525638596487212	0.9999999999999999	0.6605225668779885	0.5900669821741796	1.0	0.6092816903640029	0.6781725565592193	0.25	1.0	1.0	0.7836824324321371	1
0.25	0.29608465959932784	0.7665090357701616	0.3571009007032207	1.0	0.6822724355842318	0.6909366351474721	1.0	0.566701138177668	0.6833600820587513	0.9972150505613296	0.1834686427240369	0.7405811776864369	0.5486924914950405	0.8308904872482192	0.3851559746788738	0.794241917933326	0.5486880263899201	0.3326321351842907	0.8633016908073612	0.09176214953059973	0.9072432457296591	0.6436146266391782	0.7266143117935375	0.318559131738602	1.0	0.7539060082054581	0.7707893695567593	0.44971856994035053	0.9999999999999999	0.6470716202438006	1.0	0.38625310087843934	0.7175117371716726	0.7579699789039229	0.6786437666086494	0.78859806312732	0.7189645458727935	0.7459452450134145	1
0.7270678132825819	0.7415274592970449	0.9463693696153409	0.35181928306021704	0.8349713321080023	0.46352406619346326	0.686837113218831	0.5935301667417099	0.7119319530803525	0.6837080932718006	0.6676343852944634	0.2462468750919385	0.27658239446589705	0.3717040392931067	0.27894899853385685	0.5108833902486734	0.19038950422660605	0.440392273803679	0.7834174223971265	0.44164191521259566	1.0	1.0	0.7775565584841311	0.7053026939384729	0.35834742885730464	0.6855397588117528	0.7583545189093885	0.5057140897372238	0.4153331510057458	0.7076122488551716	0.7122248842146686	0.8041976730088769	0.7441257151247511	0.6396974908320374	0.797307624927403	0.781612215111312	0.3224383779205104	0.5	1.0	0
0.7621931423745323	1.0	0.9965664066669399	0.11026871809742156	0.7933863355964051	0.7550584489102278	0.4069533027377032	0.708942054641871	0.4646979461337254	0.8689191480321218	0.6378482629777553	0.2960935196079645	0.3312198481686438	0.6913242693927582	0.17967045120535474	0.25	0.7152807697992023	0.5632582193770788	0.8027007342410529	0.3047591870031859	0.7903627206800602	1.0	0.7207426190912195	0.723863883654043	1.0	0.7630027123505979	0.7705543675347356	0.9620079798158496	0.25	0.7326673800784627	0.629383373679831	1.0	0.7431226929338804	0.6099700744725433	0.8014535165266526	0.25	0.25	0.7056972731768598	0.7527839017337938	0
0.6731279801339674	0.20439021979421643	0.9004391226873153	0.0	0.7535635909785845	0.42418215661932723	0.8336819964556532	0.7508007968852022	0.7759173527096422	0.25714909422880583	0.33333333333333337	0.375445516590241	0.26249679449789215	0.9730161070396817	0.4678709936866222	0.49789613759897405	0.8078020533332896	0.6406461808932474	0.7816324315781319	0.7579392673132853	0.36130844433159504	0.7552995599683725	1.0	0.7559571795537102	1.0	0.7908760598614858	0.9479179276682561	0.7218721452792409	0.25	0.9721885101632873	0.6274817670205763	0.7847550962761086	1.0	0.9538709630343991	0.724457238972408	0.7073920708951804	0.7161355330399695	0.8153124148612264	0.7294963173638017	1
0.696652515513517	0.714346028814258	0.43097845022971815	0.38541793901106736	0.75	0.7416852164096766	0.8889818598135321	0.7492292630772314	0.7912499664326028	0.7476236419603028	0.6832600979471343	0.7142857142857142	0.8083501994211202	0.7718075664165501	0.7435845727899821	0.7425262200716197	0.5587801024982193	0.7189081860705941	1.0	0.7433375507682998	0.80841655019647	0.7015949854389708	0.8343726210641252	0.7126811966584439	0.9776463166001336	0.7337804326703752	1.0	0.7344099147857721	0.42725711962317553	0.9999999999999999	0.6817759234093256	0.697102678846158	0.6942330969431652	0.33333333333333337	0.726854961878451	0.6866317452132777	0.3866159205533265	0.7365945589837859	0.801343184246932	0
0.6547230279639193	0.4470812840333539	0.7409410652018512	0.0	0.7841405552202293	0.8239481027267943	0.4623274505599927	0.8269305816483885	0.7909565698313518	0.759954460503604	0.6168615412547139	0.1929952236269423	0.26507843890331234	1.0	0.1943997063029051	0.4440098333797296	0.7985719666883887	0.3644362932845732	0.8284187616575635	0.3427814185071608	0.547797137301279	0.8688828684013364	0.5955915798766297	0.40745817523137484	0.4162710109510702	0.7709554216169132	0.7923776184443106	0.7881589321273704	0.7763290178854926	0.6547464493792364	0.647591790766765	1.0	0.3983348553991707	0.6719071351414118	0.8016706175837456	0.7090578768103137	0.25	0.7659819217524175	0.8003931054252926	1
0.9056046382317358	0.2845874296810588	0.33061867886356067	0.27230895134545474	0.8039717803415278	0.3735372064000438	0.4700927101656805	1.0	0.7429127951572454	0.7600342789867369	0.9722063348040499	0.0390623615819175	0.30361538407695143	0.7618095326140091	0.4999703421325616	0.703402107056089	0.57352293786799	0.42895212816300027	0.42129605958034744	0.48838223007444737	0.7832852646736499	1.0	0.8043580453971066	0.5030346926552378	0.794516693413871	0.6978809104514146	0.7971904667903581	0.5	0.25	0.9873591407348009	0.6727424331732634	0.7871160822778406	0.21692300818613966	0.6111111560549122	0.7619056429806523	0.9165708122624799	0.33346024421811377	0.7300818669429974	0.7848640004734166	0
0.8145696209558453	0.692051972264814	1.0	0.46362780360457106	0.9697698615886698	0.6426119626878357	0.9043571837918155	0.3119912515578357	0.7293393062284494	0.47496180804140714	0.7740598527854785	0.20209776730303086	0.8047678904712445	0.25	0.5467785483078091	0.5710787081080165	0.7151229129617661	0.6637858541241146	0.7476064663678678	0.8985623337536389	0.7957128710479947	1.0	0.8128341267445681	0.43496128524943745	0.624400259008145	1.0	0.7938199870959514	0.7538453754899448	0.7222981216310352	0.9830111154754868	0.5720360801339507	1.0	0.3660473566346233	0.625297215893357	0.7100559250803115	0.7278075379084539	1.0	0.950237637637129	1.0	1
0.25	0.7119675262442199	0.5296547570170997	0.10349312414033471	0.7547154584039564	0.7185483335124112	0.3369648242078666	1.0	0.7763668901900475	0.3283611738345553	0.7056448109509141	0.03826453928714983	0.3773758606408369	0.7105358223472005	0.7806755435956217	0.7405253631799269	0.7505756622329085	0.4543767000558606	0.9187221709364042	0.38629835296030246	0.6474757993450618	0.7636127790917636	0.7628480902731191	0.41390874455565296	0.5636822181755154	0.786102020317353	0.5	0.7337289243423863	0.7492531914449281	0.6976499961821443	0.7000417083438683	0.7890445411862957	0.2373303379415181	0.9657743746613107	0.7041885595849934	0.7665625609404451	0.3128377186419528	0.8027279058598521	0.7481226677726329	1
1.0	0.08093490891741591	0.9639458883228729	1.0	0.8226326160567102	0.6985269597634098	0.46410335155868643	0.6233030826530082	0.3580611770797735	0.6909483537950132	0.6422511906104067	0.05413250933853263	0.32164193404799457	0.7809685231426826	0.17198862612307525	0.41931737842022276	0.43008109426535446	0.7237346682845486	0.7944110255479305	0.7203340725402966	0.7856458541781562	0.7683697893370497	0.7123115920582884	0.7170299538249163	0.04273049552628606	0.5946191621499254	0.7810448321203427	0.7327947325891049	0.7275917990544742	0.9185649444159454	0.9415538398035138	0.7333634642145241	0.744925236274078	0.6166582181673734	0.6896247556233612	0.8376789302945387	0.6066710993357527	0.9240507842691706	0.9186316825479197	0
0.7267668483287408	0.3969985604152507	0.9790349989752606	0.762956675603806	0.7511050452534528	0.14824517211619412	0.7167286761553017	0.33756890371181325	0.0	0.9621181982869945	0.6779499604164217	0.11873045398587477	0.3304707255987531	0.5753799029978772	0.7720203535896766	1.0	0.7781182460884379	0.3716483617983972	0.551122052165516	0.708968522419047	0.14579893506362085	0.7602262826040084	0.7204780112333965	0.7576527985208378	1.0	0.7751515138252101	0.9999115143489159	0.952791045684728	0.7072692840963829	0.9999999999999999	0.7043629882724606	0.8015694133041953	0.7537989621676257	0.6516494672847092	0.7162198589327665	0.7381173875869682	0.25	0.5	0.8075563369409497	0
0.691429578532512	0.0	0.4901731472042594	0.5273060312756599	0.769038230455769	0.304172676109255	0.3728819955759145	0.8354226532587278	0.8206023486637136	0.25	0.7212454263912724	0.03802200589547481	0.09329163089288381	0.7684098934076377	1.0	0.41804943170060666	0.3310849788808444	0.8594367743333896	0.7882541153905755	0.25	0.7060643476685668	0.7815289943741331	0.770805633056749	0.38779310344920775	0.30723129199359017	0.7700175755611253	1.0	0.7795673414043648	0.4124957167754849	0.9999999999999999	0.6809978286760348	0.7868544690949073	0.6836904363192056	0.745416125745307	0.7640496805837224	0.6900517422119488	0.5142299973527767	0.707355943398171	0.663283173137154	1
0.7734861709712614	0.7794261393562482	0.50494249370181	0.2976276752842636	0.8218183925368947	0.2902038471933504	0.8398666894335971	0.7318131068176197	0.8130718653742889	0.9778416447712017	0.33333333333333337	0.03670489759854106	0.2964880184307134	0.7789488517586024	0.3245296750604519	0.4159547529400339	0.24059673341041787	0.3958140853326074	0.6208850068622521	0.3962067720482474	0.7761105507840644	0.7456512253523958	0.5	0.7488044230406757	0.6944614583977934	0.753652839416139	0.7834561850154667	0.7609681546658045	0.4579330087867014	0.9999999999999999	0.6580646783064841	1.0	0.6014831681839071	0.630085396233805	0.7325884577142087	0.9922154800779371	0.9740665006093066	0.9224637198835224	1.0	0
0.9964349648736787	0.4902887069430161	0.7299881498977572	0.3736127922402534	0.7533939613875942	0.9002725096569384	0.41076656415651797	0.25	0.7974776007222721	0.2820086693146598	0.33333333333333337	0.21054688373323943	0.26852165246142945	0.7577075641299692	0.703709215438993	0.5846757064364612	0.1721228554769216	0.39310945917812135	0.7833999544261355	0.5801916257211805	0.3380220519564647	1.0	0.7257253950838065	1.0	0.4524714181169577	0.6204819880745915	0.6900934666730244	0.7742457988456197	0.25	0.7122816518761593	0.6511875952109598	0.7484286990387437	1.0	0.5999020145693653	0.6603509258217028	0.25	1.0	1.0	1.0	0
0.5300494439817006	0.4398363710584013	0.7617299540595286	0.019971305914312343	0.8399082191851248	0.7055734655941205	0.4549810840212563	0.5393556212099901	0.8439922077624996	0.8206818288240412	0.6602039388393248	0.15644282934597067	0.5261618234212974	0.25	0.4172994311375037	0.7562063963463119	0.7492539790616889	0.44503544086781766	0.7661271227357078	0.8536307168102513	0.8362248711337612	1.0	0.5960367123040748	0.7428226431173813	0.4283849075959687	0.8358823242755168	0.7794196654460268	0.7639155445368094	0.25	0.962155884334494	0.7170396082384749	1.0	0.6143456355465393	0.6166315038104095	0.7072796725726909	0.7175853611415959	0.6232084854753663	1.0	0.7789298865514034	1
0.6995117919547496	0.7320699224110276	0.7675830494438095	0.0	0.8116647434471892	0.1806107966020945	0.40098882840470185	0.6514867652364986	0.5781863735366886	0.25	0.6517561568701367	0.32512004639566683	0.9894716129510355	0.25	0.23840942919395325	0.6918443125543439	0.6778784478514348	0.0	1.0	0.6983676541341293	0.4330836537311735	0.7861681015937042	0.7900332972964978	0.4662406567129452	0.6375487618971905	0.7940026225111338	0.7674163528348529	0.723520967619402	0.7275073733922216	0.33333333333333337	0.6799102220334385	0.8067841504721545	1.0	0.6302429581002102	0.34216018963285516	0.25	0.7799221900579607	0.7534752787497678	1.0	1
0.29184210603137606	0.46795077661159407	0.4880634030883513	0.0	1.0	0.72984569271648	0.4235689775023667	0.6271112739680694	0.0	0.456326119705763	0.6176530293819364	0.005315792764808259	1.0	0.7517471133403617	0.20345845499741255	0.25	0.5945182354647145	0.7021391689510735	0.9425838143660634	0.7682588577676636	0.818941667225657	1.0	0.7135387030462262	0.6981606982698136	0.29886055117181215	0.764905761453178	0.744815973282993	0.5	0.401163126999852	0.6738716575456889	0.6538119204328826	1.0	0.7664273978823818	0.6289473680920423	0.6984422942743201	0.6836587642424429	0.8442165738618199	0.9538531677222427	0.7939304034482412	0
0.7244209352339098	0.29005594212271046	0.4726489481502869	0.0	0.75	0.4230426435507283	0.6774740120723209	0.41205771840577177	0.8227570328187499	0.7036887859438195	0.33333333333333337	0.30980675221278947	0.165077542257684	0.754587847873106	0.7615023748322303	0.25	0.7037513403840183	0.9999999999999999	0.8190398053349891	0.7550487333931272	0.7244849286997076	0.7859393849240515	0.6699373172260485	0.7008203376419216	0.24407055879183465	0.8150876759988142	0.5	0.7853315497179715	0.3719197875950331	0.6966236656453767	0.6292120037516326	1.0	0.347376062567743	0.6389799102343896	0.7180490296610303	0.7790375667449526	0.9454400377419898	0.7446114629390084	1.0	0
0.9342665785955993	0.49879702965021055	1.0	0.007278007979895251	0.9508498257859586	0.21883026639127628	0.776787695261843	0.25	0.22648273470968344	0.875300071316429	0.9999999999999999	0.03747248257306874	0.22215616194093749	0.7389058136111492	0.7627163770467981	0.7335235753743176	0.6840692215674588	0.5673024485417816	0.784769341679343	0.776523164065448	0.5773711185320859	0.7670240413600531	0.9615547436458259	0.41356867806582576	0.31736003093102416	0.6574209173170242	0.5	0.7620044051219821	0.49304818356685703	0.9999999999999999	0.6361073935420754	0.778248366535768	0.7631499723608639	0.6498477857377563	0.7619171870655806	0.7873123568685466	0.7984016242083777	0.7348006486728381	1.0	1
0.6901493794146818	0.36324060270322345	0.5371820850480393	0.09513040143069623	0.8014694261342783	0.7498152748605941	0.7339668889955403	0.6304778431740603	0.7996317312407822	0.25	0.6544071453791982	0.16781136477398395	0.032932887480338804	1.0	0.2806842754733135	0.7602838430559457	0.732135056335814	0.47739860602025436	0.4608845584007557	0.7119652911806189	0.70574142728853	0.71957742260554	0.8503836658097959	0.7587935067252791	0.8403025595124989	0.7383152735760997	0.7373751089872757	0.7706494091782057	0.25	0.33333333333333337	0.7070923489472313	0.8104937046765504	0.7018800543748394	0.6834903171459356	0.6880494716320409	0.6801785144416059	0.7825017421159046	1.0	0.8050744633619589	0
0.744167620965881	0.0	0.7186663152764351	0.5243604623051666	0.75	0.7560683165000619	0.7879807403121099	0.3954814632361068	0.7349855270094302	0.7043690189833435	0.6748512010830999	0.3745954021571481	0.3028912950247373	0.784547530082379	0.7906767802984945	0.9089546068548296	1.0	0.41538597421873646	0.5745720783270258	0.7797273998178482	0.723834029403052	0.9101457281473216	0.7528607458931228	0.6786204792542188	0.5170118601968509	0.7473897376748153	0.7625395928370173	1.0	0.4178865678264212	0.977062949852586	0.6895398384348949	0.8553355015355888	1.0	0.636583947253714	0.6925423380415212	0.7054646856712287	0.3771754834865958	0.7512179426392853	0.785641618247215	1
0.7423116001478208	0.6803877554656323	0.9913703406326603	0.0	0.75	0.1720287124104792	0.780204184799099	0.827757020036072	0.8114185106277353	0.5276164289177927	0.33333333333333337	0.17569358299501112	0.6672483705476301	0.7023345963953297	0.7642543951355151	0.42390319966463436	0.7848487590768981	0.7107136380679976	0.9682990689891637	0.712156569224476	0.40445811292679834	1.0	0.7890397639350952	0.25	0.34848881584152236	0.7879319048113845	1.0	0.7553558450117172	0.4754815697907166	0.9978099385377303	0.6519778165226202	0.7902920733309371	0.21066636561369656	0.9755012204261579	0.7525229261709201	0.701694445825798	0.8714820785734776	0.9868992716568098	0.8557611476078644	1
0.9448951935390076	0.5227601735812984	0.782618047958144	0.1889620454830105	0.9785277314054438	0.4990247126339608	0.3738021612184397	0.5253142763070376	0.7751863967849102	0.25	0.9403194416410693	0.038330502362490436	0.4557602515939837	0.44693790934437283	1.0	1.0	0.5522307747222353	0.7261126273386139	0.7338352162038385	0.25	0.3549221160960875	0.7761762303449758	0.7889640735897956	0.7176796062634992	0.33862431604370646	0.9947942762563319	1.0	0.7334580985815706	0.33942328115828213	0.6685071689534872	0.7148803528570015	1.0	0.8748211252418929	0.6412160101567528	0.7423203926851168	0.7168486391197137	0.47619790613094304	0.9214763142714807	0.7301169626166909	1
0.877265524267217	0.4633075955172381	0.26887795051253505	0.207559869955795	0.75	0.7648471101630746	0.25	1.0	0.817619862561207	0.25	0.6663620752226189	0.1857076492727997	0.7442732699319129	0.3540163839710706	0.7897513867970932	0.738260508805856	0.31769236293674497	0.6740229102730766	0.7907472523771439	0.7594290698871742	0.7649219585328144	1.0	1.0	0.399470383586477	1.0	1.0	0.9876693426419743	0.7241917112146913	0.7063849453198091	0.6559251801853764	0.6915445164188225	1.0	0.8631642441733912	0.6478890100855123	0.9294115259397305	0.7698937509556483	0.3304433805742036	0.7163295631507278	0.7954670994617348	1
0.7063306957325056	0.5474857344752898	0.3969077276168035	0.5050878896891234	0.7715822902416414	0.7229339416684457	0.25	0.29564888689397656	0.7579089031209443	0.25	0.6576377266507933	0.1843950707206589	0.32027617047503015	0.6637276506574757	0.7116395210655949	0.25	0.8849586532810788	0.39338618931373914	0.5229234172745005	0.4497271618683118	0.7596470524691828	0.8072995585652294	0.5626138834247245	0.7078381215187883	0.4752868103460919	1.0	0.9881710595469244	0.7414797039858734	0.7244068591704319	0.9999999999999999	0.6452783865248021	1.0	0.9729362099651129	0.6197358784046713	0.7008188762055547	0.7910629887046735	1.0	0.7533363428694547	1.0	0
0.7235115706770104	0.5316047958515189	0.7405373265272485	0.34770893935211367	0.7942985566452726	0.2164942678794241	0.25	0.6128864899123958	0.60040689540517	0.3314693862709627	0.9999999999999999	0.7054435824528256	0.825688173384286	0.7173574917342919	0.0	0.7618779514935898	0.7237340496758126	0.45985490318845174	1.0	0.7244521154337472	0.7989766319993244	0.7639675353431495	0.672564017931651	0.7165084726420401	1.0	0.786914273150173	1.0	0.7202481364789357	0.434210470970745	0.9999999999999999	0.39927527392960926	1.0	1.0	0.8977271214984763	1.0	0.6985861147690113	0.8222998403370987	0.5	0.7883275865249085	0
0.6792406103846601	0.7559061348421828	0.7337514691015421	0.7835954866940464	0.7504339384808099	0.9500106253883318	0.25	0.7748968893524393	0.1992163148784981	0.25	0.9259349991144872	0.3698196600122765	0.7416391532509147	1.0	0.18624192598874556	0.9481982126148883	0.4646476818437033	0.6916302504093792	0.7771730313209038	0.7839137897814071	1.0	0.8308077266285968	0.8733159728404783	0.7302474798859102	0.7741144287176221	0.8192304289951933	0.7819916931357058	0.79313792578135	0.25	0.9680289237431626	0.6572908822079994	0.752182959206496	0.6778453444903281	0.6593975419638947	0.7334821131295964	0.7460204233607662	0.7599219778520624	0.983878907723086	0.7639852429381789	1
0.7370729000720867	0.4735890743595269	0.5503178338065216	0.21141565656379757	1.0	0.7146996818674367	0.8660439985364301	0.9264962530284249	0.21637018932514337	0.7703044256245353	0.48409302887145783	0.1823014737702791	0.04844602353166117	0.6521531657983877	0.23920427323170898	0.9547273886547313	0.7320076675337367	0.5940392451817575	0.5498980031146752	0.8049908612133955	0.5427272896810978	1.0	0.7263407792146758	0.6980887175519644	1.0	0.7742462696963324	0.7858948860412718	0.6317513306624265	0.46660138268034934	0.8634862523099458	0.6623526246842102	1.0	0.09586784905574264	0.33333333333333337	0.712940584235071	0.8346452516340914	1.0	0.7440032811090787	1.0	0
0.7134386164727141	0.7551539255740082	0.25	0.0	0.75	0.8972000942539805	0.7100568699461335	0.6988869776802363	0.4272011290711542	0.7115663526714496	0.7190631939924634	0.0012385130351920434	0.6763568824274135	0.7883681790369655	0.2896578428150186	0.7141016891953245	0.5007267921655675	0.4776632710175113	0.25	0.7501564417033106	0.7985862073707704	0.86004141842366	0.9019474646643383	0.4153966658958672	0.388189742570202	0.752087175159101	0.8035076553978008	1.0	0.37533102139522756	0.9277786356324532	0.7132990552002205	0.9961128524877203	0.47385291283703745	0.6370287620865449	0.3415335607326185	0.6795461043023345	0.374784452515769	0.9965408699049467	0.7244428346541198	0
0.8018469689264369	0.4781037275432502	0.3521301151414574	0.0	0.75	0.8046749337863226	0.6979640150390377	0.7695168163831237	1.0	0.4128250180739921	0.6600631797772544	0.02958528189468637	0.22022207112031572	0.7511973283312626	0.7783438056228592	0.529729041028836	1.0	0.35711892783934474	0.7443921753077224	0.4102451527441452	0.4036118373850398	0.7684890502589649	0.7773992625157864	0.7347575297839191	0.2904748381415284	0.7792303089369107	0.7605851568170326	0.7515604434896852	0.25	0.6356764886586682	0.6217531122198661	0.9741963433716051	0.9126032734991542	0.665196665598404	0.7205481873606779	0.4821611371743913	0.4949518095651473	0.981455141344045	1.0	1
0.7667452852035002	0.4049993842796301	0.7597734000036045	0.8933414527854499	1.0	0.4560878322143706	0.25	0.4341423422583035	0.7165355753593519	0.25	0.9546722595313417	0.288125455237766	0.7170825509462844	0.7511599218941019	0.722247181249155	0.4066577862278946	0.7496821295442179	0.42115922718266213	0.7497053168249184	0.25	0.3793646889092234	0.7934512778719256	1.0	0.41271743060862703	0.8600504924248324	0.8790528309249036	0.7278421462254432	0.7745663411503649	0.42777725736244504	0.9999999999999999	0.6816044453265367	1.0	0.3551665130083533	0.6839168351562966	0.6939785078959777	0.9583608550115746	0.25	0.7879502935793818	0.7893961631076248	1
0.6710426406142198	0.40171993391641947	0.25	0.0	0.9390372537894177	0.8111422603897896	0.85596323083192	1.0	0.45447891741785773	0.25	0.6290244449218437	0.16434707645302188	1.0	0.4424810924882516	0.24309189592694516	0.8375555559841875	0.5306587634640246	0.5861846983053822	0.7271555484690998	1.0	0.7821121028766672	0.9975773627154791	0.8110092023046851	0.7182778023576825	0.3892120112275659	0.7741919654209185	0.924087865463776	1.0	0.3492946709725129	0.9916248368246712	0.33333333333333337	1.0	0.6830737124710087	0.6729361614088224	0.7257047451306227	0.7232479286923883	1.0	0.7228019009527622	0.7693277281954974	1
0.6951169418491897	0.7994803295171982	0.9779892000434244	0.0	0.8263469537991602	0.4037341287839758	0.45874940641483014	0.3704362275278694	0.3995321140406959	0.7310361288506754	0.33333333333333337	0.011850950263486457	0.5380529172794349	0.4829199537743246	0.7646356563248325	0.25	0.7193288385839199	0.4323103172803791	0.5196474597067577	0.7956882721908398	0.7010574926590911	0.7627202404041951	0.7239050329117311	0.719254505085293	0.8799428555873253	0.9837445011827045	0.788234024395504	0.725835910171879	0.695167639111808	0.7054856413707583	0.6210768807448797	0.9954301533852419	0.4988383753973623	0.6105532253237634	0.7286977022221244	0.464293987161399	0.9875242912557102	0.7363511331657838	0.8008665294764598	0
0.7205085071954029	0.45663448354736474	0.901118267928494	1.0	0.7667957398273211	0.1603181573200279	0.39787953933137593	0.7439674045313363	0.8116385034893095	0.6858377502121996	0.6969597811633492	0.17785391529791195	0.23338811801965145	0.576263707325186	0.44124719916682764	0.37856465219733987	0.8187263712205851	0.3825264046172453	0.35567501043759203	0.7684120725745717	0.48916944677517277	0.9548910733001456	0.9431209149098747	0.5301327127828677	0.8475230618449114	0.7414346725994995	0.7905985114848451	0.9835328235677405	0.25	0.9713430791045031	0.627058343839724	1.0	0.715140956596417	0.6369613720026962	0.7170324659513101	0.7599487002942077	1.0	0.766980882104956	0.7642062294660859	1
0.5098413656220246	0.4108784764393139	1.0	0.0	0.7616889079010691	0.7833789958130148	0.9499876845517322	0.9237036907882463	0.7985592027252827	0.25	0.33333333333333337	0.0	0.18120809115536993	0.3818581775640099	0.8970432785066098	0.7072430934509486	0.766803874667094	0.4139866677030379	0.7634885794628085	0.47627513450114967	0.7830933105289094	0.8567186004936301	0.8787478330623126	0.7222453592156988	0.0	0.8455327203629209	0.7673793056371928	0.7890808768682559	0.46581509412147776	0.9999999999999999	0.5751446786369162	1.0	1.0	0.6343691243649284	0.673848415080266	0.777638748461065	0.25	1.0	1.0	1
0.25	0.7846410740164468	0.7147869121400398	0.05102565565878148	0.8459763779714305	0.7631881786793661	0.6873167541526226	0.7503027634711019	0.6926888675776708	0.3703626621051457	0.33333333333333337	0.1279542986647782	0.736380836353559	0.786037235816987	0.2394201158706825	0.541902591738658	0.7721569626846624	0.6814666986877633	0.7748928449500618	0.749224287115709	0.6104096896068796	0.9813249123496591	0.784656605203027	0.7170914935723	1.0	0.9960445515711532	0.7663668206098438	0.7986998075710969	0.27357057632379767	0.9999999999999999	0.6327725549009812	1.0	0.9604181667930559	0.6395858605083691	0.7399155920128366	0.7154870712246441	0.2840506394259288	0.7284712179486365	1.0	1
0.25	0.5682856033193737	0.4313137806596198	0.0	0.75	0.817401009360412	0.6935782585898589	1.0	0.6480213490829465	0.6999443911205396	0.6818610512188052	0.3933193197642556	0.205867008642821	0.7446911313182236	0.7064846019786816	0.37845364719673336	0.7489694444324629	0.36158650306676904	0.7850336714984838	0.619614283431559	0.275707273078884	0.6128940160340046	0.8416371079414587	0.7316061481163877	0.8235004482318646	0.7790996509046269	0.7637727940428748	0.7913797813621046	0.5402656136043578	0.9456569272976706	0.6314831073048243	1.0	0.7372399744801666	0.9999999999999999	0.7608307961101187	0.7123727751063569	0.5503963925737573	1.0	0.7761964543411151	1
0.7100440091990298	0.9659210615768566	1.0	0.0	0.75	0.48838598930224847	0.7334587230249163	0.9666887756212261	0.37415138775705115	0.25614556973482755	0.7939538117643417	0.025193157752117123	0.4159977753762276	0.258808065631903	0.7740660014231145	0.6797674793576207	0.7268965784148814	0.47577198361275364	0.8871549660467697	0.7499122603676683	0.4450078118663779	0.5	0.7915767214848837	0.6730636708156934	1.0	1.0	0.776942855061777	0.7835094735296072	0.25	0.9999999999999999	0.6434815326880035	0.80218889808022	0.7401897880291403	0.9608472401141079	0.6847248646988894	0.8350275019703719	1.0	0.7281318828869535	0.7683600763918205	1
0.6705381533175175	0.9063617748601867	0.7528841196758586	0.30845023722742443	0.7836309372526633	0.7401891613338142	0.6887641755184302	1.0	0.809314649536856	0.7642642929595374	0.6950314814346515	0.0	0.5546356452663432	0.82047768468554	0.6694585995830309	0.42942863708515194	0.7046321498845092	0.6587963118446909	0.8031890496001513	0.4592426654420138	0.7692853003180475	0.7551868034226571	0.7090967156794449	0.7128951555043598	0.5455517835355056	0.8415276832298708	0.957021893652774	1.0	1.0	0.6643906565834772	0.6727113101593798	1.0	0.7087346321084809	0.9999999999999999	0.7179602516352389	0.7389879066484327	0.9433684083726798	1.0	0.7964562323142648	0
1.0	0.18855261283774835	0.25	0.6664726416163105	0.8429248465800413	0.6974655571757143	0.7309989575846453	0.6162174854684527	0.7839694000536392	0.5332465992988528	0.6570060400640912	0.18254834695508942	0.5549970946376689	0.6469203163705524	0.74273089509109	0.25	0.44927714243113104	0.5736621167868605	1.0	0.8553917760438493	0.5574568892033942	0.9934401341337016	0.7284269806958913	0.7060458526573032	0.16747890363608217	0.7602495289779856	0.9410426958329252	0.7527773949912643	0.7256309118578976	0.9999999999999999	0.9999999999999999	0.9948966349438968	0.7597401891121275	0.922349048936911	0.76519301820159	0.7486100009800808	0.7766957728490647	0.7886810615853079	0.647677873610743	0
0.4472372482355942	0.8615259528837125	0.5513253052867275	0.36385060837280153	0.7633799418296631	0.7680284652121415	0.3589670877847937	0.7361016374062015	1.0	0.25	0.7037856939488611	0.330583736088316	0.28249256767373304	0.7661817918969941	0.23294525502150493	0.5732518935052222	0.0	0.39592596413240055	1.0	0.7042500924471413	0.801339422431181	0.854222387685338	0.835531631076688	0.7556747495147781	0.38037307111300733	0.9021878823176296	0.7601177132942595	0.7477001360769837	0.366386693387718	0.6611983128170131	0.7202157575669346	1.0	0.2730097727801889	0.9237905046290892	0.8022220350845739	0.9922915385659059	0.6986520552471588	0.9681015034929872	0.780735531247381	0
0.7195546103444082	0.28689905666811244	0.7288046302591491	0.21509763048560032	0.8042988626744992	0.8165946252062268	0.7593312415423212	0.5764288221709525	0.4319390661571819	0.26641486277606524	0.9194568517473517	0.1439671474224795	0.34404079070149785	1.0	0.7823074923876465	0.8748804384982999	0.83529853060664	0.44529775149413203	0.8124341602233212	0.7227266836332329	0.5748914568739237	0.9970888256118041	0.7401918089327666	0.7308746806623172	0.37210994353840565	0.7675244089352418	0.760873220657106	0.7672224024339968	0.25	0.6057655890161906	0.6561506736620574	0.7629843941275838	0.01976415185347058	0.6434148057306965	0.7580011643996571	0.25	1.0	0.9836915904143967	0.7517685901610542	0
0.9466596657319531	1.0	0.45245529785494304	0.19015250979674114	0.9893227208875335	0.554400356432447	0.7161019967297629	0.7305670140606326	0.5848330803906432	0.7243604448565195	0.6165732083592735	0.15242878219781203	0.8763634899384557	0.3709585909399645	0.7842294819889214	0.7037490078596782	0.7462958445690169	0.5748033836325613	0.5275257434119888	0.7942826515008155	0.751987514102974	0.724546033538651	0.7784472002644599	0.7480256541763429	0.5905237147646659	0.7526954635804696	1.0	0.754892264599566	0.39359971883413103	0.9607867238874332	0.6201930251067239	1.0	1.0	0.6138220872475928	0.7907209706970806	0.6919961988738139	0.41068386253519473	0.931491005056821	1.0	0
0.48234654439372415	0.02890672028572154	1.0	0.28003562260433446	1.0	0.808229524684534	0.9630440787573407	0.7112718614038709	0.7907238541001806	0.25	0.899019213007155	0.20127617027300923	0.0	0.4572375519295485	0.7657079108495476	0.4216852143172448	0.8348601552117845	0.704124390274423	0.7783096737636171	0.47611972052966645	0.8252746581368747	0.8354058576106623	1.0	0.6878395081430049	1.0	0.7892096742297114	1.0	0.9210150668479307	0.45972124458688396	0.6870068680307437	0.6328081520457988	1.0	0.19379178056217244	0.8551008440281747	0.694474342410407	0.47479534019453823	0.7984371088902738	1.0	0.7797906676210389	1
0.7440408576023677	0.6919503813351353	0.7823758032639291	0.4717316624764859	0.8508988190277091	0.7228423271309037	0.38457400351307963	0.5730789624951175	1.0	0.8656877701811783	0.8512232719950853	0.1883933414740456	0.4341502493954483	0.3298498154417015	0.20280225930958884	0.766272088406128	0.3506188518513922	0.4002743495334021	0.38709285699969664	0.5037771481295965	0.8019497611829755	0.6678513692566828	0.877923351226289	0.25	0.5484229829751889	0.7872574240325987	1.0	0.7415220756772736	0.6948256109870773	0.9999999999999999	0.635123568371274	1.0	0.7766685988397255	0.6186104841441121	0.7033596651911209	0.7193048100026515	0.33578975552293067	0.9782519631168757	0.8213305798345228	1
0.40435879181338974	0.5290988775087372	0.5729241777984274	0.0	0.7569655627944966	0.7382819372314937	1.0	1.0	0.7576681606213193	0.5295789596539051	0.6515662463958127	0.021507395412988784	0.26532023332440957	0.5057563953270567	0.8774639545786065	0.6758083885427951	0.4953293471441741	0.6114151726428068	0.7654775447079566	0.7037827083265319	0.7915920364200018	1.0	0.7531636967583244	0.5531233091747312	0.18343323499098937	0.7689718608465889	0.8372553725910246	1.0	0.7428975756819608	0.9686890557899409	0.7004129255079888	1.0	0.7820415521585931	0.36609640795102727	0.6953219893477234	0.25	0.4401717834460869	0.7558626207001115	0.7954603526238931	0
0.7370756950735783	0.3888251980986432	0.7463972087411619	0.18929658735226856	0.9654565854800058	0.364083393277537	0.8696381768588364	0.5499722064830348	0.3798819963445269	0.7194045115973895	0.6034776612692234	0.017763207417478208	0.20791356403668712	0.711158701210469	0.7187016021182231	0.25	0.7465395391473457	0.49499317169024465	0.7540020386175438	0.7550102001131767	0.7374847615661597	0.7681767770892345	0.7350189434997387	0.5178448535859267	0.762602153402081	0.764941598679214	0.7792239517330719	0.7495682015662096	0.3817428769237481	0.6761786113580117	0.6867686505027676	0.7880873261301928	0.7738351345510114	0.6433154627985176	0.6832701789059701	0.25	0.3086785195775494	1.0	0.7545046331609775	0
0.9307003356717682	0.4804930252051538	0.7740158373670941	0.0	0.8253549347147425	0.7045537595998569	0.8944452020642223	0.9339223295733666	1.0	0.40781435025265955	0.7384616363136761	0.035681637308899936	0.7157749195801386	0.7179235417007391	0.321972615173048	0.3655504678793644	0.8024269800551533	0.7073037516317964	0.36992543537499534	0.3952039707059112	0.7653705639446057	0.7664892615321133	0.7310240393150345	0.7306038554760035	0.8405042920878689	0.7761114287181013	1.0	0.7882452682927639	0.25	0.33333333333333337	0.6168344495940109	0.7668131360724726	1.0	0.6248939365150143	0.7163002982316523	0.6951966304801681	0.3783283599556714	0.7503603164796253	0.795979802057855	1
0.7076028457425154	0.5391970037540524	0.9588289898886401	0.27153927651744497	0.7579033672227666	0.6421261342325648	0.8675284949765337	0.5579837127714564	0.4666556842525686	0.7264203195732103	0.6450366962444677	0.17545351016886201	0.30605251277651024	0.7894869829935743	0.7394957896029222	0.771058142808564	0.3270709923289631	0.5089170838988801	0.5340874364746439	0.5628207986025846	1.0	0.8633897499684979	1.0	0.5176933438463078	0.4248706901619379	0.9807193894313098	1.0	1.0	0.42489478544221443	0.9999999999999999	0.9610546935792645	1.0	1.0	0.9216087882995256	0.7813988975025857	0.7065216519615339	1.0	0.5	0.8010385681334377	0
0.7531811836913466	0.283613269068925	0.9633758998307307	0.0	0.7604439415166814	0.9383844031373844	0.8356718668923081	0.54514366799424	0.3876634337563754	0.7389912836986563	0.6970389965925008	0.05296307712900361	0.29762342539991926	0.3466978770203608	0.2485568392684773	0.540039984656682	0.5543568599601737	0.44034047926329456	0.9876988813801608	0.7874880172568235	0.6866575822834677	0.6386576027780969	0.7645847898675167	0.7020909083962581	0.745367583713233	0.8622451078914997	0.7769106078947086	0.7844064194118998	0.3319111382020766	0.9795583570747428	0.9664438195808063	0.5	0.6011024279536816	0.9644117735710322	0.760551228140619	0.704211056984263	0.8588189803999053	0.7771853558290401	0.7859334522804441	1
0.757592659905557	0.8938438293187289	0.5203566107611619	0.38023165932443603	0.75	0.8155511399199877	0.6974456589923629	0.8125768701330215	0.46802361888524774	0.46632733434981843	0.6760941826187739	0.18096152857292214	0.15209931806518007	1.0	1.0	0.7228295418190315	0.0	0.4716871160000432	1.0	0.7402000788194167	0.4494461552314803	1.0	0.9234732145458913	0.7176235968931659	0.748978053205028	0.7664854690736435	0.7304154585620428	0.7876793112602282	0.41295760478834775	0.9999999999999999	0.9166395294207751	0.622819068708818	0.7165982223219571	0.6479596398481886	0.8016272165565146	0.25	0.5742842487198208	0.7426061670395498	0.8071483682522836	1
0.7227979136294929	0.5523993103647998	0.7855306496276799	0.09784528961866756	0.7843529819214692	0.5165547695446632	0.7468631630660169	0.8246712894419035	0.3717851990966584	0.7319397518626157	0.9999999999999999	0.020140528780844602	1.0	0.4322189250062386	0.7115865483102783	0.5431996347736402	1.0	0.4445083761249057	0.8051079287038827	0.7689735831264156	0.7481915782024884	0.9850713020334462	0.7549604821172023	0.738211935589491	0.6780871428085974	0.8762070154182775	0.7779053285177687	0.7398057957192645	0.6903857336180765	0.9999999999999999	0.6833838332173084	1.0	0.14826867523722478	0.6376424040326135	0.6702088677329223	0.7125693437663365	0.7233070770857868	1.0	0.766455212515208	0
0.815234226842781	0.3039333617473006	1.0	0.0	0.75	0.8027504095299948	0.25	0.4499448188346058	0.7690313023366041	0.35690523721512135	0.6340263685767805	0.2693694533243918	0.7745189785844158	0.7636207723197134	0.3191670821851301	0.37716856023488776	0.677581220011155	0.7196428632552044	0.5652122998848474	0.25	0.6517060900394759	0.9407903191003917	1.0	0.7107730473274899	0.8326465359594909	0.7275209180226586	0.5	0.7737686350493181	0.6933647450088449	0.6485457685063876	0.663738809929379	1.0	0.492981213681165	0.6934880266437692	0.6730784385240822	0.25	0.25	0.9349520078340933	0.9616667171332187	0
0.31217803762824503	0.26640368842803713	0.7439706573394733	0.0	0.8043410503341528	1.0	0.8736161022148496	0.6518393844572355	0.8102518139217226	0.741262119096073	0.6260896782480364	0.35696107398121857	0.2843318568845213	0.7385516562765673	0.40131242115828814	0.38838204007562427	0.7874409973946406	0.5874142572057879	0.7785264916598327	1.0	0.7350322248806346	0.7068020168539776	0.7798369799214732	0.45636301029030907	0.869759844474545	0.729574872263675	0.7531826596609625	0.7860620154714137	0.25	0.6669341562993516	0.9675230440300884	0.7103791919853887	0.7396852932435743	0.6411464176976582	0.713435852815964	0.7184611031825052	0.7516010995190406	0.7228678780715385	1.0	0
0.7536730818451939	0.8507544695984444	0.25	0.2961603643619055	0.8085979444455698	0.20822781689205525	0.9193068387916441	0.8023677701401409	0.791656608616329	0.8633860517076126	0.9999999999999999	0.19178346239634705	0.5341684833254693	0.34821305255766527	0.31135795587109805	0.7824562359929303	0.7840724025069022	0.3674829627088494	0.8197631970515247	0.25	0.7852983376631366	0.7623399581577674	1.0	0.5551951553075241	1.0	0.7829782409066002	1.0	0.7677829053443932	0.25	0.3961735085954512	0.9999999999999999	0.7833365530629445	0.5261683325366997	0.6481226675898352	0.7534395546510385	0.7706586550526148	0.3865844096382358	0.9632174023962564	0.8028062662852158	1
0.586351000768064	0.0	0.7642703020673861	0.2440418389041681	0.7502517816625318	0.30787711430232045	0.7569748812827398	1.0	0.4645727814986319	0.25	0.7233459617998721	0.17095881566277338	0.30649016664303624	1.0	0.710352689147643	0.46359267865565246	0.7354292048751643	0.4551214152930026	1.0	0.7440352842232951	0.7406503006957218	0.8201617202493703	0.7490083002317292	0.7082209046592967	0.5145695722757803	0.9151689242848586	0.7342234605745855	0.7420112380630091	0.25	0.7056779949183658	0.6599302495907647	1.0	0.6239872966284772	0.6520380132707364	0.7211788019842406	0.7815877072300614	0.9852543217959003	0.775731700364625	0.7852266629853525	0
0.7100226545498318	0.3624420620603981	1.0	0.0	1.0	1.0	0.9782169201863665	0.7930994049089635	0.38478073488512143	0.7985912700292483	0.9054089153098009	0.16169539576335099	0.5499036432528703	0.5877941604820367	0.8590017296623539	0.5371547139420447	0.5038488088111018	0.6090932734254317	0.25	0.33587192614650996	0.399942177294488	1.0	0.9707512962116762	0.7561302279121533	0.3665266338929142	0.7773319481224571	0.7587378653990632	0.7494286065331618	0.5044089105496553	0.6860075075236503	0.6834930060934032	0.7992334391972519	0.382539576457705	0.629732383850748	0.7317948806104891	0.40808681036867234	0.7623912888696768	0.7821817159398569	0.5962391516866599	0
0.7972211715921873	0.0	0.8164434687337501	0.684955349130818	1.0	0.695310474642589	0.4242305863848296	1.0	0.4723879108781257	0.28910592293584386	0.9999999999999999	0.3502815274116798	0.5425675809310468	0.533277211006717	0.8076326551541445	0.8726144118639544	0.7761123096675255	0.43291211892009623	0.7509742976791616	0.6892380819207856	0.5300714259572953	0.9955569385997013	0.8012393169301715	0.41316267252331895	0.7350636730200935	0.7447833667987896	0.7504161450964054	0.7746972320938322	0.6881882026525026	0.9999999999999999	0.6612638992537989	1.0	0.7725547294035753	0.6273703721313757	0.7145795053742459	0.697914539740231	0.629801366022013	0.7426792444744769	0.8059733191045753	1
0.7147010076376603	1.0	0.49183524134378165	0.3638084818225299	1.0	0.7512835115684698	0.7533101803558038	0.803658599331925	0.7034800955811493	0.7416619591944098	0.70841369261297	0.033376515986341594	0.29605275112476337	0.769657400026715	0.42918218921422413	0.39821259577972073	0.5071606393144525	0.725140373057624	1.0	0.7611510672999271	0.683205943705591	1.0	0.8745631329816675	0.7725207821800747	0.28093111811036325	0.7500789862900383	0.8964359034569671	0.9553745127801092	0.4581000164664921	0.9999999999999999	0.631731924082376	1.0	0.71210701689943	0.9389235989913514	0.7218002337766403	0.7518810364568544	0.35282347061837893	0.8066016971065597	0.791671411448057	0
0.8914705565348633	0.5786538018360503	0.3692159137276416	0.3414717983704735	0.75	0.7470941451507126	0.6767960132094479	0.7502939417549092	0.526725723411971	0.33051062477466386	0.9999999999999999	0.02233158683027204	0.5709127000120837	0.765794236068648	0.969309013751435	0.7574379015953726	0.9278898428473068	0.3726834294674502	0.7830730215069373	0.569905327978397	0.8107071956315794	0.767660253884406	1.0	0.6849565797974919	0.9978044046123563	0.7782323449209856	1.0	0.7574926782852024	0.25	0.7116674301689625	0.6928897983121218	1.0	0.7143978117440276	0.91733239311536	0.6703092074291476	0.8363613501129509	0.9283520540508823	0.7435353537820527	0.7387245930749645	1
0.9699493843090919	0.0	0.39934958485350897	0.0	0.9666931451378167	0.7818923913763708	0.7048193938280074	0.7564764088772089	0.48869877308557463	0.25	0.6872506936695281	0.15461979871997397	0.3159958072448734	0.8128584225120103	0.5241737155648024	0.6958976082656381	0.39451059242514974	0.649254729796946	1.0	0.7689117129158669	0.5551008145160542	0.9946553065734122	0.7653778103629874	0.4684847200729805	0.5840017354669842	1.0	0.844327112271387	0.7666807333390369	0.6890611843454092	0.9789016212556633	0.6262003636771638	0.744145619573407	0.4605085791264021	0.625769082910623	0.6703878498091218	0.25	0.4289822422952317	0.6055829485997282	1.0	0
0.468066094689765	0.551080501859314	0.4356443835945095	0.5843467684008059	1.0	1.0	0.7042250530291309	1.0	0.8364450653962163	0.25	0.9055598921235408	0.1666997697409181	0.6015372227054776	0.8204296716108355	0.24521620449504028	0.8002703399578376	0.3862953250918972	0.54984793768906	0.7052044904606524	0.4162611824267934	0.8545701469602338	0.7232565108353659	0.7561297885656388	0.7618102022575873	0.7919537944862896	0.9920627820123272	0.7247461621061079	0.8032662031392415	0.4749778643493747	0.6416227513589684	0.8145704136091237	1.0	0.7851198781415938	0.637577599628257	0.7029576317622872	0.6919509212165197	0.25358465919344325	0.9772384143172975	0.9860668190886451	0
1.0	0.5461992306502363	0.4067027334367772	0.28859865678955593	1.0	0.7022681476505132	0.41204280058806436	0.32425669185151196	0.4318869441470425	0.32015378836379216	0.6069194370917295	0.1839883708855557	0.7804728288974927	0.8013688223518305	0.6839041849897087	0.7028405193557398	0.7964734504512377	0.40044989194939123	0.8064853353074779	1.0	0.2588768270320241	1.0	0.7570479413961578	0.5350350538066124	1.0	0.7681719804614541	0.7571368578122171	0.7765994442577765	0.25	0.7058996544598449	0.6174546773976849	1.0	0.7481075381225305	0.6581745399266784	0.9028993886142628	0.751073799774178	0.4353131563614307	0.9497057451802144	0.7891713179821028	0
1.0	0.14641629516515525	0.3885176786005743	0.5510432785842221	0.7644591515021747	0.6473444386586424	0.7525856793397253	1.0	0.7473137269950165	0.5122707638577693	0.7259431899911266	0.04849781728236781	0.30358660538733906	0.7424343181751242	0.9968654209259806	0.44771750876302313	0.6988687563357588	0.4316547882233071	0.7551679784380848	0.7967782084149265	0.8408979388542901	0.9121895238516954	0.9729515235437919	0.7024557130437867	0.45431096023597567	0.7803066254495363	0.7481586269080185	0.5	0.6885989174893397	0.6897277818624059	0.6737727617569675	0.9752251565162593	0.7282876198535606	0.6285815269273176	0.7469256077925487	0.25	1.0	0.7665464550337173	0.7444323623595618	0
1.0	0.809401036864432	0.7026859593614567	0.08603004735462935	0.9919744324239695	0.21481212281344475	0.354848068373949	0.574100845386986	0.8110494388338222	0.3416826707345515	0.9999999999999999	0.02862915011411544	0.265140168103215	0.745368296651676	1.0	0.3710391141449799	0.7922568135727341	0.5092445850119309	0.7643634804761096	0.762988315542401	0.6061917745719586	0.7309044428154172	0.5	0.4484548802077488	0.3329965205128468	0.7315035340789706	1.0	0.769863229583086	0.6736443514248474	0.6495909467784238	0.33333333333333337	1.0	0.5334834990070242	0.6401950132470783	0.25	0.38974206346563656	0.7811793979330162	1.0	1.0	1
0.6879675933377749	0.3909582632084312	0.25	0.23569227148000904	1.0	0.5471109788463839	0.7076978980951296	0.7701377659995786	0.1721979094140037	0.6026769308432144	0.7096132410624107	0.14133089296620432	0.2864528924752018	0.7867659265584652	0.7881997920892735	0.3170309284613121	0.5451004139140928	0.5682502801352265	0.7032937611248891	0.8349623600776068	0.7698675173247472	0.9541498273768767	0.7172012461316222	0.4608779123109763	0.768501375412171	0.8000153105442773	0.8820443977750615	0.7651146254610209	0.4881593876019805	0.7029660033560292	0.5918016877587251	0.7845771679676404	0.5643050459437523	0.6364568829788394	0.2747382200492864	0.25	0.6791658659961334	0.783250565139843	0.9720082396754626	0
0.7272617831279778	0.75207878721828	1.0	0.36525423005533636	0.957040809349836	0.7418657033657485	0.5415696028031501	0.7112442863071787	0.722955488767947	1.0	0.6678346347454973	0.0	0.2043906483789363	0.7330303505416154	0.408271359245051	0.3532176566836365	0.7023489761591329	0.46539786691530366	0.718358910634291	0.4887715886702033	0.7708601209578217	1.0	1.0	0.46285405052850753	1.0	0.8480065032330742	0.7740337018888125	0.7498053299204411	0.6819088264465792	0.9999999999999999	0.6701941589942816	1.0	0.7615430939381841	0.643218560453263	0.7281186770765615	0.25	0.25	0.7499353304183966	0.7746732358780984	0
0.25	0.7323298347821346	0.7462111897264352	0.8934172919535153	0.7842407289667384	0.324909786028977	0.8888879417072293	1.0	0.4544479291656791	0.7186993319240301	0.6548858537226971	0.20212545465112064	0.761530205372123	0.6908495151127693	0.7570186935441957	0.25	0.38910862675805175	0.7404809262964643	0.7817319002680408	0.7644427015928625	0.5123860006317487	0.7734979737297478	1.0	0.9571994093820665	0.3359796433200709	0.9947280502753558	0.7894606957803323	0.7937118962516863	0.7837358019331513	0.9999999999999999	0.6561600096479288	0.7889147589799813	0.4138680582026962	0.6660385974358717	0.7120177288873725	0.4868156686387357	1.0	0.7436267497366258	0.7699748671484644	1
0.7019506157708258	0.0	0.46235840811687823	0.25584846816773243	0.76538825874142	0.8287728704588926	0.757748011656028	1.0	0.7803126596339492	0.25	0.6576522395473684	0.05380484717170801	0.0	0.6887268282163688	0.4828964708849043	1.0	0.7397567706134787	0.4375104990596341	0.7935687621994589	0.7916271775045194	0.35310523182387665	0.7760142520614626	0.7982116992150088	0.6862796986689389	0.6369417413022068	0.7688660545505744	0.776896564665634	0.733932703062211	0.783916088701651	0.987490197656687	0.675600242729056	1.0	0.6526561430258305	0.6425688142789759	0.9040183544200405	0.7225389981760876	0.30619179038924854	0.7530788879537396	0.7967874362202011	1
0.755678585789447	0.4732910950632319	0.783643038305572	0.301193159989054	1.0	0.7130242266703906	0.709850174915092	0.5739081586033715	1.0	0.7845542619401361	0.6670638061641558	0.6893221314120216	0.49707989408324577	0.4722581635513005	1.0	0.7066007540857911	0.7100214875224594	0.8685990238007271	0.7952188586552413	0.7935680734307423	0.5014576733238383	0.7796188680792114	0.7885828467067628	0.7162780871460149	0.3839210298586944	0.7584555283854248	0.7129359990578605	0.769481469789689	0.6942602929284751	0.7033728280995776	0.6075609729945743	1.0	0.7008664817155197	0.6280402147090856	0.8771391595588496	0.6906479188633629	0.7547115045865709	1.0	1.0	1
0.7617134493708286	0.47324330706153195	0.25	0.0	0.8503937526178063	0.011449299482722178	0.4035233135632759	0.6202848120279265	0.7927792297033468	0.4431713887254598	0.6860489578748921	0.012996488712791368	0.20101333731461873	0.25	1.0	1.0	0.5615843648732373	0.37229174510461405	1.0	0.524044764526449	0.5842998750123584	0.7904632466228703	0.7505099203804926	0.7545284739846466	0.2169233453739039	0.7698086580432814	0.8708330984145722	0.7578631967398667	0.47763456398933657	0.6478500486924879	0.46527712289444395	0.7957007677948286	0.7170010624327221	0.633334603528597	0.7114931756440065	0.6956614905634071	0.5263266173584472	0.7730535385013702	0.6900246405501314	1
0.7827684492748371	0.929448877848728	0.7939405040877312	0.45681363748954396	1.0	0.6805005925145065	0.25	0.7927251848798956	0.37021685809657795	0.6877977413888111	0.33333333333333337	0.14690736412311728	0.2940010141829431	0.4383089858947951	0.7419026960791469	0.922357189672302	0.2905767659831381	0.4583092529934363	1.0	0.7611274883035869	0.23851629663980028	0.7452663655627652	0.7837798040588727	0.7288006069090471	0.29909021749742626	1.0	0.9345165370268113	0.7561928638468219	0.7390322203909845	0.436436611912856	0.6661011064232525	0.787784919184724	0.762607540089203	0.6643084584354361	0.7571831938019785	0.9250752472644415	0.3957014756511166	0.744425174790209	0.7674855522601677	0
0.7298679812215517	0.18268442736131701	1.0	0.0	0.768711589310448	0.7513703131751315	0.252083243687312	0.7695585967271777	0.5655629736520166	0.7338987595604226	0.6788328527674524	0.7142857142857142	0.23771360356889001	0.7225592304442786	0.5504390939291008	0.5102152603385769	0.7373675832810477	0.7063317103826974	0.7861682645220804	0.5545019250617053	0.23203569377233874	0.8480004338226239	0.5997238835968648	0.8864624685812957	1.0	0.7692160874665666	0.5350668602897777	0.7747239739070982	0.693546146615518	0.9655249249454957	0.33333333333333337	1.0	0.7241169718705981	0.6352152609092168	0.33134791679399833	0.4113017689075922	0.7241843711802147	0.9439367080508091	0.7690529458150425	1
0.25	0.4333738964462732	0.7383203584772093	0.43909386142854734	1.0	0.811281371089947	0.7269069013731914	0.5343293758292775	0.506613357131801	0.5272525705179367	0.8892247303596467	0.15127253779307895	0.7104515265786575	0.7666850570628408	0.37357245959958807	0.25	0.28478245895533816	0.19799108748295424	1.0	0.3995197023897429	0.8117169883927229	0.8696975041729172	0.7169862437089484	0.7555790888904533	0.35724996677150583	0.7172580565106601	0.732179319922754	0.7471627696517519	0.25	0.96985831810942	0.6564400188215542	1.0	0.7119330751596132	0.6329062642816757	0.6811417380474729	0.691083589912326	0.5446866471591031	0.7199874079447385	0.7888929852352032	0
0.7944537741342084	0.5912901881512315	0.9396232092454805	0.0	0.75	0.7085236415779528	1.0	0.5498406590450985	1.0	0.3994307259324094	0.6411731735964165	0.32213231880616977	0.5185449854445194	0.7796908632574584	0.6759211364396239	0.44679269132406985	0.7622832128198268	0.6928614399388676	0.7873438964980936	0.7808057322555775	0.1763544650399178	0.9805305450592432	0.5	0.7450194492269884	0.7226061332806764	0.8524205249700209	0.992539037042238	0.7625346978830949	0.42018077313473234	0.6957214806940508	0.9416007280371286	0.9871466536288105	0.5690395505615795	0.6141724663088218	0.6816697060762436	0.25	0.2542906045911515	0.9749672317500099	0.7632763616667175	0
0.710276583111655	0.1424254733295062	0.25	0.6925205190389516	1.0	0.9695566937344068	0.44273913170474083	0.8093738566168707	0.3422417941425413	0.25	0.6848928062721384	0.1693378837272077	0.08771366042570194	0.25	0.7059687653222401	0.6874387584150167	0.80436134360487	0.4096539916112504	0.8109920931158019	0.5277995230395174	0.32079214175044624	0.7819200477892261	0.7780920426788828	0.42789793136609144	1.0	0.7798654354092057	0.7880838646909564	1.0	0.7710148867985128	0.6829169911760696	0.6099873375639495	0.7515811243490287	0.8001857139570219	0.9999999999999999	0.7949801481218657	0.8057154493137609	0.31966178284588487	1.0	0.7910867806348566	1
0.7365349728283132	0.30636870474001276	0.7375681100585345	0.7146256878998125	0.75	0.413847683499184	0.9071432347385626	0.7487385389608042	0.6445949603205591	0.8723759702664781	0.6240444376250568	0.16039543881294116	0.15480032361599722	0.5988948913214827	1.0	0.3072387057019125	0.8404674927162773	0.4680041409655427	0.8125028397179805	0.4484381611216588	0.4163069122815166	0.7170322053101782	0.7386120422936233	0.7194619705057411	0.5554697256220165	0.8383515738189093	0.7378918175399822	1.0	0.956075474744602	0.928046238346512	0.7284096799391298	0.7928778495656156	1.0	0.6439700316765139	0.7751138698602149	0.9529039981156582	0.7699804602063568	0.7066844666266648	1.0	1
0.7161566053170372	0.8038010477429861	0.6047326373793991	0.4325995849914994	0.75	0.7576173497703644	0.4625188392962747	0.34279905179755377	0.5910970194756612	0.25	0.6551553663591346	0.13241310178165192	0.4193818709508058	0.7531307395091263	1.0	0.5464242120496456	0.7565887506903547	0.4167286089355942	0.6154389171898016	0.4625567689029154	0.7960883103804445	1.0	0.7514739009348704	0.7077304317284334	0.828533451614077	0.7553505042880784	0.7281046611122747	0.7525245723067192	0.4350247489116091	0.9967943615647235	0.9999999999999999	1.0	0.7652786530942909	0.6937279404529939	0.7729727546483994	0.7911330554532604	0.25	1.0	1.0	0
0.4896816554084252	0.7795839668879506	0.7587167154427576	0.17192560324442197	0.9919880622742697	0.8327959478378657	0.7333736617751456	0.4901376009155635	0.47373037254968364	0.25	0.6303697234734692	0.0	0.8664985587857535	0.7625548230924013	0.5170139406569808	0.6685326323445574	0.45556659097267316	0.5522363836419414	0.760147468700866	0.7589730058621189	0.7816778071475543	0.8799843456770176	0.7309615865834973	0.2896923735729577	0.8023139969475584	0.7431576148399537	0.5659728343290744	1.0	0.25	0.6325999030429251	0.6527533420742253	0.8504475047503225	0.7356146949786259	0.33333333333333337	0.6780623945589088	0.411403569441589	0.7952707074148612	0.7453633764814637	0.7898669196273048	0
0.7023118481867489	0.4778461770402216	0.7425008146655803	0.48144126850755903	0.75	0.9819394878037003	0.696370611094796	1.0	1.0	0.25	0.6671365366208363	0.35009447519186404	0.19397541859524747	0.7575383770105055	1.0	0.37449983964853184	0.6866287949976202	0.5707839297524467	0.7824185781049712	0.7138511959179847	0.782946491167305	0.7755476926402906	0.8957268578903586	0.7136901042972394	0.8621141870283472	0.7780092155975777	0.9573641359054308	0.7651355712710294	0.3750259585079774	0.6997999005081581	0.43711213839699387	0.7815510603033193	0.9762911814942031	0.6807086327536179	0.45298196853264194	0.284609359084001	1.0	0.6333302393674062	0.7819950361109026	1
0.9342573386121257	0.46261203373226817	0.7355765748364392	0.0	0.8324043069520992	1.0	0.7371539788026265	0.7757291233139667	0.7863828477694602	0.7265212522568398	0.958209167268563	0.18426592950441073	0.4164464569921946	0.7707292973508385	0.8001318808482122	0.7739539280621074	0.1647668856051553	0.6689293699166597	0.7196130752862233	0.7476796067012074	1.0	1.0	1.0	0.714751893782795	0.5422753077486734	0.7508172942404164	0.9952348923931332	0.7562839951345357	0.44975841291870794	0.9999999999999999	0.6966584205275699	0.800880658970538	0.7207639678424593	0.6343783474880079	0.688460512036984	0.8278757853224457	0.2855244502486394	0.5	0.7488808982576932	1
0.9561879282248202	0.22976535658950822	0.3148439671001036	0.0	0.990156776494508	0.7148586037072999	0.6787970048183432	0.5262591956531165	0.6803328741681216	0.6910340761357348	0.6613716248085578	0.32694880223486855	0.7825429888201938	0.5648283626451679	0.3855952590835988	0.9986900397502744	0.8191494121689108	0.7344240549270747	0.7328978118998525	0.4842436427170783	0.2831341596103819	0.9173807663363447	0.7806680163534452	0.6886134033625622	0.7224923181462528	0.5100999306167934	0.7377723051727073	0.7739004589767716	0.6979664535551617	0.9228031948594301	0.7230173695894131	0.7924163439892702	0.9230383084286579	0.657650225194488	0.6711367813114356	0.25	0.7730907057399614	0.945164381555534	0.771936693857768	0
0.7376823857151361	0.6232944507458974	0.8093469546670276	0.3865658830402559	0.8356065984406883	0.39399167768315635	0.3267473316888227	0.6360520415809132	0.0	0.25	0.6295463377009548	0.34250614935773427	0.5470437382889504	0.7949121097255987	0.746721885377114	0.4395564381438643	0.2564081128514938	0.49343961741989695	0.5299952111240834	0.7057406846164264	0.7770150011385565	0.7638247144652206	0.7704406902145884	0.5390983179643387	0.8241469115419663	0.9987903821784427	0.7535903866320051	0.7186367037915423	0.25	0.6813189533927162	0.6961157824189347	0.7698221396729533	0.5847577585389239	0.6354516405233568	0.7290512044522086	0.6718529872091921	0.7503173245987551	0.5	0.7780350342461232	0
0.7322558201144993	0.572951093035801	1.0	0.6234670567366152	0.8380730471033436	0.6751142315267221	0.7658520060155795	0.7163595119942975	0.6958970898710084	0.25	0.6580307127387707	0.10054333935724045	0.2513035867811231	0.5325973039442535	0.8237336132563144	0.8416176376418514	0.0	0.7213850709564614	0.9761659571377319	0.7766119215041427	0.8502064987700384	0.5	0.5005766313204411	0.7288891716066976	0.5593571932206968	0.7664436755434998	0.7723854781788945	0.7487038277484617	0.49892089009073404	0.6652786927524158	0.4143749504809276	0.8010903263216499	0.4011857049437677	0.6073851919067627	0.6886113061467722	0.6700894423411204	0.8963269690191199	0.772086496797567	0.9632567475425643	0
0.997402916020332	0.7972930248999953	0.7497391174140146	0.698288551316345	0.7530762951524917	0.2215725331841964	0.7624089072065435	0.9847472292794138	0.8252378319558508	0.7228132939055085	0.687645290946957	0.04591611626936364	0.4963156936770765	0.7519510812304574	0.7606086946415486	0.9534357301936018	0.8085416529440562	0.45783168837297716	0.8066989273647721	0.25	0.7918651631389672	0.9942607089931531	0.7488344909289867	0.4702282372761474	1.0	0.8189035556108331	0.758419702113344	0.7671795762324183	0.25	0.9999999999999999	0.6500286198029268	0.7968977650133839	0.9598048906857546	0.8789128395090483	0.7186433350120696	0.7249079513383716	0.9223945037318385	0.9569142165782113	0.7791318425208571	1
0.7239791031357844	0.7360760394406318	0.8087918164436618	0.07433582642757683	0.750685001407067	0.78352305514027	0.37527199636708	0.25	0.8461673995371903	0.49804995053950785	0.7096025887017896	0.1770219513045436	0.7987779355769997	0.7486151152645021	0.849498174232864	0.331119225961773	0.2646613678872821	0.7866760421149679	0.7635827728946794	0.49072626512448597	0.36407539577937276	0.7635827740467191	1.0	0.7179303158951841	0.7838123373978411	0.5701303421812537	0.7197113522033144	0.7830797321590771	1.0	0.9368069933048991	0.6655838012316896	0.8063336533399602	0.5584510771929718	0.9883989284975867	0.7075068293414857	0.6686787905114181	0.25	0.7686706146235904	0.7479223265494948	1
0.704776203251532	0.37784906761090664	0.7482444393218977	0.27033913956099537	0.9608324162209212	0.695406611287103	0.35554738986429646	1.0	0.42630332832424	0.6095323752870789	0.40837548299112414	0.0	0.4934363890853443	0.7205582118448768	0.7866403622053125	0.6900450275412414	0.41604745663792897	0.7512202402323185	0.5173747546264142	0.7804212857496883	0.6811939859540415	0.9643027968364081	0.7386590716340996	0.435090107931243	0.6291235247540321	1.0	0.5	0.7894248635908087	0.5004564092046584	0.9459025365453211	0.7008254250752084	0.806581110998584	0.3859597084895178	0.38280966304202857	1.0	0.7362165348145453	0.9476235219708523	0.777242456495404	1.0	0
0.8875953960240199	1.0	0.403588164178721	0.156307901335774	0.8564623948488131	0.5160537057590101	0.7087150296600515	0.48289606530709506	0.813834503533697	0.25	0.9999999999999999	0.1518106650671885	0.24066981120446257	0.6768730114858765	0.7324362236418354	0.25	0.7949007953114058	0.5687006723904595	0.7801436749769172	0.7434625160134892	0.7930043882074593	0.8366315868963795	1.0	0.8802631516166033	0.5998826928035934	0.7713709989445283	0.7608178901475582	1.0	0.7019189300150552	0.7096935251617736	0.6347319181521742	1.0	1.0	0.625580276334241	0.7134351653825727	0.775035621186799	0.6634326652583816	1.0	0.7737794900607617	1
0.7401720602508279	0.14312150958676656	0.7484226726740688	0.0	0.7591429240812917	0.7401311094227352	0.4218368638100579	0.25	1.0	0.6833689169518062	0.9690590051429908	0.016932100382769127	0.5156647032191836	0.31223795141957533	0.7615093899266022	0.25	0.9050686560292377	0.6095906307301578	0.7978666815382062	0.4701865031347986	0.5955633363698108	0.923253343171912	0.7633494139091699	0.7351204357481198	0.4198921157553599	0.8220048669150153	0.9778547273712042	0.7512536283009448	0.7117305600180015	0.9999999999999999	0.6306040839321426	0.7901053986741899	0.285202787843548	0.6536463091631781	0.25	0.7123548373142733	1.0	1.0	0.6710508523115797	0
0.9293195409321215	0.30445526904848014	0.6888932962907576	0.49350987781166666	0.9992408363140113	0.7464379203438857	0.8726309111190754	0.2635589404730207	1.0	0.25	0.33333333333333337	0.18289269437694444	0.7693830160323684	0.4371530210829434	0.18884949614533914	0.7839477776594094	0.5105609537115344	0.3935809977108066	0.7823311983262676	0.39930328822028105	0.9007440188781496	0.9495571081873431	0.5491612968644808	0.9025635606074875	0.49165911493010167	1.0	0.6016789647650915	0.9432869160930126	0.25	0.629887969122546	0.4336287481687794	0.7778923029296668	0.793136433808285	0.9667283023323756	0.677970297668651	0.25	0.38787542336754954	1.0	0.7805640386542668	1
1.0	0.7275277944248024	0.7527400587314949	0.8082083864859447	1.0	0.7014677529214237	0.6791568252200606	0.6959215200368384	1.0	0.36110168809710175	0.6665554216544461	0.18451611661891518	0.5160101715478248	0.7587226333092245	0.3961134498887646	0.25	0.7956421038910778	0.43897050354292744	0.3975296946988607	0.6248924946071787	0.22069157774482787	0.7599333835153744	1.0	0.6928479653942959	0.5315878660251188	0.7608555576384267	1.0	0.7818315657331871	0.3866124363658443	0.6596286598186539	0.9999999999999999	0.8066589304760023	0.26520504060168537	0.6642162843213046	0.6604510928602391	0.25	0.8064693415624	0.7208518894088953	1.0	0
0.3591062910131244	0.5693294820836734	0.453853153774345	0.4384356218170947	0.75	0.42473379417095647	0.6865050131044791	0.6546284009998056	0.8183485020553349	0.25	0.650620058262779	0.0	0.7949203332117323	0.7401408754709313	0.3222532764253954	0.25	0.257033767949733	0.4940405280687523	1.0	0.42727248172364674	1.0	1.0	0.7979340391441762	0.5215030670210067	0.5008753969577828	0.743092240707232	0.9935726127437273	1.0	0.43231832714704654	0.6584446117878734	0.67560255835965	0.772682537725931	0.08115936684602637	0.33333333333333337	0.7181021155056683	0.6752591850322586	0.7988433906859426	0.7586444332634563	0.7709682182016416	0
0.7115014810731343	0.9226708028530277	0.9566669938733511	0.0	0.974839142365232	0.28665797831253464	0.7514185408083114	0.8352359487603217	0.5577661111189239	0.25	0.7163897459177075	0.05379472779590972	0.0	1.0	0.30651668870811466	0.6234038534136411	0.459290749995551	0.7298249427334773	0.7928016459929891	0.757737868616029	0.29362972201029114	1.0	0.7582404048865379	0.7192650318719542	0.24517927583935945	0.7345585916910884	0.7789816999527522	0.9170703336815154	0.7219942727510493	0.9999999999999999	0.49893461756032564	1.0	0.5703320378054164	0.6333778844250204	0.4744423031750026	0.6831143813678859	1.0	0.7588450079440043	1.0	0
0.737226873391836	0.0	0.8852077861818858	0.0	1.0	0.7273875907473182	1.0	0.7389505805197648	1.0	0.7315197347787887	0.6340752914142053	0.022872115941557764	0.5526570222521577	0.7597905052320623	0.4761091195581105	0.6207688996398248	0.7324669321294657	0.5618635364452157	0.7300972034909448	1.0	0.7740995255693566	0.997733041786222	0.536470565266411	0.48652389770026694	1.0	0.7503550218812524	0.7433139157654574	0.5216845069971593	0.6970883414932201	0.6784543870046535	0.6842945203768259	1.0	0.7089815663666114	0.9468540730213468	0.7074278991986963	0.4705826728226428	0.582800611527542	0.5	1.0	0
0.7154599075597247	0.5249911251362421	0.35817686827034534	0.06317287983097766	0.75	0.0	0.748204464322929	0.8148385919554483	0.6939236294055173	0.6878475510831691	0.7033132269835706	0.016998223349932392	0.48591590037576665	1.0	0.8020078971181901	0.46885611362962065	1.0	0.5407830570456063	0.7348116512956651	0.7502962176189892	0.637531533163296	1.0	0.973976221329707	0.7559512326105438	1.0	0.7911330478911062	1.0	0.7387624368517046	0.39815419373294625	0.9750031714221283	0.9184167839529112	1.0	0.37522972573124824	0.637154514031627	0.7548821176360349	0.7312467764912222	0.33593871150347165	0.7368397397935702	0.7619835488101739	1
1.0	0.02081400111458958	0.25	0.2963333512611797	0.8613763667359711	0.8163799671235891	1.0	0.4906153534229426	0.9954705876506352	0.7817987977541382	0.6579771075304693	0.18857822182155695	0.20265863085185104	0.7595117174844893	0.8156452266479299	0.39055956657657875	1.0	0.4068902436862338	0.8189930093779629	0.7874112888204984	0.7863833728254467	0.9952568261753734	0.7388187719395406	0.7119125147727698	0.5247255196787708	0.7190730931029267	0.8737469853584798	0.8901864413274955	0.7218334930087879	0.6784495808496624	0.8999790107542049	1.0	1.0	0.6307183463191968	0.9937472953914799	0.7078768031547324	0.40580683619189795	1.0	1.0	1
0.4282870194350482	0.799529285534121	0.7633012582961978	0.0	0.7792752897136676	0.2423970822456754	0.25	0.25	0.7301356239431958	0.25	0.6659526891118567	0.7142857142857142	0.341120054564527	0.802440026015825	0.23285567306195623	1.0	0.549002054848301	0.1429570165847407	0.7610616600063762	0.41577356607971433	0.6865692068070062	0.7737207680861988	0.6368298187931558	0.6971766153493809	0.8986981948716769	0.7628035811156023	1.0	0.7292973286884608	0.36820636868587986	0.6731459613965624	0.7269760439080656	1.0	0.8724132514282205	0.659017618157849	0.8625255817117499	0.25	0.8043883500595314	1.0	0.8072116659965917	0
0.7188094038351468	0.5091162403712299	0.25	0.15917755180724785	0.9548974096173262	0.8081479374276688	0.839549722966283	0.8035662251945839	0.5985974088957775	0.6707042768433183	0.8917194518353274	0.16836404515576792	0.5320117203731161	0.7148149697844057	0.29247840533684644	0.7222056824928061	0.26726077860221686	0.7191233551006204	0.7210680217951788	0.25	0.6703032421637427	0.9866359614991183	0.7440360530503245	0.7512518650336746	0.3924057413331784	0.7936876048149076	0.7535422897411352	0.7852481435057131	0.6703931927135268	0.6801871966549502	0.6503650632255737	0.9958812337868983	0.5646295186565622	0.33333333333333337	0.6601379813386044	0.7390473939343728	0.5330869464956745	0.9606129778045058	0.7999617568315508	1
0.3333868428771448	0.403333392896006	0.7225208770389089	0.18203629046582365	0.854326246447921	0.8359070512782374	0.36892330422576164	0.5806313549595165	0.7553516569680383	0.698152731519474	0.9674198601194814	0.0021426228083721004	0.27990557719099096	0.25	0.3057059635028436	0.4159051910034662	0.7712446583503945	0.6936578149302649	1.0	0.7627221981996224	0.783951042690771	0.7857300841632416	0.8754798715284855	0.7198017335106348	0.8276408843875332	1.0	0.9985665385772086	0.749581289901708	0.44588733221357624	0.9827346725551155	0.6791810437848086	1.0	0.5147551613705327	0.6830884172297674	0.7195976380394005	0.8917434963185675	0.8208327787483495	0.7848992128779634	0.7084460044476187	1
0.661689943477616	0.7305290297593352	0.7442261588456026	0.033726537240015536	0.7995301108215507	0.798736169396312	0.780972594957959	0.8994737399871279	0.437943924606101	0.25	0.6638644393788186	0.02355893541111854	0.06719677167483165	0.8006180617348367	0.6936062781498056	0.7797330512369023	0.4495222118949974	0.4848405084523394	0.8081281762872705	0.7688168346719844	0.7572003412842134	0.7985394786751158	0.9045161423615469	0.7174368846893555	0.1170794779115801	0.7604847515608292	0.7730115997739627	0.7155057660957658	0.7655977449490252	0.6847610973273793	0.6615811962529621	0.7706960880571893	0.8117618212140133	0.6394071627693984	0.9980783154080726	0.7165232592173892	0.6336539506347063	1.0	0.6711868777685279	0
0.6584914564085101	0.7779255989258936	1.0	0.3262999317837752	0.7963152248875495	0.6191195342090783	0.40799114710972956	0.40108915709698756	0.7480007641524213	0.25	0.6476258868380992	0.16153672558705692	0.750939013047051	0.7421345607870056	0.7174032124448876	0.42901187308743366	0.9437693467899706	0.5678749151200606	0.45713984245551503	0.25	0.46242873013936175	0.746426092874802	0.9939491633084799	0.7560887614072465	1.0	0.7527475366695008	0.7664706208290095	0.7445183369748644	0.25	0.6655220155795382	0.6385578806664202	0.8052943903135014	0.9229914068152656	0.935953875201234	0.7707149963782067	0.6654147770304796	0.7483010438508451	0.8028118071537355	0.9715291609198581	0
0.4027176728718303	0.43749921546940007	0.7680875760420558	1.0	0.75	0.7654254392196436	0.7502891893009249	0.8226380211345106	0.4081913896154973	0.3884175938678627	0.6721172735134623	0.1932514312090289	0.2068777537774721	0.747149294831905	0.7427198609866452	0.3192474935531031	0.4481584965091441	0.3767530463304626	0.7875642436537231	0.8016271873872095	0.5517723478807635	0.9829742628611632	0.7948079443553793	0.7099981604541168	0.6183219627088098	0.7711282348215105	0.7418509637790577	0.7749380458047037	0.7394304837799048	0.9999999999999999	0.6600020928079425	1.0	0.825572658981298	0.6359650473262325	0.712266666103898	0.6862863624713883	0.8148042364222142	1.0	0.6891490316033901	1
0.6567918969114578	0.1402278496202785	0.7420705176835483	0.7321325096750757	0.75	0.7757745559194578	0.42783532346987313	0.7743521297768763	0.5716510673748738	0.25	0.6670243864020791	0.03728598001358773	0.1396171164782089	0.25	0.7711831911362277	0.45845524091106016	0.7339768686395687	0.6814719334149052	0.5683688265108715	0.7137736913343603	0.3178996417276508	0.5	0.7423583874951584	0.25	0.6149975622125461	0.8022600414075973	0.9965442796827101	0.7655629130834302	0.4621201716036273	0.7189691872650504	0.6802183299737211	1.0	1.0	0.9999999999999999	0.907676385837033	0.25	0.3719670918134563	0.7973390788397541	0.7936970420096399	1
1.0	0.5655458944527023	0.8167242875618513	0.0	0.7746656008891687	0.8265847340497994	0.7289916996940738	0.7087905621704956	1.0	0.33750437061316524	0.33333333333333337	0.654688801190038	0.28433340008209873	0.7702428305538889	0.7338222967713686	0.6984633832183564	0.30888735303577947	0.6304712185492102	0.47639195185257954	0.5528252116897048	0.7632191491146597	0.9982910244048474	0.7582299321834782	0.3833614590307472	1.0	0.7674489485867845	0.7764735493210213	0.7873044242358538	0.5264010961048917	0.6962338245171533	0.653319631347068	1.0	0.4942010570017015	0.6428315379391978	0.7152858959404091	0.25	0.7652263027575567	0.7737555563587848	0.7863661898171144	0
1.0	0.8588601323946743	0.2723314610892395	0.9333638964987351	0.8208490170380541	0.23469555869100456	0.25	0.25	0.800102960507856	0.6891826108751622	0.8988957989876639	0.0	0.3006206989495129	0.2837337705562955	0.2862664278885029	1.0	0.7598039439722424	0.5617166537312105	0.8106631054543202	0.577784646962652	0.8149136104977264	0.9409312455292954	0.7830136383745742	0.7066873287194714	0.441575830099606	0.7801952889788474	0.9672697676404729	0.7802786074976225	0.46404887608347856	0.9821482940733469	0.8872301836897225	0.7833057349108705	0.7490582262655454	0.6246674275266072	0.8057638880579184	0.25	0.7393037831056726	0.7351274006548865	0.8288265893975327	0
0.7443334071038272	0.17765798660144944	0.7396681343551608	0.03908810658372874	0.759207308422196	0.3551263735417336	0.6926458256248683	0.272282826367563	0.8308268695808461	0.7457453046151207	0.6420708255103484	0.3908768318165735	0.3509003169013064	0.7803549210137574	0.829042528168305	0.7173568467908835	0.7699110948141287	0.7644815340137978	0.5846967062443784	0.25	0.3248774978852549	0.7612282682745128	0.783278318927889	0.7025168094074931	0.8012060926926186	0.7708651582407168	0.7534725448199598	0.7373604942159017	0.36623428146843096	0.9999999999999999	0.6872714183399372	0.7381112729012341	0.20584694422184263	0.584130008660834	0.710244879736733	0.40348892947272086	0.3885998305011815	0.9106835296628264	0.785695414099763	0
0.6992756154923251	0.7975754738121255	0.6026702206727312	0.18179819566315408	0.7595694112061749	0.7067176970155552	0.6992183272875726	0.420387163701495	0.735977267844972	0.42178754185000816	0.6438791128355742	0.030708340738109775	0.7311504665867388	0.7545710797645501	0.2530072729530241	0.7231767035109595	0.7607663926046448	0.5408674249699272	0.43014377485765953	0.7453490800277897	0.4197961367150734	0.7827586342808671	0.9848079177574246	0.7004312517786024	0.44189001321654076	0.7739299312581707	1.0	0.7164142209106569	0.4830668601044682	0.6161955730991302	0.7114384126022516	1.0	0.2777483469976442	0.6185072475337701	0.7815156428766304	0.7220677355935048	0.6560231027597285	0.7855562458556561	1.0	0
0.4782780166704046	0.1459202014833852	0.9256865166795262	0.8880568002155356	0.9960995211399405	0.21121514309194733	0.9228858899192333	0.5069755845100345	0.8130418152139552	0.6881317719805533	0.9792983625886063	0.30672259340685043	0.23890626576182863	0.7398219683302231	0.27103409722693333	0.7883336629696417	0.7495585831196532	0.41885970676370127	0.25	0.7494544041235616	0.4465563360204494	0.751105020782812	1.0	0.7144402379657462	0.43477485793679094	0.7600102767492631	0.9748657495912247	0.7383970673822937	0.4211332717782931	0.9579405493633103	0.6726712909202707	1.0	0.7786259373952816	0.6253940467751081	0.4174734767014144	0.6883748952520287	0.5366835660917206	0.7661441717999187	1.0	0
0.7706181658714711	0.502685614302633	0.9467061635126076	0.33360204871670496	0.7624398951211644	0.1345438036188039	0.841680137294357	1.0	0.4600301672891257	0.6890048504390892	0.6040092514332442	0.0	1.0	0.2949293307532426	0.7756693187403686	0.3500094759511258	0.33181747628042035	0.37028600254094507	1.0	0.7809558514386858	0.7989599072365399	0.9886278675289885	0.7870901598739128	0.25	0.25169540275155816	0.9811470377432809	0.5	0.7366416444326044	0.25	0.68774869381553	0.9999999999999999	0.9946243409041766	0.7413840699286822	0.33333333333333337	0.7002426631421673	0.8346638257811236	1.0	0.9747488005523156	0.7728120513551778	1
0.792583206780145	0.696941166346961	0.6877967498958937	0.40422652104069395	0.7796663105684495	0.8330924921599333	0.5157901244064687	0.7404089500920901	0.841074366413812	0.6834744222895439	0.6506024933239539	0.06368837424089746	0.25602812231291444	0.8168462016587651	1.0	0.7388478014039034	0.83808488403986	0.7323879498734335	0.7958726925546388	0.5058296252443105	0.4408312984202303	0.8788599000590476	0.5824588026555421	0.7084128683375217	0.46018223555316473	0.7326497271750649	0.8848646271177382	1.0	0.25	0.6549322198604588	0.6246726045832948	1.0	0.5963804714226442	0.6093001755902548	0.6854843027413151	0.2758179335832536	0.6292285809457981	1.0	0.8009129810554407	1
0.7108794749404723	0.7935724049685465	0.5746445224802746	0.0	0.9484052361961347	0.7520431711524947	0.7581631733202414	0.4763029909788637	0.5915727064692827	0.4455994480607573	0.6105078271804149	0.10396880076438869	0.33233300456303133	0.7860139275952008	0.30952294334044483	0.6966169177594752	1.0	0.48826486240122485	0.7990427553370418	0.7808566582768961	0.7975793416334278	0.7248676779060814	0.6027174083478924	0.6883814088128695	0.8114378788725607	0.8095300650274776	0.7700106178188268	0.7683005804556359	0.9436159196457644	0.9802453654206349	0.6151341288307961	1.0	0.9877077621294382	0.6526854260533543	0.6853394237560575	0.6930945030403176	0.32089050133936364	0.7637296245035065	0.9900411168440308	0
0.35571358085983157	0.4960974748595377	1.0	0.5716463898556583	0.75	0.8244857892559284	0.7950422195401584	0.6698897167832735	0.8258796889245117	0.25	0.6416244015451035	0.19780103393439	0.16836821008686792	0.4773129203654095	0.239877804461339	0.6986991940018539	0.8113040142712332	0.4206211699741795	0.7707444799751695	0.5213487850017222	0.849439656596919	1.0	0.7902075388757328	0.6919593196185119	0.8914144421075718	0.8701384971824151	0.7794853600830243	0.7794226841543732	0.7902557586318206	0.9999999999999999	0.6187617643953438	1.0	0.29396495442837156	0.9999999999999999	0.25	0.7179360073401333	0.9674890661031728	0.7798987169069945	0.796121816715639	1
0.25	0.45659553107380424	0.5289633306543571	0.0	0.75	0.21494100732635182	0.48016466473110825	0.7395071644582997	0.7805239623190637	0.28906137020096534	0.8257752904891077	0.15654969993425594	0.027812970077412305	0.7714230428295736	0.7434578932268413	0.5251984814713128	0.4296560688275337	0.5522656731120569	0.7147789347511287	0.5352766552228522	0.7601894720388127	0.7782713260649273	0.8514586829223396	0.9467903697027472	0.575889385105234	0.7600111471596879	0.5905806139366159	0.7735709990065953	0.7313417839984957	0.9999999999999999	0.9999999999999999	1.0	0.1940224124013972	0.9414912366554518	0.5071823701893756	0.7024349940085568	0.3356401434247055	0.6544181397835203	1.0	1
1.0	0.5078069419592012	0.25	0.10254259849821204	1.0	0.5326936097172745	0.721091825295415	0.5703829290849819	0.8306031465985262	0.6686243281153976	0.67817108672359	0.7142857142857142	0.6956812187889008	0.7106094403259977	0.7888658134019924	0.6973682761754365	0.2094836611168054	0.44455511354780103	1.0	1.0	0.8073545239533755	0.7708937397511002	0.7490530911020616	0.39690366642331093	0.7238773453080748	1.0	0.7739753486256296	0.6313015024204658	0.4388606067137554	0.6907735703842748	0.8883659330545278	0.7710755562238504	1.0	0.654148698675923	0.6960615973348312	0.7106096705166342	0.5057594557673659	0.7926649605935498	1.0	1
0.6737321410780885	0.46597810995507205	0.7142637484181339	0.7746123434443452	1.0	0.8472535871159896	0.673707148969445	0.7829009492793352	0.7246946937006787	0.25	0.9326482178589646	0.17476661320489806	0.5989841508971139	0.7796712669708594	0.18266162232699718	0.910539005688692	0.34615175682991683	0.34467075131210073	0.5280344762213538	0.7233019675977136	0.40063086736342046	0.5	1.0	0.7341343504497895	0.8635648621733716	0.843360717842642	0.7021143143668879	0.7208273885332769	0.6811808424029292	0.9469773985835626	0.6766608347017152	1.0	0.3318578050511658	0.6488710139089764	0.7608817301283733	0.744487432380447	0.5782300038960623	1.0	0.7988734838965116	0
0.7334589693494123	0.2393068766722278	0.7263907111145006	0.27078823831611354	0.9959900672309306	0.6973494679175078	0.8500051601179174	0.7157863158178223	0.6083850390924168	0.25	0.6530949649098624	0.16810645514993058	0.18899696465324017	0.6958983583814978	0.7312148276327155	0.9407307016446562	0.7139876964049477	0.7470062720450854	0.7928068839888615	0.7591364296956336	0.0	0.8282142226441295	0.7060717443160826	0.7010430306695238	0.519054507843938	0.7665495233287897	0.7908245008865213	0.7804058671523894	0.3859854760480481	0.7255856162967775	0.6258151660017416	1.0	0.5152363945279774	0.6578838437187181	0.697188815439012	0.7281888999129605	0.31971768666250666	0.5	1.0	1
0.8120667518100035	0.41155070319203413	0.9737682619046683	0.9472031442623342	0.75	0.720637798161601	0.6960377318599413	1.0	0.8089932827569423	0.8172359771802794	0.6245946088548612	0.20178935318042537	0.4626296846533367	0.7866386531151889	0.3625595176490252	0.6013919501489106	0.49566958805655514	0.48008163936869747	0.8082654607522578	0.5402901310816933	1.0	0.9844988407292898	0.7506064054562606	0.4462630011151344	0.43632907483117817	0.7297772846088713	0.9369708437650079	0.7369020587950657	0.7073226774478593	0.33333333333333337	0.6447944151391869	0.7866294507514526	0.5659527471547088	0.6402560040990182	0.9558991148734429	0.6898883392939119	0.32064674930316417	0.973230702405592	1.0	1
0.6937255911927196	0.054106105390641104	0.25	0.0	0.7521051638501425	0.3004202108343416	0.7123971582824467	1.0	1.0	0.7063888635756406	0.6701495917802125	0.030619028719125956	0.8091273388534278	0.5633527519174646	0.36047248754278194	0.7326860780838288	1.0	0.7726548752132034	0.7949627451436502	0.538471476967403	0.5158220575028718	0.853307362364133	0.7748159411166454	0.7298191998590303	0.4542344909985233	0.8771976508324284	0.5	1.0	0.6735665927831497	0.9755359319806874	0.6319088935614448	1.0	0.747411879811157	0.6408036873968698	0.6975114934755631	0.7303534460404029	0.46436551215859934	0.7806838727425897	0.8944556373781973	1
0.6794021262521481	0.541593834961575	1.0	0.0	0.75	0.34475076374170593	0.7116066354535248	0.35482519533265616	1.0	0.6621372601336798	0.6351273011953602	0.2913668992813476	0.25722517743173007	0.7639383212366454	0.7534568246467783	0.25	0.73638924927552	0.7081325401082091	0.4657969381130918	0.447711032215611	1.0	1.0	0.5	0.25	0.8911384809508973	0.7615295431389868	1.0	0.7800948256280666	0.761488582718555	0.7171016314179757	0.7080833510934009	0.8032604471921152	0.477384903545207	0.6766729631055635	0.8401698574711364	0.7322914348712981	0.25	1.0	1.0	1
0.7068661941254132	0.428375405272243	0.25487901017490683	0.0	0.75	0.2473611229605621	0.9279435783174688	0.7078501720104806	1.0	0.6739495196744956	0.6045122859506914	0.18416464570595809	0.33809770081228807	0.5389242615769183	0.4399590432396609	0.44468128548506314	0.7256437215805976	0.439565782659635	0.7957494931883082	0.7767252262021451	0.6893535044236869	0.7602811452290749	0.7552054057819231	0.7507414279184164	0.4730132018710642	0.7945290868422872	0.7777949442493923	0.7386076997002373	0.25	0.9999999999999999	0.635501111558608	0.9819277260067488	0.4560608684087905	0.6137575145582325	0.4274196249066037	0.6764394150577133	0.7801024324164172	0.7226214053340685	0.7806560589772714	0
0.6803656361085506	0.14838393423139645	0.4510781001746228	0.15555373459829122	0.75	0.18556381147919768	0.8696248461374281	0.4062060450606457	0.8158003207393694	0.7267969636001363	0.6674824269390083	0.17270763758746663	0.8306298177144502	0.802759420037664	0.34297437367912503	0.25	0.7162428539441392	0.5703367948857937	0.43498407704464465	0.46410642208697406	0.7733862376548579	0.7490481285312909	0.7610588022430361	0.25	1.0	0.5368122777264089	0.7781329223256428	0.7538224978119819	0.9167489426543721	0.9999999999999999	0.9999999999999999	0.8078925690009917	0.7576834026268371	0.632386882696791	0.773583109171104	0.4785609141760503	0.4809273728701891	0.7212301578003231	0.7634968962773364	0
0.7498857369111853	0.4580295808171896	0.7459411276289349	0.642076185275086	1.0	0.4319587098012218	0.7015951574006294	0.5947924640155016	0.7975353519324014	0.705534269743013	0.6399105933060517	0.018452503433714337	0.3467589140741825	0.6360191778502944	0.39764572221814043	1.0	0.7098001007795153	0.38628633015144415	0.47435350963327316	0.5968757818045495	0.3889555134647351	0.7140069724150874	0.5069914345995884	0.5543395560234678	0.3801578380609721	1.0	0.7912618418207399	0.5	0.25	0.9999999999999999	0.8907878880436353	0.7886112663974646	1.0	0.6205344419112018	1.0	0.690764169390491	0.3257029389398519	0.9593193784937257	0.8181320820169797	0
0.8234321042732817	0.25200332820432486	0.7899127026510899	0.6924112926161788	0.7718794833467104	0.7570616075822338	0.5339205486064222	0.347467024223137	0.8847063128913025	0.7086290939782391	0.665611847576437	0.03430038515025224	0.1777411408842632	0.25	0.7598862069555293	0.7297326607135284	0.7299962629350758	0.6005612471478732	0.6337370064325023	0.7457912944343266	0.7436667738111455	0.8538842593764222	0.7350628990908894	0.9102159340033119	1.0	1.0	0.7681388105879702	0.7451112331212181	0.3801578370952254	0.9999999999999999	0.33333333333333337	1.0	0.9820963616245751	0.64558923441549	0.25	0.5416450207464841	0.7062857535866822	1.0	0.7978221340114315	1
1.0	0.6867043933712746	0.7235242486478635	0.4800897767541754	0.7768324626938311	0.22639489091807982	0.9162899695776935	1.0	0.48518633762688407	0.25	0.6771923371310611	0.003974420291594581	0.8499144733890163	0.7957748491231575	0.6855530667512328	0.4916523933137892	0.7572985566974385	0.6899111496474584	0.4709216094802625	0.4979539843800318	0.5437948723953495	0.7353141048367238	0.7327622748083015	0.7229252594794502	0.3792634126996618	0.7617873229222805	0.7727344339284362	0.7380088046585604	0.25	0.6780814473464585	0.6859847725598681	0.7817873680047916	0.7366898583599766	0.6804113445788452	0.7070364938098299	0.25	0.25	1.0	1.0	0
0.6843224025054402	0.189345933577542	0.7611149222085233	0.0	0.8104114770448653	0.4304109561335502	0.8827402573510998	0.6306842941179747	0.81187603354609	0.9747417343671045	0.9141621890747451	0.1214676226426886	0.6823397048812961	1.0	0.17599923865493655	0.9110314746091949	0.712000424166414	0.7342561986351356	0.7878667964701823	0.961685251378163	0.6322618540922144	0.8200256384708913	0.5210219750135825	0.4817786097505991	0.456252759875847	0.9829002683652096	0.9658388652867962	0.5922225342245483	0.25	0.956598253818084	0.9999999999999999	0.770004826620077	0.3730356986703011	0.941959822691919	0.6664416943797624	0.25	0.35734203870650655	0.742155770600316	0.6947785312214392	0
0.9013035008083655	0.39132596836375855	0.7349672421756027	0.9829516828408469	1.0	0.0	0.6856491799868241	0.4559871813126413	1.0	0.3651460508061551	0.9970922474772916	0.16264266458762425	0.5189621369596942	0.9609814252611805	0.6577548383037526	0.48197751007113576	0.6761282223303725	0.41338436841282133	0.6032556539095844	0.7989003437009592	0.4972649491466972	1.0	0.7484808285029029	0.6812570722102397	0.6299824715398844	0.7459721932644634	0.7640084912240106	0.798799039364466	0.4211246888589987	0.9999999999999999	0.6228825726483033	1.0	0.9755598883212352	0.6556900246032944	0.7309273556573855	0.3270993864604254	1.0	0.6470588602523768	1.0	1
0.7594785877438099	0.4359175631480976	0.4711871355598158	0.0	0.8451111523686746	0.6984819972038316	0.886467476273161	1.0	0.8186654512771341	0.2594944629793136	0.6321683871836566	0.02688058735416001	0.8293826341510827	0.8310481525866624	0.4145166647749789	0.5617360515795509	0.25858136829123524	0.3873625612337281	0.7804702805213736	0.7561015304566288	0.3312399240022224	0.7732411425379477	0.7343202295367536	0.394246448475165	0.8046371854833299	0.8961303939870356	0.7664384522977483	0.7636703934089467	0.4339336066330788	0.7066447893414489	0.9999999999999999	0.745037724920449	0.5866376501240713	0.6117937148051328	0.6922128144473378	0.6623169805157674	0.7524761264505212	0.5	0.7758144531772271	0
0.9620241433677044	0.5873949724205257	0.7837524589654763	0.12962875167553384	0.9965910878682984	0.2560332823573711	0.8574543418490271	1.0	0.7165720538549053	0.25	0.6595610321748517	0.663893116947624	0.20384899899729853	0.7576156378688396	0.22356169506911222	0.36965056220625	0.8275619629521072	0.5310931914003751	0.7336027561827543	0.7711455237590359	0.7429520775757024	0.991304665017545	0.7780272773169006	0.3909574894316775	0.5418155823204187	0.7524980113645902	0.7682612166832068	0.755108623026847	0.7022599542570704	0.41228566572457154	0.6426774359586528	0.7204331469982349	0.44602724077523687	0.6393574977999911	0.6952738722076911	0.38929225072793394	0.7864710608012124	0.5	0.9862486956089306	1
0.753674537914525	0.20435525443668834	0.31857528581822536	1.0	0.7694312256286986	0.7277826671009267	0.8003069484193213	0.4947154637142761	0.5638234672032837	0.25	0.9999999999999999	0.05226152866161657	0.7219248601039205	0.4607313116976	0.7528885541210238	1.0	0.45374295967596856	0.40128179020688004	0.7655958866848223	0.7337575272758539	0.7288118768073429	0.9217553667446625	0.5	0.6831125184781744	0.4543774869612459	0.8432344165034465	0.7428825277766129	0.7698715753165528	0.25	0.9406385321003026	0.7197967013827522	1.0	1.0	0.6170853706870236	0.6835280591513128	0.40335546323699867	0.7854976684264023	0.9504087559956804	1.0	1
0.7325366747106752	0.4715261293708226	0.790855025629028	0.2687866790312407	0.75	0.8484442067706337	0.25	0.3767985255269656	0.7730491079664182	0.25	0.6520662886441412	0.6794703844420908	0.28767263584041763	1.0	0.28196089823753284	1.0	0.3002504462909934	0.38439479645323615	0.7778276903111144	0.7904846246412341	1.0	0.7393718936843042	0.7747396828595655	0.7123967660294516	0.9907669259991012	0.7554311036883529	0.7475139746745225	0.7306780443409993	0.5078157944971697	0.9999999999999999	0.7004394539924321	1.0	0.40931980349210045	0.6413280411091531	0.7793879565961814	0.7624923225293745	0.2888961224799071	0.7211734715657535	0.6059147753110835	1
1.0	0.4490352421306806	0.7854533578307654	0.017586760794903844	1.0	0.6852567057787605	0.7220855704307687	0.25	1.0	0.8631446068055492	0.6806880633194985	0.1550648152597739	1.0	0.4275141376221743	0.2900818783840662	0.7121436253875261	0.7804290446737889	0.4668214884278115	0.25	0.49413050626148475	0.7593558440511714	0.8539914518900314	1.0	0.7041106736085161	0.8195441143976708	0.7834098158073436	0.9537510242577251	0.6472200003442289	0.38557707977352235	0.9743209941108579	0.6861965290446526	1.0	0.5846839604914814	0.9456761170952109	0.6710141367996835	0.7278470734839275	0.7733605504051695	1.0	1.0	1
0.7331921494928939	0.028636244570385938	0.25	0.23124821356723763	0.7579863521019023	0.7151956353932599	0.7568057108992078	0.8241557862015713	0.3864398188487105	0.25	0.6493458850399944	0.03527533442177393	0.4953134781224129	0.5899227749021364	0.28213300019486687	0.3966734039333397	0.2464874233924175	0.5405566516565175	0.5505535527692594	1.0	0.8247887645733721	0.7689844519316709	0.7817750013145618	0.4057920549192142	0.3489594074307608	1.0	0.7474946311081893	0.7236640890289384	0.7107558638716517	0.6547344789145475	0.6282448241844931	0.8058180137606229	0.7697463312787491	0.9050278438683461	0.758549408516109	0.726279167010292	0.778730691573772	0.9654366632892439	0.7784988099005913	1
0.7271036541537765	0.7887032193116678	0.7476361478503141	0.6105969451648982	0.7537262433001294	0.8016834944866186	0.25	0.7647819439389546	0.5402500591917678	0.5794783855431698	0.6739469216168602	0.006782167480590231	0.3319186287805878	0.6801087389077464	0.7498223807980234	0.25	0.7442496396421766	0.5553709651640016	0.609687894650763	0.7819449499908633	0.6750243450472988	0.854674059829702	0.7299324738418049	0.726516011725252	1.0	0.8618588862992204	1.0	0.7633874532344864	0.48749082936674903	0.6480093005622748	0.33333333333333337	1.0	0.7324212985800261	0.6685374037004479	0.9538900125337206	0.8911081076712053	0.5439648230522924	1.0	0.6563462781009655	1
1.0	0.9738598018131501	0.7891808719298622	0.6196321199098721	0.7681887152325694	0.7634614266290453	0.25	0.5709818992696865	0.28922157054556324	0.5074233188639709	0.6187255538936853	0.046741404426111924	0.5954312424325775	0.45607403093614574	0.7538664228440567	0.5899234274566236	0.7409366347204066	0.4762063415565554	0.7400251206781809	0.7198539652393697	0.8143977158918324	1.0	0.5086198615819113	0.5092213058954146	0.8759983443271158	0.7484338204778505	0.7859098419345885	0.9795052478988931	0.7506254899221918	0.9134752094442757	0.722863875778424	0.8099560059662241	0.29469903378303564	0.6277407219935063	0.39254456970698953	0.7075903552204678	0.25	0.6223957294788256	0.7602885437454174	0
0.38029269995833515	0.23636213508589562	0.7051542110565238	0.10136722477062299	0.7883175316568627	0.5687171784966782	0.7186398715633439	0.42591134762856114	0.679895148811477	0.7249311028364545	0.9999999999999999	0.01895341016696213	0.52156957915835	0.9404780209720213	0.3302055071722386	0.691463619986944	0.7104726243074374	0.5575228699046826	0.41912533160225124	0.46947190174871645	0.7044580320243181	0.7298569985894638	0.7278749938646059	0.7142123387556105	0.5513798449389768	0.923208197646299	0.9683561343445968	0.5	0.25	0.7568865144271634	0.6263284717691932	1.0	0.06786777801292532	0.6445997918909745	0.39696358532070386	0.734770417853717	0.4978329529169626	0.7578329818890912	0.8952085561852505	1
0.7100501251556658	0.48889470310543476	0.8024216139964498	0.0	0.76080875435667	0.28371102483004673	0.4201981740329665	0.4490992398228142	0.7610465891127456	0.7231970804659077	0.6593130030098667	0.020791308633578802	0.481060077501333	0.8121766430584545	0.7163037108827239	0.8979386662886261	0.37628412427802854	0.4464744071104191	0.7975843301387545	0.393016538074646	1.0	0.7526579663593161	0.725012876571072	0.7385065038525352	0.7770836231405946	0.7494770989939936	0.6001249283913042	1.0	0.4046007664845607	0.6286351507196202	0.6841374115496683	0.7954021288970123	0.3151994697675184	0.6529967557237946	0.7198697769322263	0.25	0.9557246494866609	0.5	0.7761513802890934	0
1.0	0.7892771871290845	0.8191174491428774	0.0	0.7548095610629153	0.7944929256876649	0.9329118556628301	0.7511482171713759	1.0	0.3696043428030911	0.6799150174403769	0.1531840010216946	0.3761762851821122	0.7746043233626559	0.7364626196741575	0.3357282034699453	0.43381978009501126	0.6102105109053109	0.7967372919098993	0.7693797374220369	0.845002615854149	1.0	0.5	0.740610565002658	0.8642385421460528	1.0	0.7477755188301565	0.7295618919540257	0.49746079974093826	0.9999999999999999	0.33333333333333337	1.0	0.44249885354633733	0.6321771048304577	0.7336088966298376	0.8064810792682122	0.7279664868715165	0.946949064629478	0.7850028491023883	0
0.38419121593912275	0.6666010927195782	0.5903610506589347	0.08609724358676774	1.0	1.0	0.6693641877642039	0.3631668737279845	0.553985199015839	0.25	0.6943815666323979	0.06931557151592328	0.46043233424401026	0.7197707570725997	0.5162306784064076	0.7645373746016826	0.730074993959157	0.45218577884496003	0.7661038125894427	0.8782873729323725	1.0	0.986765275071553	0.7589756637774184	0.7135602191014039	0.8041252252979242	1.0	0.7897906574354052	0.7619177742039422	0.7530033578504013	0.6804662628532411	0.6561312558317712	1.0	0.05714608314253644	0.6117769317096018	0.720209353040747	0.6857187840291109	0.7950288322994424	0.7162520855496574	0.8029341365570677	1
0.7448605490008098	0.4868471252852675	1.0	0.9130638051398541	0.8550379072632626	1.0	0.37264019508827656	0.7761113701257879	0.8154374504434884	1.0	0.911096599346002	0.0616688765640279	0.23007014872600265	0.25	0.28626509346260703	0.25	0.4945239054570783	0.4218785531298531	0.5579754928150291	0.4446901404796779	0.792499470892387	0.8374065685708709	0.8026157789583603	0.3929947146032168	0.7988902281212427	0.9546275979334399	0.7915858346359718	0.760260306584942	0.7153068314302982	0.6448816138157146	0.6411834333409117	1.0	0.9287816246943947	0.6287486562409559	0.25	0.7436895599566684	0.7393265267577441	1.0	1.0	1
0.31848240428209157	0.7825128312360855	0.8881839366483857	0.0	0.75	0.7378182419482183	0.48985072201275126	0.2664465627624801	0.6123537760563306	0.2566942243556134	0.6822126853702363	0.17620362447200605	0.707449765157594	0.8001473970432432	0.8200660280357048	0.7315689959051069	0.7430014739607	0.7844118721202039	0.7570085883626405	0.3336065169856495	0.7958103344699023	0.7906382317462933	0.8821354130460838	0.41058628343841047	0.5725600519396019	0.6713711370339415	0.5	0.7648802371980827	0.7538480026420936	0.9980469731521606	0.6874492204052869	1.0	0.7021645696865964	0.6165632366744718	0.9303029400359265	0.8022141676223896	0.7761605411753265	0.5210119205361589	0.7097215677745875	1
0.25	0.25408990547407906	0.4394070519035653	0.3881388998528355	0.8151417790477427	0.76531529205369	0.5463161523127439	0.25802152308273424	0.7433700402961624	0.9054973947987967	0.7106094613362295	0.0	0.24427854257870799	0.3265177664862124	0.23646018230984206	0.347171196624119	0.7489829172116454	0.7799208112858693	0.7927571869060727	0.4769542397999834	0.6892106359732728	0.5	0.726576083995594	0.716156082737476	0.499394351825921	0.7658806366873113	0.7390651040850166	0.7364948847734928	0.25	0.6437631950623389	0.6899732444885085	1.0	0.6864884136792693	0.9398905203896305	0.34813574327385044	0.6871306459141462	0.25	0.976194657711723	0.7836840344731587	0
0.25	0.4853314672158453	1.0	0.0	0.75	0.6361204449329688	0.9476320191196335	0.964375456801159	0.3024837567807799	0.25	0.6645757020899503	0.036817482760600304	0.7227606382792886	0.7116000552700322	0.2804280926897025	0.7242161915806448	0.29538075923778545	0.9999999999999999	0.4813592051775876	0.756006799501425	0.7924011434465486	1.0	0.7643557057697575	0.7478228216758125	0.8108078048170643	0.7710476557336937	0.776672202109403	0.7320538841936639	0.8829464447284061	0.9999999999999999	0.33333333333333337	0.9803114771702107	0.45852694522870024	0.6229668213604042	0.9571853486612262	0.3774319487941723	0.7816876854109333	1.0	1.0	0
0.7666665985031679	0.4681920353046583	0.5140291807135761	0.0411121678442693	1.0	0.7390245713285362	0.8675316054781956	0.5775598212744902	0.6428779190711854	0.25	0.6921494691606792	0.1428120503808682	0.6818676836357908	0.4309290196762485	0.7899197420974173	0.6700577586779182	0.8112715030282293	0.6073026910320486	0.7902471515273328	0.44308473987149716	0.6190409177689009	1.0	0.5065362583431263	0.42646763811131994	0.80839203492583	0.7876027773040633	1.0	1.0	0.25	0.9999999999999999	0.670287215305914	0.7898757885506922	0.33537550966639873	0.6503620836688656	0.6793043916578985	0.7387866923417464	1.0	0.7383339641132044	0.7862829674010979	1
1.0	0.2763521088671074	0.25	0.5310342930170675	0.8707166889891393	0.7563650146874351	0.7202772394322775	0.9601645091183924	0.8483103804312164	0.5156280072376764	0.9072241504649698	0.044683338472850075	1.0	0.7868947952648573	0.8253907719537563	0.48988898977201883	0.7760118409919385	0.7235871780018542	0.7758552255514392	0.6989391649468871	0.37739138577656084	0.7555665248315896	1.0	0.7623150482093234	0.7903726082709734	0.5	1.0	0.7861994932179215	0.44892680854592637	0.9715903614302623	0.6409321596175699	0.8116566542896344	1.0	0.6208660282365577	0.5003842354197182	0.677229030132072	0.710080988232836	0.7826418324962274	0.7574077795516613	1
0.25	0.776162048517757	0.7921949676593384	0.5278920231688686	0.7791248366139741	0.8262388229821619	0.39485294312216085	0.7279000345616462	0.7523369008726337	0.6931339272511183	0.633819920238565	0.1800809902420355	0.2010754501922944	1.0	0.7617822473239991	0.7264439561050746	0.3846906931493253	0.9999999999999999	0.5202717376596624	0.4945942560376399	0.847222555965297	0.9160041834118636	0.752656387547231	0.7264012659365916	0.5498630973415712	0.7366485292349647	0.8184651282381712	0.7820094685255687	0.25167435613959127	0.9999999999999999	0.6260197863242108	1.0	0.7650096874016459	0.9999999999999999	0.7427017923211034	0.7288652924390289	0.7232076425328249	0.8122118941382963	1.0	1
0.7141288228138507	0.5717709436106275	1.0	0.4584078230505019	0.8203374774457928	0.7133783455125656	0.925291025023682	0.3006091147529255	0.7411875666632742	0.6897876756894519	0.7967096250062637	0.15586539410373684	0.1585717740020331	0.6862000990370114	0.767262928658766	0.7119621143429313	0.40303117463279503	0.8259998654260863	1.0	0.7994668891266572	0.806279221430674	0.7660593387127254	0.936668117138116	0.7408586584322684	0.6487345768672135	0.7814551972640902	0.9646687241949108	0.7233666258678261	0.7466191262599665	0.6848660217933337	0.9445370887861524	1.0	0.5043414241863631	0.9999999999999999	0.7669107032205944	0.7202872897178485	0.9729736732421294	1.0	0.770942851917912	1
0.25	0.4717341877261651	0.5114282135134037	0.08942316042976611	0.7736479722110494	0.7790474017124782	0.8204744128253869	0.9943057857110246	1.0	0.7523647415312712	0.6399841958922221	0.14435967073282804	0.19379390743682695	0.8007644597137519	0.8255159815507955	0.25	0.7426129688490555	0.7283524309989436	0.9415271788704169	0.4854012412958551	0.8840516749221333	0.5385860251884884	0.7788496545579151	0.25	0.4779898046126062	0.9870360353391588	1.0	0.7709614427968016	0.3269134060158985	0.9999999999999999	0.5800225979222781	1.0	0.9545677247869871	0.6464996426361995	0.9207262010106174	0.6824442322728548	0.7426002802380036	0.7604287143785284	1.0	1
0.6901199694517207	0.7325145011244278	0.7731704696784988	0.0	0.7674700978318615	0.6643154764876678	0.9061422054761629	0.9477642140080371	0.2034895800155608	1.0	0.9999999999999999	0.18431410296333703	0.25212023875302964	0.8018604116814111	0.7872243509649817	0.4135826523969506	0.6782563858567605	0.5592179723521533	0.7526715294438368	0.7053470626662254	1.0	0.8862081644384819	0.5720681191288407	0.40880492847243166	0.396448413116437	1.0	1.0	0.7687092785640631	0.25	0.6466695011387584	0.6994152504276554	0.7774142065381243	0.7240717959081133	0.5690211953147872	0.709418719089603	0.36964498797770784	1.0	0.786540216886815	1.0	0
0.6602442442770159	0.16320633153115333	0.7395240791655033	0.1908752098879119	1.0	0.7505562153605183	0.5315418973311427	0.9376331793340609	0.18030638290286968	0.7535505535644311	0.6235972401938876	0.19839151109348463	0.3510750535520424	0.5235856927815272	0.7136696987790294	0.4544287349065878	0.28138619506934726	0.6846775754428184	0.5760839591631974	0.4986008698422104	0.8235154749635056	0.9085918258455268	0.7071855695891905	0.782682668842437	1.0	0.756216002987608	0.7661553578160326	0.7492150493543545	0.3860927523390729	0.7017570288956669	0.6052600759127001	1.0	0.5462645629973324	0.6854787003442568	0.7585254043012912	0.92277917416097	0.6839728183321926	0.8017491659728733	1.0	1
0.7376416755060667	1.0	0.32664194158581245	0.052505532913793035	1.0	0.0	0.41730249994572977	0.7272292308272447	0.2880859249705907	0.9362129972219729	0.6348666230598824	0.03964528689826826	0.14239949911674044	0.7903830801498226	0.31905499640729995	1.0	0.5960640768071716	0.43426722629375386	0.6150010285710733	0.7369626211449053	0.8375313133799167	0.8493247419229408	1.0	0.7073222255399761	1.0	0.7784309558113182	0.7525727008415585	0.7943499997856315	0.25	0.656467163714496	0.6438813414363959	0.7323555758875363	0.7421711300911012	0.6400549491112395	0.7239970342905225	0.25	0.7750485308567816	0.7710649678850422	0.7855856038913045	1
0.7411474959899478	0.11691330485718843	0.7984465717058612	0.17107762437022994	0.8548055889785617	0.6704921794369494	0.6863151639914159	0.4247171519645525	0.6682577088259158	0.3043470605943418	0.9929349014354723	0.18922554599456914	0.18334848804002632	0.8022734420616107	0.8849262876543696	0.49916216225753096	0.660000256286366	0.38979792383298406	0.7358028728133394	0.5334980307816128	0.6899680880713377	0.8330383458096929	0.780597930965646	0.6896863537211132	0.8489518638585121	1.0	0.6045887758583628	0.7895163886808385	0.25	0.9720587041651266	0.6365448992668619	0.790848134937167	0.3892213273822216	0.6738311773653692	0.736894140807262	0.6733773331110939	0.37142854005861037	0.9597061124844181	0.7807221859792982	1
0.33823177591466996	0.9386659870222724	0.7779724185603293	0.0	0.9217729971808379	1.0	0.565700831331616	0.5305146118698099	0.23462373495170108	0.7730548981282098	0.6386575788420823	0.3872692740120875	0.5181459331284483	0.3403751904010863	0.765270415507618	0.33712403066565044	0.5649557106265303	0.7417250678439667	0.7909784162071765	0.2719177903027155	0.7461511502067277	0.7361022005696795	1.0	0.5066277493847563	1.0	0.7598802865274569	0.6526952591857336	0.7406777283647863	0.25	0.6426418335745889	0.6273405171254842	0.7546421708075018	0.7341605259707147	0.7649232027504863	0.6731893934708162	0.8817801649106601	0.5505232052752879	0.7425046597949729	0.8100934029260632	0
0.25	0.5473002963697374	0.4202327756265	0.023188572734482604	0.75	0.5838306373681125	0.7031706877054398	1.0	0.7771110334292554	0.25	0.6635063941122522	0.2364610150076214	0.19649076215765005	0.7352130320560234	0.30015371722127027	0.3656670643944586	0.5441594589784102	0.7798973036335521	0.7709242619402044	0.5461851515990604	0.37535275966239917	0.7546143140864207	1.0	0.4593665884704616	0.8800816961839975	0.7591246570476766	0.7661705856503828	0.7657209676000476	0.25	0.9999999999999999	0.33333333333333337	1.0	0.9025675502214308	0.7162370145570084	0.723284850099684	0.6937751449625786	0.25	0.9673072740225194	1.0	0
0.40617398785079145	0.7208122807157933	0.4619813889602445	0.0	0.8098053564734665	0.0	0.7760308283883283	0.5185423123046681	0.12230116682228678	0.954909252340191	0.6491634197340527	0.027354724643143636	0.4211004869828924	0.7973927221449667	0.7308568802224236	0.98518445429989	0.6951544333991477	0.9999999999999999	0.7815452088328411	0.5285969145630713	0.8182988562587503	0.7738242261088085	0.9713647156651637	0.7111777827275915	0.8520098922609582	0.7787831064090784	0.7452030965837085	0.7247626015598123	0.3792604986941354	0.6743561976629876	0.6687083285526976	1.0	0.7442143424960281	0.9208370179741233	0.7127112116926008	0.25	0.8063899153516786	1.0	0.7752201054715119	0
0.6911799196593398	0.5795729161937044	0.5002368341665777	0.7054235178344644	0.7541060990682021	0.8262482677047747	0.8907141616686908	1.0	0.8222932699553823	0.7063874487988473	0.6728087776867991	0.17484207070375488	0.5710848446725896	1.0	0.2649362364326851	0.7638549135685336	0.7843040122141995	0.3990812295240337	0.7471108403049268	1.0	0.6139580281260326	0.9711299532350793	1.0	0.7276583993049659	0.41979846965634204	0.7592846172204814	0.7816076715934759	0.7887986268463335	0.25	0.9775634039462398	0.6512862321974253	0.7740395312324551	0.782510940704251	0.6088967013114479	0.25	0.7003883189166171	0.581692381106148	0.7893747781201473	0.7824709964099105	1
0.7200177319293322	0.7621129255987803	0.49892899485110875	0.0	1.0	0.30302996677763755	0.7644451053231626	0.7536349103783957	0.7151892120665237	0.7450717328163314	0.6751206891295803	0.019329322948328724	0.211812326442483	0.7735874827895811	0.16066181520697292	1.0	1.0	0.4988380652240894	1.0	0.25	0.1598502358993577	0.7646790597846931	0.7620594715818415	0.722812547057869	0.2635238757184784	0.7685618914860396	0.7795000540502771	1.0	0.7080095789122797	0.6871503572731911	0.9837293254929629	0.7850380061095362	0.1670358422827365	0.8983247766830276	0.7548014617156967	0.4172580016299018	0.7618127042388776	1.0	0.797637416017912	0
0.6905575504790236	0.1834285678839721	0.5039419789001974	0.7102310706191639	0.8162392207364115	0.7762648021967476	0.25	0.6171498153639992	1.0	0.7077747090788933	0.7023449796433843	0.18910992289035783	0.1869247226357102	0.25	0.4081187848864443	0.25	1.0	0.4866263757789675	0.7469934874389432	0.7877056945550295	0.8246439054422715	0.9423998881272909	0.5249717404270957	0.7336314961489265	0.6108381707643575	0.7343350803206024	0.7532291484057599	0.7775033603611862	0.5125721589321525	0.9999999999999999	0.9488185993173779	0.7815226436479836	0.684538538068567	0.648530529294648	0.6759030863424562	0.7087771098870019	0.7577576662715895	0.784675975808802	0.6823089933102829	1
0.45506911546735895	0.3539139499165272	0.25	0.11457863466039503	0.8372883328170262	0.30465050618185757	0.25	0.25	0.7876681995481719	0.25	0.6492916943631184	0.11757798269904127	0.8897861057299512	0.8009263820236089	0.45688374438958035	0.7627178088821958	0.7761435326507939	0.47106965507946913	0.8013809189762207	0.7872305771383906	0.4469850114907703	1.0	0.7772185924093902	0.7052238288547094	1.0	0.8196252772941254	0.7225935052532563	0.7732447901021932	0.319075727491807	0.9999999999999999	0.6712882000697632	0.9842257523834201	1.0	0.6534097054135042	0.7009113919505765	0.3072963086082814	0.2809721093528425	0.9277365825560722	0.9010636942897307	0
0.3390451131572652	0.0	0.4802817691340807	0.33649325191261853	0.75	0.7245793550743282	0.7039579172124992	0.9806902746898322	0.6950147576715427	0.25	0.33333333333333337	0.05790988377012328	0.4743944958157571	0.8098905813558194	0.5295731128453209	0.7337790644004064	0.7499124301051759	0.3613106090326009	0.3144947043596435	0.7500872193862375	0.5508568825296627	0.7297885378056868	0.5123166786504273	0.7099161487765142	0.7179642732602761	0.7442848836402802	0.7305396560572067	0.7493400704067055	0.25	0.944118489674883	0.6745998663347779	0.8063248372912482	0.9144040124068427	0.6919525618064692	0.6861446224807972	0.25	0.370581207235258	0.5	0.7427789921626847	0
0.6950660965597741	0.0	0.5999553359931472	0.0	0.75	0.7840997330088262	0.6907034320790579	0.270614352814066	0.7608421742042736	0.7795897073647968	0.6177339482244816	0.03576054569995629	0.48666706904831614	0.8083614316544098	0.2615613159098548	0.89786641832259	0.8797479739764854	0.4630576870124739	0.759072302177696	0.7992518795121196	0.5233002446711953	0.5	0.72282270610514	0.763244844042793	0.5374146990845883	0.7758098345312053	0.786655314875915	0.7673008513700399	0.25	0.7956298407282446	0.6765055624619422	0.7714614516152912	1.0	0.6616996456116842	0.801440720673479	0.2751138456034437	1.0	0.7452458966972195	0.801667576624534	0
0.27267982475707414	0.774886151823231	0.9667181212597532	0.9883267974473329	0.8591426638155556	0.10605443680833299	0.38045820561655275	0.6026111603190404	1.0	0.9992692698878888	0.9118196237276328	0.04095605400395388	0.6785447375016622	0.7760341260361862	0.3794423262327586	0.7327359386866148	1.0	0.584480184273288	0.7143416871902024	0.7368262113358776	0.8096756424087065	0.834693799603236	0.7940505569088374	0.4830644253123022	0.5595298044929915	0.7579354110490566	1.0	1.0	0.25	0.3779232095280379	0.9407032656468811	0.7619455429673201	0.7371896265410676	0.9263465833821262	0.7405267450773527	0.6887181703388546	0.25	0.7622196258736986	1.0	1
0.7086234068311401	0.7587928207225246	0.79488666443914	0.2814831003987417	0.75	0.8287813766696409	0.25	0.5086919114066724	0.5637421169002517	0.2873462290964656	0.6445587881923006	0.7142857142857142	0.5885290644649761	0.2794831195493804	0.24255003654871532	0.25	0.5388701530036728	0.4798318200332269	0.78354925593958	0.25	0.49353972948511654	0.8027641714683231	0.6443130371295824	0.4329486487065325	0.5665494303205333	0.722466606321775	0.7525864468674744	0.7394322937926918	0.6870963956620113	0.4602728429500431	0.6311645042879654	0.7652880166729265	0.5755568575583742	0.6395883768899183	0.7343093696734468	0.41073347838147545	0.5014017151307133	0.9841175476897798	0.7990312221493107	0
0.8120461356679995	0.362991200891874	0.25	0.3965348267610511	0.8507077463964429	0.9159220592140422	0.8440150068010588	0.25	0.7712562771846162	0.6746967769538593	0.9216709061848335	0.15378283103290688	0.22798217889662045	0.8047750877458315	0.21163123185967334	0.5605711987612871	0.48096678252936653	0.3800114762707333	0.7571904629975201	0.2863711589953442	0.7462306670522747	1.0	0.8490602996587205	0.8542883292234934	0.5012753235171116	0.9961131059857123	1.0	0.7807330441874348	0.43460174308530986	0.4609882879721005	0.6642575185798016	1.0	0.9338232923690895	0.33333333333333337	0.8669843534025666	0.25	0.71165912260675	1.0	0.759165153386226	1
0.27237918762583435	1.0	0.30884375629264077	0.3066602331129135	0.8249183526013103	0.8572564775085166	0.25	1.0	0.8181671784036393	0.25	0.667592792901395	0.014849644412441002	0.48291308608323497	0.7297346432439554	0.2819472001308089	0.5941928909684148	0.7515935638238176	0.5131339222525771	0.7972034948352033	0.9662799968012338	0.8527046957067427	0.5	0.789734837212768	0.692160162889199	0.4666221119518989	0.7711127161037697	0.7637038644143594	1.0	0.40398706417410074	0.9928494043899415	0.6510300731516407	0.7678277758368603	0.2516945635182234	0.6476089554428989	0.25	0.4761986319941206	0.7736104486830597	0.7407393791090046	1.0	1
0.36150063019784223	1.0	1.0	0.21977862922671942	0.75	0.6571417326938005	0.3875462188014209	1.0	0.8118776906109701	0.33781137837138253	0.6730027186786408	0.322711002069302	0.5491873125851097	0.759496405751842	1.0	0.6874837065172773	0.9786586510537912	0.6034179320337781	0.7797145958150418	0.47781388909738304	0.7762597909351844	0.5874752146592611	1.0	0.7562699837583211	0.3015106919023367	0.7221593937954941	0.7186777237949872	0.7546433863284838	0.4253919882998611	0.7025497282594408	0.7189027322700656	0.8039271592918582	0.8951474614912555	0.9999999999999999	0.7286979260376472	0.7204424835750585	0.799032226192158	0.7430798509510667	0.7821921442364088	0
0.37784279668927684	0.36654307365121125	0.7347797606192317	0.13525414400496572	0.8089130881827418	0.17025739975547355	0.384683106197639	0.45776840021168985	0.5180069171057634	0.7600069169349271	0.9501323036084411	0.17711870638968988	0.0	0.744866106843307	0.8065347554502142	0.3888503621961217	0.7380229885851299	0.7028551366399559	0.7340970161880828	0.25	0.40290623008550663	0.7745084994899378	0.7510577704389965	0.7627163116291776	1.0	0.7802330822513491	0.7617037467612616	0.7461312342394316	0.7213131409704457	0.9999999999999999	0.6640681434631136	0.7956427812588106	0.7052255470435075	0.6443372717934597	0.6747812078371759	0.7330688116278116	0.7287255167631436	1.0	0.7504875997298586	0
0.3547523475370177	0.4232623091910395	0.7488946830879811	0.4603675546703146	0.7623679277841846	0.0	0.7555094453181995	0.483577106159932	0.5037194998152067	0.7005753994788945	0.6214019024726195	0.44271748743409434	0.1146856032831545	0.8097050404617023	0.23085728032164995	0.25	0.42071469659114485	0.44147612215905374	0.45408676878354765	0.7541230035537102	0.7587173275115774	0.7647109132506716	1.0	0.7040205809058272	0.9385090827741123	1.0	0.7947876460946798	0.7188166291142779	0.5142660003864135	0.9999999999999999	0.6935182621898892	1.0	0.7412161437447816	0.9048756890508782	0.29149986040629944	0.35446509266896303	0.3765387126410686	0.9637144385295497	0.7541692783610462	0
0.7557878321036453	0.9077499809020959	0.6972611427499071	0.9362878622707671	0.750337396994744	0.16090740435236944	0.45313770164329387	1.0	0.36188081859396076	0.25	0.6364922941862478	0.1375371328561107	0.7495105426084652	0.8091853695354878	0.33221376716739937	0.9071782393240317	0.697597458686712	0.6117434197074143	1.0	0.5427729117549935	0.575742759808702	0.780545149649914	0.655302482617678	0.4520916949194188	1.0	0.7462866979630858	1.0	0.7832054197997301	0.733964628369026	0.9999999999999999	0.6702366558407887	1.0	0.1823509178230165	0.6115189138128108	0.6861010040327727	0.679373265225105	1.0	0.9499893841202658	0.9946381149546819	1
0.8085417887076637	0.0	0.5894199455382902	0.0	0.75	0.0	0.9175461171080355	0.7592036954120119	0.13127652870933226	0.25	0.9600685548531188	0.32123347622729165	0.36518940314354875	0.7032099427165763	0.3321442990543592	0.7572164275674461	0.7187070212362348	0.5785837591219536	0.7798990701513789	0.7981388894078525	1.0	0.7964150243315122	0.7545287510932652	0.7246098075613985	0.8841595693620481	0.8055633969447704	0.7591667719811191	0.5	0.25	0.678778525345454	0.677062111699689	1.0	1.0	0.670273086130268	0.4878537984041115	0.736618365501515	1.0	1.0	0.8027960908512685	0
0.32291788814424593	0.7683949827096949	0.9763904595703259	0.0	0.75	0.8502810452578846	0.25	0.5568490290904529	0.8081854001903174	0.7525494027351627	0.6428019318801262	0.05164292970305553	0.4784149547916403	0.25988745064909907	0.3531988588439729	0.288275972219594	0.7206493948525331	0.6913255417888299	0.8094648340510255	0.7788529661426038	0.8866011065775836	0.9956702780413745	1.0	0.4083325750529669	1.0	0.7522723040877647	1.0	0.5	0.31018587774672773	0.6970906689560623	0.6576468097821436	0.7893958947328311	0.9699694285739874	0.6245459482328131	0.7657595208686534	0.744301330983148	0.7750505072188113	0.9672451256094446	1.0	1
0.9967700211058007	0.32251996085226387	1.0	0.3588493207846213	0.9494034339177043	0.7878160019747411	0.7258356286220086	0.7347468680673698	1.0	0.3987391043144036	0.6125711257737265	0.17363401213360968	0.39557975124642736	0.9814052256285032	0.548622787988468	0.25	0.6978708918155857	0.4797304924104123	0.25	0.25	0.8261691398628431	0.8763108217876077	0.7870237122440458	0.49137677502078503	1.0	0.7836974851561644	0.8502373187994103	1.0	0.7301324883869463	0.9999999999999999	0.9999999999999999	1.0	1.0	0.6470079950203694	0.5839915412819581	1.0	0.3247199149362426	0.5	0.7824424507787378	0
0.7108247168041171	0.7897638542339176	0.77087647319398	0.0	0.75	0.7929648576808146	0.7559786091315446	0.4078975905801579	0.6796452949849416	0.8225966606053846	0.7020913073050365	0.0252948821140745	0.16146174358773854	0.5541945913950034	0.5056906041154614	0.73772806865345	0.8015039419546208	0.6097726161586473	0.737785884096716	0.7016568075734031	0.3819633617182485	0.7208112491538547	0.8379573233227489	0.7144336587240829	0.41589953745607333	0.7711875057089405	0.7310917419535702	0.5	0.5192861777334546	0.9310985543939249	0.6823515751965242	0.7065306551175174	0.26430630932022986	0.9034940053077039	0.764487801068239	0.25430731570200765	0.31003414072756946	0.5034389093430648	0.7407600565914164	0
0.8531422129949752	0.7274361182755441	0.7862538415194288	0.0032357524941251103	0.75	1.0	0.5504958829750716	1.0	0.992379175420045	0.49892337421512567	0.6433986451924155	0.02127100423607148	0.5732580755452719	0.8059873821904382	0.19107489272278588	0.42770149709183775	0.7101874860229018	0.3969097995230904	1.0	0.6289033822073253	0.7613801750441005	0.7415140729789864	0.7943824086439719	0.25	0.3210972367088579	0.7842620885037815	0.982963005899807	0.9398310856989512	0.426736866956658	0.9999999999999999	0.9501517719365318	0.5	1.0	0.6387047999664512	0.7685426732891047	0.7141844693827594	0.7196928019263181	0.728579185888865	0.7731054360575668	1
0.7495193019758332	0.1865011099393675	0.7377345442849025	0.24397559167048474	1.0	0.5408972702461936	0.439069337622364	0.7388809840318784	0.818807766621928	0.25	0.7491947224627019	0.3063278456989414	0.4869531860374295	0.7522663295855521	0.25580947128184767	0.7824199241015576	0.47794145493200774	0.39313435426082016	0.5309513575964	0.35183692576429504	0.803909850854765	0.7513147377284155	0.7835522841579927	0.7466831069502711	1.0	0.8521403832239449	0.5	0.592298963082522	0.7059532044236776	0.6330499827138946	0.6655747250464086	1.0	0.8126911114071101	0.9036494316667592	0.7339814799325797	0.7233510077956223	0.4519823786456418	0.9773477073914384	1.0	1
0.7323722327411537	0.7580404590130767	0.3853871698845387	0.0	0.7890674859136955	0.07057581652949199	0.7240546539795955	0.7397851427182022	0.6437649199008151	0.25	0.9999999999999999	0.36413305791840433	0.3381436180726429	0.5180366129301273	0.7086182109817828	0.7575012517390208	1.0	0.7468031094282391	0.5272831472566895	0.7754764077589392	0.809138501187914	0.7624937309058251	0.8640671732201786	0.8514829663060555	0.24389789181718466	0.791370771067156	0.7405748914558394	0.7638837016655496	0.7686529883760316	0.6977639343765052	0.6857085702237603	0.9593656680489902	0.7374565466212841	0.9561762021639006	0.7917938719712483	0.25	0.3357670417646831	0.7459417202794217	0.7574541179222802	0
0.840568841995026	0.4762500046106001	0.42766256110968826	0.0	0.7583290028237035	0.8330404286847364	0.8679490094093774	0.25	0.4111858133255273	0.767549179323987	0.8045052317665359	0.14896518934046793	0.6624913887066757	1.0	0.3045831865502194	0.7234165755459178	0.8047242934700465	0.6961328202409744	0.2600995186688631	0.3753271377756744	0.3722148708466294	0.7733417184391422	1.0	0.8411555695722339	0.3967414759510126	1.0	0.9941953132383936	1.0	0.25	0.9999999999999999	0.9243902377714884	0.9983976889182495	0.6471988070714061	0.6766331687618891	0.7211957592074555	1.0	0.7456903820965836	0.725342281159968	0.7753964479489065	1
0.7386719263986413	0.5193019383639261	0.9937615646368109	0.0	0.75	0.7394193436211097	0.7091709817425007	0.9263027588886762	0.790014734138296	0.7428900026133243	0.9999999999999999	0.15824146954660115	0.2916985763654358	0.7851932795563455	0.7508857094195585	0.7499730393416336	0.4650136974977104	0.9999999999999999	0.7382919129578618	0.5081658432133653	0.4553506788469037	0.7549442390545129	0.7330275091255108	0.7197489374800703	0.527086412928031	1.0	0.9581242327471948	0.7566630821844238	0.7733299526165858	0.6603751727213903	0.7108641974345182	0.7225457334976564	0.5198141084980795	0.6323285619812111	0.7382253459775834	0.25	0.7935857844386773	0.928497148066586	0.7605905303806553	0
0.45533365365676953	0.8920104903159788	0.47331503387581386	0.1703782550833342	0.75	0.7665878810420605	0.25	0.25	0.34769209259434086	0.420299630994922	0.915740864197766	0.7142857142857142	1.0	0.3933372290397381	0.5688445176211679	0.3535183833389042	0.2154715395198623	0.7093076543675736	0.51829457562389	0.7359671750910515	0.5554981446144303	0.7973156002554757	1.0	0.7162155771988643	0.5982903087988309	0.6452762284950322	0.7647288901761676	0.990990766893974	0.6998992130963451	0.9718276708982752	0.6486724836781848	0.8086357065694924	0.7493521467790435	0.6670671130877518	0.7638749877721486	0.9682645703416491	0.8102127199383714	0.7224835835035087	1.0	0
0.7139346326574852	0.49742743113841476	0.7730603719943407	0.0	0.9788284538333656	0.7524580667300688	0.6792020244608131	0.7466761063424951	0.8170758608485351	0.6814595831417242	0.6749005056237227	0.7142857142857142	0.533610578824584	0.7922718530569317	1.0	0.4387465156516383	0.80434270539547	0.4693919656694733	1.0	0.499912515637009	0.749545845634765	0.9503268180333614	0.7579964262777606	1.0	0.781035367151821	1.0	0.9748204208486431	0.7054167578919628	0.4212205245450202	0.987070451884103	0.7147024487590193	1.0	0.9133642254632133	0.9213569680173326	0.7382145812502791	0.6984721593703082	0.7160443632736769	0.5	1.0	0
0.7394797307015085	0.1959143976352524	1.0	0.7622300052898956	0.8441079139679704	0.6909331224266179	0.37863941339822116	0.7429424645306091	0.7884605918261601	0.6931846204347818	0.6097728110074543	0.14253514501190062	0.27732290506785634	0.7249174219376487	0.20645805549252283	0.7267534059841827	0.6981371044564254	0.7889782500776776	0.5758808449711607	0.458931101107978	0.8525561871091794	0.7550722008466192	1.0	0.719744985167506	1.0	1.0	0.7653730779639882	0.9489384886792078	0.25	0.6999787235451376	0.6459415680260951	1.0	0.7925511083590232	0.6140735824755142	0.726991863439004	0.8435080959950186	0.38776988479645724	1.0	1.0	0
0.9326227275822625	0.5138102102460875	0.7105244243079534	0.16371827386328563	0.9698256104343812	0.825414532449484	0.7003288456711916	0.7911321782967914	0.8471465364911924	0.25	0.6221344283535586	0.05061611152426435	0.36415329769644	1.0	0.20982864437893395	0.7507425950554277	0.7881400791588854	0.5661476573040563	1.0	0.5804000462127799	0.537979670856114	1.0	0.6654410244003177	0.7082567186182637	0.6555498125413876	0.7385776042142951	0.9898414881674308	0.7393489650628365	0.430137527450031	0.9544743942514766	0.33333333333333337	0.7551464856505714	0.7002893548868209	0.6427698497767081	0.7030358648795914	0.7178581718090682	0.7907514830324069	0.9857158384344562	0.7868921844067941	1
0.25	0.1710304435705568	0.6665190116766833	0.33561359960216913	0.75	0.6507967122971943	0.25	0.36853838936489286	0.563788062124805	0.6081745370966628	0.6668988716464114	0.011829259457263383	0.25746857891803554	0.3607854229061806	0.24560609300502642	0.6917633672404593	0.23149540616356148	0.5154499491937622	0.8055319135953822	0.8997481328827313	0.6595772566988636	0.7653905976136618	1.0	0.4065709942718184	0.43521598936969386	1.0	0.7671289790016408	0.7101741486339723	0.7331567114850606	0.6923699559424601	0.6480859286838799	0.7750282635570965	0.7496982339047292	0.6308393465314159	0.7641582502964565	0.5127695045189328	0.6973838379823645	0.7405982904563921	1.0	0
0.7584221221730768	0.37240050755935816	0.7297656025471833	0.036121540160048704	0.7894534951790967	0.7018194832755363	0.4552176729123527	0.8249741978065013	1.0	0.6719044254305546	0.9999999999999999	0.20483641435150077	0.34127580599464624	0.7404253998808802	0.5460881942443394	0.7284119296353945	0.5815531207960553	0.3725248229668716	0.795887208829785	0.601313623491913	0.07822239886875296	0.7897272977801373	0.7978983407170871	0.6836684262581887	1.0	0.7518497475941387	0.8187368312105522	1.0	0.7643686759976019	0.6232724082091274	0.7006172274886446	1.0	0.19386920797579074	0.6714712532465248	0.888025684529921	0.25	0.27352706537257926	0.7439823554751341	1.0	1
0.7147044798626607	0.8027133731597936	0.6928519437620154	0.1970599935035869	0.7915650892103345	0.7101424721311768	0.8556559386595709	0.43326256860307844	0.8485862913455179	0.6566105032403702	0.6311498353923456	0.12076317327031164	0.75941229566417	0.8134796812831654	0.5970707170107098	0.7757827230427783	0.46298031191989625	0.45713975771107573	0.7720532070841053	0.7908704141776025	0.3510234878493411	0.7939115452032133	0.6546895576712641	0.734325175871531	0.8333558273445733	0.7836198448920259	0.7556695110798435	0.7845704296893067	0.25	0.963696048560077	0.645256182183323	1.0	0.7061820015681809	0.6227745022445444	0.7102359303131865	0.7045581411889329	0.9700796696108769	0.9639104321263181	0.9851024226837612	1
0.7467045026539858	0.7489667833542393	0.7360823024757119	0.0	0.7532030944784134	0.9984495471082949	0.7243600666538272	0.7220097840144496	1.0	0.25	0.6912152989249666	0.036654033048794624	0.46887356347242376	0.9100108519280921	0.3070966212063141	0.7269667467509054	0.7217968619975627	0.4023893524086032	0.7773320928601936	0.501535154721843	0.17916642713008515	1.0	0.8585576298006281	0.7015917251215406	1.0	0.7901821344422691	0.5	0.9965046803644307	0.4591039381579248	0.9999999999999999	0.6521992712091212	1.0	0.6835435143941995	0.6381804181018788	0.7991003009359959	0.8106934880661492	0.7461487454266611	1.0	0.7533607787255294	1
0.8521653012538835	0.17736056894625976	0.5585754432008595	0.0	0.7553446416406279	0.8179467643187327	0.36724845762329744	0.7157317173352213	0.7072915408852538	0.5089714179577352	0.33333333333333337	0.14714679311395187	0.2767111556120618	0.7263069193885124	0.8016879224537796	0.7234457466276027	0.2324935187107028	0.5815441987886643	0.7823068022540288	0.8125947378825661	0.81155802321454	0.7465654698375762	0.5098672405201027	0.8880295961871797	0.9035142342554038	0.7440979074664537	0.7670822286993644	1.0	0.5043952795543458	0.9999999999999999	0.6323500296072946	0.7536172328041328	0.5796600846430786	0.6326151284648905	0.7633204880118352	0.7353565490575137	0.7892234175291595	0.7496349054275313	1.0	1
0.3515320124625435	0.2341036324476589	0.7644115306807838	0.0	0.75	0.716412850417152	0.6849281142129959	0.7376674757140509	0.7873790359595266	0.25	0.6695466094260131	0.03253136808083561	0.5028485179699262	0.6757035160264138	0.6029862170625652	0.7026688279330546	0.5502705315113289	0.38130538863392854	0.6896701543911025	0.7552143441433312	0.5737289104804301	0.7651639064288057	0.7823867496390858	0.9126910023916907	0.42651554321017315	0.783751618288317	0.7708576881931872	0.7645402795604846	0.25	0.9999999999999999	0.688474323897882	0.7568869807082851	0.9769761286321488	0.6166115676584796	0.731929793410254	0.7300734261700313	0.3336460722858746	0.7631981109697018	0.7401860388243189	1
0.9147064321850484	0.5407135411366529	0.7410833059665084	0.3434480619389437	0.7774804254409389	0.7116531143699373	0.9329335783907631	0.3651424992460859	0.8605837178965599	0.3202366093011487	0.8192907091768793	0.6406051603468501	0.5922223750769204	0.7294766078831966	0.4473393860950205	0.4269165028768178	0.8032974557732492	0.398046541017266	0.7781478282082285	0.7949406054037119	0.44007785408645583	0.8765423325516979	0.7876580013969581	0.7328741098199993	0.33777016817281336	0.7947835889728196	0.9488261826002528	0.7627381403133149	0.25	0.6623139300219223	0.6840238533110298	1.0	0.5550440755931046	0.6350898251359989	0.4603999688685493	0.5793896734225848	0.25	0.7866766368383968	1.0	1
0.8640167293590354	0.25631805161563154	1.0	0.1332483760286813	0.7893918062133376	0.42888527998598874	0.4802831241005976	0.29421267760043873	0.346951148626691	0.3685672896167205	0.6586467518612769	0.3944288872553831	0.2122157105084001	0.5993948340427939	0.29901013521951053	0.746181824772721	0.8383331233795502	0.14351086571039226	1.0	0.7107873480497144	0.8440954744647711	1.0	0.6542907136431638	0.5489548507647063	0.5368673174848961	0.8973348739205468	0.7606713749507956	0.7584327970429177	0.9292558841277078	0.9999999999999999	0.6847562527298671	1.0	0.8916605322842532	0.915820458610801	0.9395787601951158	0.25	0.7437130200757616	0.5	0.7677796333366824	0
0.25	0.28823297552795063	0.5587181974824895	0.34053591701467445	0.8243979592614459	1.0	0.7407708618494224	0.7578969310027757	1.0	0.25	0.4100886501247792	0.14939605061422642	0.21257412138777437	0.7766489851331305	0.22306207701758268	0.6970690614568809	0.510685780110316	0.11891817716273523	0.6172002208505025	0.7179631269716453	0.2722885105162948	1.0	1.0	0.8284312076835272	0.24465392253919832	0.7662586489334398	0.9523451981208075	0.992376417792823	0.4273719825119765	0.6584487983584265	0.6459009161846647	0.795105673946098	0.0	0.6461417252581261	0.9960852396896226	0.7034762721871158	0.25	0.9691411803629715	0.7765034830294495	1
0.4692461450406665	0.6032080176067043	0.7694180695218797	1.0	0.9701337951997061	0.7962123239676774	0.7012893782322136	0.3078613369213383	1.0	0.7466915202733361	0.6397122976563483	0.055211876260935544	0.0	0.5007649747463314	0.9840083397410926	0.7501118769882212	0.7977191976155293	0.6843455771588752	0.25	0.4252446516350674	0.8095462938393598	1.0	1.0	0.8248817669003854	0.3208268509953476	0.7611129277151253	0.5	0.7778461297313458	0.6864091586894201	0.6824983772933122	0.6393027760217564	0.7771170989377006	0.7555564454364246	0.6153453773025603	0.6947573411521344	0.7246226254037701	0.8323678683960865	0.8006434704032498	1.0	1
0.9007668589774923	0.48335138796012667	0.25	0.24005425035805605	0.75	0.13199202697590873	0.4620685199723303	0.25	0.378600599180872	0.7106430585910369	0.7234495807298951	0.6290520377008534	0.0	0.8007705366109898	0.2378972210589998	0.8849066413802796	0.9033013329276742	0.5512314160186835	0.7927233475363975	0.752557369403474	0.6826183008569819	1.0	1.0	0.6942870934595053	0.5722100639347749	0.7527593367522156	0.9753537925895225	0.7538955161901216	0.25	0.9204387228336621	0.9779082711888659	1.0	0.673010027011163	0.6436414901295214	0.7025719528534392	0.25	0.7994562178024405	0.5	1.0	1
0.8597730699723963	0.7394311544878687	0.7028140198531175	0.0	0.75	0.7431977082702904	0.49096904377061185	0.6424503132153757	0.708408406459219	0.3925307921140522	0.7851549898389065	0.37686126311717155	0.23296882032430727	0.7752813915138588	0.7903659571198172	0.7257702913122586	0.2284195154321512	0.40079330279597103	0.390666211650235	0.47160029251342206	0.5870603814297395	0.8403549447468575	0.6918410159112166	0.7191365912487446	0.7457550249708812	1.0	0.7694498872023553	1.0	0.5392625657386958	0.972872854361066	0.46370625116491143	0.7425422128586874	0.3986263133887027	0.6819689187082513	0.7719835411955623	0.7001826663201238	0.7142823095166526	0.728874631354854	0.9607929031458021	1
0.7037676661770953	0.7020629614216769	1.0	0.33138055363696994	0.777264907178165	0.6799437543890179	0.37348849787216226	0.627788663192617	0.7433378236484506	0.25	0.9999999999999999	0.05893148592234427	0.21084050360370546	0.8289606173440502	0.1580478098189806	0.789829545602914	0.7300302321279418	0.37436032490513926	0.8161304020483997	0.5670865920624222	0.7623001911513025	0.788258402702914	0.8813575174936845	0.6842324293659887	1.0	0.7746639232164402	1.0	1.0	0.47950459810905327	0.7252470641583065	0.6704008888414272	0.7982216423656782	0.722428506123235	0.6309818041045006	0.743233682916746	0.7686647025828229	0.9360437644312697	1.0	0.8042505424167802	1
0.7294753265657125	0.4727753533680188	0.5758871827748395	0.41881260806730797	0.75	0.8121416605945345	0.8872634092127127	0.949973765903412	0.8248533390778667	0.6844746575433244	0.6873554290032736	0.07181116782146772	0.5073818237846816	0.2520737778221384	0.3295902018923151	0.8546844003985707	0.69747580818136	0.3983427153726433	1.0	0.7727229598949606	0.6756490990559327	0.7566156509733821	0.8895393485648462	0.6813841469256691	1.0	0.7466831586748541	0.748510456544771	0.7479592677861606	0.4831410617329056	0.9999999999999999	0.9999999999999999	1.0	0.9120453648260338	0.6741936559556958	0.8606991707739576	0.7386725040215941	0.8124475455139555	0.7711763834326215	1.0	1
0.8063659168942516	0.7493425218752017	1.0	0.5907665774786824	0.8295328424933737	0.691741476355257	0.8773754037397667	0.44298342456725726	0.34947940792537663	0.25	0.6425539980487909	0.1450869768662608	0.2740689428092079	0.5401721335665417	0.733750280185153	0.7753910543381521	0.821527027107321	0.7395128098891517	0.5816416782438771	0.7286539950432451	0.6132663519105627	0.8401905061745997	0.5	0.25	0.13725414998117513	1.0	0.7712626829521017	1.0	0.25	0.6812312571079815	0.9512173100216494	0.7801700180352632	0.7156944389483899	0.6067744085008361	0.7069010502475396	0.6764348872919839	1.0	1.0	0.7600357523271096	0
0.7149156618904311	0.6786050990845659	0.47854974776762077	0.9637762070136978	0.8384504645610785	0.4137436172398609	0.9090039812684717	0.8030676039561396	0.8364320395590605	0.25	0.761418738561997	0.034052969728258796	1.0	0.6688153715947366	0.12323574486013128	0.9872724713641287	0.5124475532534102	0.4040970653142595	0.8092786988867289	0.7621264859357597	0.7485069710163804	0.7204716987896618	0.5872558490258615	0.6948300477615493	1.0	0.7839745678248644	0.9632509049583817	0.7470992818088749	0.2573507624942088	0.9999999999999999	0.6331797385680489	1.0	0.7882317694173273	0.6178065630403761	0.780204074321068	0.7155694941720535	1.0	0.5	0.7936873346304328	0
0.45220087275311266	0.5507204389121261	0.7304754814340048	0.4132751155599257	0.9748981902704801	0.7658831641930097	0.36668083339745194	1.0	0.8473880219787249	0.25	0.6278130542158603	0.178645716115493	0.6692680973755538	0.8134025127576673	0.5806453624436636	0.5701630298348503	1.0	0.5368109816051573	0.7340411987945682	0.4842434558919366	0.23483831892371598	0.8486692858424678	0.6878681482754472	0.7326369210066891	0.8168325322354779	0.7259337890080458	0.5	0.7956550782346883	0.39165899296413265	0.9755585522039104	0.6657792488204993	1.0	0.2710315804883968	0.6309114320435492	0.6808575882544855	0.7118334653745809	1.0	0.9316670742756071	1.0	1
0.33341390781773317	0.7553643097753951	1.0	0.0	0.8093587495476243	1.0	0.25	0.5124794074156626	0.9249722540529629	0.7524657518186911	0.661636778875095	0.014682836972359557	0.5235868206390346	0.9815491449183362	0.7837398914314031	0.6888893406122922	0.3829597941930424	0.39719169858046094	0.7764611589367542	0.4638553064239465	0.8609493549040357	0.9514782605264749	0.753646428909846	0.6791461129874492	0.27667685519984114	0.7345853436301591	0.7924907642478011	0.9682815211788557	0.25	0.9595729245377863	0.6704349733524684	0.7530647941683285	0.5006265639940747	0.6433082341568553	0.6829873592166609	0.7484836349247391	0.4486664462015749	0.9848116658532365	0.5998274629141379	1
0.40169595612408937	0.32515068131092445	1.0	0.723768994677293	0.8559624739257107	0.5104218349483377	0.698227747329262	1.0	0.8172316172578794	0.6697363426748892	0.34274959696591834	0.0	0.2641945660068049	0.7602552776920898	0.6846448145907957	0.4965062065180386	0.8033837934169786	0.6703247953995123	1.0	0.4248354800284865	0.8041826502342676	0.7592791739022404	0.7680085914275102	0.7083769637947926	1.0	1.0	0.7402851025986127	0.7654620150190034	0.7201456438650098	0.6508474955230604	0.6467572597438	1.0	0.7398186043771126	0.692470104830308	1.0	0.699830216400609	0.740154901245319	0.7239845328247859	1.0	1
0.40882887276316604	0.4279259029905769	0.6257267242367365	0.5821947322938644	0.8084283406692476	0.715605548734016	0.9579614492141465	0.519867943625801	0.6897218283269996	0.29276079591412263	0.741459682822933	0.019389433982960138	0.2563002117125043	1.0	0.3427409121202617	0.774090472177448	0.29066316904840395	0.5890177985641486	0.7895221282602538	0.7431968027539995	0.8219519418257883	1.0	1.0	0.9389255856660718	1.0	0.8143679496932064	0.8736140937780739	0.7908862807605902	0.5277104622420381	0.9943248745353823	0.6373628785561868	0.7896178166873514	0.9135041630084547	0.6728953319271268	0.7008157012224959	0.6928823229622396	1.0	0.5	0.9109740263903179	1
0.2868469447619296	0.4766392472441742	0.7716760713349193	0.4720231858722634	0.8692567855244914	0.6304827772007946	0.25	1.0	0.6038433796877029	0.3120676941675037	0.6375928601909212	0.05811716516024629	0.7631113316944004	0.5666312305321155	0.7140640031477674	0.989731798855286	0.7022124691100563	0.714431205308228	0.5031461152197705	0.7278894758648455	0.7780276341221659	0.9859341460109137	0.90137112506055	0.7110176306363217	0.7480533029637173	0.7668684064425126	0.738862591746061	0.7585197562626855	0.6950897483802793	0.9182457369975368	0.9999999999999999	0.9692642919819752	0.5954556271751493	0.6480387824300304	0.25	0.25	0.25	0.7982115085136817	0.8302377789738493	1
0.704602080011232	0.25845463149237624	0.7380556345466944	0.49498558656997454	1.0	0.6503364568754226	0.25	0.5318927842341523	0.7965648501703274	0.42248722615706447	0.612509029425635	0.011341504122524985	0.31568943973119507	0.6764506042448595	0.050602063248509715	0.4195540572683958	0.7053059616721667	0.3937354366669501	0.7678076104800412	0.45572028876772663	0.8040484372482531	0.7158071105473264	1.0	0.7440914173930951	0.8343907934388339	0.8002944538469917	0.5	0.7679408432380124	0.39575267395748664	0.909576071300318	0.6509273058842127	0.7370623025053742	0.7195833745667964	0.6109020105323073	0.7739155743407296	0.6895013204227489	1.0	0.7526198966801271	0.7657687255701416	0
0.6467375434692388	0.809245926109834	0.8065804169181104	0.5562706227434125	0.75	0.805652590011328	0.7733461636639501	0.25	1.0	0.7354701378178277	0.9999999999999999	0.40802523948545966	0.44616893383630885	0.25	0.23127000475703663	0.6902361376629644	0.8188352083898576	0.47406540657360163	0.78224124213496	0.7604257653332567	0.30665741352322273	0.5232894703948262	1.0	0.7162870024952254	0.8751010885158419	0.7954165320719938	1.0	0.7748443560001165	0.25	0.7044366884176353	0.8941182536639731	0.7388117654214551	0.7592029146675877	0.6368007068877882	0.25	0.25	0.7456086865932143	0.9858886007809482	0.7654486935561386	1
0.8013674954091372	0.6108491031183458	1.0	0.5188590141261584	0.7560578233808997	0.7022217723876296	0.37464878177812533	0.5140423609101417	0.20883326809228078	0.7159979051801614	0.670771564287664	0.18984417697866068	0.0	0.7864344873690161	0.4443178963122503	0.4461399805212089	0.767828811688565	0.5817395052833244	0.4028969072670592	0.7167388071184445	0.5620870498276157	1.0	1.0	0.7676029039232477	0.1059682645664046	0.7697967592648243	0.7619639756497517	1.0	0.25	0.6075060200841738	0.6689055883686009	0.7750380913181547	0.7006496306272528	0.6669425345551261	0.25	0.6024151377183897	0.25	0.5734358305279726	0.7308793163776197	0
0.6673704415187902	0.6715944834609036	0.7372020186716146	0.20305101113659466	0.75	0.8446681929767871	0.4660750447628918	0.4433823686169833	0.80569335531128	0.7639711431491215	0.6513103599487983	0.04810405228290574	0.2769949146328281	0.4275700714322318	0.23859083914674947	0.5186818203509633	0.7040696132630428	0.5774772897089795	0.8093220667245052	0.8082414634419232	0.6991234987937768	1.0	0.7197068666094719	0.45691182998762025	0.45852939542976234	0.7732121927235616	1.0	0.7666990878818777	0.7561859097639632	0.9999999999999999	0.6436087122830773	0.9479137228778266	1.0	0.6447039077189664	0.7338436551329952	0.25	0.7509922371303682	0.8079335286534574	0.798080591555823	1
0.7008660807207778	0.5395871311488419	0.5736806897072986	0.13606512429973883	0.7764903472345572	0.24907270566174455	0.8483356332646665	0.6906550729012348	1.0	0.7787218347641052	0.7197639038290222	0.7142857142857142	0.2807597642830075	0.5790437538446176	0.7493887871561684	0.7822980919368732	0.513378820688325	0.46401758656863984	0.7739289924931371	0.45692715736378653	0.24489821337393985	0.7639035271941236	0.5963018377606236	0.7348081184312298	0.5281380281326818	0.7695419822678418	0.6699579226271141	0.7692587869611136	0.39338474971517995	0.9715715880780676	0.6183030863429106	0.799857448165021	0.44194488128009596	0.6190038928967219	0.6695762243815139	0.7036932015903504	0.7926811589301622	0.7514461246092383	0.7914160780739239	1
0.7864190672041563	0.5292961487507405	0.25	0.5782745876758036	0.75	0.7428750908003033	0.4942851941946353	0.7508481487249824	0.6624944045109423	0.25	0.38609182813873216	0.0	1.0	0.7692666878120099	0.3099853144165763	0.9224628675763688	0.8142112217051299	0.7492942522055759	1.0	0.5927317874275699	1.0	0.7372164933509076	0.7529107387182664	0.696800144466816	0.18590903364628525	0.7422101182058226	0.9802041482619983	0.8521573673409386	0.25	0.9831212779136439	0.90390997774201	0.7695751572445547	1.0	0.6625965694272197	0.7593579924506307	0.7721773171030583	0.47310010093278093	0.7898552441234012	0.7827106822954902	1
0.25	0.585560396069249	0.7297100405207197	0.013579094034304934	0.7599713893943489	0.7991819428268961	0.4223594967847478	0.7304940959953643	1.0	0.25	0.6483087924210114	0.11700981868533593	0.1795277123909183	0.25	0.2704804694117862	0.670395369704987	0.43051533879420234	0.460680297354431	0.8096932777429577	0.7436487093959955	0.8025861129049013	0.7610729951785786	0.7466943531974014	0.7428370992726935	0.7247774158295829	0.7372339143877863	0.5199666334437412	0.7895825953972115	0.25	0.6508329253707481	0.6124898796967301	1.0	0.4149467966106571	0.6908721332485688	0.6829045730521506	0.6875113929492173	0.7018391744486753	0.6451139364665547	0.6677919801611347	0
0.7086237109223377	0.0	0.4121442438954122	0.17498302081976197	0.7533620514043706	0.5081486857532332	0.7281764731068386	1.0	0.4328786081500724	0.7291016857372744	0.6738313197575162	0.15238239082644486	0.22026759933926454	0.3844490490219902	0.6749482373947024	0.6791657363696487	0.5629848337342255	0.5266581095913832	0.8007222143794419	0.25	0.5435267032228815	0.7588418076743936	1.0	0.4436726313157607	0.6208082595908611	0.7634236564888653	0.9884873121481266	0.6538599668940583	0.6981276401341026	0.6604971515115375	0.6123070453819467	1.0	0.7089003725325929	0.619918682046755	0.7348925258140871	0.6804272461441546	0.7814247053511446	0.7342528227018614	1.0	1
0.9512913816338262	0.7426997606368771	0.5926099309999183	0.2829375763326908	0.75	0.7964943221215274	0.5137649656092631	0.434610407381375	0.7140053910751828	0.25	0.9687308000570748	0.0	0.24608786896729296	0.4596368529326796	0.5217186624582069	0.6640991497051181	0.7722481572753789	0.9502417664633327	0.707332016399965	0.5591926270780117	0.6150827387188457	0.8095792047383568	0.7496225289011953	0.7230764771512439	0.5525870335347859	0.7382953302000035	0.919106520203941	0.7730291206292687	0.485213944743993	0.6379691751099438	0.6212875454804966	0.7924233140325738	0.8626329464253681	0.6286191946903712	0.25	0.25	0.2809396617434265	0.5270840226652708	0.7461896323756742	1
0.29245055145063736	0.39646763395119977	0.2672404805187578	0.5463421618305004	0.7979798494094192	0.7318036394212367	0.5003345016234759	0.8229899047087093	1.0	0.672863918694403	0.6808293337409046	0.18790573219123397	0.24830188480562415	0.6871886904177165	1.0	0.25	0.7187728644683646	0.44760666185088516	0.7305311227419939	0.5629727951740315	1.0	1.0	0.5867989629218491	0.685898612782077	1.0	0.7464924329077582	0.9766351910446487	0.7713301759610468	0.41100888917606426	0.6513018306072983	0.6609659119303315	1.0	0.5124297234094521	0.7017595676967355	0.986037912181192	0.6910314779988556	0.7942174179719182	0.7485277878916745	1.0	1
1.0	0.6458551372867432	0.9994752959896548	0.24304739564613387	0.8057525346791394	0.5511875709201192	0.8941954541726189	0.5468972776002661	0.43093018186102816	0.2935335430211866	0.6630245091933828	0.31998230005970085	0.5226918846353578	0.8017694940983214	0.27205261653386464	0.25	0.4955361380676805	0.35497115821314557	1.0	0.7880075928006192	0.7849060060918981	0.7385177042327119	0.9965662045100587	0.7342021762335014	0.6601997082596773	1.0	0.7345292121515188	0.5100225517783724	0.25	0.9999999999999999	0.650813005868336	1.0	0.7214218303311148	0.966735988847469	0.6732257794800903	0.25	0.7984585421957332	0.7437850267364655	0.7945974499489626	0
0.7186881583305317	0.2722306772492694	0.25	0.008496285776565471	0.8575274412990814	0.704878615822279	0.4888607097067675	0.9348297912084871	1.0	0.7300866897548187	0.97685422026224	0.19330930835944965	0.23141033914593165	0.8244836262442646	0.4793488633707702	0.6951419572951525	0.8055797775849293	0.6876862606266306	1.0	0.7192554916329698	0.1580315702742271	0.7710744087928019	1.0	0.738790930309907	0.4672932025906634	1.0	0.7557322188853486	0.768615909872115	0.705934450309476	0.6752798813775354	0.6481537252868538	1.0	1.0	0.33469746973387715	0.6919384006295911	0.7304245396317195	0.36409582925322265	1.0	0.7691247446511376	1
0.7507430681284931	0.5350740513582157	0.3925026205552721	0.7338692378264468	0.75	0.7886827209394187	0.7724033304654047	0.8137108463827276	1.0	0.25	0.6752068538985773	0.13030083178497687	0.34874432204987554	0.5556608038722377	0.2919603692092445	0.9264761685588269	0.8156168793036942	0.7190656046022599	0.7821949146165892	0.728164686682584	0.8507763358743811	0.7272448371143609	0.7400976897526209	0.7004309561894843	0.07832813186443868	0.8016589946274975	0.9861633104662764	0.78075935625294	0.9043444903208258	0.9999999999999999	0.6590699731838107	1.0	0.7206685706125278	0.9162995827087453	0.25	0.25	0.7586199734702502	0.8840028374346729	1.0	0
0.7169123091785561	0.7785499007692003	0.4940588440678884	0.0	0.8498896442104544	0.7173880708212523	0.6843623599604651	0.25	1.0	0.4543464158481201	0.6905649504452872	0.6081904619138122	0.1152145859339956	0.3389598580897492	0.7212225421832965	0.25	0.6794188255581521	0.4060781072374272	0.8044763349942764	0.5667662237640471	0.4420432409718972	0.5	0.7586443672687495	0.25	0.8580822744558214	0.8230464683445133	0.768296373374263	0.7512425985910176	0.43950257653014824	0.7305858050644857	0.6364283392281759	0.9941395716135187	0.4494486425572384	0.8892969456150969	0.7078348118059266	0.78164782652847	0.7729453873713518	0.7139699280670715	0.8018917520131918	0
0.7269074020729134	0.2524009133163187	0.7724988318296306	0.3471700732087687	0.75	0.7577281978264888	0.7167435999009868	0.5123481367369926	0.7296955982458849	0.25	0.693470057159901	0.18763864986625073	0.3006482067705321	0.39227574244840574	0.31733938050916016	0.4466282344407749	1.0	0.4923112321347771	0.5001706884518634	1.0	0.7432558880872469	1.0	0.7918476195322861	0.25	0.44175922995151146	0.7212387761613398	0.7566502099039575	0.7474473623181828	0.7241152365252009	0.33333333333333337	0.6732229390205166	0.7725785974831985	0.47285329230411777	0.7045563352194238	0.7564000305147973	0.6862078168139542	0.8048755325930784	0.7463876488901784	0.9552945465371144	0
0.7515110869077691	0.8578668848271368	0.25	0.439568863662124	0.7688301330885525	0.6797973721114825	0.25	0.25	0.8191743739643602	0.721393066938371	0.6749064709237761	0.3206633512509762	0.5315182364672336	0.4435026892234618	0.5506750504428896	0.7847005185146096	0.19054373481442427	0.584016013029248	0.5375590759882745	0.5651854539662501	0.8227413808815687	1.0	0.8965005329061004	0.25	0.7931572793354832	0.7718593916792904	0.9854630584939627	0.7879960018108791	0.25	0.6827111852951548	0.6402247898238049	1.0	0.34064381886785505	0.6123304663525019	0.6856031871522846	0.6875430816283122	0.7773921275921575	1.0	0.7884583222050485	1
0.7653828495860523	0.6970758431306134	0.4882255428194426	0.0	0.8388371065702797	0.6983404028253849	0.25	0.548832385595658	0.7851942555077797	0.25	0.6531233730166932	0.12007096770196225	0.4750962559540093	0.7763109941918583	0.8056003706489031	0.7355012636332974	0.6990562223687302	0.44336807633851405	0.7272009164867024	0.4913134156340748	0.7966700953751787	0.8743556146068959	0.7391519829549325	0.25	0.7977004815530264	0.7668978033228937	1.0	0.7781469531639278	0.725951538788214	0.9604778923141627	0.6785248331529662	0.7893943570990356	1.0	0.6190438864719819	0.5370686342187423	0.7170632023818866	1.0	0.734016192719508	0.9998881697168008	1
0.6874832629433089	0.41057288950409626	0.7210694372382835	0.0	0.7977787541874558	0.7597841444513175	0.9331975520664977	0.43570903417603335	0.8492007663743253	0.953992706703817	0.6687970740010958	0.04967213862851848	0.1419987887366783	0.73711103203948	0.7973350050320933	0.25	0.8878867551344358	0.7124105635415264	0.7619708568508832	1.0	0.16978490811759733	0.8415001367384599	0.8966001882176551	0.6910542400412689	0.3548213889415324	0.9593248079161358	1.0	1.0	0.6708507730223934	0.9999999999999999	0.702264752486512	0.9675496818152193	0.7017899504028913	0.6603677624301255	1.0	0.711655598602658	0.8246162481547091	0.7073163017283695	0.8045320069445843	1
0.7794373256930943	0.44902905751903277	0.7427009122304093	0.0	0.8689971152894026	0.7412386223914444	1.0	0.7164139068486282	0.7935672851618806	0.25	0.6751400939589276	0.05695176459341593	0.7766215112847689	0.5505683808795678	0.0	0.4528701283455183	1.0	0.45359130427027833	0.31977960978413256	0.8140198672783076	0.7572246253048247	0.9761408302473722	0.7992315048389016	0.7558451959738459	0.6014189781448601	0.7876860393650262	1.0	0.6886306357506351	0.25	0.6785186149244122	0.6151225868994106	0.720999489209887	0.7509473482904456	0.6249027893272118	0.7022197311678817	0.8187346732435077	0.40694059576742503	0.7549029237294245	0.8039713991360621	1
0.7055440831728378	1.0	0.6622192062898318	0.0	0.75	0.6306157455127975	0.36797412296451704	0.7003439605788498	0.8502681699072602	0.7127200106187458	0.6643921847250475	0.5385660979830196	0.16970512234915744	0.28630941290952205	0.7856838717603812	0.25	0.17644252786447773	0.6166408509983198	0.25	0.5275959422736678	0.7897264565024092	0.5832756746538684	0.8512571902817786	0.4066565246142565	0.9883854089098648	0.7437416792508399	0.7241441376643825	0.7980616816710973	0.7559249088437977	0.9999999999999999	0.6364656301146926	1.0	0.9900968521368141	0.6331347439303323	0.25	0.7624682833315275	0.46605438911746594	0.961326279606551	0.9237465211024164	1
0.3979486731979465	0.8643333022829096	0.4311745552867074	0.0	0.8635496319592656	0.19661575211301535	0.679532407434583	0.7497625877071341	1.0	0.7026187550349055	0.6947023672130453	0.041026169529148046	0.7562702555018049	0.7871571912183738	0.23996229011344955	0.6362142822234893	0.5193823080183708	0.6732882470202473	0.7759303673702744	0.7029270507559234	0.5012771230238667	0.7347576612859372	1.0	0.4683035033323481	0.2914736766865898	1.0	0.7412764190008299	1.0	0.25	0.6729835567637781	0.9899809533876603	0.7602423167839546	0.7595799885514498	0.6843090983272888	0.7584630492966459	0.7174570157421492	0.25	1.0	1.0	0
0.6548173024410965	0.7893023501019432	0.7814536366520761	0.5209616261621333	1.0	0.7849880357497755	1.0	0.7018197573372993	0.4994971007703214	0.3379535456255742	0.6908285771401693	0.19936860042587076	0.7137356075855735	0.7500850427625109	0.23125278166685076	0.25	0.778959922967929	0.5856816174071681	0.45536432763119794	0.3921587154422787	1.0	1.0	1.0	0.494128980734847	0.43981598538497874	1.0	0.7254336258527134	0.7605776161960291	0.7157561085723898	0.9992597455383465	0.6592698505193593	1.0	0.7816538614384214	0.9413555842332643	0.7171102610296625	0.5354856296515019	0.7237448102978931	1.0	0.904903646819179	1
0.7777140905242342	0.6995663249707689	1.0	0.0	1.0	0.9437167157811723	0.25	0.6550970208208868	0.4738173922196337	0.5272746638816458	0.6445363375614458	0.16109130087996332	0.9863361337174097	0.7613573856994178	0.4547071206902426	0.7420530002273531	0.7824568832417379	0.4087201197635843	0.7801103652623124	0.4339508996068772	1.0	0.5	0.7119058454377778	0.7151020500824901	1.0	0.756210487507052	1.0	0.7694807157341383	0.5023028914270892	0.911534245458583	0.7071404389675691	0.8041088662086507	0.7720130342531253	0.6306112073684487	0.7189391647779814	0.25	0.49797040661220615	0.9305562297345711	0.7940264231658152	0
1.0	0.8118478249947415	0.8024444324219009	0.4969270925172923	1.0	0.74407623131774	0.7281555022071189	0.5482739113813276	0.5615429027410681	0.4939089667973941	0.9642819242413815	0.16625281926560756	0.2075327000128157	0.7088585676732696	0.2547398664688333	0.25	0.5412875707299774	0.7507227935159264	0.7970356873332932	0.4422071037666014	0.7768398345601021	0.7820414932160782	0.5317931701520836	0.7016386951859366	0.08798210342619162	0.7350340190272701	0.7909013665289105	0.5	0.3669181915918326	0.6486139904704615	0.6639396729001573	0.7632190026169839	0.9133118163772838	0.6358388817590541	0.7205329854906345	0.25	0.3634213920727528	0.978033547036312	0.7860564859866465	0
0.7666313332331687	0.1798069942419338	0.28696486912890357	0.0	0.75	0.35794759091577966	0.25	0.591633222488032	0.7796581766767345	0.32174348867934555	0.6154370584511901	0.015529626433911474	0.23917020052934587	0.782113869298055	0.3733245022771732	0.360038444589683	0.7062398495516011	0.3628037501121557	0.7413093751943591	0.30863796395657506	0.6227586327933164	1.0	0.7500177465885495	0.727413284412478	0.21836308634461393	0.7411089755479954	0.6407428622143325	0.7148601891044779	0.47297812333749767	0.6304693306848387	0.7191753430575104	0.7932722272885436	0.6985477759851392	0.6379803874243176	0.25	0.6754086921975048	0.414308308420818	0.9600375215568094	0.7332024147532691	0
0.6978443544176648	0.5012577704182399	0.7366551096780541	0.0	0.75	0.2228561144894845	0.7366421017580282	0.25	0.3728828061834896	0.683455910800785	0.9597302137186894	0.16772291637917802	0.17377796570609255	0.808770123167225	0.24510025562920937	0.6729360617231864	0.25918348138725483	0.4342030599634595	0.43358599772820855	0.3756606426547411	0.3736742980605138	0.7273657405213028	0.974136042917252	0.9245431742789155	0.3411056186009037	0.7258043113516635	0.8153025340994762	0.7751491382243392	0.49491791140545766	0.6823960723510177	0.6427565806310105	0.7965688127635997	0.06545097273336764	0.9999999999999999	0.7268988153327745	0.3514919334107749	0.7370254551067768	0.7155603227647058	0.7678409808529061	0
0.76304149941067	0.1252734499070946	0.7265739680395278	0.0	0.8076353847171983	0.7443612209982735	0.7056159855955834	0.9345252239088505	0.8329634990336143	0.7103191135072787	0.7497897190667883	0.037792166730134774	0.5653966101919892	0.8071062078724202	0.6694001038991099	0.7029192027408304	0.29259961441905763	0.410962185753859	1.0	0.28044925971120765	1.0	0.8071444519863165	0.7063510242040201	0.7476632593660312	0.7162254242869326	0.8285852691331476	1.0	0.7530624801102873	0.25	0.9999999999999999	0.6533324303204856	0.9953279528017921	0.6269743125246088	0.6236903741749346	0.7610980126601259	0.6936297735733061	0.3218293539465178	0.5	0.7952071962980399	0
1.0	0.9617082764510912	0.7410370889058207	0.5621626097457628	0.7798835067369949	0.39444321643349084	0.6934745022923638	0.76615139800881	0.8453769065400625	0.7058068381328004	0.6732302030425353	0.01935582116868631	0.4314178252281158	0.7621464962554928	0.2257372800767709	0.3903273445226801	0.7652426512521031	0.42280632273321805	0.5710730807762568	0.5647544165579957	0.7943659528966386	1.0	0.8071512668522486	0.8298618469727292	0.5704829479570401	0.5877018715135672	0.5837975836798518	0.740840643504312	0.4162401200707151	0.9999999999999999	0.653587819019895	0.7820757567146828	0.6963340874193142	0.6174558591450399	0.7004660406259918	0.7089777688748675	1.0	0.9340103806724499	0.9711855165327195	1
0.6972031874365869	0.3855531243244938	0.34388888003469026	0.04039648059283679	0.8053724849361017	0.3805882045600016	0.7387556628243834	1.0	0.6007966266381372	0.2684431770647713	0.6276456010787431	0.0	0.16151248093118276	0.8148078402465098	0.7982825494470214	0.8391041093135496	0.7306072287723271	0.4667069878990542	0.7630651960891276	0.7580974950583617	0.3619000389826734	0.774901871769561	0.5	1.0	0.8274475296482985	0.7296846027536598	1.0	0.7672153283704839	0.7452394626704375	0.9999999999999999	0.6263550288227736	1.0	0.7671976801149322	0.6148823414418847	0.9835835636756087	0.7082080913084479	0.36237047283853224	0.7095423713651502	0.7892647767172362	0
0.738640629829067	0.6618414533942981	0.30657475146177954	0.1196017617649337	0.761636612950645	0.7706262463615694	0.7568512439572153	0.25	0.4412762447905575	0.6789665195901755	0.7132814150734187	0.045723350687970024	0.4281561528138747	0.7288401149700126	0.8015828893058795	0.7761665704763792	0.24081121085829424	0.6218707154054175	0.3123191487815083	0.7667264945290339	0.8069743952928077	1.0	0.6016785004856232	0.8624079259901284	0.6190137969200015	0.7831671865244709	1.0	0.9916339806043168	0.589890429304059	0.9999999999999999	0.6634086904892927	0.8415814979812584	0.615118197643949	0.6059174181662508	0.25	0.732834201498239	0.7877158962782327	0.7822881424475442	0.8538631031642848	1
0.8734907924139587	0.7648690973585082	0.5069725944883962	0.6756430787643498	0.7668629936782139	0.5894952572865182	0.42399822504409224	0.8116361005630672	0.8394941954955529	0.25	0.6902600796859553	0.024765360666490713	0.4905355923659233	0.7103544713464804	0.255740050117359	0.25	0.7109454918177935	0.9552537082909807	0.7993376161778553	0.7585125680036849	0.8071361618877885	0.7820117612148814	1.0	0.25	0.1505741110660571	0.7879040620501132	0.9870682263112205	0.7453817733154455	0.25	0.7162104986395258	0.9157803199719343	1.0	0.576013601501172	0.6668449220751418	0.7795040017473763	1.0	0.707117439564868	0.7675590948071422	1.0	1
0.7105226890825703	0.368167583267047	0.7503552000066618	0.7138222850324145	0.7735234710734942	0.7247672118450336	0.8721514622016819	0.8239096292099183	0.8138367719055748	0.3591769158289093	0.9198277206078486	0.15348148695092453	0.6261160949940985	0.5330020264159494	0.7324152950157866	0.7548152240718964	0.764932795145355	0.37502514222293765	0.8129839475095879	0.5341849254615348	0.5104389561873957	0.9680053094576169	0.7377475873009547	0.7103955085100464	0.0	0.7929151090802943	0.8023099703259714	0.7730724820185789	0.25	0.6661696769064442	0.6725453770400026	1.0	0.7285387140626574	0.6097595213354745	0.6814203947680585	0.6864423971182193	0.8349088566124832	0.7141515295420328	0.6542495834654004	0
0.6947754815670489	0.5782714193707169	0.9296427010455047	0.2898294349841561	0.758284056650647	0.09445918103045257	0.4359987122183169	0.5448013088605208	0.2572941548394498	0.2642062863853669	0.691758986113551	0.06950404962770199	0.3190899676662371	0.7502429652759862	0.7428775482593655	0.964798845860348	0.739406397730277	0.3924756587173462	0.2929821201548425	0.8938214552708555	1.0	1.0	0.8816407492676895	0.6894262686700582	0.8181424770667747	0.7759888832281598	0.6514205239284429	0.7723058647332413	0.3700412199325177	0.9476306622044206	0.6663566454294837	1.0	0.7152848367275023	0.633472662355215	0.6572544508535525	0.6869225163968775	0.9982555800186638	0.7108145946029936	1.0	1
0.8065369650898908	0.14931452796882147	0.33231708476819233	0.3642855355176655	0.8363953864595607	0.139642457401974	0.7187403806711116	1.0	0.5498273359461208	0.28028181635108684	0.685010743059684	0.3158976810144941	0.3199833779128146	0.81477294308995	0.48882116915370244	0.27207790714852575	0.7915639826386579	0.40882454016960984	0.25	0.25595314560343907	0.35698345009726673	0.7323304082447272	1.0	0.7530251256078324	0.5689446303817182	1.0	0.8005566493688642	0.7851419398936517	0.27132696717856747	0.9953796376221329	0.7008611997568066	1.0	0.8055392299151067	0.6507134632191445	0.8163815834489676	0.5831307214881061	0.25	0.963899989968434	0.7962678497946079	0
0.7014681471592018	0.7645975090021357	0.8007267298146317	0.9407630245393451	0.7697603399647822	0.8054040707412193	0.8534591373388837	1.0	0.9173509353968232	0.25	0.6633632344556174	0.18168573883031913	0.2172005499166858	0.25	0.7904072711330353	0.6999636148871335	0.3986206975624531	0.5548419206675638	0.5003507650703409	0.6922820291673757	0.5252828592067079	0.99882872814772	0.8080207846531209	0.7012898952588889	0.8212547201059024	0.7578065946280017	0.7937212469271021	0.780875190049025	0.25	0.9999999999999999	0.5506655298056168	1.0	0.9600122450374978	0.6407921796072373	0.4637017583774552	0.25	0.698266519057309	0.7988465914074077	0.7616472952404949	1
0.25	0.3514680490302883	0.9993573961656596	0.425977532669077	0.9816961842562442	1.0	0.34356025603184315	0.5228502351828217	0.8253650145689311	0.6923722281402971	0.6636058733426624	0.044215274704359625	0.18349735603086736	0.29509520836571923	0.37569991231499056	0.8868990206297118	0.7506675334197158	0.36958135049826596	0.8833569738842832	0.7752096154497798	0.05429077200991492	0.5	0.6811952307444941	0.9086231256472349	0.381084095471973	0.7716558867831738	0.7543542284348506	0.7952164479550828	0.5548603696438166	0.9931241310671342	0.7055275683329953	1.0	0.7399007327514598	0.9278448931618921	0.6770344034680684	0.7008204336527237	1.0	0.9658484199101756	1.0	1
1.0	0.7486789015664308	0.543506491638323	0.5992113528264136	0.75	0.6481031331533121	0.27092841229339415	0.5532683704619134	0.8608157684949599	0.6755890116095663	0.6201064811767895	0.6873537393964275	0.8697714344965497	0.8141416968543864	0.25356229985374884	0.8069331000051151	0.772126913680024	0.3800543054054569	0.7177457803278181	0.4472006150191277	0.8377386638982265	0.7230556478188651	0.7954344857084041	0.6943584925342511	0.30749092460661687	0.8012891523111944	0.7112355229615893	0.647049061725659	0.25	0.6857301390567291	0.6333156521564625	0.7722758166899525	0.5207470673091301	0.6222282828657353	0.7071782106014872	0.43793444171023543	0.25	0.7092140779505606	0.7665950800194374	0
0.7324356683370384	0.21090768988756284	0.7483127754102469	0.5817257857386827	0.767101019432524	0.0	0.8629519440537368	0.3809464563575717	0.5769906542127858	0.7335396450358315	0.33333333333333337	0.2803165956674386	0.4621350990050563	0.25	0.1781001228008175	0.3699811595033796	0.7489998036518638	0.43129677557786367	0.7852169694150163	0.7859316293135035	0.8663242523898995	0.9546947801637	0.7077615609390193	0.7077726699831549	0.4290740056847574	0.7776531477207265	0.8510070365134943	0.7609406276442692	0.7261458244370002	0.6637594374348397	0.693735756989924	0.7821789767196072	0.5135443604394315	0.6201673793702345	0.7750537721949848	0.3824539146033334	1.0	1.0	1.0	0
0.9049586858986981	0.5118814776498635	1.0	0.0	0.7569234814999852	0.3352356704173248	0.43567278402827986	1.0	0.4624276549929136	0.25	0.7998354352231657	0.37606959977650745	0.7936547229417327	0.7704287066394776	0.24233588893050048	0.7678563220856672	0.2759544339981686	0.6246135327742592	0.8212316404492344	0.782098996018229	0.17320764453503878	0.9861094752947945	0.5	0.25	0.811851981745185	0.986015607790516	1.0	1.0	0.8323318324043596	0.9999999999999999	0.653618587980544	0.7361048730676364	0.6360129578199143	0.9263125255892364	0.9514806327299956	0.7771384303479638	0.3114321893823055	0.7837067213352397	0.7714377151593781	1
0.9253739572914212	0.4859051182759713	0.975158102953182	0.19352822253478336	0.7504785042810721	0.7997198805841953	0.763414927334162	1.0	0.6542023095487711	0.4054091399585101	0.9240304034339784	0.021641633480987216	0.42271849118173405	0.4639004369132692	0.7006532529828332	0.4201706561302254	0.8106718388997065	0.553599505948042	0.7498710457966448	0.4041757449330554	0.4141213100775826	0.9874520078194963	0.7378354219584436	0.981748200936616	0.6579139924066284	1.0	0.8159326585624778	0.5561240121384424	0.6945149991077455	0.6695863025092582	0.6205300797048394	1.0	0.9014184095403235	0.63102634752282	0.6994752348855785	0.9414126197808386	0.25529633587816286	0.9966892396837113	1.0	0
0.7435639756968198	0.53440864118944	0.5943961710716223	0.12720337397994233	0.8256734267952466	0.0	0.7392139484239966	1.0	1.0	0.7266597839768925	0.7083021716120469	0.010200969695077259	0.2397247466335952	0.6880485186152706	0.31177564017262344	0.3818397682469392	0.7669864370017171	0.7695649162393723	0.719582110426478	0.7599877889983596	0.8218929826597589	1.0	1.0	0.6927312649034023	0.787821274865592	0.734664960051334	0.7277024469501157	1.0	0.4007449205354318	0.9999999999999999	0.673923353759889	1.0	0.7480885270994501	0.6499821836839877	0.7128196631028443	0.9292039552579443	0.31226295091757117	1.0	1.0	1
0.5236728917152672	0.1679498795458907	0.9394558715415848	0.5873525773455749	1.0	0.7141942472091216	0.8813000316019971	1.0	1.0	0.6813212096140134	0.6275476168059536	0.16422179338952614	0.2303743504112447	0.9290328482290301	0.30236995873745864	0.5086433046580069	0.0	0.621342691639923	0.8246143637347876	0.7826338742153801	1.0	0.9776206830273636	0.5829847113465988	0.9358357552359858	0.5039015579621768	1.0	0.7838442269228777	0.7816907202979068	0.6904799506527136	0.9999999999999999	0.6467902224060472	1.0	0.7629899335086787	0.6169033379845539	0.7257337644118329	0.750778145051538	1.0	1.0	1.0	1
0.6760122541128254	1.0	0.4490171752761403	0.0	0.8446930046948704	0.3989522993006897	0.25	0.7632189768767357	0.0008046225407162266	0.7828368618709515	0.7050292349060596	0.7142857142857142	0.21317971102130606	0.7168678840930599	0.2413941261009685	0.25	0.7564651400908889	0.46839596791932375	0.7841473003920872	1.0	0.7810172589492922	0.769006795544473	0.7321328392519433	0.7527552962469554	0.9806169560683865	0.7241802240362175	0.9115187538002165	1.0	0.44149835714905716	0.9999999999999999	0.6662603102354364	0.8157633531129365	0.6961656266229193	0.6279919140429279	0.8944776452980143	0.7395311923777494	0.777165384966574	1.0	0.7929290098447096	1
0.7315991025922335	0.6532647496252797	0.9869387588319649	0.0	0.9389457338198001	0.7089340901439303	0.32972221082805075	0.42732809203101907	1.0	0.25	0.33333333333333337	0.3021251750761267	0.288791583764537	0.7671658085348345	0.32289663163752036	0.668688035728271	0.7119180655829966	0.9999999999999999	1.0	0.7898467852536549	0.7705472167847187	0.7867000490249515	0.7580912085095466	0.4336330635825756	0.5391858103571728	1.0	0.7605353650617483	1.0	0.7376772349794641	0.660156594183129	0.6557510924464354	1.0	0.7869388830694218	0.7045837858670304	0.7403362101234722	0.5414730610665587	0.7361292539188566	0.7708151162597792	0.7971005724520978	0
0.7550333554673165	0.4243536774046094	0.911547907379568	0.0	0.7716536515211737	0.759672352760206	1.0	0.25	0.27693198113543993	0.25	0.33333333333333337	0.7142857142857142	0.5211762918077215	0.7373897879748994	0.4518183420830657	0.9987439914430146	0.22745985748716388	0.3812155433758263	0.7391468720585239	0.5010978730908013	0.435958111394259	1.0	0.8536087720144038	0.7039985642840874	0.33166207157851124	1.0	0.7510755571686171	0.5	0.5021990678751006	0.7111597583158975	0.6476940723588626	1.0	0.05872316407269437	0.6467406154046133	0.6990026611986949	0.7128538573163717	0.7788992337451031	0.9282199981547964	1.0	1
0.2557921307903933	0.4658486711326463	0.5914163659330218	0.9025164133177541	0.990055242864679	0.7571564396071632	0.6944152544190397	0.8321802368020877	1.0	0.25	0.9247263598650632	0.027254080439277087	0.34357514444895176	0.8031877947385708	0.2582876029699326	0.7572255458838469	0.7040741498766278	0.8953370041025801	0.7770806584119885	0.7481089078930118	0.8390710420873985	0.9507776537500218	0.7666758429936996	0.7005803812563031	0.8123075073802419	0.7392746491084101	0.7690980491508849	0.7580293118227566	0.4119103601214864	0.6604084727595771	0.6382417754084043	0.8012023370296744	0.424785400684509	0.6400683755876643	0.6997513113329229	0.7215724451750969	0.6863153782465432	0.7317930600509027	1.0	0
0.41264501310547474	0.567003401264367	0.7678823618664284	0.0	0.7644435752964676	0.7600428348211251	0.9890061863744011	0.7364856411645079	0.4653065761222246	0.25	0.43164682904592444	0.03330009243264769	0.24546614254463947	0.9929962965660367	0.732920750934416	0.25	1.0	0.6090154236475029	0.8000683166020459	0.7037777338114974	0.7634234907743029	0.8603255129995226	0.7587047683945859	0.39038136995525485	0.4218461764170815	1.0	0.5123574830870138	1.0	0.7568626092702883	0.9999999999999999	0.9744881512511897	1.0	0.7983446627714009	0.6591793822948191	0.7292524849492059	0.33948776958968957	0.7948804874328659	0.7395929412994316	1.0	1
0.7202717597862403	0.17883271686370747	0.7225921704009344	1.0	0.7958617039915331	0.24890650612217413	0.45877448859755227	0.6945183785413598	0.5976959973634353	0.422055820951896	0.6998786448412488	0.18913072970406797	0.0	0.6991789611134616	0.7694347611333852	0.25	0.3467341385640434	0.5486599170300918	1.0	0.4233484991791718	0.7850946868420108	1.0	0.7499603549926331	0.6895933051272423	0.7731792172015822	1.0	0.7830298168732868	0.7554271372097247	0.716841501280689	0.7155651040173636	0.6296114615077694	0.801379883041828	0.7539455121732985	0.9520074021146716	0.9426581353462103	0.25	0.46179703588673854	0.7151400043472836	1.0	1
0.25	1.0	0.7056313939992064	0.9669129689328066	0.7645907162525126	0.7365805964309718	0.5058167869706521	0.25	0.9519219564798256	0.25	0.6324556381209836	0.028171847657481642	0.23015225964056074	0.25	0.37566043729815296	0.7105588981717995	0.2600235446780107	0.6068931962781342	1.0	0.5390071169216961	0.6159594702431687	0.8674652387009937	0.7803327571476296	0.7344254854690636	0.21407023828992872	0.7526900470691227	0.7456729515201033	0.7780158145962861	0.7423878357406393	0.9999999999999999	0.6824550638346639	0.7335759199305252	1.0	0.611215280545147	0.512759229137869	0.7442307738923032	0.7613322500099203	0.7991230512454283	0.7513948856122952	1
0.4161336685137029	0.4759186506393981	1.0	0.03479416187529241	1.0	0.763619166058088	0.25	0.3033108533688093	0.5987499522720758	0.6654047975738453	0.6288638143801033	0.016200604769190628	0.6743393607054309	0.7907424023039225	0.7376609393483908	0.7172413189794603	0.4011569433050658	0.42251701218741583	0.25	0.7169412791019004	0.8148816149683756	1.0	0.7672159229127078	0.7275902290645799	0.32541404214005065	0.5	0.9851289710258333	0.9756854911785449	0.7738599119622647	0.9999999999999999	0.63955178666131	0.8079982644273561	0.7421304186305766	0.33333333333333337	0.676729963199259	0.7020169880631515	0.27200860941054616	0.7801570305528754	0.6957349592462121	0
[truncated: 397 more rows]
