# Supplementary material for: Early detection of occupational stress: Enhancing workplace safety with machine learning and large language models
Source: PLoS One. 2025 Jun 2;20(6):e0323265. doi: 10.1371/journal.pone.0323265 (PMC12129211; doi:10.1371/journal.pone.0323265)
Supplement: S3 Dataset — (CSV) [file pone.0323265.s003.csv]

JS36	JS23	JS35	Household income	JS33	JS21	JS17	JS11	JS24	JS26	JP4	Sperm quality	JS5	JS6	JS15	JS4	JS7	Educational level	JS20	JS14	JS22	JS29	JS10	JS12	JS2	JS28	JS18	JS25	JS8	JS31	JS30	JP6	JS3	JS32	JS16	JS13	JS19	JS1	JP5	Occupational_Stress_Target
0.9968481444917383	0.4924449320191264	0.9469030912792629	0.6942739377381327	0.9834750685373913	0.8680334440279275	0.9218264064983355	0.9833623247271054	0.947169723909356	0.9902886762427698	0.746267193086092	0.004778757842042133	0.7808206744494286	0.9517821545877598	0.9350909302928084	0.7970650619463031	0.47669429446104716	0.49968825426163477	0.6006092910285636	0.9278445726950642	0.8430315999906692	0.9587140404627618	0.7976570470180144	0.6417249380975557	0.859147973729055	0.9985296483234057	0.9928341900782746	0.903390110620776	0.5785043430127761	0.999926588339993	0.6666666666669098	0.920786977501208	0.8418876651593593	0.6776461599480971	0.9742710638714616	0.8298232522224411	0.4153418219187432	0.9302369076583854	0.8998365671646656	1
0.9284137961499711	0.3737525983815678	0.9192443439247906	0.5092015831759497	0.7500000000147854	0.97803513205236	0.9079388597999503	0.9999261005860189	0.8324995575060931	0.6426487216537029	0.666909605658694	0.25611801873669926	0.9233580724730112	0.5910518202263071	0.8130225035289637	0.8546502955734017	0.6534003118583127	0.5650068512755924	0.7886719566702458	0.9020200547816335	0.7298685241689289	0.7351032655678919	0.7507329547519539	0.6082875488244668	0.9417186040600648	0.9196473766020975	0.7516250160759509	0.9637710058030307	0.7306687928468121	0.8989406860987208	0.6666667582180379	0.8142596085199028	0.9833502259887893	0.6666666666666665	0.949837933876287	0.9790524165865244	0.9737618411174557	0.7885608699465736	0.7622164478246672	1
0.9922151401974658	0.7132698231781847	0.8588354327425903	0.44169320718948224	0.7500000798562899	0.949870374739851	0.9955307744314825	0.9999773787920019	0.9757671305836374	0.9595497932554473	0.9224632453293578	0.2443427222910253	0.6995777039340368	0.9887116722001151	0.5701797068287405	0.9964377552601976	0.6256590009102279	0.38184981834817266	0.7051176174319309	0.9315543578704224	0.6878104186275668	0.9880511729272375	0.9666338094285151	0.950715687127951	0.7371745496719709	0.8887905090604195	0.916776699095361	0.9999678266159004	0.9431758901306025	0.9982174865167663	0.6666785823160961	0.9980071037153685	0.8285652637915878	0.7920267522782539	0.9536846124247025	0.7688508216342913	0.5217009030532802	0.7139772099640868	0.8961005014846632	1
0.941772078528583	0.6018921257065969	0.9998380744662152	1.0	0.7500000046719852	0.10886771223529661	0.8739656212118412	0.9990278324527007	0.677901541830362	0.9120442321649929	0.6797630687391545	0.2297017713696236	0.03615029899631757	0.9530097096319061	0.9963626686647489	0.9784499174602033	0.9794937864051132	0.7861993763376562	0.9997194713679411	0.6987588915834715	0.3115360180432238	0.8246859347237587	0.750038433099455	0.9037319511818748	0.5482215204457046	0.9854726132145891	0.7814819286819091	0.9496198900382183	0.85114144998132	0.990765020066076	0.6666667886269247	0.9903928508535649	0.5308234510799671	0.6666666666666669	0.9855581407688608	0.841747140924185	0.8878954773875009	0.6057886856498015	0.7602108912527212	1
0.971348126876055	0.815930757447962	0.9987288480801911	0.29684268283385545	0.9600323718232057	0.7780936918285534	0.9897508475797514	0.9999864113825938	0.48295875154140777	0.617894895750852	0.6669803909029111	0.04913338801792849	0.9634592623872816	0.8329410448197316	0.9315297798273137	0.9972598676164606	0.9906420067602247	0.8560424617273406	0.9514530411761459	0.7764580186662311	0.9031554762749853	0.9716014831520643	0.7527583204210169	0.7539526526820076	0.7545256093516662	0.9873183910370883	0.8136810662624954	0.9724024835413684	0.6142757332205773	0.9997384695841387	0.7271299782352598	0.9456347160867042	0.9265160294799049	0.6690868720990109	0.999718867093912	0.9963928248804728	0.963056021851349	0.9999977512586145	0.7566510444000666	1
0.9377759019674459	0.789859294177571	0.9589774631427499	0.8945013016868067	0.9999662649465763	0.9343356010351379	0.9744352239790217	0.9999999891252166	0.9341395083557976	0.9676611764446199	0.9142503175130627	0.42240267888792754	0.9160696215897233	0.999616659769564	0.9272024438941463	0.9998835402651144	0.9347368659331412	0.6088081923168094	0.7341502900646584	0.6638118725849821	0.8947029009216393	0.9999667834560777	1.0	0.7091139830182245	0.9996479695953855	0.9999200521348092	1.0	0.9998137690460358	0.9690466745259486	0.999988620247817	0.8385162341927238	0.9582499893469199	0.9988026625413301	0.6942096428003471	0.9999104614499286	0.8969789396451289	0.8565937142114359	0.9999906244548163	0.8336371847499324	1
0.8277079375615581	0.07070033457353299	0.9438160493447267	0.4139327185672067	0.8958330890229242	0.14246954962327046	0.9703619324058239	0.9909235899111991	0.36007884483012303	0.9162145459266529	0.6873986319305564	0.10913642434588103	0.028685103137479954	0.9358905028437225	0.9277117520092084	0.4476962315814449	0.73200796034646	0.9413587889823547	0.5407558413113445	0.8188368865146718	0.29014607647282903	0.85332054496955	0.7504780111521536	0.5195864718046715	0.78928486554069	0.9914271855935691	0.7915325770208304	0.9904632345824587	0.5702311359563745	0.9256093290248053	0.6666666666666665	0.8680401486692091	0.6318739801346298	0.671149099142707	0.8935195685762449	0.8201680547417519	0.37837131843493577	0.7781059766223661	0.7529111793948801	1
0.7686701141252987	0.23212949058351612	0.9134408319542248	0.014311181853586614	0.7500000000000008	0.7198198150737569	0.6258120530825011	0.9900283538418462	0.6456188898673566	0.8452361477332073	0.6763409263119645	0.06306430022246583	0.9583580587772246	0.9404037136385849	0.8009627060702386	0.3978754792927135	0.5018044852116987	0.576196816295947	0.6690853927597674	0.8917925202284647	0.22136024769834092	0.5793234288011927	0.7500144394266486	0.5798051125995585	0.6141503941612083	0.7446391953826891	0.7600526893624321	0.7819116030390613	0.5647682201206691	0.8384373450986121	0.6666666666666665	0.7557350947875308	0.5436193759628682	0.6666666666666665	0.8906007279176891	0.6578678445411126	0.6505307490839329	0.9294888958577557	0.7500688697073997	0
0.7767088803853859	0.17102175982570908	0.9066499100658897	0.3661894446297244	0.7590757633703159	0.35587717439525446	0.7160372086737274	0.7163526003163743	0.7066959682596011	0.5847920135935565	0.6846071810493778	0.6610442261490233	0.3637323338671762	0.4501737151583248	0.6374500508261632	0.6487283613184329	0.0015734492898261052	0.38478193524744486	0.8906729001565119	0.7709056335413822	0.7141221356572349	0.837713918449198	0.7500000259475458	0.6403543469629546	0.14841133563275677	0.9629922588610026	0.7528713710031465	0.9845612805115314	0.6343928143101418	0.845988801592005	0.667203982387694	0.9414478267605038	0.22483181754762546	0.6720534152404705	0.834541676869149	0.6624865551219564	0.40179085503974293	0.9543791978888035	0.7578361924715633	0
0.970084138828394	0.45727757654242346	0.645693465570008	0.021717165927627867	0.751531701065218	0.740099657851638	0.6567286766087362	0.7242777250917756	0.8153241181877677	0.7029944550290061	0.7258738182268418	0.060703218044913194	0.5122086527835016	0.8825372584099247	0.33514621241279163	0.3557647991871983	0.32258861427651225	0.34689907053752744	0.6779023897615981	0.5155731475358971	0.3048817682799655	0.8096747529844815	0.7500029880638094	0.5002460060231455	0.7194655500697703	0.9752052686572431	0.7504374844624853	0.8519550355098348	0.5421739467375122	0.9013148902278718	0.6666666695586562	0.8592408549389521	0.7777917574916192	0.6666686458918301	0.7855328423306043	0.6224063677479983	0.3005722460554217	0.6496809803517871	0.7611841325316848	1
0.9957591069781614	0.07244357361149358	0.946198852253339	0.3658422231845103	0.9825234055963432	0.296393440826797	0.6703132110830994	0.8180144313770409	0.4599328088512398	0.7529143241682015	0.8226477928570126	0.029498864743170494	0.12968576162691284	0.9637501767859638	0.3232299714319322	0.8534708085578615	0.19552546920680952	0.8313139132778204	0.5038266873393035	0.5180486502981663	0.6781653144998979	0.9957276682176996	0.7633175507435896	0.5000057705031132	0.8386808671419412	0.9992079481193935	0.7822825028248906	0.8809637473451304	0.5957560543747699	0.9999296515916549	0.6666666666666696	0.9966485488644179	0.3477430819432336	0.6666726863192238	0.7916319383130495	0.9347652757797241	0.28784480259639045	0.9475992712892389	0.9475851579850716	1
0.5354464828627554	0.09268734492996065	0.4062202589747462	0.39458177738576145	0.7500000009153396	0.12734968427167645	0.9898705833411767	0.6493112954175537	0.21452647369985864	0.35395997768980997	0.7815090640869089	0.019014607299440208	0.8644635427409769	0.9683996618178664	0.4041963761083225	0.4656440677532676	0.047868926042123165	0.4520415183280022	0.568886963718779	0.8291917723351121	0.33515258560836936	0.5	0.7509377208497665	0.57178299738196	0.7838449889616841	0.810435029620249	0.7791843197254089	0.5	0.9097713624393009	0.6860060829220798	0.6666666666666665	0.8331083014426724	0.4985805044995183	0.6666666666666665	0.6064706650039227	0.6915573729657822	0.31738651126272616	0.5	0.756164420400004	0
0.8932983046264698	0.02651213749844725	0.7421559820617802	0.17203023206808196	0.7500000208118435	0.33611829434296164	0.3750929317121061	0.9199314163476787	0.22987107717826322	0.8424905407713361	0.6666914135427338	0.3071182227971977	0.9784362764094641	0.42996816247954606	0.9221054338692405	0.8250014958719212	0.728707037426554	0.796555424654348	0.7412544397605217	0.5545130013579379	0.4262333954383704	0.8180508281316035	0.750056224912541	0.5582247428747976	0.4786115270512337	0.6743539611643466	0.7641459583450841	0.8287299027898628	0.7519411978229358	0.9718778602410696	0.6666666679976704	0.7419779015331329	0.434162247936086	0.6666667255956557	0.7174929116913459	0.8437423682846663	0.3415575275900695	0.8271383552675272	0.7532069224898881	0
0.7010766209911984	0.3464925704944655	0.7195600197388308	0.5560842126181267	0.7620262067791602	0.9666449354104594	0.8069195522732813	0.7797814383237692	0.551169285531399	0.684352830382841	0.7048508604836292	0.18468136024584153	0.8825299557161473	0.8860694604478296	0.6983896523948587	0.25	0.16272514647312228	0.8741159860504315	0.7972631100771409	0.6779639277995456	0.5308579826971553	0.9432068636345324	0.7637649051513835	0.6309115643105205	0.8720546298902284	0.6224311479648784	0.8467729172415054	0.7363694971706776	0.5608516523830285	0.8105302989922928	0.6666666667264476	0.9742207275050425	0.5223242792611251	0.6704688469078318	0.8437936055498263	0.9468431120995775	0.33767313170654645	0.9439925347738761	0.8617826666048352	0
0.9985380640167436	0.20808975645529526	0.9622923414651442	0.5348310235056651	0.8626537186971092	0.9985249230072325	0.42820558908529605	0.9999813809325444	0.9869076538883923	0.9136610388179116	0.8601973553532358	0.06272910837276889	0.9992251560114905	0.799700430395903	0.9589919392069155	0.8977890849466571	0.20992351721490782	0.5717532858524865	0.8861445627858926	0.79794876218908	0.675301367493074	0.9956634816099459	0.8414299276543034	0.6864003263532965	0.9364168308930324	0.9971662195799494	1.0	0.9993088992656326	0.9391044730173947	0.9911898245698926	0.7213814885571787	0.9932850229893022	0.9795492837431622	0.668858582709718	0.9666664903706879	0.9963878464858311	0.8866061159405382	0.9992245837486131	1.0	1
0.623078306003517	0.2963349759036622	0.654826866550217	0.24539199108198528	0.9998158592963035	0.11441647304330384	0.28236759330196115	0.7971119615479354	0.5452528916050158	0.5586979873802292	0.6753321149023029	0.00072911303558705	0.4883942313091122	0.8710225296801798	0.3690560763905913	0.8195207548003355	0.12189154747868607	0.6097822783452624	0.5173739644181362	0.5547711777850669	0.1274760367274451	0.5510243027973432	0.7500000073468538	0.570013151112933	0.7799977791807521	0.9064052413734948	0.7506594725287348	0.7617547627647406	0.5020911143644384	0.5372368215520272	0.6666666666666766	0.9494704681876069	0.25043418684529595	0.6666666666666672	0.6821038458729198	0.4508202647536267	0.32204210483371254	0.7261548268776172	0.9102887485234663	1
0.9012362444749515	0.12409162670707365	0.9036465260934817	0.5134849774273744	0.759799229004905	0.9221325104083036	0.8997661849567169	0.592857589825234	0.5159547393070032	0.6833223800114618	0.8555808099776373	0.09745020773139486	0.9013182538008552	0.9811419989688125	0.8807172217942731	0.9648086307086268	0.5724097097764492	0.6659728358009485	0.9001321019872426	0.6985487595267899	0.9328595366548341	0.9006112240610308	0.7500419765902666	0.5042981097977565	0.7933607983264824	0.9430104841024735	0.7514037295023955	0.9915926398897226	0.804065672736904	0.9172542714534917	0.6666668065764053	0.9833362916902628	0.730281809143704	0.6668263989420627	0.9399144648942859	0.8679357495614681	0.5112539836501375	0.8512849118371487	0.796088085674927	1
0.9489856199307821	0.4122525222344994	0.8676391547917948	0.5325826460836401	0.8618521852144432	0.11479767313739295	0.9853542832383968	0.9998993180507422	0.8031993636769134	0.5714479872206264	0.7179654846375005	0.16212303831915073	0.4269454085210406	0.4219700006415368	0.5006932013096742	0.2698925963184926	0.05964072017856875	0.8378370355688531	0.5047018046826145	0.6141714134228153	0.5997705059683326	0.5407624056981903	0.7502885854396963	0.586195328075083	0.49646257514088343	0.9540110979489028	0.8549881673410848	0.8889084872368404	0.5256166076605342	0.8931870780370849	0.6666666676892502	0.9293790085964173	0.5673782533660242	0.6666678423032366	0.9306998603580504	0.7318009359480935	0.5108670140141215	0.7441840695457739	0.780941440462111	1
0.922781613792069	0.4688305767669642	0.8763645179953018	0.5713251344477978	0.7502026191462055	0.8605719557986584	0.9141252385331518	0.9045108668424727	0.881576319776576	0.5653998523353471	0.7051294637446247	0.023317469335854834	0.9832986125491974	0.47170872977678857	0.7186965878194654	0.9926618321781538	0.44844464600758305	0.5624229783820769	0.8458899986948327	0.5721285395185886	0.5217282581766262	0.6471509235250503	0.7500433451375497	0.6716424005117703	0.01828349520903268	0.9826705557863734	0.7500501398300149	0.961234939593355	0.8530759556435815	0.9957576036602176	0.6666666667676422	0.9738080766684508	0.709242043244205	0.6714892272235778	0.9253573756457443	0.9640906436987752	0.2678856442531233	0.811169772002262	0.946013877285	1
0.4278810722188041	0.2222435215423412	0.5075615014590428	0.9072381318382718	0.7500021023827536	0.629286236402116	0.25	0.6379168362097691	0.22368390036975122	0.7004830859870324	0.6688526887825614	0.19324562984266844	0.09560707250233895	0.7544705865605204	0.7727385156539661	0.25	0.7589084500193286	0.5633469442268688	0.5348473968425014	0.6159691784865275	0.43537882454846843	0.6749247554117932	0.7502400646248255	0.5678761926115049	0.923170699868671	0.5	0.7513034220848742	0.9194842146452663	0.5246554995875177	0.7843521995444851	0.6666666666666665	0.5688703188754256	0.5086241622603921	0.6666666666666665	0.6823444015992014	0.6933623887037041	0.4120495642658234	0.5	0.7500462409565967	0
0.7023083151768285	0.45356505819443355	0.8097957420243084	0.1793876192108111	0.7503907897041752	0.948470641530342	0.8357947766383909	0.914906780460684	0.5321227555057628	0.8259099117211877	0.9300119417633159	0.051550486144933946	0.9967100537905742	0.48895051111279136	0.7702228074576842	0.25	0.2742146681684588	0.34623929079066484	0.7541704628739677	0.6294793204155119	0.4804097121056703	0.7449374670283622	0.7500150337603627	0.5136481204397915	0.20827084857394074	0.8538024427110054	0.7627924654919013	0.5	0.6583303566127302	0.923156534271965	0.6666666666666665	0.9760445827044872	0.8762225836461457	0.6666666666666665	0.8127334617890998	0.877806090040452	0.26955943747979083	0.9564505404057793	0.9574410103042899	0
0.9839875539811975	0.6400206885252223	0.9414260289777376	0.6087188862754433	0.9966398778139687	0.8765414400243211	0.4299571591343715	0.9518282648333747	0.7294632127721888	0.651027467300305	0.6668031784695647	0.5438578129695821	0.9025049355695477	0.48651243921299525	0.822117290292799	0.5477181858672174	0.7063306341204328	0.5723482704974057	0.8681267934952026	0.9716048517395789	0.292021245973975	0.9724147352121351	0.7721902324876457	0.5571131210991432	0.9119365796040922	0.9518800849359766	0.9340479453392976	0.9779518172415834	0.7595085258128396	0.7547378546590737	0.6666667295189395	0.8710195594669341	0.9885516179288307	0.6666666666666665	0.9937278381699061	0.9798169183332668	0.7631768351333547	0.9954154075598138	0.768624828581221	1
0.9998335570954241	0.49512513659533197	0.9897074475321012	0.18718401433203183	0.8600966013429471	0.8356194061349109	0.7258739493784627	0.9560962474884871	0.9464040841930988	0.6079348397036439	0.6759021645380431	0.2591402980700436	0.9838548233532625	0.8018105296073035	0.423184468466225	0.6454356390558157	0.9253645336363171	0.24984318894522173	0.997780996785185	0.6953217378088021	0.1687367693081531	0.985838180944919	0.7563535258946065	0.739669724350659	0.9462672452274828	0.9952792141687966	0.8132655504166243	0.9629816481404231	0.6371289473324633	0.9147550403310885	0.6666676919630278	0.9255508791273539	0.5480332214738411	0.6670663035958698	0.9847027879746828	0.8178060677747816	0.6853639694067281	0.9942513835419252	0.7631139401308001	1
0.9877782129200481	0.5800081230652626	0.9890668834783038	0.4454752517935979	0.7587049687595951	0.9621151106585475	0.9741941972575181	0.999932387948167	0.9928675238753302	0.9814286443747602	0.8015684419442699	0.07204246664128566	0.8698037390286238	0.9969445743331252	0.9961796983285834	0.9999023977682079	0.9072284632663585	0.4088500113850846	0.6415685452646479	0.8743388025180774	0.7815835665026262	0.9993035246403683	0.8853300806753978	0.5525991834179301	0.7840532348967889	0.9974893391049978	0.9384589461501797	0.9993159084401345	0.55060445728127	0.9994240111077255	0.7092648631370403	0.9851748755945895	0.899246216889443	0.7505527470881976	0.9544796986128474	0.8495442911173728	0.9526398858763118	0.9945467910648841	1.0	1
0.9966276826987893	0.44949083734581946	0.9297425160128356	0.7029563976435473	0.8360685505725758	0.822702095310916	0.566999860459369	0.9069693472344814	0.20137477311821086	0.8166024973055486	0.7306283694107902	0.0055242316402313	0.7685041108403988	0.895652664376467	0.8743570783078606	0.8435559857339672	0.5386489592787439	0.6842703872889113	0.6495350854791682	0.5742320649336102	0.9758807533652915	0.9851569528805383	0.7885977851347968	0.5075278133822766	0.49149481027109826	0.8811189642438314	0.7543166344819983	0.8316235485380785	0.5501323637509887	0.9805275467079179	0.6666690716248124	0.9091721530208459	0.6757770613563585	0.6666670944186006	0.8219170664204524	0.7867548088772112	0.2639134457935397	0.938960940866429	0.9575713435770067	1
0.6133553522651936	0.6501309608473393	0.706835811484007	0.25908900335607704	0.7500000011520227	0.5864102482611406	0.8142174057207441	0.998204258868327	0.7057016413948602	0.7252657944836935	0.6749812386643383	0.01747626286642864	0.66565839007438	0.9004099815501238	0.41877096117308754	0.5696944725402681	0.8948644551869012	0.46863481703114096	0.5282262322578714	0.5404350459911967	0.22502072136484597	0.7598849157573475	0.752643760670253	0.9005432814098713	0.5255742779584914	0.6729971882783676	0.7665033886254043	0.7435639383639242	0.6143770008430464	0.8000861861291846	0.6666666666666685	0.8862179453371822	0.49555835446968627	0.666666666666667	0.7475203640257754	0.8716718846280797	0.6805207216355207	0.9966186010266866	0.9197456483351818	0
0.6064632144182629	0.8413579780778535	0.7287014369407453	0.0012336585824707605	0.7517951221631639	0.970609025143446	0.9942117402770252	0.9993190698754291	0.8181352653388165	0.3813943276084081	0.7589395516928588	0.4906270810030732	0.9645260187425536	0.819462389567839	0.7317793359295919	0.4415160410244139	0.8796072034330642	0.34498213803082867	0.6921768860457513	0.8845715654354336	0.8388548508189801	0.9625845248507364	0.8191108544258054	0.7983715610129878	0.5990869713618598	0.9817836152304761	0.8141150979363647	0.9903283876375726	0.5949540217388859	0.9112294344716971	0.6666815248184356	0.9576988885557618	0.6804333082933747	0.6777155085006282	0.8634579459275002	0.99666243934765	0.4199710560213058	0.9929858198199898	0.8208426075846311	1
0.9713983900393967	0.9902334783838295	0.6840390949396162	0.3524296234446845	0.9762962593722874	0.8201432980897719	0.9890239739619509	0.9541276732097678	0.48094093836712154	0.7124280460816663	0.6917216351763895	0.001667821611209855	0.9915435499655229	0.8587019177113512	0.43261865704100777	0.9029290873004349	0.9895280777919078	0.6666945192048184	0.865312014622871	0.7217331476302129	0.9678171630287109	0.980897390819436	0.7961451098954595	0.795297745861385	0.9027755892726022	0.9547638901425689	0.7729093630977348	0.9992842194247101	1.0	0.9769360666328595	0.6666667969990097	0.8071693486428427	0.8595181362614056	0.666708115497537	0.9634430560561148	0.853540734717843	0.681328539755964	0.9927848879276182	0.7500273040518108	1
0.9251604347388952	1.0	0.8124933569193011	0.9724665761913994	0.7522203916344223	0.6013460737721562	0.9476299332004332	0.990201596067255	0.8768086451185787	0.6634169100922597	0.7671244526930819	0.029940928425088765	0.9562712093209738	0.9455975721803093	0.3555265649435832	0.8013660069208152	0.638665199401718	0.7179959097601272	0.6339556070766799	0.7423513425839053	0.9383864079371307	0.9442718764992941	0.8342507517413618	0.8964972569852669	0.7461801540575606	0.9895936150866019	0.8079142356311055	0.944147286711661	0.929196255549861	0.9993195494703445	0.6713732653981475	0.9149044949595726	0.18518573588431242	0.6723735151034065	0.8557273314239521	0.8360082313060007	0.5556181606226362	0.9836809667578116	0.7867259629169878	1
0.9756602051009914	0.07316776262751308	0.8227020188678508	0.5636535920859951	0.7500029922872076	0.6779192771967945	0.2796992532132897	0.8187133568823253	0.1975415923442555	0.60790584084137	0.7477222744619805	0.16634530504167294	0.39302827125228007	0.5421707961125315	0.7239998975599252	0.7593272893658777	0.05702774536875267	0.6931797541128626	0.5092096036602557	0.5426028390861499	0.4983049390479496	0.7828836617347659	0.7500081247284878	0.5113096001454344	0.6627719686603335	0.8517220493984256	0.7510928392769847	0.8846429983309811	0.5110903780285553	0.7772564864263419	0.6666666666666665	0.9198682625858008	0.6208741624295301	0.6666666666666665	0.9880602029722311	0.9314061933984905	0.4214955179480292	0.5	0.863362567217984	0
0.99265265325836	0.21199698374513293	0.7734704019786992	0.005576694012378716	0.7500000000008815	0.5554079802300591	0.9609698034562792	0.8914359538533217	0.9217876361704667	0.38629013452724675	0.6703871231687634	0.16366460167473298	0.4300266255821649	0.9802863748039491	0.1683282002806357	0.9187166967618652	0.929561133515724	0.5267032205624238	0.5400849003978232	0.9296224422623318	0.9990432487948291	0.9700511138133034	0.7533343415465882	0.6452561911965858	0.3774986996722041	0.7017161964648813	0.7537308822244524	0.99115090606371	0.71959492147736	0.9946634324233137	0.6666666886490701	0.9314366685101176	0.21422654199329721	0.6666878677486989	0.7531873788408242	0.708032617129679	0.5369561112692965	0.9957872072998355	0.7525548414994409	1
0.8630310073420332	0.9797292610399139	0.7688560636131196	0.00915230867444183	0.7501059863485796	0.6134219132739311	0.9613279509561279	0.9720966233749537	0.9781015550736366	0.5643541013870401	0.7085476953141387	0.036864411766266786	0.9519053395410216	0.6647600543641616	0.16479104477064907	0.6664097916883567	0.4393680836523808	0.07083887011873591	1.0	0.6702419360715228	0.8096869724560424	0.8203105194743595	0.759345320360865	1.0	0.5973207959588286	0.9949283700389854	0.7566219298398709	0.7765701857517796	0.8181618549484927	0.7900760479797726	0.6666666666748342	0.8795957121582764	0.579988904488888	0.6669172685018252	0.962593975068811	0.897581606178715	0.9547595854755923	0.9942761146891834	0.8372154938469941	1
0.8019641355781201	0.14560687004359588	0.8158791686255357	0.20293143860797438	0.7500579347703507	0.5587162291445168	0.7939556861811872	0.8765402200671613	0.6739504306880244	0.8018685704712827	0.6667254719877892	0.2871709993750543	0.287047702420825	0.9088092811084457	0.5031586089547032	0.41410934003173205	0.6783560064908188	0.37870097422098614	0.6650889611789408	0.6306240386840718	0.6170057151458929	0.6378313747735713	0.7500164146013292	0.9016755033250405	0.4805606494573576	0.859800769196114	0.7501243936148648	0.9466948715042314	0.6833703691041603	0.7112630048776523	0.6666666666671738	0.6599505431719631	0.29275556044356643	0.666666666666668	0.8424827219493849	0.80688461727938	0.6713585312798159	0.9467101598751352	0.750487419633809	0
0.9988322630277552	0.8584097302992741	0.981208910798648	0.23191295830424344	0.9912040741767275	0.9427048119579549	0.8263387997189442	0.9868804838441154	0.5608490704281669	0.9937147610526178	0.795019160193133	0.05896691612725466	0.49869627442875153	0.8858791337289122	0.9922570868839242	0.9932458007228259	0.6116678845273046	0.5039298023313832	0.7793501224381909	0.7989504426965903	0.8087168425252452	0.9969045575502784	0.7502507521031486	0.5178037226752367	0.9739994684141215	0.9925950490610168	0.7619790672733426	0.9991308652120707	0.5980747655752431	0.9771156490776065	0.6680866560047964	0.9827072186519117	0.9815330508556169	0.6666666696858983	0.9896035103403101	0.9746277680453013	0.7087376445660216	0.987404384118978	0.9202187234694972	1
0.8912253749237249	0.18318812763582837	0.830528447231884	0.7940700107111107	0.7500021687423081	0.7544983578569537	0.7630164919013152	0.5419064948159178	0.7104378113283728	0.9929306496433818	0.9790031672847876	0.23807018880506156	0.7763229408920995	0.8874116601055825	0.6120261276962238	0.25	0.10435378450765853	0.48320643645776173	0.553515221458702	0.5298969770571774	0.8907384447277041	0.7307753299014799	0.7874103541150655	0.5090127451366339	0.9928916338569604	0.8388330897748277	0.7515617562703293	0.9668075729720074	0.5229030393893807	0.5214264499392699	0.6666666666666665	0.9805517090204253	0.9730310224475547	0.6666666666666665	0.6400015258145793	0.9356632020397649	0.25089090538599645	0.7662225174903059	0.7651920004950713	0
0.6575943458799673	0.5195058963938013	0.7677750310156886	0.030057539789103454	0.7824159264426144	0.9776439647999522	0.9410743454278356	0.8237300717352631	0.876065620346567	0.6582081044051973	0.6971492751496849	0.01862456573791456	0.9311841044803129	0.5315471472898181	0.7129713883828638	0.5513476938672044	0.9221752688730678	0.49886221942916653	0.5225559303585131	0.8116432407121825	0.9282259035379298	0.7382489147730406	0.7600211268534974	0.6719996353765565	0.07434842150622198	0.9953539309344795	0.7613573265573442	0.8893157519972584	0.5691965954902303	0.9038448502071671	0.6666666666667121	0.8701775407669963	0.5234412226294203	0.670817472251789	0.6992959576279116	0.7479802454055415	0.30942065001238706	0.6129266631939033	0.9601139970094266	0
0.9994770045124638	0.21301746294925605	0.9991642822413606	0.810460733819181	0.7501210727256862	0.9893187971407258	0.9675294924495874	0.9999983992197294	0.685751903941308	0.9528841322851527	0.7018953028734876	0.5822123649874995	0.7361350880992098	0.917807563823756	0.7857753584852953	0.9930852415188972	0.9346598370572333	0.5367275407592551	0.842605548314848	0.7829421225315865	0.854146781977843	0.9989602299122439	0.7640831591794767	0.7028143366516144	0.9691680620917001	0.8598466451567565	0.88514487285694	0.9163737762204298	0.9154637356608795	0.9998354383445944	0.6995183653430015	0.9282689800341104	0.9444917855256598	0.6666673520350118	0.9957527380506342	0.9129415881612398	0.9297737674360553	0.6251168370460998	0.7734793932490153	1
0.8310671670798642	0.2775448084294689	0.897354252942705	1.0	1.0	0.48889616974699457	0.9700435034302088	0.996949889176528	0.1536761639640187	0.8312591322482188	0.6964178055961605	0.035938784464638864	0.9999998889222973	0.9692884416191431	0.4112055335524773	0.9799644040407313	0.46183374127360166	0.6611568602328202	0.5336887257354076	0.6979182251324412	0.9993375106209839	0.846729855295383	0.7597330978320346	1.0	0.9473447588720687	0.9094017031245812	0.7666409409318741	0.9992799399650774	0.6585097308283282	0.9849518190950854	0.6666666827984942	0.7863795746403528	0.7133992857403932	0.6978637293461355	0.957038847381577	0.9126174644684321	0.6389832430585753	0.9992864260159992	0.7716864992681798	0
0.9085559184108793	0.5912672034192189	0.8339657797217803	0.7633271868010936	0.7500001901094496	0.5250139769924911	0.8862544629224454	0.9988477942982591	0.4733547092112592	0.9312343982779914	0.6921677295470405	0.3519052365508858	0.3450777434221607	0.9227591459961209	0.9474648078416321	0.6468116209983472	0.4602812199431734	0.4069291105056392	0.6536364529710552	0.9292928285410815	0.6449837189791411	0.8796472336426129	0.7536923588098833	1.0	0.20780172089287358	0.7941268642201408	0.7524192903156951	0.9535223481445184	0.859845837083295	0.999998607007191	0.6710943744713279	0.8013102380851751	0.8031798320952982	0.6666668167322287	0.9314312670911121	0.7260478635059293	0.5756204055596965	0.9716029232492275	0.8464422999863286	1
0.4536840149065298	0.8162104875887991	0.6945787617620369	0.5926823874613399	0.7500040892386551	0.8446243547870943	0.47718630103075876	0.7984778077280819	0.868760082154447	0.6909012014685243	0.6669279165979409	0.044231585034992964	0.6910325650347517	0.6423915496908225	0.20034997369435556	0.49892822050040797	0.5083995083049965	0.5308708250212586	0.5014866236366861	0.8315143228837356	0.6361755243783008	0.7255444902930831	0.7555484848504077	0.5417628717423686	0.08474173867533355	0.9302291085474869	0.751177701628317	0.5648379717593803	0.6445019258246008	0.7017061807927272	0.6666666666667245	0.658031265424214	0.03023437669356071	0.6666666940730455	0.5947295809868283	0.7466041745521281	0.4268817069628995	0.5	0.7525556952344196	1
0.7795648841370724	0.2927367416927569	0.7581674340770681	0.0074497498020132235	0.7538665338659091	0.7412774838572596	0.7347556667532322	0.5594167839294755	0.8619460059572136	0.7745669461406334	0.6680924583935772	0.02075345639810136	0.2767120489946156	0.6994388431292939	0.9428834276073998	0.7884091924674211	0.5015255492543479	0.35618708732936777	0.5248331692925019	0.6935636457760151	0.9528247330211514	0.6429173543545967	0.7500000018224355	0.6382458883212634	0.2640832959622903	0.5552431743324888	0.7500564099515381	0.685618750590959	0.5045979104457067	0.7818352221788043	0.6666666666666665	0.5874540845035138	0.35273395219799714	0.6666666704436093	0.7510444204279187	0.6445124810037048	0.25180855351513765	0.903121062045314	0.7500577259932163	1
0.8484750789025831	0.9459228974917442	0.5638991130111426	0.054575995262553335	0.8916685721763451	0.9890232104941024	0.805000381171681	0.9934607274497818	0.6362034763624409	0.5056072583021195	0.6855650574117601	0.016874985873971748	0.1746218820165089	0.6600593955806007	0.656156115239051	0.34481875775922144	0.5246002846700665	0.42595013467556253	0.8541085616215379	0.7251610447405992	0.6020248644741006	0.7969939911568583	0.7607064649706715	0.8345638308515337	0.35766642217515954	0.9543141011559438	0.7562216248337469	0.9239605324780178	0.6483228588115029	0.8999740935754776	0.6666684242418518	0.884953764175293	0.8219555435517334	0.6666666666666665	0.8552236566477506	0.9210802618898083	0.5727151963268406	0.9105687298521712	0.753468139611243	1
0.4637665328002102	0.032263024717035294	0.5484034924671832	0.006395363981047924	0.7513266684567532	0.7727622541411066	0.9709069311807137	0.835448648118315	0.5498101336494404	0.9246105922943213	0.7182061010371708	0.1916216563591325	0.7940516893385667	0.8225640498557251	0.659656230197816	0.3598201689522406	0.32514121083551933	0.38070864467543686	0.5415077908181838	0.7032715504061222	0.988099278026946	0.6603159914443337	0.7513562255936869	0.6568127555001569	0.262244040652717	0.9453787031192781	0.7529080086890638	0.9845678966434884	0.9348396509820458	0.7716189726263805	0.6667594324443151	0.8756501674353738	0.3811442105545336	0.6885894168502404	0.5313771587688484	0.7570466684987287	0.27959390755651237	0.9868956224759611	0.7580945759973319	0
0.7994622483026421	0.5760447052473353	0.7770230897252883	1.0	0.7500005440378689	0.8243423885514523	0.4454266736457021	0.9964127795396961	0.9291124800503056	0.7294516146099128	0.7016259389236363	0.4426352219583899	0.7608972649268347	0.7927705176183891	0.8915861832257881	0.8849446907806942	0.1337166696552195	0.37546524842964035	0.8641355790605558	0.7339190996581013	0.10608499409881103	0.8326903716698324	0.7502803171061225	0.84583122741916	0.8811314810908885	0.8141951359851188	0.768479578893553	0.9580652381803582	1.0	0.9167205101398183	0.6666666666667302	0.7344257934243505	0.8826056330201295	0.6666666666666693	0.9728133858796016	0.8363946658745992	0.6360500102146849	0.7823279822976974	0.7501796026893232	1
0.981077276719666	0.04604983636435152	0.7540721002530786	0.5774677123008676	0.75	0.6362296614373957	0.4534687556294009	0.9546987152959002	0.12693232495374007	0.8672486939869855	0.6907419823009797	0.028198385070391695	0.22175895566548554	0.9069859074895734	0.8212770841738127	0.4512573133472999	0.16480025773376575	0.6224652569323672	0.6845375954385456	0.5974830364928821	0.757890160869468	0.7527054651678727	0.7594831942114496	0.5269821009920236	0.8892729913879421	0.9498612363420537	0.7510060038751848	0.9383117363453187	0.5951110449906998	0.9353491200983364	0.6667120344875643	0.8015397062099779	0.7255474965153155	0.666666666666802	0.8628366316679873	0.6804452817641835	0.4072099026817513	0.7357533016419192	0.8883487221632667	0
0.9331640014452489	0.45694567265124036	0.9666698596983994	0.009937573968024194	0.7500000489509587	0.8350960442870382	0.7711636539123468	0.9916818325701643	0.6477794027144256	0.7635829578134476	0.6714117138200041	0.588929808204986	0.9708206179021575	0.7528583009077876	0.3059163719006419	0.536472876483009	0.1321627894103808	0.14426784641403434	1.0	0.6604665430110204	0.9821031068517975	0.7800133594861501	0.7693148119761788	1.0	0.634049837063353	0.9983933466117222	0.8028708208528549	0.9243719529103122	0.8392031155889019	0.9840757491710578	0.6669160979652046	0.6987435284016329	0.5813852947672866	0.6819853779608748	0.9435859510416957	0.8959640586014647	0.6774750791311119	0.9871167547251942	0.7719815669629143	1
0.8853621966139867	0.3073341350089203	0.8761897719109011	0.7526984882457852	0.7501670645962731	0.9895293110476597	0.5548116316585607	0.9812804365070189	0.4147027832443946	0.9077844245982427	0.6725278969934221	0.15844064008363798	0.9998078920365924	0.6516627839435094	0.9250791324557475	0.5649074381876313	0.5145902334132405	0.6157242798045959	1.0	0.7394408358291507	0.5681288869498686	0.7719927868028019	0.7531340221150764	0.6411794865261318	0.9782246124393459	0.6464481535901964	0.767380888467021	0.7807929232404943	0.6231955819998242	0.788041131218506	0.6666666666666665	0.7902921617250225	0.442946568590571	0.6666666666667379	0.9580180361649209	0.9883822507065846	0.2958981347659523	0.9145853245780694	0.7580196178922853	1
0.8288863442660881	0.18062970948705653	0.9111560413366221	0.4114517097567211	0.7566359035065838	0.7127930807606208	0.4473041337561925	0.9169029890904431	0.9023009542851645	0.8249821244051949	0.7771013493257659	0.0022647467280299456	0.6266882698620032	0.547272823112349	0.2339027664519756	0.25	0.050187375808417124	0.5207660452625182	0.5243865787082184	0.5089100598416253	0.681532541991074	0.9128877513424013	0.7627710003121702	0.5188800601143322	0.9651897250740745	0.9145076182854143	0.763702204171165	0.8517687434196209	0.539068092083473	0.5293012357809158	0.6666666666666665	0.8542007898498216	0.5923872871562335	0.6666666666666665	0.9466713869901964	0.9241796612940454	0.5269310098183317	0.5	0.806266602398212	0
0.9395015356799051	0.20165756221258885	0.9843078196821665	0.24658954377509917	0.750068621518817	0.35253583559455076	0.8684340178571162	0.9979270929408499	0.3774776327878548	0.9351246751478084	0.7372529616481671	0.050085647563515426	0.2189335322650863	0.6200486609813873	0.9365982204451361	0.3382658260877266	0.7999520033311407	0.6092814587062256	0.6141976469612017	0.7378627952026586	0.8016926106853586	0.5765673942135011	0.7502001538639749	0.6336193220654578	0.6414729374612306	0.9692018464245201	0.7632266336667979	0.8815677170457382	0.8270048196750723	0.6161841878520187	0.6666666666667284	0.8344582234680856	0.9620159513939835	0.6666666666666675	0.9356946077876126	0.7258431079199514	1.0	0.781741345733303	0.7682873214310348	0
0.5892269677520213	0.9967180595457217	0.5928632813606707	0.3544499501703144	0.7506796169435057	0.6569069163473746	0.9805682769336548	0.9996438678312324	0.8379409221808282	0.8510942614601127	0.7368360475969852	0.2985266817061991	0.9182758698673763	0.7816129548778948	0.7375767967908538	0.5709859092629548	0.057243971917663894	0.46824239545571733	0.6128352173378777	0.7255997164548319	0.5255373353174401	0.5855397054193989	0.7500021267078544	0.958051960854658	0.37302592022058223	0.9728555542674088	0.7510556022294015	0.868283969548699	0.7942342552363364	0.9940056094225493	0.6666666666666669	0.8095003302406645	0.533890369113638	0.6667010359931915	0.867170675741474	0.838109104710812	0.4153945907076023	0.9743693077976425	0.7865006009095563	0
0.8773117985003469	0.11950568784842852	0.7550615952157216	0.125042808174292	0.8784345705731256	0.25971706977472764	0.9708955850139178	0.8593222348314615	0.8673230714199838	0.8969495575751478	0.6847908952795603	0.0287593636425661	0.9521855859406576	0.5087965237767031	0.3847941192100268	0.25	0.15396092847663728	0.37987164693591247	0.6442246726504046	0.5137610877496369	0.2934687617682405	0.8889538626203861	0.7500025197261931	0.5041049329346581	0.3560523221312823	0.6490638712811	0.7558451918416067	0.9259300810785173	0.5510729362399842	0.9406833538993495	0.6666667012127191	0.8616082500132928	0.16755430815012776	0.6666666842098389	0.701696611729067	0.9331855052113148	0.3804889170885599	0.9586657616924197	0.7679794162788006	0
0.8492245232074499	0.9328440993725777	0.8110379402033903	0.28318716160382107	0.750008309040149	0.10822331194327386	0.5271473925470095	0.9925768222690495	0.7172219469599183	0.7691590173388538	0.6704384581366516	0.48948371348870917	0.23549249108786602	0.8011091394886611	0.835019970964585	0.2800508003199028	0.7989410208748334	0.226344237089241	0.6255729350575411	0.6630191122163784	0.3925107328255516	0.6573402305631451	0.7500094608392466	0.5859254890695442	0.03767484972159335	0.9039458307613836	0.7501176355506369	0.7781451916351342	0.5122057008775625	0.8493589929605645	0.6666666666666665	0.8456404717847059	0.45115972088601886	0.6666666666666665	0.8144782174899723	0.5673722734739445	0.2803633528191982	0.5	0.8106589330928607	1
0.8094403731676826	0.8964683088615214	0.667273954406902	0.2084957255152778	0.8409051076870899	0.7321480175336517	0.865424655821013	0.8831466144454043	0.6665689069573987	0.8483462216095803	0.799141677793022	0.0021553495266029826	0.015727839209491497	0.8514439286111555	0.9884636712413194	0.9898932010655638	0.63112001432874	0.7040694466799624	0.647497382177472	0.8866669033776933	0.9679149547619834	0.9550610660843982	0.7500192101772956	0.5158073286996895	0.1655256811672415	0.8532388253177964	0.7501577528301705	0.992026694372047	0.8105074811468402	0.9310049818859865	0.66666666698185	0.9144255558755346	0.9546616169622466	0.6666666666666665	0.9695820838992635	0.5581367161430323	0.3575563586197642	0.9775189559120487	0.7596864348467091	1
0.9681363268140107	0.6508944850068911	0.9109843473063689	0.17301070597902354	0.7500000969798851	0.8453324308539942	0.9997368049050321	0.9976430272068827	0.8096127040089741	0.8582279452942017	0.8812936843661012	0.07705603122158487	0.6012450050477361	0.9801764829020718	0.8722163825367493	0.7563108635344068	0.6561530956960253	0.5223275972437684	0.9984989209061288	0.6194770790628151	0.9593588546866006	0.8533672516296936	0.7940862942846254	1.0	0.9100103550677258	0.9864786192213314	0.9101126589060156	0.9938465481508295	0.9987384448992274	0.9422442678573122	0.6863846281715399	0.9367012554313923	0.9715975172669522	0.6669819176919437	0.9981964278691261	0.9990713544869121	0.6766582678809605	0.9582422681637943	0.7920018906776704	1
0.8159048723577742	0.6783759558771515	0.924955855767083	0.9512676728531309	0.7500681235372566	0.7696386297538014	0.8616807208004817	0.9634682661044524	0.5678039929589318	0.9885733341142775	0.841251860696361	0.04089475037227427	0.9834410954380224	0.9342843878882329	0.8853636463128757	0.8144911246952247	0.7356996569527335	0.8564125566732614	0.6216145437438405	0.5759058532509976	0.34486628742320474	0.9197568559919316	0.7865660678974215	0.5272593013991035	0.5412489867360238	0.8578038347188139	0.8896008233394992	0.6830686766103459	0.7338531413638741	0.9834606035915365	0.6666666668945085	0.9111135505943078	0.7227776492470668	0.6666700102365093	0.9230809244831047	0.9587477563645164	0.3472751590503582	0.8062694010795328	0.935274494694883	1
0.8468340383262173	0.5116265598632133	0.6066273730615719	0.006191093470505818	1.0	0.7777597924470354	0.9731550458427507	0.950812769208586	0.24010955996481564	0.8911469643866297	0.7255951309189048	0.07766501082087972	0.44844696490108854	0.5993880764292895	0.8935541548050749	0.6958705319789893	0.057479147602902764	0.9188778184043758	0.5360031735334947	0.5100024076514539	0.8359854440416948	0.9389624286856768	0.7500096126457867	0.5340031636718126	0.82041591982729	0.8420245130673286	0.757238257632508	0.971038984389532	0.5013169293156616	0.9972423407810157	0.6670113664655065	0.9421165101628538	0.39498960906958497	0.666666836228268	0.7768732954108948	0.9195355384142972	0.33175036616558135	0.9629953601640172	0.7924597678580565	0
0.7035966046595609	0.599041233375053	0.8773692761910407	0.0646369298121418	0.9263720397004834	0.3823434713612884	0.9401813424397514	0.992970935548962	0.7549287323386977	0.6535727044233456	0.7603259445242461	0.15856471780659617	0.8258953903576055	0.8670296230796336	0.5886744909817093	0.5614434374518743	0.33498821225694775	0.4623396496591967	0.6082531057965118	0.5881941868224767	0.3469496903181688	0.8114375433169944	0.75079223859882	0.6185850874933113	0.04048759446039495	0.7839352518075224	0.7625842271640261	0.9951397771967194	0.507673096032057	0.7710600337034859	0.6666666720633525	0.9705092192852133	0.9133171553492457	0.6666666666666665	0.8691044748644533	0.8053027406060846	0.44790218805049264	0.9903726394415411	0.869541894770566	1
0.7151827584604588	0.5288589124842402	0.4098415081756032	0.8196120776296363	0.7513403781897122	0.5356984696058786	0.7587122874319228	0.6791853110317856	0.6957478805917591	0.5923498915295251	0.6666852221637238	0.015911065390639394	0.15351687018168514	0.9605717239689815	0.650056020351836	0.5646972079837882	0.9224017914439145	0.8320570018343367	0.5224762878758344	0.8017127118488082	0.18865857304006378	0.5	0.7500003602082017	0.5903968060316065	0.055553112325383056	0.5593480174553251	0.7500001529541065	0.8560932811675448	0.6946433516237003	0.9002910607656878	0.6666666966958006	0.7171320064181742	0.040589542201078424	0.6666666666666665	0.3618011533624112	0.45036553221177766	0.25272449379456746	0.5524983727956361	0.7569624666724485	1
0.88959563311086	0.5056575504041424	0.7672130303539088	0.5437392995580203	1.0	0.7973150499013374	0.6688016063589866	0.9983412567706458	0.8140011816631928	0.8612462439489683	0.66760271875736	0.1321438126105547	0.694381844652012	0.8838242266896005	0.400287361076598	0.6712480243387732	0.35969324907224187	0.7222286851636144	0.6737106458777434	0.8435645931682934	0.2824333007973215	0.9648377307569812	0.7500132797266497	0.5570650838346863	0.7844143736700877	0.9814203349975411	0.7744616206606467	0.8887259641506403	0.5404643627040947	0.9980045749976079	0.6948617623911207	0.9591851444435371	0.40477994332840284	0.6666670945264919	0.8809309108714481	0.9017691729512828	0.4737454803051578	0.9724579385294894	0.850419063970049	1
0.9243752529352568	0.9975422159894265	0.9570473194995255	0.12096133373407278	0.7948364498704734	0.8696317558858968	0.9504009859532823	0.9990905759064986	0.9589097293037026	0.8003221876928686	0.6907620077364511	0.09828900332799949	0.9942900434730644	0.7293822631272137	0.9459598864742457	0.6504212310308384	0.8884892437525171	0.4253940604887736	0.7517041492984493	0.8011381309001778	0.8576569276134663	0.5236847754609446	0.8815634905420451	0.9084459706670507	0.2965003652087784	0.9900805680380637	0.7551895929443367	0.8938013585050248	0.6511474544615314	0.8095553253921379	0.6666666666666665	0.8974025893613056	0.9297419556968506	0.6666667745234096	0.9469618797947456	0.8851983798082307	0.6672123071463595	0.9949980368990565	0.7705399192279283	1
0.8954266429619534	0.3540023276172497	0.7478582850845036	0.7038882592959149	0.9869426471527412	0.3437067615328395	0.4558195926346228	0.6649923793574427	0.46568809092247837	0.8440616014740212	0.6975284608564746	0.00690613590543564	7.36943687525539e-05	0.9022108693834912	0.808311300970496	0.42170795337883704	0.7968452234147831	0.5128441094813714	0.7056835797018621	0.5338204576365779	0.3616652211671352	0.922905243050936	0.7500007268964057	0.5195335967148607	0.7400852315433067	0.7943847182309431	0.7512718623187153	0.8602114880097458	0.755672081966043	0.9845261946366283	0.6871087890157371	0.9906411020503341	0.4058620428056434	0.6666666938300214	0.6526956669869023	0.8783337508323994	0.3598806055779105	0.874756323791169	0.8441577881130395	0
0.4261652485474867	0.016386423870523734	0.6464722801478193	0.6936225276917972	0.7500021479294022	0.0719448790732782	0.7472689292350467	0.6813984649102136	0.6959911584818043	0.6566716396900479	0.7341037829962159	0.07119668981164141	0.8570068840185506	0.8175298035445073	0.6587527891998984	0.5191938044830108	0.44292946236269004	0.43080240758181865	0.597652508337623	0.5992922165728731	0.774055402505449	0.5	0.750000015608919	0.5045797800126555	0.9125927315784874	0.5	0.7501642005125557	0.559006537183719	0.8111712333259762	0.6373238112584025	0.6666666666666665	0.6541922893310107	0.25550645469469757	0.6666666666666665	0.9462709347610351	0.879243992869348	0.5049895766645408	0.6981212053323805	0.7501722140329476	0
0.830830761173726	1.0	0.9480895874336112	0.38107372309886856	0.7500020372386669	0.6931528300053633	0.6426523740095482	0.8485602464501611	0.6117733954976119	0.8199556363050142	0.7726885865337354	0.16165562272510284	0.5418559189578439	0.7261506973065737	0.3271301790534449	0.6742073298388216	0.6221631225206642	0.6237263691753978	0.7560397483817515	0.7673917959515804	0.6779297638411993	0.9091215975887682	0.7505106028031164	0.6022463208582733	0.266561437290451	0.9945370940409491	0.7503477706660298	0.7839301138721123	0.6697587670740933	0.9761533427226069	0.6666666666762543	0.9809521334001954	0.2603114014691125	0.666666675357091	0.8343348580189488	0.9147987693570296	0.4551201388069942	0.5	0.9008804173671853	1
0.9308254701189629	0.17998883844225647	0.9169883372533483	0.655972993249786	0.7500440600264157	0.7342913860625654	0.8684328137313424	0.9721455303899952	0.6946756991170331	0.9751506168999116	0.8199745154257911	0.28098721078747396	0.1392508642684031	0.9429999668374003	0.7707343122991482	0.665033060918264	0.5171063764026856	0.5649366738558403	0.790220329796077	0.6687093851395209	0.9179263555185605	0.9411761353870775	0.7536261070910913	0.947815598152742	0.29890730407116156	0.7610048800205897	0.7513549632081254	0.9581570969369984	0.940522131864922	0.956047870812202	0.6666682523315182	0.9915106944115069	0.6988935985551341	0.6667369576167791	0.9065506301138193	0.9744339610550812	0.5781924844169857	0.9732576493794233	0.9071979204985121	1
0.9503795916381514	0.7167002675766193	0.8532908363067617	0.04336978403048834	0.9997864973549789	0.7929373269594938	0.9873516772753259	0.9990119666788206	0.922346918300148	0.874419669117789	0.6800484370553858	0.02560723478609185	0.9553079209840647	0.991029431459984	0.42759459727272026	0.8189954470557755	0.9223534714820489	0.31518133751417077	0.5733143444141705	0.6655819947993109	0.9052889026150226	0.9516452799377619	0.8051226873112506	0.5025566204612225	0.3304711866182707	0.9949230696957087	1.0	0.7741099655478388	0.9802415568397576	0.9935371155772921	0.6686645693601945	0.9457226819229421	0.7199789961775236	0.6666666667622634	0.8848743244224405	0.8159685724695751	0.6551314312498712	0.9919202189519055	0.7891455203925866	1
0.8639749941764043	0.35076417393235415	0.8497224872879331	0.723688704272132	0.7500000455666492	0.32762031264221175	0.935169156143774	0.8604432933127614	0.21452965446261515	0.6840043395858031	0.7431057466883791	0.05241472518346121	0.37970497485777216	0.599466056928215	0.9197508039328223	0.41067146132625615	0.4312210558889757	0.4449621287298018	0.5585953449571817	0.6064638976052632	0.36506226334982483	0.5144382033210042	0.7500000000000592	0.505218337323118	0.8246691161376368	0.5059662406825374	0.7500652187973251	0.7788007401242062	0.503635114765803	0.713851714695807	0.666666666666667	0.9672720586250039	0.25397868435079607	0.6666666666666665	0.7937917824852647	0.9658929136272281	0.29563812092371183	0.5	0.8102668454714199	1
0.5584745800946498	0.5397297947729243	0.5138611332805925	0.9148855703729877	0.9681523285369201	0.3990994117150951	0.931972883457602	0.6549151428807521	0.932842697799474	0.603737744305656	0.7158618984313734	0.10429432628572848	0.6054701593104495	0.8313022482789176	0.38403121496635023	0.820995717896498	0.19366404825650405	0.5770147299480268	0.6043105977876094	0.5331147584859735	0.7236896199290173	0.907147355081474	0.7500000031837077	0.5172498116670443	0.09288680496041005	0.7567033966301673	0.7517112537457066	0.8858196881869945	0.604674259167264	0.8970152385471749	0.6666743221373984	0.8996503547160064	0.2890390910094316	0.6712725887326428	0.6179633449926719	0.5204617466179471	0.2505421788296941	0.7801353955808705	0.9162103796478488	0
0.8385800747989437	0.5665745447241144	0.8275659121165246	0.5375423508139389	0.7853384212375861	0.5132172042593701	0.9186073958797807	0.9383830590743982	0.8541069067916938	0.42550844683232214	0.6678960062802907	0.24107297567015534	0.43931693664653576	0.7459724425526166	0.6800042065063623	0.9764836008088389	0.8399580342657613	0.6368123620396924	0.799510530714631	0.6052444733022655	0.5603296899571281	0.9794025962376045	0.7836923487882916	0.7338916245111909	0.28950237130434125	0.6873694372155736	0.7613955619232832	0.9545572845112253	0.6958610784861019	0.9408358853625522	0.6666666767163204	0.78600978194446	0.5576926625040994	0.6666674040947702	0.9175968908835831	0.8900925564688678	0.4390080484590314	0.8238553942365494	0.7599755694515644	1
0.9820662297240365	0.2888347002454991	0.8854994938739601	1.0	0.7524856667629864	0.9305235470940346	0.8551274471230872	0.5850764033689743	0.8950986827841273	0.550796864203887	0.8923171127695934	0.041909719462575774	0.30904571646749246	0.9784703261470844	0.4938965628608275	0.34521300953179845	0.7380957717910879	0.8368916998577867	0.8035213158050521	0.6450161509282494	0.7002841445421218	0.9989349935172316	0.7680185735081606	0.5961743344307093	0.9257375914301066	0.9923716405468522	0.7906109467933446	0.9867001324466372	0.8512982483407554	0.8741869072256698	0.6725226559444526	0.9986954046007465	0.9280033640348765	0.6667856951496263	0.9589598012035793	0.7981153977348617	0.948227854252885	0.8981170378318137	1.0	1
0.7442572433865681	0.18000322266880683	0.8103561185602385	0.5572579963556474	0.8092337723283047	0.4958583942330052	0.9323485730829579	0.8103924091948718	0.880839859542859	0.7430739815114578	0.6723837025955295	0.06554885479739427	0.024632104377856248	0.7295865047714165	0.9085229613438818	0.6775518267872391	0.8923775782142285	0.574402684841351	0.5993049536627957	0.8489548152913826	0.7130830881695056	0.8419732039707776	0.7767968927535553	1.0	0.14859200289104638	0.6356849505636686	0.7509630315992397	0.9744391967848584	0.8068841417969249	0.9757754590139303	0.6667096930391682	0.7929797781233084	0.7128617639100713	0.666666666666667	0.7987279401035674	0.5091544104405135	0.4384955343982402	0.8562923801578479	0.7584011449168492	1
0.8686972391510703	0.4930532830140995	0.9768457427960202	0.028676412374611323	0.7500004147650268	0.15275621370674897	0.8564808596963112	0.9872225349213645	0.9798889746620778	0.8835411028934586	0.7109226185915288	0.6913574626375362	0.03566842658528374	0.9927393943411974	0.5114252352882108	0.5068214378303871	0.930908171712363	0.7499922199119664	0.5215290757344506	0.823667080504085	0.7304705279777581	0.9348994106286614	0.7500434118349039	0.620251049415132	0.32591327446381607	0.9976347629989787	0.7751695384233376	0.973971736292862	0.8659175432317577	0.7320545441888036	0.666687705769765	0.9604796392478443	0.4852363809958756	0.6669634535317034	0.8555768537265005	0.5897069822465144	0.6032714595539941	0.9404203415690797	0.7531412041784739	0
0.7727014178439916	0.3313332813890368	0.7547637676095269	0.018511106885495263	0.9987794333671747	0.7481983096558481	0.6727050466900639	0.9973008663581976	0.8616186858148386	0.72088160173373	0.6830762013957514	0.19249175418367656	0.9999950939322283	0.8157018044831406	0.7885454442975185	0.969823387748389	0.3622630008793161	0.5846798518874705	0.5460795009653326	0.8787495986180396	0.13858322851466925	0.9791166637312226	0.8028469599698199	0.5277702189746596	0.64760693933103	0.8584623803400655	0.8326750545345657	0.8479546661472739	0.5187077011325582	0.9716588043335466	0.6666666667047536	0.8907428498519944	0.935974179235639	0.6666666666959482	0.9626814914762856	0.5317785181005831	0.396892696095177	0.9345730480339826	0.7538076501209408	1
0.7897151769496832	0.8799902316921238	0.7219891389847893	0.4583988649524903	0.7500000088117543	0.860912365163114	0.3139207476472944	0.9979291111753731	0.2857681051749746	0.5914305718299722	0.6774575153681287	0.3555272287752863	0.39226390785427795	0.6384901737392629	0.4638634421591388	0.25	0.7202602309896381	0.5833652957907607	0.5516429630671777	0.5128626384703928	0.684534036426887	0.9511104655313066	0.7500000464674335	0.9914944813624809	0.6982972887982196	0.5	0.7500091460600216	0.6692470958181379	0.534331409394355	0.7333166733612471	0.6666666666667285	0.883514626766398	0.6153756465049577	0.6666666666666665	0.8859805137116477	0.9204658674252354	0.3417483494158255	0.8685841448034802	0.7773645378200131	1
0.7942223417185093	0.1797885924098159	0.8225728954347954	0.19773687819862723	0.7500006775126175	0.2104219112084279	0.8104625075063245	0.9290795360152664	0.9813079351925594	0.9840045150363088	0.714220863057402	7.642076563742338e-05	0.02181398048267446	0.5568662341346997	0.5504027929359699	0.45520169371840014	0.14222318243019533	0.47683678344979263	0.6725739958853716	0.5239585572301959	0.25466360402965604	0.8592561014733021	0.7500106524274499	0.7809264944762118	0.0628849929921971	0.9801793646118492	0.7770237087489619	0.8405202932749425	0.7240334827862445	0.9754153185492266	0.6666667350967334	0.9864563708306384	0.2679854551117435	0.6666684670439877	0.9172224767062895	0.8147874229457998	0.8016220598930712	0.5675084433684234	0.8353201242737348	0
0.9107072053651336	0.7624134814026788	0.864629439829894	0.9202484355720747	0.7500000000694899	0.203667969700256	0.6087421640062944	0.991038983877848	0.6958226482454835	0.6620572297727392	0.6761170535094269	0.0013758368794816022	0.07917717380266519	0.7365481650872758	0.591542840124066	0.7216085565148135	0.6785793119793269	0.5004828663648389	0.5308867245257417	0.5197530388059767	0.45170916679553813	0.9291848627595601	0.7501230265127745	0.5417891246051844	0.060760113610453505	0.9705455788732439	0.7769082507231311	0.979878100530966	0.5007618348290463	0.9698838484848913	0.6666666666666665	0.9179719606887751	0.6991380753482366	0.6666666669035304	0.9120087981258829	0.8354838404334891	0.3409116164208961	0.9955110272026136	0.8394892924298417	0
0.8802797148937604	0.21220932807024107	0.8867315655113072	0.3901029700632708	0.9733673843171367	0.24795632166220788	0.9770291369827064	0.9977792881341494	0.6924188806003297	0.8042014600292784	0.7877980462585669	2.8803227687519218e-05	0.999985731703077	0.8827771152178374	0.9814261074477453	0.8835838998088841	0.6155538241838395	0.9637207088322488	0.8078368226298033	0.5067391547997095	0.6213841422679243	0.9289698501685114	0.7527413800455895	0.592466971788441	0.6048707534604385	0.9792893257123733	0.7511828773636023	0.9026655115326504	0.5066756773060428	0.9629818857296353	0.674453012825626	0.8908150838246344	0.8361213173723494	0.666669398901419	0.9772472565349551	0.9575065102661555	0.488754665495841	0.9328328322375959	0.871633742598069	0
0.955792843675153	0.5248436266989737	0.9778732941928424	0.2552153196242472	0.7500000000000006	0.6059193945873685	0.8903024354456197	0.9990871455060037	0.7486803336799454	0.671196022992476	0.6767161819083406	0.019609941936733346	0.9999045048231766	0.7460659445095643	0.7945608783997556	0.8297583689786281	0.0851820049135055	0.6998723428676012	0.6801964635523128	0.7488858582656969	0.8135747164990549	0.8870352059601186	0.7764132682525117	0.6483815142500522	0.7488439956956038	0.8401590095102621	0.765413912950569	0.8924657897793536	0.562800199718678	0.8629542532131743	0.666666666666675	0.8121896171616814	0.42109810484897264	0.6666666666666673	0.8641365661738029	0.918676289929168	0.8649710683344883	0.950208251866189	0.7575445886987204	1
0.9988826025022213	0.10209313827812207	0.9942398000673754	0.0497317921083734	0.7993564529988575	0.795191457167494	0.9984484339798301	0.9797225031077267	0.9829719446709312	0.7276030003084293	0.8823381660394042	0.2542148765422196	0.9999030149120604	0.9949654907281424	0.9498635619941043	0.9997361122752523	0.9202806769704295	0.2963354242174816	0.9643162668876735	0.7705297649356377	0.9416322855395762	0.9166088535716446	0.7842626332117201	0.6684849953797785	0.9994006806293196	0.9992070951525934	0.9299008742164584	0.9999280700755103	0.8524692966982836	0.9783680967316196	0.6666753949201709	0.9973052471444362	0.9939809692357573	0.6670624564739026	0.9964978717428058	0.9480629593426358	0.8517568896820914	0.9999988436897608	1.0	1
0.44146783011763596	0.01808845668868204	0.5092451116457504	0.5135924681790741	0.7525006972291508	0.7706264559892113	0.9760061097471819	0.8747654514117971	0.32011196275595327	0.32114309041564	0.6816054413368389	0.02902474610728828	0.9960391438225776	0.7118885752420706	0.974116784495767	0.6455513790331616	0.13312604479668907	0.5599493150128183	0.6773738248698808	0.7171056222613471	0.3974201104729898	0.8567154127848182	0.750004595656397	0.7034168572378672	0.8652289802745334	0.6653643298314559	0.7511218906198351	0.8600742179826413	0.771729489455748	0.5529838330542066	0.666666666666668	0.8968989288387545	0.5233350992154593	0.6666666666666665	0.9223835631554823	0.9915399888143706	0.508414730271479	0.9168083252366339	0.757663004589834	0
0.9841224920871126	0.20589693000737927	0.8760645217136773	0.7651490249139563	0.7500451245008324	0.8761308988149155	0.5179784234086932	0.8015476481987096	0.7290533215028839	0.7938091575350091	0.6891708891616706	0.4189685887357214	0.7999183931584827	0.9814187593770828	0.9005220287530621	0.7972230242321491	0.9653492588633993	0.536128712673591	0.7699124985530014	0.9954267334137652	0.7038097156679626	0.9975269631661925	0.7751709345524994	0.7540256952173728	0.8533209839638709	0.9077280810908618	1.0	0.9994133167220445	0.8031976465276593	0.9999418387889178	0.8420042858911531	0.879480875316465	0.9387122235436316	0.7023786091868333	0.9028499397605596	0.9074026903887866	0.36962286746426065	0.9930750766236209	0.9058079292720366	1
0.9260385454902792	0.5748417700977653	0.9338528373192192	0.436852258815274	0.7537616497636771	0.5763978101762074	0.9754048647416091	0.8727411073580565	0.7600477246701605	0.8764667473448307	0.7132085227232614	0.10292393523288114	0.3449402624077647	0.9982513374665318	0.8477606953592378	0.9998525981056597	0.6417221787589904	0.4835421715530648	0.6253062982636949	0.7688989971091278	0.614859300237512	0.9852023916346903	0.7556056902465855	0.6149336068937926	0.8513797524319012	0.999533336492391	0.7538078711773556	0.9933641330044599	0.7314203910220904	0.9867268399834943	0.6666680903609047	0.9772333421802522	0.8632529531864365	0.6668581528591278	0.9400040897858178	0.8741041367171487	0.9030504227474768	0.9999958261302941	0.9234617186483235	1
0.8219553243423032	1.0	0.950942614081546	0.7070524690670625	0.7501271822834662	0.5621147679204795	0.9204876383192815	0.9010200575346411	0.8183103571294533	0.8314594086115799	0.7009416040143156	0.2738420963031921	0.9588323222011732	0.7418971287902171	0.8620905996331518	0.9268968579544252	0.6327228859416565	0.5439402006322176	0.9300834534677089	0.8629658822458985	0.769732682741835	0.9028165503574668	0.7506072033740876	0.6249568855483676	0.21741351938010267	0.8914636700741594	0.7509941389770936	0.6717763008789561	0.8779046345693287	0.9465282397821289	0.6666666666666665	0.9477280848441594	0.9071032042789621	0.6666666666666665	0.9620248237653763	0.9012011668571065	0.515223203008906	0.9644516233284357	0.8483808491087279	1
0.9828822902960814	0.9704192352813236	0.8956505680629848	0.43653471582231473	0.9912324627225054	0.574291811095414	0.9847617184198851	0.9993047046850002	0.9997383456138316	0.7321200075774005	0.7070386488121235	0.10386030787481149	0.9999988345385061	0.9727517207715597	0.8533176555076328	0.99960553409708	0.9957755891905817	0.8159964268551994	0.9897087223544829	0.9056459576092584	0.7039743843757242	0.9982793600615496	0.9125853648306398	0.7816395307520211	0.5524502233173874	0.9999014471512454	0.8069070432832391	0.9979038369633885	0.7497852083005676	0.9560296760323654	0.6767462289082936	0.9195465224669874	0.9763366464834102	0.6697513197013727	0.9985908672203775	0.8701570792976429	0.4373648997237789	0.9989906819504759	0.7705081736573196	1
0.7444476300168259	0.7557762176601527	0.9337268248919869	0.26468135523115566	0.7502068745282652	0.8758447142150281	0.8404361778223535	0.9998537883285381	0.9799943535417551	0.8173366572572704	0.6997100038750808	0.13314960570949036	0.5899730943510456	0.9958525267236673	0.5098183003632305	0.9975297845766825	0.9389711720579202	0.5703760046947544	0.7468961471518847	0.5436275306194562	0.47357601572583496	0.9999211567723554	0.8015561684149671	1.0	0.923188488997828	0.9204840421723034	0.7523195320947196	0.9893995642497766	0.7103086517260436	0.9970731584554264	0.6669772716495059	0.9165662515053281	0.8237276664165872	0.6725369629793061	0.9919589526450401	0.9569185969666675	0.3964098782003356	0.9998920643995106	1.0	0
0.7989924237364506	0.8412890434197822	0.9553041146489165	0.36435390580767907	0.7500003339484967	0.5809989690341544	0.8618724868598917	0.9777237018370696	0.3899097499812878	0.8624706599682077	0.6854035370900254	0.27099598449029655	0.9647626749386184	0.9057014894027192	0.9288892206192032	0.6894004087281965	0.46613079076385533	0.6876449067124437	0.9666096469546053	0.6166345578030278	0.4181667657249716	0.8945963954113626	0.8117309978054685	0.7035290195195761	0.7056277167596943	0.7182061559969841	0.8254124523587926	0.8358606480957901	0.9675893407437903	0.9823994830939962	0.6666666682110737	0.9729453484141872	0.8461471975711661	0.6666666666666666	0.9917905362942389	0.9841210675472711	0.5166444384074704	0.9326703903108756	0.7864175294333607	0
0.9592362056420902	0.9723516245851502	0.7545721062216422	0.44145987443316925	0.7719928767148516	0.944796110064421	0.9999917829059584	0.9994724577154402	0.4395716458581239	0.9454183753327305	0.7579932388300532	0.1375926019669569	0.990053297300903	0.9973013197884815	0.9600799726488501	0.9941508651652075	0.9713716088267357	0.709297936031422	0.8544949089478785	0.9391272021255732	0.4083867539718664	0.8941018514075876	0.8348976586389977	1.0	0.5242414623063879	0.9992936430313287	0.873331973115172	0.9977633245995344	0.9266415004926261	0.9996589508770767	0.6739644989963818	0.9924869644880873	0.9981894130629292	0.6863791935744211	0.9406109461848075	0.949005505119003	0.5726938758395552	0.999081135423018	0.7592880158663978	1
0.9164000572865351	1.0	0.8830423053161145	0.6680155558858609	0.7837365345691465	0.9850176857489069	0.9787251158591639	0.9975110961543167	0.8536856402926812	0.9213663776207159	0.6717778585068924	0.401766901578849	0.8747404480328829	0.8979114252232032	0.8692798801698141	0.9922692650322709	0.9971676931553692	0.5587879071195119	0.927957994132975	0.5258046646938537	0.75955828210044	0.9993952600865753	0.8326419933187171	1.0	0.8239021127175931	0.8824322705099182	0.7786042202686935	0.9900060970879454	0.9133424836006772	0.9958712607576314	0.6670320254163632	0.9652122640891645	0.95955027455315	0.6666674663865803	0.9963238554572148	0.9805729016260765	0.9142155198740857	0.998039291921396	0.8140335373536128	1
0.9900141276209361	0.16378978577155945	0.9581813857334982	1.0	0.7500008513953426	0.9738875159606658	0.7140782853082193	0.9381174805057371	0.2408908011317443	0.8907232548962596	0.7178274296869175	0.22275579741621646	0.6731472520608686	0.9486398170928018	0.9887884659366197	0.5864316786730557	0.7911967126045724	0.8233601419802268	0.9717135758229438	0.7353953974183434	0.5983113534717694	0.9258254662532112	0.750011076785456	0.9023068416273692	0.7849207625879956	0.9477705621495575	0.7566463763603972	0.9223443310870483	0.620944219590866	0.9526151462920633	0.6672817323614759	0.8216520114767099	0.9936879540266611	0.6666666667140232	0.9953350504432703	0.972998714865551	0.6989448292104448	0.9843794405818665	0.8483352194406024	1
0.842617423800258	1.0	0.9218635561731011	0.054352483671658014	0.9062080246936507	0.31256078077018185	0.9495322128064452	0.9983730398822901	0.8395485667893064	0.8850774927900933	0.7115999867535499	0.021277395959298888	0.8089570319603171	0.7595184668594728	0.8065709317980232	0.9993818574011096	0.7827502747625986	0.1432651031305867	0.6418669646693556	0.5755199230266759	0.2680661399125706	0.7449519126215766	0.7808967996498929	1.0	0.22966019686134392	0.9860344236538695	0.7609026116907184	0.5675976736297625	0.7232124427836604	0.9799317226321069	0.6666666667048519	0.9302828924542911	0.8269501376347675	0.689568519094106	0.9639924671124732	0.8260120022027877	0.5418850866546051	0.9152066061159988	0.9168611700461543	1
0.9429807517352032	0.21605703265629833	0.7325255577211501	0.966184174640791	0.8685265845530863	0.7677653503345234	0.7192239943518743	0.8762307213771603	0.6189971329444715	0.36400797867191614	0.7263771428134069	0.10924681711969654	0.6482091872788852	0.5929677015981472	0.35817524470135587	0.5729047594183295	0.470654625837785	0.5024771779425026	0.7551041599607631	0.7135593370119119	0.5854365749231886	0.9792652872709996	0.7500000044795848	0.5575230061973995	0.30523546267055834	0.810966746334846	0.7504835910662765	0.6131472300198753	0.6017686515627421	0.9006363895026748	0.6667771197677923	0.9895007176571813	0.33006867088249214	0.6667091843720953	0.712181455331198	0.8108487430709423	0.28803441515701256	0.8781544287488681	1.0	1
0.9551603978395022	0.5765502325439011	0.9948978827444682	0.7532809233627132	0.7500247129252352	0.6923516236327321	0.9377200131086991	0.919770086501243	0.964275423051873	0.8986096265817236	0.759239335993894	0.06117756953676685	0.9980516226895063	0.7094571271687437	0.9278919026309593	0.9911533477345729	0.9397705887785631	0.6317193217570407	0.9760995062383608	0.9636558253772631	0.8086801082922567	0.9863178604904497	0.7571981573447779	0.5522180991666314	0.8142864591075698	0.934121761721879	0.753181083472249	0.9041975999646298	0.7430060342971468	0.9508510685652567	0.666668360647499	0.9936742823563056	0.9846988186151145	0.6666666666950519	0.9895606988119814	0.9996258047528312	0.9468002021476688	0.9977605764721628	1.0	1
0.9530130292386982	0.6648151850712796	0.6963317888591659	0.3815787370177828	0.7500025733517407	0.676581880363026	0.4652586539816258	0.846146283159606	0.2118420911425547	0.6695377235295968	0.6749523424654829	0.03619769670059718	0.11478576566764934	0.5481465740610877	0.8131988157966166	0.44122630335551005	0.5225619100380383	0.6987600725722831	0.5001147428854953	0.5054127459712504	0.9725496296431474	0.7759822746085735	0.750000001786325	0.5060002509738056	0.7223905829060356	0.9108823253719632	0.750126986091249	0.8573730666799231	0.5016384619918021	0.7329909933191359	0.6666666666666667	0.7737235173863769	0.3841449019106963	0.6666666666666665	0.7127542939318416	0.9625169000331215	0.34913285711313835	0.6252447034149097	0.7532046625202246	1
0.6421402068602099	0.003604503161199424	0.4539293909980341	0.73971590666655	0.7500000000000272	0.7395475440056777	0.4579066516271574	0.7841902411081979	0.15253017710679348	0.582348884986731	0.6827147362441431	0.0011294793650016533	0.45111242677157004	0.5751552761616143	0.7946093566798829	0.25	0.4110097931417533	0.6335512494325855	0.6386830376297952	0.8152180250077963	0.4393081713286769	0.5683073063892498	0.7500320054082162	0.5337555595062429	0.7936785818999916	0.8058979988221154	0.752705763611817	0.7926069067857495	0.7835270139168511	0.6935850566770702	0.6666666666666665	0.8315249717902313	0.8380949657174813	0.6666666666666665	0.9334228489755682	0.8442628222833829	0.39127790028974974	0.9726256298011889	0.7519721112022291	0
0.9441242490664876	0.4032007906311323	0.7095668677262172	0.38790753606099576	0.8082577826148312	0.753830526343861	0.913856494594457	0.9953511776428343	0.23418453762045444	0.8602206978884788	0.7280868722734399	0.060966128580371745	0.8376926036578053	0.9583448827573136	0.9670394111666096	0.6723479535249177	0.8265750028550362	0.759289497333411	0.8777295514884216	0.8798316858507538	0.6438008526383007	0.9914661492838878	0.8148567302916929	0.7412094251439814	0.3420252626859074	0.9997099243735238	0.8699988489211036	0.9636285066446387	0.791908745992836	0.9985033419899136	0.6672943478842328	0.9208130209526129	0.965954210819047	0.6667544861198808	0.9334167505811256	0.9512707429091463	0.5964662231736204	0.994189789069834	0.77399511491302	1
0.7307790121091272	0.6063133763600009	0.8511361187427808	0.7450487559985901	0.8902205080143686	0.9418762124195431	0.9969946995903252	0.8911950705105705	0.7721196585323893	0.8755070375421277	0.6847211523151439	0.013538279060872946	0.9569200859569291	0.9588896744838399	0.624907875378713	0.8416438632720398	0.9280906740608275	0.6093495208667188	0.5033333167134135	0.6618458994769784	0.4910067750496687	0.8509126147505692	0.7676831997225215	0.5427761298619169	0.1963912156102609	0.9279216507830342	0.7503542348526616	0.997169816409383	0.5401877731970769	0.9873576519703113	0.6666674893546168	0.8630201700639907	0.8044086433308485	0.6667105713516556	0.729181110836621	0.7851392014125254	0.2895281557691167	0.8681384714106533	0.7714274676400942	0
0.8144790443690727	0.9717661587768017	0.7847164483241467	0.1634644008826744	0.7500000000007148	0.44219762685363934	0.48470213568345233	0.9972841082050397	0.804038412323698	0.9259550647988033	0.667389156727075	0.0665001350718517	0.35951974519979335	0.8026671562867029	0.7911631344530553	0.5658126622071055	0.4130360406269985	0.4526839022800144	0.6091640275049088	0.8022400521184843	0.6251767009196877	0.9653355199538433	0.7589833633893851	0.5357500974368792	0.005629694589577162	0.9519895833822917	0.7539167185831336	0.7420681931572275	0.740608396878577	0.9518805427461559	0.6666666666666665	0.8484736406679518	0.6448815340077417	0.6666666666666998	0.6410883140213239	0.649808703077924	0.58418658835754	0.7951109415167131	0.7500044430170877	1
0.3819057184390506	0.5484328339499261	0.9142963501993869	0.8277196268557783	0.7500008561500792	0.5199539596603641	0.4329469876188936	0.8998839821564404	0.9849195941033437	0.6158037194440897	0.6732986634309759	0.011641578758184723	0.4114642031207014	0.8312333634404602	0.7755910299204496	0.4363019435295341	0.05267144731588375	0.2642972648838897	0.5575349640941107	0.5085845773371179	0.42809700434039166	0.9676033726630718	0.752779706950189	0.5106495553511531	0.41486250025991184	0.5886088582523611	0.750340145205095	0.9704527565580736	0.5248426861538626	0.8487208687097099	0.6666666666666665	0.7736290658089329	0.2051208343341354	0.6666666666666665	0.6095646391412484	0.5464145185411298	0.2516035956228172	0.9094373174153072	0.8547306994777387	0
0.8102737257291611	0.24859108546135225	0.7729855524305369	0.3559631375594433	0.7501129208535428	0.6516730702460021	0.8220722981829374	0.8813874147655658	0.7241278109888825	0.6202419924384242	0.667958492619468	0.44873033048634575	0.20986906764870442	0.6318853363340575	0.6862624088110767	0.6277979780099455	0.9034046823172468	0.8099801405335632	0.6354048160774339	0.8426451879355683	0.5462361128391982	0.8943296101455454	0.7500000007098061	0.5427131109911549	0.2862386913014197	0.7492113418133854	0.7500235567493074	0.9519706957891289	0.86017266237357	0.8225968758130657	0.6666825049112923	0.7990376110051551	0.6914544835782888	0.6666806918056746	0.8224537781363438	0.6358528076953591	0.5157319624054431	0.9645945569542281	0.7547010069131636	1
0.9491419030749633	0.40601649446936816	0.9521723609138915	0.1306618894313331	0.7516121110147469	0.5487993418739178	0.6444556908022991	0.9571793029393143	0.14990471220762125	0.8579360876070907	0.682969382291575	0.22369933958861624	0.9001478124666888	0.9335911796647369	0.7287011923814344	0.7498408740484457	0.5559604443626954	0.5686645475303973	0.7893003620275075	0.8095743960917917	0.18045704540491	0.8282843903220597	0.7500094408538163	0.5898588624596248	0.981951147768342	0.798536038088754	0.7507514778562039	0.8493010190316804	0.5178676970531771	0.8008373079069848	0.6666666666666665	0.9746190818409322	0.6099735268029564	0.6666666666666667	0.8672186616486653	0.7233372968978806	0.6420701641010876	0.9196924115008213	0.880279070993885	1
0.8509435433869041	0.22790929766868367	0.9349760011948229	0.6794134790008719	0.940723290434344	0.4201251160484736	0.9198194398417017	0.9949315999516587	0.7289663038836877	0.7580791901689043	0.6865196620601784	0.14630447937635824	0.9920444716753102	0.9405544995506339	0.8898137860081822	0.9869165474436858	0.9273378142261427	0.9297724694770999	0.5788934431074813	0.6704764316036148	0.3136030295489477	0.9980033830008448	0.9823852955779341	0.5041420724745918	0.6645467006698597	0.9923089270564885	1.0	0.5	0.5395574223641179	0.9208764126456467	0.6701536539336961	0.808819666457913	0.7746254106950559	0.6666672628526089	0.9882741312749522	0.9898412371456586	0.3497003785871368	0.9999402610789229	0.7567982116179763	1
0.9174118852262011	0.8292265305403758	0.8825298541683233	0.08850825940687627	0.7824687733835937	0.719043130798684	0.9708065311265415	0.9998281234125667	0.8546667587565995	0.7315471769405847	0.710242796141795	0.03067105825471577	0.9999779507005085	0.6761320111718718	0.374284472930701	0.8710479788414106	0.06611578822477752	0.340082969290632	0.543400862295463	0.5991752415355502	0.892854390985848	0.9602725727896553	0.7510750729356378	0.8516418687021201	0.38417506008476066	0.9644772028718217	0.7810893100391006	0.9757353099891561	0.839780472693007	0.9946012249292652	0.6682642484376747	0.9876106437323977	0.8018128229664093	0.6666885275046974	0.935745038502906	0.992054291975892	0.64955345610162	0.9930153809213542	0.8397872720082246	1
0.9938990479405557	0.6812152264329198	0.9978655355481021	0.065892144850571	0.750195362861796	0.9982486863050273	0.9969428439457204	0.9999712940058804	0.9877922844365347	0.9916020453377414	0.7156459523723384	0.6252361612048091	0.9999999993833856	0.9932217717930116	0.7814442061254944	0.9999990120717184	0.9832463821480518	0.4997033477596151	1.0	0.8625997748408625	0.2999708639394603	0.9999880009869945	0.8998657315464348	1.0	0.9171013662530292	0.9892946189470461	0.8724867581190153	0.9872021656614731	0.9687181784305122	0.9771201213158656	0.6666723594468401	0.9744661497989061	0.9892182581618456	0.6717614153283707	0.9995614024150077	0.9998625601785507	0.877339420945933	0.9937407542449708	0.9684232893382467	1
0.8789177910312652	1.0	0.9034599838797431	0.07674397682381753	0.7525079966843049	0.8030261653447294	0.9610006134411537	0.9999501484264827	0.9572502370696729	0.6568111107899941	0.6713247736382864	0.12336442966631052	0.9941542453388859	0.907059621247913	0.8999026839318559	0.6371835040567673	0.931410866713298	0.493536412648371	0.8218840356594812	0.7646890924407865	0.8887885181543513	0.9574258896274664	0.8289320164218282	0.8819871473658818	0.2546692122181129	0.9989841424956442	0.78761651315156	0.8788516407767709	0.7191451658618884	0.9703163785694876	0.667098485772193	0.8967912350600812	0.6683752751583061	0.6666694143046127	0.880989750279278	0.8340483223277254	0.5609564914883879	0.992584406402864	0.7508233500287316	1
0.992553134137529	0.8238992149764697	0.972027562943396	0.1657987817605103	0.9238133856391622	0.6847721594464371	0.9925242341342677	0.9995129083371275	0.8388634670854436	0.747066199062576	0.8303187622174418	0.09258842805736278	0.922133497346271	0.9234546423977925	0.759726821499564	0.9943191375542929	0.9418354595629042	0.3033874301024486	0.9001966383404201	0.7272099462557209	0.9588332351670922	0.8783142306556514	0.7665971493761761	0.8804119063911644	0.7473353986323146	0.9952653409337967	0.7742075443292291	0.971719053481668	0.9921134709206488	0.9975104500161878	0.7097106194583622	0.8187002352412605	0.9508772523616104	0.6669944670718982	0.9989994260683005	0.998101529113556	0.6969529492884796	0.9717755230994908	0.8166616738884219	1
0.9789731428663229	0.7505125143998627	0.9790088683622423	0.5870605327533274	1.0	0.995369008896505	0.9084690651489566	0.994525909219765	0.5596657023307656	0.9386678309204992	0.6714806761686857	0.0025995409710905105	0.9999789767919743	0.9718467183927937	0.9680845253912664	0.9866874997272066	0.9625763369068007	0.4833177722494595	1.0	0.585490251997294	0.9033946739097182	0.917845727149927	0.7502336209534045	0.5608132215715399	0.9851164499120455	0.7870726369651174	0.779889771477776	0.934100415604824	0.5450497977756574	0.8934233303784198	0.6666668193992014	0.8699257597442631	0.7505342625068012	0.6666684292825286	0.9756826752653734	0.9935184890983652	0.9185212215679698	0.9895028784209399	0.8391100135951115	0
0.9101362927949971	0.18182499474281497	0.6569017759141215	0.32507766001575955	1.0	0.9101280870218434	0.9366637982156754	0.8870993408452634	0.8828540537641911	0.6963972968431285	0.7686618243365972	0.014351239956158751	0.999368598820716	0.8360554991966477	0.4920138359232985	0.9125820828262734	0.9632601387755918	0.5906009325026493	0.9769929841661532	0.8018070747925197	0.47672867709109157	0.8866218496781029	0.7884220799677338	0.8002975480166634	0.8916045737003527	0.9864903242995374	0.7914849267503873	0.998408668426305	0.9398577737745255	0.9427961659755261	0.6679434734224504	0.9427083891211466	0.5578969219168378	0.6669008472487846	0.9181458826751251	0.9628536653481353	0.3569500737378307	0.958181653654254	0.8410285113583623	0
0.8089228972536163	0.9223885455242992	0.9639877273304306	0.46339716275244397	0.7500000001944395	0.41416101093683516	0.744773331520268	0.9999999791650226	0.899544557451913	0.6285949137306971	0.6776446737854964	0.06455297430278734	0.8984488548668659	0.5001254053779935	0.48958753235104235	0.5495087278516159	0.9341701205602458	0.4270954095710242	0.9006419754911168	0.6474476519964872	0.07470559069966581	0.8896801135841611	0.7507867975485103	0.9053681927078485	0.6991386413646281	0.8761720978752	0.7565221731821983	0.7961343266540329	0.7937031829876096	0.7602916740512274	0.6667693937721296	0.9201847423365568	0.9821791814920555	0.6666666666666665	0.9517686879210469	0.8369210397701958	0.41529345898018366	0.591785487818008	0.7559765322792705	1
0.9706940909902749	0.12373277426919674	0.9747233991556636	0.7774799152362039	0.9898266002163555	0.7391635513895288	0.8901599477865922	0.9055222442378967	0.45587870725125795	0.7986417553562304	0.748017276749637	0.004214585477017845	0.998827359186394	0.8997344188841241	0.9791729265626524	0.9790365523565978	0.8778018566581005	0.5726065430163252	0.948678917800768	0.7228763293867663	0.46751272193409443	0.9544312024276169	0.7520804126117548	0.8596063839806679	0.6705849887997726	0.9936681750514588	0.7765127808114278	0.9845970151956243	0.972625336410784	0.9891887029693471	0.6671532361908864	0.865920445611728	0.8514425327194939	0.6666668674506409	0.9879081383334258	0.9413478342465562	0.9019569978579765	0.9997674543637609	0.8660805979220856	1
0.9988538512976545	0.29226543776458574	0.9329014460800584	0.29685554916679524	1.0	0.8230884367909655	0.8413296943273239	0.8938143782824607	0.7193667857678553	0.7670316399257573	0.6908334767913891	0.4198902434619158	0.9877591338226629	0.9274075507270773	0.8708179932847799	0.9999656619012572	0.955156912063951	0.37176701655440336	0.9093275192933905	0.8026344465907477	0.7490229982051886	0.9880891595011836	0.7518315859774113	0.8578760095548067	0.80652424110224	0.9926160262829339	0.8306459073464929	0.8812890939753082	0.6956283271534878	0.9998964520033031	0.6753625634491492	0.9778651517184482	0.8573135995742792	0.6674480203866288	0.9715904641744048	0.9916175369667622	0.9695825384711457	0.9997944698282811	0.8651372596138285	1
0.9921040359076644	0.40021863882821535	0.8547324852402003	0.7729608379049402	0.7524576423713062	0.4918164138736354	0.6735492027643222	0.9057984357610188	0.9524406483866877	0.6562120982502684	0.6666817374078058	0.017798412909995946	0.8478219808706197	0.5885035400217073	0.6060183446698693	0.32710857505682833	0.7911143387479954	0.5950486102867469	0.9575707086055554	0.8689786333858255	0.14428444497573997	0.8934374326661089	0.7525628525233089	0.674359013644968	0.1685269226844682	0.8696422675666924	0.7598699033001778	0.9289054398036006	0.6159464199607612	0.799331881085046	0.666666666666748	0.8776470018767379	0.62616565838978	0.6666666666710269	0.9114317690021441	0.708811261444966	0.4062451049259904	0.956693664387943	0.7522856156348916	0
0.8751539939370473	0.7311964031770324	0.8268735650470775	0.2749721522450369	0.7500090738116529	0.48367230435506703	0.6272323525985406	0.9995562092176747	0.6004087970135128	0.7336492615715291	0.6913345300981427	0.1964471641981794	0.5662829251053377	0.8844791315866529	0.8271616876192359	0.42300157320955406	0.46922975971406233	0.4604376058263395	0.9400422082545781	0.7414452648548304	0.12405931515344563	0.8972262795874594	0.7500313473479654	0.6452589374013569	0.17742331626276053	0.9618091001801413	0.7554483336703082	0.892574947691872	0.6581962722543068	0.8890441958666038	0.6666666666666665	0.9231928413039607	0.9852080851960459	0.6666666666666695	0.9693193729955368	0.6477711467510598	0.7185643775189948	0.9699811690714255	0.8065442407687815	1
0.9693103265695193	0.06838746614533692	0.883180103479781	0.4811429412943237	0.9922309823748219	0.925837248963181	0.9572024154316605	0.9996297985234344	0.8237225044571032	0.7781033317156983	0.6942562382879399	0.001464652786822409	0.9999092095009273	0.9728318085262491	0.6505517213140265	0.6327397621289108	0.8752339043615077	0.5834240126350585	1.0	0.9148854189003954	0.6737966860026575	0.9687644698165004	1.0	1.0	0.4877114524927807	0.9616108426667153	0.9591755406940023	0.9828901440928567	0.9366335302339754	0.9969537639678513	0.6666818628277157	0.8737947776853343	0.8126114789476364	0.6735398268135993	0.9975764934236855	0.9990297197833736	0.9420894653110522	0.9399067846597888	0.9083322800175977	0
0.92947153673329	0.9081150820944656	0.9778405929391506	0.25491355377705266	0.9895518863323034	0.9955373102160865	0.8533567355025291	0.9963063965842833	0.9971282711004413	0.699918622466049	0.6839170030765529	0.21740187145016318	0.5414879497478358	0.8616203649589614	0.7453653110317752	0.5925563421385183	0.30411701167903116	0.55080739388389	0.6789018584427862	0.7456379139419451	0.3716214810323191	0.9194669183507778	0.8956338662232955	0.6897581825259889	0.40335585993391687	0.9834897018433332	0.9428129829916322	0.8894254292716723	0.5493552529901075	0.9948698545748982	0.6740152270095758	0.9625820233352586	0.7260810440400184	0.6700235265718948	0.8585090842666813	0.8406524107535054	0.4271379929901542	0.9882190475341379	0.9749481909765807	1
0.7765712703081806	0.40484460890307716	0.6224714081722993	0.032360684946040295	0.999628552824035	0.8028356165972095	0.9262946176998277	0.9671157489179527	0.885006001933182	0.9443297072904628	0.68696065504134	0.07842867772319038	0.7228549719625593	0.8113702633305323	0.9714275099517939	0.9994727291931769	0.1741979922387196	0.38813574393403205	0.7819552188896712	0.755298044628921	0.2459014075117165	0.9383183337068627	0.7542380366553086	0.9452740952643836	0.4747290098899941	0.966930148242157	0.7596120954969321	0.9994931239229977	0.7655741163756711	0.9998542050110724	0.6687863691647471	0.9862915159207397	0.9259424314775181	0.7294514840208568	0.9455266180850288	0.9031830096348361	0.7277910686177671	0.9462658380340555	0.9583123982594232	1
0.8277874312169404	0.05051208550460662	0.7303991012435388	0.35520254041104327	0.7505370995455064	0.6652522516186771	0.9231295347966766	0.9793239561018017	0.2806130582857057	0.48754469324150185	0.6742600820076938	0.0022692486770876145	0.006823676268116334	0.7886988562871318	0.8863916761650377	0.7566223570316969	0.8491706764425507	0.7120444557477521	0.5264394337527484	0.6078454378693551	0.9594355403906001	0.8110715274445349	0.7500003070018102	0.6312904806932332	0.12077370200843576	0.9656256675083307	0.7580215600000093	0.8523085608444821	0.7363956648267045	0.9765052345236394	0.6666666673870528	0.7917164103744333	0.1501778834739668	0.6666666666666718	0.8051325387392538	0.5473290082233352	0.6498525538051008	0.952075735412555	0.7501222917455279	0
0.7370577114900264	1.0	0.8657717866306373	0.0025874349711344754	0.7538212095548997	0.9315931989383791	0.91511990355656	0.99981180335556	0.9961747107015052	0.9729806858418673	0.7277738089204223	0.510447923625067	0.8804374535525115	0.8960343959861282	0.7281967455281315	0.6131913518213796	0.07983914009695935	0.14708115657388054	0.8213903470971349	0.5258640842549697	0.7586055490472442	0.9734483787435525	0.7501149628277659	0.5495642615536549	0.37743239418675484	0.8868616001660566	0.7518353790619057	0.9039119447052711	0.6057804176519026	0.7538354049073388	0.6666666666666665	0.9392436408453174	0.8332713806293767	0.6666666666666665	0.7984747544319645	0.7498885140312057	0.3083132547992338	0.99440478379288	0.8783401344989487	1
0.8822369564932692	0.13089122642098022	0.7008791455275196	0.051976596158536226	0.7501601849685484	0.5106373558836782	0.7258503613417169	0.6851411197592004	0.057713598571527164	0.8470317249041914	0.7605618710227002	0.4159953804501107	0.3980393185836868	0.7313988094330313	0.9052812993462288	0.32752663124180414	0.8041040866233282	0.8816568678083496	0.5758660755112364	0.7381210869740323	0.9715998313582151	0.8485458661835678	0.7500000008661069	0.5459531467353518	0.35978766288349595	0.8268571274080563	0.7500528087759255	0.7223185034710892	0.510590436236777	0.8871963719888104	0.6666666666666665	0.8242445360135797	0.2241210826266129	0.6667976303866818	0.7415144755056181	0.923219761426228	0.4557123003824589	0.9842834420122717	0.7509265429384981	0
0.9894485726303253	0.5805096755953648	0.8449203411118409	0.15397151366905312	0.7992048151429838	0.9883856328994912	0.5001040197628434	0.9949248211802458	0.9296191974126904	0.9801665890245439	0.6959752327984169	0.022680479576150856	0.929082950753908	0.9191739601685104	0.9762165572351366	0.9794284185746718	0.9305539088928779	0.26658861825057834	1.0	0.8425969794856758	0.39862219491262435	0.6704094075659159	0.7507855884383206	0.7905328499438884	0.3754080980095961	0.9300877892064566	0.7806036270133507	0.9868918654690741	0.9413177631917872	0.9918291992984618	0.6718263108765468	0.960994920767339	0.9125592979660404	0.667100712299502	0.9975239850719043	0.9626791845148185	0.44619774921902966	0.9435236805885301	0.9089037572393989	1
0.9343341582073071	0.019073285662069398	0.9038686202117	0.6444943168831951	0.7500000006140821	0.7946377831594337	0.6182930695461013	0.7983911423016927	0.4366191011044275	0.5505352359443274	0.8524757210056948	0.3145072302339576	0.39130502807896517	0.8941525491533083	0.8661261750779392	0.7785328627135998	0.5319501396803469	0.7421034111220042	0.5263614632804657	0.5367588304384989	0.3610030161201609	0.8740409199621535	0.7503603039620652	0.5512377628168732	0.7153936809697479	0.9834475762255129	0.8123725320808278	0.9722926821346786	0.5107590969764144	0.921558540748457	0.6666666666666665	0.8368283879546263	0.7208605192178528	0.6666666710351078	0.9200013841943924	0.8736046617478544	0.29096676082926765	0.9372663515845862	0.8424462772963892	0
0.6766962864627442	0.4595211101010692	0.8819889595007097	0.7562681791898506	0.7500560364522776	0.8494418481364235	0.7849322850386389	0.9984698979817721	0.707957938836495	0.457072903663981	0.681389832803066	0.3381063799042702	0.9993940870601709	0.7370444609337443	0.9211710150094552	0.9771679679834143	0.8626663029930566	0.7694242103143147	0.5667958442578606	0.6998704248599203	0.8804903646138612	0.9924702659058097	0.7564591493645382	0.5256491107501382	0.8726759194110163	0.9519201290531994	0.7864238500309235	0.861136819255712	0.7758337145572535	0.7181849790712899	0.6666666807290808	0.7555057136996762	0.95673415880915	0.6666666666705956	0.9994800484021155	0.9944828060543349	0.32468864558700206	0.9090630568396025	0.763882200501846	0
0.6962270561182722	0.12223668932515976	0.6351760046711875	0.2852954935396652	0.7500001985675918	0.42731358105907974	0.5023177927855724	0.7070499730380333	0.7292309812787987	0.48951894881260444	0.666846037226723	0.002183898688956464	0.8997798935206016	0.5756199908838262	0.34846990570442304	0.25	0.18143540810729164	0.7066800825579469	0.7217579176784816	0.5554666575307984	0.7241918014831352	0.7454915075434959	0.7500000006486348	0.504030058028251	0.9199657369579052	0.7573547054889262	0.7500003621194821	0.784202066675742	0.5867973829534587	0.6002047902909357	0.6666666666666665	0.8159839920085707	0.0872366357521065	0.6666666666666665	0.7244055958374902	0.6504792719047406	0.3273510595151766	0.6772392220584342	0.7500354844405108	0
0.5594789832964953	0.6193367433456118	0.7765918740062041	0.01617762165048913	0.7500000000000171	0.09865475389922418	0.6302354328159684	0.777081168936433	0.760299893919908	0.6822241154565402	0.6734529264999928	0.0722141200843661	0.16459596288481826	0.8396030305652631	0.6251619795518276	0.7697371620388336	0.6767863336677421	0.5186928229380681	0.5365155489820275	0.5494456376961292	0.05104651272712578	0.7000372434870997	0.7508552679947483	0.6187936543299982	0.24133696676991528	0.5983804655122398	0.7507592001279559	0.864970785530523	0.6343411096094433	0.9679019293498692	0.6666835753911516	0.7091438183113249	0.16515119810627663	0.6666669462302734	0.47022596088613067	0.7894226602710046	0.25749353605633185	0.6926957054866042	0.7500808410062975	1
0.9744913440996648	0.5547800733847646	0.9279038842048306	0.2646061579844736	0.8796190194277023	0.3842767278459848	0.9980913631600143	0.964823835366883	0.8217251070240907	0.9341627179528966	0.9511634794688097	0.006083894666125026	0.9586620303856543	0.7639239627038706	0.9830448896701824	0.6317016407337729	0.7053985593937177	0.4872433650032275	0.8779185576663515	0.8034363625133896	0.7867869790693224	0.860636539951732	0.7599653834856914	0.5013679683059491	0.9849320697764287	0.9901827584509798	0.8713562179957474	0.9713723547494685	0.7263361290878055	0.9786614417658632	0.6666667611148325	0.9503301537644123	0.8396213771877482	0.6666666666667678	0.9205444107763653	0.8008826224786612	0.5655115191243619	0.7817958659480244	0.8442337297977258	1
0.9860093585488198	0.5294817907263554	0.8962602863939197	0.30249069792010624	0.9585288149021137	0.7386202414846588	0.8559103469915894	0.9976011436058586	0.6819595806236929	0.9004593605221236	0.6668365153313531	0.5152622210849107	0.29922762823026516	0.79044849850334	0.8148974552430284	0.9752849795697598	0.12434240143543689	0.6643468825988692	0.8190692130994821	0.7772777608867638	0.6941625549308607	0.962427102315874	0.7509566347335547	0.5077921406031907	0.7896025326710232	0.9492747706290728	0.7585864564699412	0.9709259763587843	0.7355390870707275	0.700284602595904	0.666666668099796	0.957121641659233	0.4806408134780591	0.6667131605911921	0.9025050402865272	0.7242308752191902	0.3301849097648625	0.9808163674112438	0.7610724313624061	1
0.9996812437295423	0.43252209211850284	0.9425627759294256	0.4508476809387539	0.9626757063216637	0.9486321422741467	0.9990021819933674	0.9999999999903516	0.47053719304751807	0.9823202652287337	0.6802127380558763	0.01646565220655326	0.94407302453292	0.9974595130184681	0.5858386612916556	0.9697519029742173	0.8680683881891776	0.762768193051564	0.960460985913389	0.6436090324186151	0.7686575877812833	0.9839070250369348	0.8975523413432795	1.0	0.9329773044187708	0.9999164644666404	0.9276578588208158	0.9881956548976062	0.9868145109115465	0.9999990866667459	0.6666964890840155	0.9171163530251596	0.977538000748365	0.6668810009303431	0.9983604467410823	0.9709288440925878	1.0	0.9397912839732728	0.7511501065972243	0
0.7693906724324681	0.6333747006194801	0.7792792318213304	0.8326419257911284	0.7527188910833438	0.12413296225776399	0.9157375723615875	0.9922452531442321	0.9407293157619253	0.5304968668595504	0.6850724769392107	0.05079424298606826	0.49565567447712605	0.6584096888580968	0.42526387638674396	0.3612820018469065	0.5257031417799276	0.3204370486674817	0.5810829103056565	0.7071785573249498	0.7332661064546009	0.9752618452827284	0.7678132850387754	0.7858656821026839	0.8032868197089421	0.9332163595998618	0.7517627844527612	0.8370352699681002	0.5888137212922062	0.9365031557904375	0.666787270914398	0.8482078267001902	0.8572222661691173	0.6667117163736852	0.7668829374915618	0.6838734377950036	0.31322218578683936	0.7531259785768291	0.7503961556720837	1
0.42036672564065036	0.18690607694784375	0.6357182472174698	0.8971267708469349	0.7504023092784131	0.295902386172572	0.35381836599737193	0.5990410352548697	0.6014732704783947	0.7013294899970789	0.7368651685959284	0.2678276723074731	0.04779426561836163	0.7547609882826007	0.8133376099364856	0.37714083850357405	0.6008423149607699	0.7148587487772664	0.5199358232424309	0.6259410642479027	0.7711519799339996	0.840698108351047	0.7538788474091949	0.5009056782474671	0.8048229574371742	0.5	0.7535667844317608	0.8955743335782238	0.5937503472187478	0.9717303475054512	0.6666666735937604	0.8735505232790524	0.4805701135046248	0.666670329365341	0.6671759193813693	0.7716331885977586	0.593924331946267	0.5	0.8877687337226098	0
0.9621300376964754	0.6689160386230523	0.8549987108676423	0.00753511740164102	0.7500007118914968	0.9257078999619628	0.99344012136967	0.9999999653497071	0.9320726887410269	0.9226139831441804	0.6899135589739314	0.07440369720362018	0.9510011793795201	0.9413404622775151	0.8309092940159933	0.8949628088412352	0.6330007768785263	0.7750537129704365	0.5858255307776199	0.5116800152173645	0.6249345678842899	0.9888642230362883	0.7751126108856473	1.0	0.686552442457095	0.9617547788954949	0.8860305745049161	0.9617615170923733	0.5793656318848098	0.9883990525509809	0.6758959574950664	0.8175380320242007	0.8413530024633673	0.7518507630781556	0.9518581936801574	0.9335276758510562	0.5376752438159372	0.9998381507834793	0.7638062146905489	1
0.8341636236673872	0.6412567636360609	0.9560437245266958	0.7867010036174779	0.7500012785376023	0.9256766460005978	0.9990560370307153	0.9504110181908874	0.7435168099719036	0.9705280964046272	0.6673005031827538	0.02057075914089233	0.9999997805843964	0.9763346783974278	0.7139796205764607	0.7911918114396445	0.8643693783619748	0.9999999999999999	0.6806027324738393	0.6616692859614156	0.998989207843925	0.9407933921383492	0.8166107384601943	0.7572936155149126	0.9997071283407042	0.7837592496092068	0.7822721563640579	0.712621557931764	0.6450655014750095	0.7809937528180673	0.6666666666666665	0.680155422557223	0.7851358620569261	0.6666666666699372	0.938501570318198	0.9995976676084087	0.4762600201731959	0.9976206005996947	0.7619271071491289	0
0.730766310524768	0.46557259146514557	0.8025465939896159	1.0	0.7584013376570864	0.42695187275439916	0.9040297154467709	0.8224845586996419	0.6842261400144054	0.6812773658802379	0.6739699089282628	0.0025784872543148634	0.9992614150536959	0.9217124275152396	0.3081119894873043	0.8006542360393583	0.8405622729027228	0.6090295907589733	0.8423088550896152	0.6037453605372389	0.26415386196901375	0.9507239446181601	0.7969480328924677	0.5137792174804816	0.7069657937426516	0.8023958962763997	0.7548935769258304	0.9932644623069554	0.7217459995767971	0.8809289861716658	0.6666666863081133	0.7246021799435491	0.7212224653969166	0.6667513670417275	0.5749745431756159	0.8472332974258878	0.2537798830840601	0.981487378905787	0.7647451786327476	1
0.9962903954767146	0.26390263352224996	0.9716374153435264	0.8454492995800699	0.9090656115747763	0.9891824966502452	0.9459441070405925	0.8904000949382065	0.9686074617058896	0.7911732137357063	0.7987794440304067	0.00862986176705563	0.9999990799107293	0.9759612397654052	0.9977027016825586	0.9878832095085661	0.7893287324734994	0.8272135605313855	0.9748872277047824	0.5128485804247447	0.9398053648129718	0.9999501365142398	0.9639381393698554	0.5428717446805796	0.9569770398699925	0.9982012851988856	0.9921358555011743	0.9997307826108047	0.6309758923385255	0.9568734232558094	0.7386595114035516	0.9841001674864943	0.9992669938676956	0.6666678724025709	0.9978545074721026	0.8903791393675512	0.31289287547200906	0.9791547289410051	0.9426401190801509	0
0.5675776220867454	0.02336122904107142	0.6610413566502155	0.7749822419313216	0.7500000000000623	0.07936466995257593	0.9130754530002692	0.9676087956088611	0.45403396008685787	0.39109214404832676	0.6736438631837138	0.036139745401805486	0.003771471226698151	0.4936315477095776	0.9051583964676573	0.2506173919599138	0.5533294767429353	0.9526187847387886	0.5007158352202182	0.8461834421756582	0.4581830286638992	0.5832016771579462	0.7500000178400449	0.5102431477321911	0.10155125948003435	0.5	0.7508108219820839	0.980256137443932	0.5245001382040035	0.9318160564403307	0.6666666666666665	0.7714147032538694	0.25576900845296713	0.6666666666666667	0.5945124282809707	0.6165015669784888	0.2613886826614538	0.5082263062686774	0.7501938285021217	0
0.9852556485979888	0.5940288331004503	0.9507809540550084	0.2324733236317696	0.7500307395881707	0.4882535461168717	0.8241423715310849	0.983408830319471	0.815805539580539	0.7037136175830423	0.8875597866669996	0.17467549441872376	0.9996273686641542	0.9504569946908085	0.4755611669871307	0.7554791834946895	0.6708668564782888	0.3793656029417505	1.0	0.7725237662914146	0.49911701689682864	0.9851059371864983	0.8635177163591933	0.5785999001234791	0.9466789312218076	0.9992061700957527	0.8402031237283637	0.9480021365665486	0.935611718234374	0.9206387749378082	0.6666679360801353	0.9925135832042724	0.9268561701299048	0.6686834080772706	0.9943885650473334	0.9402603682822855	0.7671028517766678	0.8488149893655368	0.9703834523189843	1
0.9240741293967751	0.9699126693346114	0.5514092683399976	0.14667954730558408	0.7500299342670127	0.8118112231890163	0.7943535307033911	0.99940992233032	0.9785012695963986	0.3568270988051832	0.9999999999999999	0.2550493053776558	0.7534644742842752	0.9518206726792605	0.028265075878051625	0.5524835034042755	0.6672092250770869	0.33189569376974015	0.9674509097345254	0.6502569938532197	0.6052536494448575	0.9986935070675688	0.7738606643727879	0.9034119240729626	0.21854851693453478	0.931199078213263	0.7510849019853197	0.9776851591363468	0.9177698833984018	0.8023646618072627	0.6666666687109447	0.9893372178068955	0.7422264929862011	0.666666674720804	0.909756474725732	0.8484154757711847	0.661094081701711	0.9678727573415016	0.953709635435433	1
0.9797997649143447	0.853046492211218	0.9697740696262357	0.03445067220742446	0.7500000000236685	0.5877203271299009	0.7708082779114531	0.9999184870616297	0.4497906780834983	0.43795729108728293	0.6924415161127333	2.135065692958857e-05	0.9467605522671569	0.9740536766576555	0.587617610134007	0.6487034619123935	0.3523709196270603	0.51332654022807	0.5619188091739044	0.7108331907936685	0.4316534944999856	0.8652191171398222	0.751029914282528	0.5159985678778101	0.30049926173126196	0.8937572174968509	0.7863297470058184	0.9474077249002074	0.553765016194105	0.9813939001664101	0.6666666666666956	0.9508895506691285	0.37699868311997303	0.6666666666666665	0.9914015122902162	0.7404817356318367	0.7074361027212955	0.9683453158321399	0.7792015392365809	1
0.9957000319669571	0.04317564453510388	0.8627910702379291	0.6235091016656876	0.7522652482848101	0.6822182815994642	0.8084404897687176	0.9977457232262696	0.7755591280369631	0.9720407514323339	0.8621786295100672	0.002083005736134414	0.2812184197717831	0.8847778098647624	0.5921114053737889	0.3467615244691139	0.1898933613974263	0.7125641593849648	0.5390099572333265	0.7117032142643899	0.2786342571298125	0.9590440363643942	0.7505090740028901	0.5076558409264501	0.14881215057695557	0.9963414772699931	0.7676741798334615	0.9447885196722394	0.5084189999919009	0.9947016914951767	0.6666667731372797	0.9635832318729516	0.42273777139301205	0.6668280899346267	0.7045646260215976	0.7110437896684729	0.32062432140171715	0.9724969553317501	0.8857881100431394	1
0.66170644096883	0.4180475797945434	0.6398923978450735	0.04079320424746017	0.7500000000000427	0.1743043890647919	0.7557117502971178	0.720973785887491	0.8436689161924532	0.6408544689275999	0.681846182555299	0.6290429020683925	0.004528771297162724	0.7930463931549563	0.49790969009901775	0.5896502770775205	0.28446015506343425	0.43611801280053686	0.5020419695992313	0.5844194187258588	0.29104348619102094	0.9742899857468871	0.7500000279165789	0.5124142398384841	0.385947926613698	0.6271886193402653	0.7506359263670719	0.7539260766381711	0.5129553221366069	0.7607351003843652	0.6666666666666665	0.8601026281599617	0.6543185161590374	0.6666666666666665	0.6718234709058678	0.44700969858349954	0.3915133028102761	0.9604570263122121	0.7523480444457077	0
0.8829522842171513	1.0	0.9367925510662077	3.1294928663797794e-05	0.9576415418549638	0.857757839383596	0.45687304932541606	0.9170679253419673	0.7335881532282207	0.6617515307135371	0.6913593293421355	0.33239948428376626	0.7188737102129714	0.8616436176386412	0.4232438748250314	0.8141681629578021	0.7858197346603032	0.22526302363782214	0.6736743646957628	0.6021823743251887	0.49269015990281834	0.9463018935751668	0.758844162110548	0.5618569452616432	0.06102116647987951	0.9458817531416824	0.7537098954247393	0.7978536161371558	0.8103314372181062	0.922917361365515	0.6666667148611148	0.9061207036508772	0.770036940183127	0.6666666668263237	0.7304211868813794	0.5551667044750574	0.6114552573601169	0.9958765841113821	0.7784159360033941	1
0.8442051308168707	0.3353791955473198	0.7227619599113468	0.13258444872705671	0.750000000003255	0.46692479832421374	0.3828053268225171	0.7831022970173782	0.1202646358631168	0.44485548681937326	0.6666680483069243	0.08872521284702854	0.0795154764623876	0.5409319175005682	0.5275594120326008	0.25	0.12830705268561055	0.6936977715395782	0.5447999638613338	0.5733230861446675	0.31728718500126757	0.6201363760706338	0.7500002506307104	0.5020069170592408	0.594054714800462	0.5890343859825288	0.7510303444954083	0.5275403132554123	0.523519683553066	0.7165967829765159	0.6666666666666665	0.7066575056888059	0.36599215211498587	0.6666666666666665	0.743630518323583	0.7270431194690772	0.3353510530528053	0.5	0.7500015059833298	0
0.8860225637928509	0.6288886685532261	0.8915075292760015	0.7653319420155847	0.7512483309413617	0.5440922592338997	0.9820598293323408	0.9639533939959095	0.7576870541669048	0.6516313938977192	0.6747866103701641	0.3206726136748977	0.7520458700633061	0.9865483402938757	0.7870824287976674	0.7353607339322165	0.7841410455143047	0.5610717099370246	0.9072427146268788	0.9563675045790334	0.16633571655346782	0.9676648417574342	0.7528111077549103	0.608884015247191	0.9907394750443987	0.5593301028944377	0.7653027749181927	0.9615317419043906	0.848741510249289	0.9849621004673905	0.6707167664462698	0.8859945228370999	0.6931872709921963	0.6666675823163161	0.8660739019011543	0.8003153267552894	0.6883945825929261	0.9669350190824205	0.8151289531529929	0
0.9820693905497769	0.4432007659472217	0.7235257678095741	0.26329006970381347	0.9984120362366852	0.540960915528217	0.6832505786107634	0.5625807143977621	0.3179245982595248	0.8407612733378746	0.6744554065168834	0.12468624347627058	0.16682479354700824	0.7623687020060512	0.5958643745636182	0.5578196079343227	0.22897637043945795	0.693764306523383	0.5038603184101034	0.5619324283123249	0.8146892787895852	0.7960643791090021	0.7500104677913288	0.500008124817839	0.8968317995803282	0.9229869001753869	0.7568340148297092	0.5	0.5000467758777417	0.5238262262666706	0.6666666666666665	0.801010645408112	0.2690678000698424	0.6666666666666665	0.8333538494551297	0.5513531449387579	0.4594500983312566	0.5	0.7747670640827861	0
0.9989871907388526	0.6221390377189059	0.7932460728213868	0.8274701047553737	0.9710378797906059	0.9846439371831238	0.9933733361216361	0.9872418711829645	0.43347247898019653	0.8938185469831161	0.7182901373240509	0.000912068716916093	0.9845347112599601	0.9068206339093046	0.8480993117773349	0.9627969211741522	0.1481801841834451	0.5714335290985764	0.9232878127731086	0.5761713177461155	0.8108752376974233	0.9698102724050022	0.7500008191424798	0.5039030386797533	0.8764204404955759	0.9737155897197002	0.7502962448154207	0.9364909132213186	0.9086916561395293	0.9668531046435489	0.67495564964899	0.9719501891775801	0.9236254055524689	0.6666666666668515	0.9857492226210341	0.9548467438137174	0.9281776645316466	0.9962710258909788	0.7672405727072098	0
0.9592814013050883	0.002338318185327478	0.9807347803995025	0.6644761564300299	0.9999992886845116	0.13776416970637717	0.9993453828675489	0.9061434540036243	0.8092838513089832	0.5980994492152704	0.8446811927515463	0.047957681838778674	0.7894219465364926	0.9765210240880938	0.6521692922219441	0.3550374846086706	0.3788095420611301	0.4985053983502168	0.5428512800119925	0.540590741861667	0.5305065100074673	0.9511074197869708	0.7913674679502057	0.679506176211518	0.9353635494701533	0.9459106982984725	0.7649610216045778	0.9999752283411704	0.5354935446725109	0.9260771080305603	0.6666684120321775	0.9943791502539499	0.5514088849551012	0.6666666790139311	0.7521239291933209	0.7225779684387403	0.25416692478040986	0.9969928480423415	0.9267837958176279	0
0.5531061330547841	0.903860744484618	0.5834962667383514	0.10597999706874064	0.793413599239165	0.46644409673603504	0.9562526269263567	0.822866089702868	0.527687336506492	0.4986938953858737	0.6743575341903549	0.003102879170566723	0.26712879915773663	0.843669365544375	0.561001004794178	0.4071847108705763	0.7851532794538801	0.601719644889515	0.5536007215202868	0.6195670949373606	0.9192094972757353	0.9122143054604573	0.7516648595958892	0.5670163279707562	0.5315384374139159	0.9220161514927289	0.7557303197491595	0.7871821219729388	0.5151990255765342	0.8793484832800167	0.6666807482192866	0.8951888887315607	0.206988553321948	0.666666769426042	0.6851104546834378	0.8191455982380852	0.6595118074404052	0.9078478977481362	0.8162327738569723	1
0.9832616657828347	0.9566312929917362	0.8298261331463389	0.8613190766538189	0.7600425792224627	0.991622771447944	0.9565341438063657	0.9979581281289751	0.9653895118938648	0.6069215642565757	0.7458945027221052	0.23742608299528495	0.9991327657524373	0.8368852634170324	0.5899993032174465	0.46735685077246625	0.6540490216476071	0.6553576492952953	0.8153147257057151	0.8025742039624147	0.8528999299122519	0.9683209285505465	0.8130721068464892	0.9960743300259074	0.6827283208112005	0.986011905669632	0.8811647099008523	0.8655266894828255	0.8856593389238046	0.8988496014430649	0.6666666666666665	0.8421535118409829	0.7380090068363487	0.6666666666666665	0.9975895505126243	0.891353502411235	0.9641444427823052	0.5	0.8294971520087949	0
0.8639950044158942	0.2652227129477324	0.7963858436712281	0.7045144356413069	0.7500000299769619	0.3419869324864025	0.25	0.8748965936838515	0.7617792487501699	0.6824197702946742	0.9999999999999999	0.11012563392045693	0.026424432252000123	0.768356507121773	0.9072271186298543	0.359840132566923	0.6796740831443305	0.8848134054452743	0.8413490448473859	0.8940613404262522	0.5138625586873636	0.8004925795937536	0.7500217017110739	0.5549849292083407	0.08705232795786486	0.7343704879093375	0.7503278542796205	0.9357112913394104	0.5819280675531645	0.9462008990456803	0.6666666666666715	0.9983762518757122	0.749264339851553	0.666842258738758	0.8852924391168279	0.6573057451076518	0.3644627502199432	0.7492716748086815	1.0	1
0.9897963820531507	0.2332053344221429	0.9893791918721564	0.23605056443590774	0.7515720305042997	0.9684284384367865	0.900126796462422	0.9974728318747974	0.6454728337767106	0.7532677032178487	0.7988428892219299	0.004179084641999324	0.4533533649779068	0.9730598735549398	0.938024092264134	0.821906126016279	0.9254888633690798	0.40471846374699716	0.6378227970330054	0.6580551049696035	0.9665817772651699	0.9386215421060292	0.78390228806347	0.9139590822202661	0.6221946524216622	0.9999665015688876	0.7864008366104038	0.999475028396389	0.8414091719580277	0.9629854869873159	0.6735757495275244	0.9645331181904685	0.8779182905587873	0.6684819880765807	0.9189812640544717	0.8453672409038605	0.793050044357358	0.9908974874066845	0.7629277112140188	1
0.8045622350515932	0.4543283985346133	0.9440563954881284	0.8719591937979684	0.7516565974876661	0.536572501678471	0.8537310811069918	0.957400891326256	0.7597456803053914	0.7761664261061847	0.8106904850275409	0.02276755376369078	0.4696068146256035	0.8730976007324912	0.9454016654336985	0.47004460306467966	0.5020332127571225	0.5997585689494562	0.8197732258631095	0.568491812380191	0.906958923775108	0.9602856713213422	0.750003741152497	0.5786991466937129	0.6979413599161555	0.9909050177010156	0.7552479706181984	0.9610772872032984	0.652331435607147	0.9387055452184486	0.6666666666731651	0.9795949457036868	0.677990383382146	0.6666666801730184	0.8721079775499718	0.7589588136342102	0.8022377613043682	0.9991832705385985	0.8576025760783069	1
0.860033413547758	0.3506358651228696	0.8077762089378426	0.6904079421743055	0.75	0.928540366680022	0.5209714826417174	0.671970926291743	0.6713911950016913	0.6269216275859341	0.7164931286102707	0.48909999010970867	0.04431381623574983	0.8049189670894222	0.8832069149140751	0.311997217319793	0.04789164240016879	0.6647592845254726	0.7880626428741861	0.9521771577473266	0.7981862390073404	0.7294394716000193	0.750316362202758	0.6636474909913059	0.6621827086163892	0.7034919887032003	0.7513060739828666	0.819820160203449	0.5968295205921077	0.816441507978237	0.6666666666666665	0.9076935716140702	0.328665877415349	0.6666666666720561	0.7206454860494577	0.7291442515735406	0.6128707114195051	0.7175756194715149	0.7622072581305381	1
0.8051451357228747	0.7343741332142303	0.5600404573319391	0.1547704241200931	0.7500006924565019	0.5175194356278962	0.7469997375382014	0.8954312529130601	0.13368557145860213	0.41879660139092567	0.6696323451523676	0.05217983533251475	0.4407209738516333	0.5114612605138901	0.8613893612714792	0.25	0.30418973683565975	0.7923278449765778	0.6463114449114558	0.5545190867073542	0.5619207629468315	0.5	0.750804968051479	0.6186689868823588	0.2758669695814958	0.800269059233032	0.7500110991001603	0.9852388419300512	0.5021241895168983	0.6151950170940609	0.6666666666666665	0.7126780354449522	0.11544659136038271	0.6666666666666665	0.6139357771770269	0.7660218814372493	0.26192682996948335	0.8685005751273963	0.7500026903155208	1
0.7283092700013206	0.19078797260172264	0.848921285353095	0.30388002980659434	0.7559928785787022	0.600551720069802	0.7104171015844187	0.9396394357504838	0.4278025785614775	0.7705688676449738	0.7281737042021641	0.0120225773584521	0.09207012594758077	0.9627614060380072	0.744471630941586	0.25	0.4486232986620304	0.6257553657836821	0.618507575168304	0.5322796778435706	0.3577136779449943	0.9105013584901109	0.7530761937153064	0.557941948148779	0.07577040299004914	0.9766192683399807	0.7554698725079404	0.8593104499392971	0.7159948213279191	0.579681208059992	0.6666666666671768	0.806673135031128	0.6925066352059097	0.6666666666666665	0.7553490700352745	0.5612453424890113	0.5442803663730271	0.9955230282219356	0.7519594453038089	0
0.9165824309746606	0.26747233725096736	0.9151118828281893	0.2429856452757329	0.7883628796641233	0.7095102904673408	0.9689887604197793	0.8755578603719292	0.9394214480955801	0.7044608282670385	0.6708971376156159	0.03689256013671346	0.9772798551114942	0.9617862345125225	0.6648735624303199	0.9480441245097181	0.3028867532743622	0.4973070244023732	0.8717953531861966	0.607987561139489	0.7205763869862571	0.9713495637549551	0.8947416329422686	1.0	0.8574304873764778	0.8973380207889234	0.8429149946983759	0.9850822498812803	0.773923148144938	0.9914475841621199	0.6723178379272112	0.8807758156181864	0.8343741950166469	0.7195673918521874	0.8305489961942425	0.7161359382429373	0.38468726742304243	0.9977346503520932	0.7841275596094482	0
0.9513013441525838	0.15285667444583706	0.9729509266875241	0.8058346990944492	0.7500099693885466	0.9616236709170921	0.6953548374206207	0.9988828359867804	0.9555097128270048	0.8595405701297067	0.7001481343984512	0.024262204285926237	0.9831842850487053	0.995567885431591	0.7724119000072767	0.7761866401087097	0.4332379502460558	0.4549175894489619	0.7962146793745423	0.979018343987909	0.27429750791102453	0.8422817054799837	0.7673865116757596	1.0	0.943844534288661	0.9829461872791313	0.7674453256547618	0.9866533848980206	0.6422994735348247	0.8935703790327966	0.6666666667079774	0.9546910270695319	0.7400755163697488	0.6666666707541619	0.9893100214555891	0.9473267450111597	0.5073558648561053	0.9845428529286928	0.8898918779607503	1
0.976302088234049	0.6866871870397177	0.756920558741389	0.21001855205737663	0.9313956577074867	0.7281167242955324	0.8471412093019208	0.9999933822753067	0.8864785597025469	0.68628491161055	0.6683959668414928	0.003984539672992329	0.655569216000542	0.9232029853155356	0.631998958105672	0.5433268263578513	0.4542856744461014	0.5275822295500647	0.5276285809897361	0.5093371068814084	0.8738148841247899	0.6995560204552943	0.7520624663685983	0.9929070436919232	0.7390757461532411	0.9860395495086974	0.8020889050562869	0.9681029899376816	0.759833149649926	0.8014004682827738	0.666666671241392	0.6711206774730882	0.9780853393586312	0.6666666666666665	0.9670864656410705	0.9621538381674883	0.9651053872173081	0.9835533150188348	0.752709098762065	1
0.5418261909525879	0.28737002022326447	0.9579711375522258	0.2515970444012551	0.7832644121272183	0.6040171677646482	0.5135870081448543	0.9805958168637722	0.6725817352286605	0.9346780123660607	0.6817828659289449	0.41697411601513323	0.020060736533486296	0.6282802687214684	0.902429968961132	0.7888571451638028	0.5289613659130327	0.3090276384198869	0.8799977620309252	0.9181785456774162	0.6159671611954293	0.5	0.7768869609445295	0.935838057003852	0.5031119571281656	0.5850196747218114	0.7502517725258483	0.8555837842637575	0.7797032403040525	0.900600078170668	0.6667862334447859	0.8749429909989168	0.5125748368927958	0.6687346526666519	0.7835083005476116	0.7085028137640554	0.7685989151409176	0.8733638264231892	0.8617508285850585	0
0.9481024517735962	0.7938548224894811	0.9858159000995408	0.2488075012633219	0.7503642588109497	0.7953003484439498	0.8531237198525161	0.9985348636907295	0.9992938756657622	0.977947075195533	0.6920074188853258	0.023917192373050067	0.9774059353652388	0.9357927170563116	0.8214683585530118	0.9333485583724935	0.691679309380805	0.7361702577516802	1.0	0.5514902035646521	0.5143219679987837	0.9866135199531739	0.791460205648329	0.6327237040679878	0.9478811567098298	0.9990681968308982	0.800890662072465	0.9781997841930892	0.5600918855686594	0.9794196194327671	0.6666720949962724	0.9313046965058311	0.9252874574072922	0.6685135570948263	0.9985831026534063	0.9971084060169171	0.970253656841126	0.9988392890914117	0.8162006363848081	1
0.9741740792446189	0.5427114438293619	0.8911149616523665	0.24085281962491953	0.7501231553428144	0.6574406115756257	0.9323238142621386	0.8790131329736368	0.7712942774321129	0.8768927016473003	0.8890531961690057	0.11112775060927543	0.9770506811551501	0.5763827535160182	0.9845552676419314	0.4081402573565363	0.4234772818925003	0.4572060393736943	0.6622275761596134	0.6855243127622446	0.8993378130239092	0.8887730478444537	0.7500031523262597	0.5016397724878561	0.3737385284208781	0.9651124271157149	0.8257625042288517	0.7437725230149143	0.5465428343307491	0.9985232079795793	0.6668193112094607	0.9379644708320747	0.7263955819938227	0.6666666666666726	0.9881730025578607	0.7971775801824053	0.5456611585044784	0.7097536030482905	0.909475404143618	1
0.8668326471656345	0.18666378050969148	0.7706176404015357	0.014418065340919677	0.7500001054622103	0.9068475785868794	0.9926350571033207	0.9919371136032628	0.41419099184424013	0.8930160257056095	0.9999999999999999	0.08760556821133374	0.9909641897946133	0.9960873754582561	0.9688178329652083	0.9990776233007804	0.8966180772300464	0.4970521936088772	0.5560685993846004	0.9461092321439091	0.9865457074161793	0.6813067087427759	0.7572560501043518	0.7798742677742276	0.3654697665914099	0.9102147416020338	0.9615775224498259	0.9800230374757807	0.6520490981986741	0.9998373095022628	0.6666666681335398	0.9589199080020321	0.7501117733922829	0.6706836212928031	0.960361464631764	0.7679724482761903	0.5217810940462683	0.9943578534231386	1.0	1
0.990927433555607	0.6776464741651885	0.9528489874739683	0.14450729077620342	0.9397500961326342	0.729291993288712	0.866802241554262	0.9997557193629926	0.6141278750896348	0.786397693548933	0.7819340358883735	0.0036143727385895496	0.9912344295675578	0.9603331109918407	0.9400071360926665	0.6787189835603425	0.9266494130173035	0.6875610311321003	0.5634077503160085	0.7724801937241894	0.8878995948720825	0.9853380570191743	0.8862673211517441	0.7739842424748682	0.3694115957641718	0.9854828228254916	0.8599430130817276	0.9551748488693361	0.7813831516295058	0.9956271949887289	0.6667709957056116	0.990375434699312	0.8140817821512939	0.6666666892846889	0.9249290241040119	0.9529952355180664	0.3923223422341819	0.9999076025470259	0.7627653996784921	1
0.9982244085357005	0.24831767553624842	0.9948861535121045	0.6840459651521238	0.7554100000872245	0.7862041990925005	0.9818661659765593	0.9999663515095922	0.7994334557811502	0.6901549953363715	0.7781537844650842	0.08651685386814816	0.9884395735373527	0.9935425247994282	0.17848054874959748	0.5932624153356302	0.28731448960810596	0.5477392554999161	0.8125961285823524	0.6245830639982554	0.6785761358427885	0.9885339361893105	0.750159446532805	0.5829986695490647	0.8054604800247703	0.9999352304045505	0.7779000417944882	0.9999553032113163	0.568106328613161	0.839915072023858	0.6668299110656749	0.9847929058659197	0.6249715926948023	0.6666676707322755	0.9192564910167721	0.7385777711958167	0.38701560682293634	0.9227484062638924	0.9197266757259943	1
0.8214834005170355	0.035168921120217064	0.5778533768830869	0.31726607073732643	0.7500017564401811	0.5421886025736906	0.40657656442664103	0.6827817147348156	0.26237147100187697	0.5411480442106035	0.6686370825212834	0.3197138299258403	0.4290512061514181	0.6552945163740354	0.5008504725960283	0.4038900735954905	0.029211423379663412	0.5557683592288456	0.6833596205706971	0.504290779350464	0.10154081586195765	0.6432413359155391	0.7499999999999999	0.5404862605981731	0.11322809647815638	0.7437390452262024	0.7500000628882422	0.5658700285911602	0.522852966662386	0.5752510204862193	0.6666666666666665	0.8363077278011848	0.1708680432358021	0.6666666666666665	0.5386039870023862	0.7327065550913614	0.252116889568487	0.5761906731977879	0.7536108134091757	1
0.747989728693462	0.8872150812115676	0.779857801813783	0.471469465885859	1.0	0.3625715518786929	0.9772857929679915	0.8762068059299661	0.9591928660039525	0.8677935218239774	0.7366656370975011	0.016234097902365442	0.9178409841631544	0.9750229298704484	0.7185698631880243	0.9926145371773124	0.9741919492051924	0.5740991226299108	0.8685799734708544	0.9942619115280297	0.7856650176285874	0.9681681420432202	0.7943935886964987	0.958379723719096	0.5114039242543683	0.5823077655915297	0.7516056481270782	0.9525707121714901	0.8736598567862752	0.9672665721544371	0.6666666833453874	0.9634964375484769	0.8770199570521645	0.6666759767161887	0.9855160109741402	0.8470826427726617	0.85295569389234	0.8619085290465001	0.850709028799095	1
0.9290215997213482	0.032803592357462205	0.7620686110704693	0.3404649858691008	0.7500001785984143	0.6977408285033687	0.8869027129465787	0.8989258150162514	0.9643574066822206	0.969544660244541	0.6682825630318017	0.26108169991718283	0.11781616583562042	0.7189077246477646	0.2531768871215115	0.37365330665732654	0.12438418946843414	0.5878205055030312	0.7279870988905977	0.8736738858536511	0.5636210850649301	0.8089022735898018	0.7771673797051585	0.8968029797843806	0.38153007603600747	0.9713481351235499	0.7560224701448228	0.9640482247379272	0.5223965252958739	0.8069045650218583	0.6666666666865934	0.7800441560690488	0.09771552656910729	0.6666666666677922	0.4825662837838609	0.5188349266932992	0.4510743528565371	0.8960561694080221	0.7563083222486592	0
0.9160693153139492	0.33622653082543374	0.907420559730362	0.7088123020607418	0.750524001265959	0.644468184109188	0.9884591732045136	0.991667846975979	0.39319767315832727	0.5740184423998888	0.7301526059690773	0.38096795821895413	0.9269912603927188	0.7733716604660359	0.14750165903255485	0.8103743007448154	0.5860694049891076	0.454852175127231	0.8038043205648936	0.7337112081303239	0.6350962714038352	0.960730752978358	0.8812046208799618	0.7093152587917992	0.9280394618577619	0.9864627047805022	0.9606999006251093	0.9674167188828294	0.8054558784632662	0.9908085670311134	0.6666670784173676	0.9791344494018324	0.7587394444488412	0.6670126585554994	0.9582325474991582	0.9450659978534642	0.43201561616692297	0.8178336762885621	0.8941571318568838	1
0.899500107198963	0.4381815160295041	0.6599784582189654	0.00048159723413201884	0.9978366905354537	0.4958324366964754	0.9132289351297724	0.9964593416238215	0.9691464994654969	0.6571839662652406	0.8122189082637292	0.1787735969310918	0.9981762434765403	0.4906758131913699	0.5759093874873622	0.9381282362384122	0.37084446969048035	0.4511680373716034	0.5700600303971404	0.9355645242715465	0.6392330684637662	0.9210635099385538	0.9741728611165881	0.8671882877899526	0.621045810052347	0.989629098519191	0.9106863877581041	0.9999559546662979	0.5932039942622427	0.8391851203949066	0.6669866080585559	0.9988673748340702	0.9564529034970891	0.666674592961883	0.7418731289244997	0.8849258499326097	0.7984651072664892	0.9699458892135197	0.9042256770715956	1
0.8688825951036252	0.829785726946792	0.6615583867260915	0.8965108558177998	0.7509103702339222	0.44102037796027116	0.8507664523859835	0.9954714719881564	0.8289823581975239	0.7206842546504006	0.7385506785538197	0.16675068797392498	0.8109935256248665	0.7111364690084983	0.6257248232410922	0.6118574877520695	0.7384423512446042	0.5821013746752877	0.5580326532346972	0.6052507330440624	0.19480485737002978	0.9190085110414421	0.7542421944816036	0.682900169575203	0.7885013883108141	0.9677068208613507	0.7525425654563163	0.9901993858377922	0.5903438233552545	0.9169303666447992	0.6666670902674986	0.9107396225926092	0.9218136612381084	0.6666666666666669	0.9211994231632759	0.8633440553984343	0.6175210576423591	0.7156015394736527	0.9853122404965958	1
0.8445766622861131	0.795549570909444	0.9796884415977297	0.006557665802111913	0.7500369169375835	0.8359491149577657	0.9943811505440507	0.9999999997114529	0.8870019641268811	0.9299269628508449	0.7661413674459379	0.12123522526163844	0.9994754371179807	0.9997132244370649	0.8529498499054755	0.9953139565702643	0.9561188983235843	0.257546784939753	0.7850523805247492	0.9216901301402602	0.8315189515440349	0.9051379280577829	0.8193628709428294	0.7699095452293863	0.9141159116296561	0.9919009358786156	0.8484837731242989	0.9815882068488306	0.9541605515990892	0.932129868051659	0.6666666821116707	0.9666319923581705	0.9407409870465264	0.6666668084601496	0.9887617555921094	0.9824985642087525	0.9457853377117404	0.9988585937226668	0.8852705664335347	1
0.99620376479299	0.3096439708968427	0.9809717455658149	0.013027720698603593	0.9599236194331231	0.9009779519571884	0.9954387693282793	0.9999966726176175	0.7564957164431441	0.7574977033922521	0.7758314196047486	0.19877233821597645	0.9703611381628492	0.9959872186119002	0.6730664594714713	0.5605644622717353	0.9352924591197039	0.561499742894769	0.696141961203749	0.5401413569531501	0.9900884871916372	0.9999034244550415	0.7707426483568636	0.6273666139760913	0.8977152042595381	0.990838247328785	0.9360694997560858	0.9930282011882885	0.5447895708641671	0.891382755201076	0.666668247270575	0.9290098633213753	0.9378925800250031	0.6666740878417986	0.9539711172990541	0.9355144520679856	0.7698140905581901	0.9958754504974078	0.9225393548861419	0
0.8354155248276925	0.9318683029785185	0.9856689823142898	0.9868045554267839	0.9474207340292063	0.8454794027485789	0.7277130291420697	0.9155963519276481	0.5038537687471248	0.9337607641839145	0.712846695322654	0.04297490041730144	0.5761729634595322	0.9953700273217606	0.9464247518758502	0.980294382941073	0.9666069372223165	0.6093910675757255	1.0	0.8120935083312173	0.9808930195866978	0.963855152515257	0.7500609412912521	0.5600753786516526	0.8813404109673293	0.9677391012908302	0.7532702347418802	0.9086186558898649	0.575635527300249	0.8965908765352679	0.6679137599453981	0.892858161548244	0.5766448278215323	0.6666666668702779	0.9204953130551929	0.9612768685300981	0.8344481457632249	0.9999815057535691	0.7711211413512865	1
0.31625877423316595	0.10694103550806114	0.7400101391135507	0.36655365054402184	0.9290999708385419	0.5033895325562335	0.9474012995858447	0.9494869388492687	0.6644910421340877	0.43863272470463355	0.8285766375479202	0.24196078337608978	0.11428765282764834	0.896001011267317	0.5506516662810503	0.4643839602908183	0.3706792436409661	0.7543434522231482	0.5564594280812565	0.7980474927096421	0.33791419247521415	0.9450494808102216	0.7500857836626729	0.5154037097785497	0.9011590892885275	0.9084626746644066	0.7913651163929512	0.9779617056011343	0.6324555937093279	0.6662758870238822	0.6666666666706456	0.9164905282634718	0.6254339167710804	0.6666670049745272	0.9248681153195526	0.842545525227387	0.5898709383329558	0.992519355558317	0.8050871192415924	0
0.9286968402231707	0.6518686705974078	0.622740285304842	0.051313969244087265	0.7500000000233638	0.569289546149395	0.9143617731276843	0.9960519460703153	0.6661365890294922	0.7707550704766639	0.8667074551485373	0.31271713846615656	0.9797192410354338	0.8643115628050807	0.2576602449294197	0.2933949227753262	0.026585295641470677	0.19250332227836542	0.653550386210517	0.6461103739339016	0.27278600802127073	0.9666677426524724	0.8485855418412821	1.0	0.8576937067857805	0.9948188000666286	0.7721810523370706	0.7970863371517597	0.5470125184960651	0.6928531805326736	0.6666666670950261	0.9935499493267809	0.9676158960760128	0.6666666666666665	0.8681484026249091	0.9488650150684366	0.4066430689211352	0.8679271938675243	0.9346537164026475	1
0.9805870877686822	0.509100664843798	0.8890934687393037	0.1977957460916483	0.8886339501105993	0.9846090093327393	0.7311975195194282	0.9993001321021833	0.700460678389086	0.9870778446160982	0.684622141724015	0.0028958770433372134	0.9045656640458032	0.9758702243706117	0.9681678242711635	0.9348323089808094	0.9649525836237154	0.2650567579633025	1.0	0.7688364038813873	0.2826432403586389	0.7423551294049486	0.8113053745082482	1.0	0.36297201774270105	0.9988410414482719	0.8110979583331995	0.9481546796998326	0.9528900557081053	0.9966142976822084	0.6666666668354668	0.951760601241286	0.7108002053070794	0.6669679948696732	0.9387988391687491	0.9597782744165927	0.941737366971053	0.9867907461902475	0.7535552679950006	1
0.7104044745953216	0.4318822060119084	0.4358730499659576	0.22148944060018919	0.978140086663678	0.20166651678720002	0.9204462275059186	0.6532538644269782	0.7556601031589647	0.4069452053568323	0.673874656705145	0.005049875489796816	0.14897614462237085	0.8506466784396386	0.34018911339990293	0.3827031052934282	0.4652445045729338	0.6367666171641531	0.508674963809211	0.6277829390640849	0.8650514726368289	0.8234081727263128	0.7524846907125466	0.562514258478265	0.9087569425355817	0.907170724312886	0.7584045646187104	0.7935607178402911	0.6111220964396588	0.6423956915737612	0.6666666666666665	0.8881318456956555	0.08698385134405232	0.6666666666667103	0.4048704194982835	0.7689160792940524	0.25055332596278557	0.9381977271176817	0.7956191859311625	1
0.8145258909746336	0.4750405602937397	0.9270281606373451	0.2719245009733538	0.9717767463616296	0.9694040270833055	0.9964218780179237	0.9921336227820039	0.9432229600863911	0.5754781252543653	0.7258843872343274	0.29986726387120716	0.9064085039562875	0.5109963012716887	0.7566754144952235	0.9279824032044697	0.550848465580489	0.5432348111878462	0.7832801265830915	0.5572368918440754	0.6593997299513432	0.9993767097979452	0.9077784665354287	1.0	0.30639152956183524	0.9994512304904667	0.8401902038768883	0.8051829453223783	0.7057756396207533	0.6547750034826557	0.6666704325991519	0.8952838373514207	0.9215523036073819	0.6669382948389948	0.9508587088471889	0.9638626585810695	0.27508568033118386	0.9957542986968146	1.0	1
0.9726565156453503	0.2399299229660118	0.9457126342670666	0.0064529681836374905	0.996661888725645	0.9954680679343506	0.9999999215985578	0.999952025745521	0.8621979759060336	0.7066640825950296	0.7515230874953377	0.010448171693763053	0.9999939806591068	0.9641329830970052	0.5563897060422789	0.9989083667422709	0.43127341640512185	0.4994755748468982	0.9518480497812092	0.9295801207709407	0.8253129576487677	0.985464406685801	0.7519150486127417	0.621508074562312	0.9968599881751146	0.9316226253161949	0.7741539992261101	0.998280247411248	0.9266719401039083	0.9081103815345446	0.6666667321791911	0.9507198116500027	0.9084678012801282	0.6673241907336607	0.9577129765528726	0.972514235079397	0.8872321973827764	0.9964730047176551	0.7631984278930987	1
0.7761567456833477	0.7827049420227833	0.46744724711031915	0.08341639244453022	0.7560694376957295	0.676101307523033	0.6142355182018925	0.5621651644629095	0.791298501057912	0.3638628792916125	0.7875855523947926	0.08782743000570101	0.8591013703299648	0.6426982964462817	0.6671037060831351	0.72290121326149	0.3177932144927607	0.30095793235400303	0.6706292878020677	0.6037355618624481	0.27428801399243746	0.6210890971692276	0.7517359069986539	0.5417248910902589	0.01786494955936286	0.8715267618869659	0.7878341589949115	0.883667913740243	0.7223520179175597	0.8829426576545281	0.6666666666666666	0.9077316255545242	0.21532367009774214	0.6668186086043328	0.9242010252595751	0.619875761928806	0.375123595544515	0.9260073314505679	0.7625297566079816	1
0.9992963541513563	0.5710654619632601	0.9674615691568779	0.6026910085093857	0.7500139115466227	0.9105507163626826	0.7047294639747805	0.9999928302482955	0.8120175853528417	0.9234212846667562	0.6697670750456751	0.015981659426639917	0.9580247195785061	0.9906163704907934	0.39877550751662744	0.2800916468040421	0.44853422967554407	0.7481856585697269	0.6461266351358319	0.791263677748145	0.4676256437341295	0.9802387092585935	0.750054540848682	0.6031329310723517	0.8931586426228671	0.8759766808952165	0.8536801364574685	0.8146348063879715	0.6830130577261262	0.7886837158095868	0.6666666666667374	0.9932564709223046	0.8958719009175999	0.6666666666667004	0.9489165212354032	0.9738200692615001	0.9185361213873027	0.9935608865627947	0.9530160005116195	1
0.9847786086430612	0.8478483182268456	0.8797916556734027	0.3622745609972947	0.9467782144731435	0.9179884689587183	0.7779536611880227	0.9597146193666845	0.9921558616167218	0.942017049612139	0.7082981765691044	0.020415802905490495	0.9466045063946222	0.8687145163968761	0.2708152751246798	0.9381150875905053	0.8651702656937936	0.5222531892829527	0.6866623281785184	0.8135454614716882	0.2768967533685198	0.9551841030804199	0.7663117161543372	0.5592245913076733	0.4995445439952629	0.9035032611376274	0.7943298336522372	0.7864081951417717	0.5514645321005479	0.8218897197634157	0.6666666666666669	0.8704748526774413	0.9163292252183421	0.6666666666666665	0.9686004907070631	0.9397474629579228	0.3812137394518754	0.9310926612996286	0.816631366060662	1
0.7893651362496131	0.5659263233268089	0.682981335927847	0.21943464171980567	0.7500706446539434	0.9230023276435547	0.9781789797053979	0.8524967094765573	0.523590191819417	0.4815903960858848	0.6710968950540891	0.14513168567038137	0.7079289614325414	0.758938145315013	0.4702775013588932	0.9716010415637052	0.0196146968010742	0.3874924711310215	0.6040830150234802	0.9119937172568839	0.4199663991479898	0.5236378475092662	0.7548577564829924	1.0	0.4638226872731753	0.8765682305470589	0.8014084722235572	0.9059118852369362	0.7955655187353228	0.9819722965451477	0.6666830445428831	0.9392999253005543	0.726619684970042	0.666666666695827	0.8010106969382275	0.912258897124336	0.48306819657322936	0.9379720268263345	0.7752134649528164	1
0.9707987662784667	0.5973757811902428	0.9679624931814279	0.43135352280144634	0.9995159378253011	0.9943777264320489	0.9752108341769035	0.9999995211026664	0.8555465108667426	0.9866411377209687	0.6679388320226275	0.053733817585719074	0.9944141652496827	0.8957912651474305	0.9880808327147734	0.9925004128780728	0.9665703710492858	0.2878846201589347	1.0	0.9496292507962125	0.32437883624138686	0.8685118759278192	0.7570642231613489	0.9457937902964042	0.6301101711050207	0.8273193036804437	0.7746066805153305	0.9981525513231185	0.9944782427618082	0.9825849405478068	0.6666678489851465	0.9724245704199015	0.9695374234285155	0.6692847983016152	0.9960353639472643	0.9834003942595558	0.6189279217943241	0.9999922874136189	0.80664838938467	1
0.6390042263207042	0.213816355725828	0.8141357803164883	0.15662587131849684	0.9996235188438536	0.33252683798579286	0.9999359548229938	0.8420979479501112	0.7796331874577491	0.3819744285542473	0.7724141481974854	0.1933057291445494	0.7644486183618626	0.9961691182694562	0.8777147079542691	0.8656102728558509	0.11166214728458693	0.5157787921829635	0.532724959788437	0.9562851872256646	0.9126939523495434	0.8486405980828431	0.7895784425170452	0.8112265425239216	0.9950379612055	0.9963758154307326	0.7502987810634707	0.99902811709233	0.719332475979917	0.8008309439664217	0.6666666673681584	0.7641166271184783	0.9774692513380032	0.6666666670471275	0.989006824548491	0.9030090799273817	0.9642651298839551	0.8809522255614464	0.7932285938935401	1
0.9574014911672378	0.19214876257439462	0.9801620442612716	0.3626733789815067	0.7501697380304212	0.7548207138074354	0.9974356203516968	0.9996925229088506	0.5870980458333485	0.8761229702020616	0.9216709675555574	0.49009205405324396	0.6173460400462839	0.7493383668662521	0.7813609186970355	0.9549789895810068	0.9955619418498796	0.3712464207667674	0.8027162711651107	0.6891763518602367	0.3265613749037478	0.9021587864268311	0.7506174146696292	0.5293867427722804	0.2131352220917544	0.8261463768951564	0.9293603698434315	0.8703680242617928	0.625897740116315	0.9946116525429103	0.798238903126089	0.9827078496597543	0.9427756682732521	0.6666681601219212	0.9746134870473516	0.9654698087554254	0.7257520928726046	0.95921196140454	0.9095730641765998	1
0.8682624059562055	0.36565009281271965	0.9610849236743412	0.4308418895081992	0.7502920377266703	0.7690384118024761	0.6158032133895021	0.9996263628565687	0.5942225603711389	0.9903052177104836	0.6716070297587644	0.15510119268205447	0.6487463492531808	0.8216674473891392	0.9485508254870407	0.8337393661168958	0.9900422179577361	0.8685661472818718	0.5460382907755821	0.7223960273771367	0.22347671972099054	0.9772779967351186	0.7500028113926713	0.5639736189169765	0.46495359297671934	0.9314134673238613	0.7565230916513617	0.9441028145093397	0.5970215919086993	0.7430310362516468	0.6666666666666665	0.8671512712558833	0.965303864124773	0.6666666666666665	0.9151305783345178	0.7011596501532511	0.3106630523629583	0.9762170056694753	0.8038486544792023	1
0.986631323918708	0.7044604763906326	0.9878379415666382	1.0	0.9954650975435322	0.9941645939605998	0.8200725852092852	0.9998508745177787	0.9939710244604077	0.909408558794151	0.7192937022584411	0.24199707787761943	0.8659608384525017	0.9421277441793132	0.9985708657418958	0.98944548530944	0.9751547840815722	0.6368130657997964	1.0	0.9986694966224081	0.5655494085956169	0.9999548982459401	0.8052987064401571	1.0	0.97403483120352	0.9769128272632434	0.8451061804790262	0.9999303274788872	0.9492611847784986	0.9963126430929872	0.7038146198565899	0.9517951632124069	0.996643154904447	0.6666669794434944	0.9970925294395335	0.9797333048600617	0.6423373591133099	0.9997110359899337	0.9102191910658125	1
0.8879241540187585	0.7092616408188632	0.8660133029810773	0.15847418785686493	0.7543638541713265	0.3439547673198859	0.7497004837156265	0.9388890139198739	0.9175948522470568	0.7215291683957674	0.8049536061021175	0.6450960084194948	0.47418025264093233	0.7556471287017233	0.35899264446601425	0.9037379342637883	0.2646104630324101	0.4620164245334848	0.524422680357743	0.5646184036928031	0.6903886859063245	0.9654587127141623	0.7635732283330048	0.504719576831261	0.7623853443065672	0.9999858862647194	0.9129156038619632	0.9311600048365422	0.6544656155319919	0.9814193127174593	0.6855330914602913	0.9934932282289347	0.5082958456416835	0.6669958242194338	0.7013778539752714	0.5543761334545465	0.2548932001014829	0.617915682520992	0.852071470759339	1
0.9331450489266332	0.9244364405764544	0.9744805840271644	0.4113104958127865	0.8421398103527095	0.42780571998267414	0.6744765425223341	0.6250946083737665	0.9207094886047509	0.5643141133494541	0.7658198179229334	0.1619465487566339	0.856747553877072	0.8377661197521511	0.9958914780968857	0.737213674364855	0.6874324029054092	0.41996207682346864	0.9407220584690077	0.5264372821209811	0.31364887574206285	0.8867993975001729	0.7500000000136968	0.656900272558455	0.9901727238649612	0.5	0.7500002095482655	0.6342299342949153	0.524823244102316	0.5712293543070837	0.6666666666666665	0.7444357110989926	0.988201180000562	0.6666666666666665	0.9879593233611664	0.8266204741161998	0.6602691336118187	0.9988451252318129	0.7516708864707619	1
0.9353216161616155	0.46664348205930345	0.8884873659115318	0.49573008077937625	0.8752745385307682	0.8327282296374104	0.8418182218654982	0.7350876827270301	0.8425054317951243	0.7700985706868609	0.9999999999999999	0.30537313613650297	0.9993820020406595	0.9887663941667522	0.6613833441252095	0.9943146343636452	0.7444325100071915	0.30777061482000345	0.7454890588188947	0.7788174992430086	0.5258657147879668	0.9133057925365234	0.7706308889989676	0.9268300516621262	0.8710486345096408	0.9848213378734622	0.8012252809408053	0.9995087050638928	0.9328927720293052	0.8672391977518831	0.7654414080869931	0.8542178249314514	0.9634734433015307	0.6740836463506531	0.9700218888990996	0.8582400515590195	0.372097161971132	0.9999993162789029	0.9068152965541943	1
0.8152012345638527	0.7764743359531568	0.8647879611566778	1.0	0.7511330051743615	0.8341154438566224	0.868626977116669	0.9811075838103425	0.9598516336165178	0.907937148336051	0.6666758817964572	0.0290464220815969	0.952615198087669	0.9629553862919806	0.9563832960157281	0.9997821981172309	0.8923098229136869	0.669601920926939	0.7284880304848266	0.8604246958467265	0.7323427537379189	0.997274480073359	0.7573636498458991	0.5602924279195313	0.8311735247626166	0.9831793665126648	0.766717285351469	0.8699091852810834	0.9594138050651363	0.8123027787268655	0.6672780809017217	0.6487313358952633	0.998717982941131	0.6666666666901103	0.998625752961219	0.9891858900329787	0.7112290041368512	0.9986023234760794	0.7593453321446737	1
0.8325643599382757	0.6636841193070383	0.8306144001984678	0.3468340084233938	0.9993885820015396	0.6328812098267351	0.9676159723557991	0.9597962245827941	0.8376793496979793	0.8325103113932415	0.6986294943287963	0.11649060706414943	0.10079312484190361	0.9267936131771637	0.7132582112011268	0.894947840154964	0.8202530528637957	0.8118403419881968	0.9628610941949745	0.7831702127597681	0.9045546020381509	0.8670817928115201	0.751428405091622	0.739858299633341	0.6898393622963763	0.8029204896966201	0.7868373809324435	0.6782942355798701	0.5741405273067637	0.8716194120494822	0.6666666666666665	0.9682432880433247	0.8512087748301654	0.6666666732000208	0.99388115698144	0.7843036200096087	0.955114683104996	0.9478152562373067	0.9644770432728883	0
0.7041628399430954	0.7993347612002735	0.8965461412278334	0.06645139993474519	0.7507159187834097	0.3834840056227682	0.7730345894247586	0.9899131637055922	0.899758620388016	0.9398846635200624	0.7877396459471874	0.08695101134523751	0.8434993764035246	0.9333800489047532	0.9411293427988148	0.6505212496313386	0.9774297831417725	0.5737462018754633	0.7374958869445545	0.9984197934009831	0.7283567521350893	0.9830141561456801	0.8846187511732108	1.0	0.8806871101940407	0.9854330560816832	0.805033172465074	0.9964470427668582	0.8788227580049397	0.9008041305699435	0.6666666667349492	0.9715263560472578	0.9836737965978519	0.6669638614805613	0.9790882685146195	0.8266957833754854	0.7209013372923128	0.999429328048051	0.9882822535387837	1
0.6863707650082431	0.6605837730071689	0.760483735667309	0.4247503803041293	0.7667707746228266	0.9236842052579258	0.6785558548736097	0.6316219689260905	0.32448319739023546	0.8439978986600349	0.6681717542061651	0.13358763489580652	0.7896030709744405	0.6508962536243729	0.9834269524898778	0.8959827010395779	0.7811203534773064	0.7187013795803034	0.7037994259011154	0.9349228511431356	0.35336979708646804	0.97515869034339	0.7561888628952349	0.6475121562451532	0.9366867756311116	0.5	0.8018436580304139	0.9986750922751599	0.6194113316349817	0.9522332705758147	0.6666666668293425	0.8536734101254206	0.5498143077829893	0.667214694236632	0.9410173078147172	0.8720562648704815	0.3254282612674973	0.8283930651141705	0.7801357066793978	0
0.686691504988376	0.985080745219098	0.7649705782087444	1.0	0.7567538615056942	0.3248347378228566	0.7353678878657695	0.9908716220166638	0.30156192526756437	0.507888671873858	0.6726987111224919	0.23833982943581689	0.12291254309566459	0.6908190782671941	0.5059122271740594	0.7105961449300472	0.9071878085588377	0.7054319992456808	0.5025507147131381	0.8267235125072663	0.8872662713873222	0.5510734709620692	0.7504620109938712	0.6013654070577434	0.15660079444737182	0.9804730704127206	0.7521199361623371	0.8869947502554765	0.8562398644095148	0.9982495800175804	0.6666670058548329	0.8462702495915968	0.7997022004499209	0.6666666666899888	0.9663926923800498	0.7989138415218138	0.31876964354320847	0.9093872916609094	0.7550874136122027	1
0.8465683792555807	0.18567091736972546	0.8448073039634268	0.6577182618524813	0.7500830910784595	0.8350135701303144	0.8095498982411764	0.9742551719931396	0.4960448555358679	0.5624287576672804	0.7740627425162725	0.04855314855503761	0.9999159938176835	0.9183970495995191	0.9748931314852611	0.7762798543356757	0.9312363095690317	0.8788862036363114	0.6901935989127261	0.7187328731638112	0.9716712880530787	0.9361703573266436	0.7556981586372314	0.7393794641538124	0.6351924022679367	0.9367488411720756	0.7581758569811963	0.8759906811042885	0.9895210281718748	0.936304311133538	0.6666715409831607	0.8945851742069548	0.6496330391553033	0.6666666883598135	0.924048235732276	0.9200443139587905	0.6163920536347549	0.9616473095231556	0.7696666830345517	1
0.9603975593772933	0.1027695399970945	0.9819987741068826	0.15151378082895448	0.8114146135369056	0.7488107768437497	0.9752194290480647	0.99692806780955	0.6038788519655501	0.5959500322693694	0.7387501590796679	0.699445898713539	0.9919403403825707	0.8009717195862293	0.4572053338789305	0.8193443286130402	0.9816761766977571	0.5346633074261242	1.0	0.9116580633971018	0.766520354207883	0.9663306734175466	0.7710251605384716	0.9092797795756922	0.7199802822835518	0.7971683928054191	0.7593353924512289	0.9161515303270121	0.7516592372331644	0.8995579091450411	0.6666666672075043	0.8026975792836465	0.9013140535895701	0.6666666666929756	0.9752446953357549	0.6609881643367921	0.4202771461869762	0.9159238278471723	0.826373291643079	0
0.9513052515985501	0.21665246704422578	0.861986939933963	0.08532253777761632	0.7885099069948506	0.7681624353617469	0.8875193713734473	0.9545626097472832	0.7904587179405489	0.42081193575967846	0.6837088644571307	0.44539690947983634	0.6335449073521299	0.6647082574206451	0.21695743466577402	0.26055511294010075	0.02783019088711222	0.3263809872709156	0.6576489818756766	0.6245865581074338	0.8884715429085789	0.9513437961712653	0.750012029696263	0.9008382899846212	0.2145913214819021	0.9952484101610625	0.7590397537385	0.9981268202079076	0.7605291306879312	0.8764935171816151	0.6666666666684816	0.8972679003446971	0.5817996127220387	0.6666672866651279	0.9015714708072652	0.6623286165980165	0.4263370476648214	0.6146098331093783	0.7651789692888571	0
0.9776326276734939	0.44877096576466585	0.72712804860429	0.8779521424833654	0.9415589300788763	0.154337060339224	0.80250695900944	0.7915709542941627	0.8105813760969097	0.9405312340548797	0.7021081395870017	0.07285072177557472	0.9451795453775641	0.981863734666135	0.778261413796085	0.9627419092665852	0.9749341515917728	0.6933683599731371	0.9671033110227515	0.6332675910030645	0.549041107940852	0.8642340382584206	0.7508109948637881	0.6943327484966981	0.6435885205376849	0.8146052347869108	0.7542530105245877	0.8399485494233605	0.9005824698327543	0.8938646947188735	0.6666666666925499	0.9285738448639032	0.6371717347578069	0.6666845325942992	0.8337245104924162	0.834993301739493	0.27739972751933556	0.9579280208652725	0.7922677235959406	1
0.9811272999992837	0.563837492300708	0.9817955701906104	0.20613306937553189	0.7686905875753707	0.6625644839816306	0.7616518227289188	0.9977726377172219	0.6587848596186696	0.97043381698353	0.7505256033547894	0.04027873668297238	0.941031866824181	0.9895721839651413	0.9983127255457925	0.9432533386782903	0.9850699635161072	0.7597054152897778	0.6560450074739778	0.9661332368356116	0.9788294494010118	0.9685542511968931	0.7948495216429705	0.6901717741984346	0.998078326676396	0.9479839207761721	0.7728410588114554	0.9949805332748177	0.9103175805631871	0.9814695028687592	0.6667788390572544	0.9745059648477894	0.8586708175610142	0.6670514554166834	0.9427448040390127	0.9728782749802604	0.9988269515881034	0.9709524364955477	0.7968581689076504	1
0.9833067542189167	0.5139720785130832	0.9916962101565918	0.7173117056744143	0.8224612597978778	0.5303291102748873	0.9989716890494031	0.9994743073106672	0.883781796813266	0.8049176944746297	0.7021227453098723	0.03349464735979684	0.8791719407818608	0.9278592758309961	0.8986794222798267	0.9993646038063144	0.9884441275334992	0.7688097146486075	0.756332550094545	0.8710301029796992	0.413550048638045	0.8682132661361802	0.7739280684782099	0.9253096668503471	0.6753331744181121	0.9952468594488436	0.893920677382578	0.9677630404719098	0.9365146377323229	0.9963435223928621	0.694229394899781	0.9787250768167657	0.8825132378533654	0.7682861128288758	0.9781197762440949	0.9333408847412641	0.5997313844504247	0.9990418597455685	0.9078230821961897	1
0.8134011093696581	0.172818312329728	0.88318778173296	0.5762455494497076	0.7500000000000014	0.7484429204099289	0.9708532968483343	0.9965712608927071	0.33240376761913565	0.7621321059655561	0.6675830047636588	0.3423870849208421	0.94144813767174	0.8396456662449725	0.5204452857287502	0.9185283155100746	0.9871728270388835	0.4557980801455803	0.6016298929575202	0.8498753439843414	0.5607510123713381	0.9581013402044624	0.7546083955787325	0.9849619013431288	0.778629201099424	0.8189683161026848	0.7636639873640763	0.9907614821396517	0.824769736409832	0.7290344802716685	0.6666680019730813	0.8688178983076	0.9770006940588811	0.6666666667135235	0.9801115968711531	0.9580438382234018	0.664615125479751	0.96367254686474	0.7555447935916207	1
0.9847080769747	0.7572673746773722	0.9531461380517467	0.41077565418874096	1.0	0.741773143079999	0.8864742403871688	0.9973048818854469	0.8831170100601692	0.9968926832712424	0.7536696939044246	0.19487352007557998	0.9995008970263527	0.913615262511757	0.9843048605938137	0.9915674673720177	0.8978957377638327	0.59011898000467	0.6708187198087577	0.5992855579506964	0.6155164198505513	0.9740352582991052	0.7908905106062657	1.0	0.8156098411455688	0.9938218234882114	0.9118506633260524	0.9990995950682409	0.7735503642150583	0.9987508571713035	0.6735139106615247	0.8662893998791927	0.9384560821260931	0.6676276523451451	0.9799015770248198	0.9678713534584517	0.83633011511821	0.9612200219345112	0.7821583043997348	1
0.7405686303026792	0.6598301925747091	0.8087963117549278	0.21048775730280833	0.7500000000000261	0.4998405283590025	0.40998193730161214	0.8125603208471347	0.5733464922327731	0.6437254595393527	0.6667850927924258	0.5329845505004985	0.5246641220783544	0.7940010257384531	0.39421458859622516	0.25	0.5903662474193107	0.32136990128674303	0.5127131277789487	0.8585169416076419	0.06243061894242936	0.6111407717198204	0.7500316957193712	0.5157177958918581	0.1531355105744489	0.7053140547017624	0.7501174447493326	0.564440466244825	0.5004029563072798	0.5122045684805971	0.6666666666666665	0.6006363469664273	0.6015483113911042	0.6666666666666665	0.6129351316344251	0.48568193023220835	0.38105514792837103	0.5	0.7500037637809508	1
0.9273559057506118	0.16977910362600476	0.9589912318610828	0.02911021532285816	0.75002374428251	0.7262049812280997	0.6160419059619869	0.7939638306458621	0.7754309808894246	0.9588034776749188	0.690829408574072	0.09370985547603548	0.5780951187109492	0.8391650464744748	0.6883955149795105	0.9822358380035145	0.011396931910321288	0.20243158487673996	0.9283962990443859	0.5452309032331522	0.8535052937414341	0.834818484224878	0.7527981481265379	0.9601794324769413	0.4233246878720447	0.8830392363344107	0.7501033056100593	0.9725908879952222	0.9334423149754028	0.9973115351220505	0.6666667186654658	0.9436663673709491	0.65057695759789	0.8070267300009608	0.907754158298501	0.8909424552559003	0.7498191326969575	0.9999471488609772	0.7948561341969007	0
0.8998193779963933	0.4621301383837379	0.9931884101448596	0.4570138187201024	0.7500123399816065	0.4460091227757203	0.8056673993708903	0.9998473780788615	0.9065388892845396	0.8414037875881804	0.732047423677049	0.13746119534569007	0.34777425246361915	0.9922497174168238	0.828112551944111	0.9849934091262661	0.795921560627841	0.5307777666479956	0.6050689435051205	0.9493042034877806	0.5691604838771156	0.9947243340893765	0.7599559980711498	1.0	0.15320544280929363	0.8795534877831657	0.7794462640410204	0.9998029171370585	0.8000800383888571	0.9927024094237082	0.6666666671019315	0.9813902857492321	0.7654089257851506	0.6666666845733124	0.8602547688704829	0.5024730149207576	0.5989938695468439	0.9337864557924288	0.9490200028907014	1
0.6404032637762402	0.5147875251480946	0.6668679066746309	0.8253714194727881	0.809336932224012	0.5766562066255277	0.8924502104573866	0.4413155827769175	0.6628399699874815	0.3854975113174536	0.6812635516957384	0.0034191709306213673	0.29911200025770385	0.7667112318388494	0.030517210063285626	0.3064473000806994	0.05130359347753415	0.6208268972907736	0.7141353359224041	0.5427944641237281	0.6656922767436859	0.9514122205966163	0.7519831386746884	0.5063963437025537	0.21148904588968048	0.8450093318785977	0.7500147588855172	0.9206915629311363	0.5037818423501164	0.8763942441268483	0.666666725781465	0.7723565674325092	0.6254454870469097	0.6666666678590624	0.8177543681700026	0.8176415851264233	0.26968998158887664	0.8572197223960514	0.8404898164029007	0
0.5853223075918257	0.8267370358261197	0.8607687699164246	0.8956797174160118	0.7516579201169766	0.2733638908477139	0.8120647708684416	0.7090121794222195	0.607695703821952	0.57008516508638	0.6768665854207082	0.31601442656680423	0.0322110897564518	0.9536782958438821	0.9156752937516242	0.9150984353923185	0.42962254695711755	0.7052938409042648	0.5021278282742595	0.6329383785091927	0.9054401233671996	0.7200971150710967	0.7500007435774141	0.6177915424251832	0.4380626992216179	0.7280259300109709	0.7523132207544594	0.7195002487044233	0.5097540842856547	0.8913515512466809	0.6666666666666665	0.7226390675337464	0.553034160274895	0.6666666666666665	0.7355112838560385	0.7589823006854648	0.300263135778886	0.9938597753729118	0.7508581219572888	1
0.7841852598429634	0.058690026571567105	0.856569949192118	0.9088175260881146	0.8052133164063765	0.9865386219015874	0.8307478788682008	0.8389805017638187	0.8840967441000244	0.6993906558775939	0.6812467950311588	0.017023927150999364	0.8789804056785862	0.9533457302041077	0.7289775267214792	0.6696394477494321	0.32339869112889963	0.5740269395427451	1.0	0.6270830366357709	0.8021537052711261	0.971035520147209	0.7523110038389013	0.6964970881226984	0.9856590394553546	0.9634048724249403	0.7570539788120405	0.9902426892722319	0.9562761525164587	0.895094045105791	0.6668628209208366	0.8982819765632462	0.7939552103083682	0.6676979681948245	0.9619302338215647	0.987476979825707	0.5954235282499019	0.9997726073928055	0.7522913742415431	0
0.9992211580357987	0.641878086261773	0.9683163770752874	0.3224671530887711	0.9284312437317919	0.9568051824867055	0.8136283901981161	0.9987479674021982	0.9396166885702464	0.8521342203638107	0.7018201877827328	0.02735437582682568	0.9963639854305043	0.6465477331106184	0.4570090201804545	0.9839241167373582	0.666552707628308	0.32018980959590304	0.8428321828972076	0.6146692968345542	0.5975875122624752	0.933466474583276	0.7500007699743347	1.0	0.573169823702121	0.9091423587989594	0.7500686846595812	0.6590363618219955	0.5148921118849529	0.99925653607196	0.6666673424154282	0.9777283351726157	0.8690643721302115	0.6666688403599581	0.9745579837727287	0.9064749438542687	0.2890733751059772	0.9569317656143639	1.0	0
0.9767258956224103	0.005712670269188015	0.7543409112595976	0.20795965413211176	0.9896453499354863	0.3937167310555066	0.5916852165005285	0.7489421881934384	0.37364763107987203	0.5044496085734995	0.7034814687708506	0.5467298789869405	0.5337134520793176	0.8120762288267024	0.9203191446575765	0.8816728021575854	0.9298708783495354	0.2794785682111578	0.5712928168572038	0.727670739273941	0.8838156359352362	0.9333368892053191	0.7500580377802506	0.5463430149513362	0.849897685970322	0.9605987127958936	0.7571373224272083	0.77660714160613	0.764929169147428	0.9290550837229521	0.6667067086882247	0.9170201349176145	0.6641689063355707	0.6666666666666665	0.926098508954345	0.8133983396902122	0.5612570564007499	0.8180086920836338	0.7509882524048884	1
0.9594586005344606	0.5127499362174057	0.998211445761828	0.8057195188262678	0.9429131874871417	0.8477615616755817	0.8875686328613719	0.9998607439520943	0.4381272040767369	0.8805148996051224	0.6999562200528994	0.29412878684394916	0.801938403653559	0.6851939104237241	0.9797593153821502	0.9205455256295118	0.7031998779028201	0.8325861647930382	0.9888874978746103	0.569950331869894	0.804499020058116	0.9921339379026991	0.7501948929130502	0.7491684760047563	0.943557117506106	0.9899246776159066	0.7528257472238111	0.9165035234076433	0.8464100121239564	0.9613988815998556	0.6709879390077089	0.9977314339250989	0.9820687750567535	0.6666667512118412	0.9866761008882056	0.9621036125492759	0.39727641987346696	0.999782808550917	0.9427639093344253	1
0.9434617004697986	0.34140866929125013	0.891339720378271	0.23672536388294455	0.9837925018896578	0.5596274541010691	0.8754048060194839	0.9917124715135306	0.924572823671877	0.8881007854220266	0.8240869144049862	0.08354068843592391	0.6242701842773267	0.931509197265625	0.9974599775586563	0.9780126320599531	0.8951431459603605	0.6928020871468861	0.5489026613035896	0.9724719538484141	0.7966362207502038	0.9927546720109353	0.7635395699532125	0.6055243821926306	0.6144009799067754	0.8776934030014805	0.8616706660607407	0.9926484432847668	0.799583748977869	0.993849123589235	0.6666683253552899	0.8955820513981152	0.9996316175535359	0.6667584143249552	0.9974790917338886	0.7232474146748864	0.8220287282003773	0.9571507090166106	0.8137111275787039	1
0.7501966885074118	0.49426972385492296	0.8248499158109166	0.2885482099753463	0.7500000007683191	0.11051717573412065	0.7884728062194	0.9368861826072751	0.006503280138330994	0.63162430934006	0.6764968618258776	0.1545079804635235	0.7168735522565685	0.9770515626843107	0.8797439470437542	0.9826646014509858	0.7180659697242547	0.6079465403257942	0.559127757307148	0.8286443786307381	0.0063753766002173215	0.804273128566772	0.865311094572347	0.510728618263099	0.47515009745179	0.9863922152706045	0.9817906780323579	0.8186592717501631	0.5124716623021406	0.9054957880206473	0.6666666666667088	0.6810938160538004	0.6001114060582274	0.6666666666666665	0.7279282973215628	0.7695797788671297	0.4074011644555009	0.9921825435258133	0.7516138691384135	1
0.9983818941021781	0.7054887793474267	0.9496755652248097	0.48179379945999906	0.9994102847610176	0.9272234472452576	0.9287846500774366	0.9993835683104905	0.8678692843586979	0.8025977653560101	0.7579759244660815	0.001614968037672585	0.999997536769332	0.8512334441937204	0.7896362536527441	0.909319302980857	0.5094772303975215	0.4519485975661679	0.9868309346029973	0.9373980928503582	0.7482944891859645	0.9438732931069448	0.8094390352150678	0.7512728920766775	0.9701690697082618	0.9575604176627016	0.851995759366264	0.962641259435924	0.9358025810467288	0.9762114407588711	0.6666668033995677	0.9580364873590468	0.9227353835227979	0.6666666667546851	0.9563725328674583	0.9578308172457868	0.5032631836276978	0.998405187676367	0.7919794114627823	0
0.9613490444495574	0.5839232084424799	0.9813209147471788	0.10444543976534833	0.9986717891138052	0.8549758043122109	0.9974666384196085	0.999978910099406	0.9538120240302789	0.9833986967686763	0.7784571671383924	0.16388723444817457	0.9554495534612863	0.9999152436657185	0.8484300266324183	0.9994066176370474	0.8300090264412952	0.47293944452705206	0.5460261943894132	0.8665185539873197	0.8184920530958174	0.9986599687340721	0.9638231575676475	1.0	0.8952186319507938	0.9831338325630358	0.8497105785922002	0.9997346501262889	0.8511325629552753	0.9991341674330423	0.6815432086700426	0.9820776308155361	0.9524358876645711	0.691859069666241	0.9790384730332465	0.7854248866755376	0.7857978248367989	0.9993180619091695	0.9404110961282942	1
0.7753001434554233	0.14555120488893084	0.8883202550292528	0.034640642444161464	0.7980513041054784	0.5625105866635124	0.9662910447490209	0.9796722263046673	0.29582336415168314	0.8657007050389027	0.7828138640882422	0.06413178634178683	0.9074576073373661	0.8515814685306675	0.5851703949809689	0.6500792784654779	0.4319325376918623	0.4460361389915741	0.6297333547088825	0.5983292085379326	0.45295877669436807	0.911891859386474	0.7502786604005659	0.6396492094605695	0.7938255530466014	0.8456856678749634	0.7506522254914519	0.8708738211975652	0.5998740476586082	0.7660471854473181	0.6666666666666665	0.9473457147135522	0.8172175648896951	0.6666672331038285	0.8744004584271696	0.821750462793137	0.31159223403947695	0.5100729163879837	0.9225196190743643	1
0.8504441392298205	0.13526878555563004	0.8136195735480053	0.033949432060756596	0.7500054899346005	0.2387248117101357	0.25	0.7933289237741765	0.6108709054287783	0.7752230169471039	0.6742675932430393	0.4174556586262165	0.41571340228274484	0.5460572058965458	0.6364289138822736	0.25	0.019558241195379127	0.4882526317025213	0.5836835581593718	0.763713063281406	0.386118262534542	0.6967165324084622	0.7500429225605938	0.5001812137713599	0.024791701701533556	0.9509608164755453	0.7553736495965353	0.5430293653269351	0.5098567014743242	0.7295418537188215	0.6666666666666665	0.9075854977165501	0.6905808312272952	0.6666666666666665	0.6721071959399911	0.7967846116683024	0.3129372518113037	0.8966614972167701	0.7669196177690071	0
0.7652922297492362	0.4866043585413533	0.5397431317227744	0.7007821484019073	0.750000002511508	0.38604941004527576	0.8449719853822111	0.9425837425637043	0.1409199081103553	0.7445434350485127	0.6894576667296584	0.06412396614056139	0.42765305987014995	0.7288022202099489	0.4546216601287241	0.6361607964683449	0.023849262622735103	0.6226621984083267	0.5041289671434477	0.6070084024181621	0.29983194077616215	0.5	0.7500000000346388	0.5458659428297871	0.1647946344480225	0.8239127082653068	0.7522654824445357	0.6283020314547723	0.5043276820366996	0.7691769601693511	0.6666666666666665	0.9140171079518311	0.03683905944010927	0.6666666666694627	0.44121067958552673	0.7099337431012249	0.5498177134544862	0.6563791099254771	0.7515149383824989	0
0.9362430894588276	0.2006413077652372	0.8420880051842088	0.6516848434861312	0.9988999673349144	0.6909353062093987	0.9951343088168592	0.9623820516639653	0.13947132942926896	0.8196069111182065	0.6969445396705035	0.04535846888169296	0.9780328223267024	0.7395717662636843	0.9579374922210042	0.9722591766810336	0.493349635475678	0.4529930252612908	1.0	0.8918857041138699	0.8707145670920322	0.9098174594093837	0.7657406612327813	0.8519871944301713	0.9634024729295807	0.9629816283162872	0.7883600049429034	0.9961350709368151	1.0	0.9896891998544833	0.6678407585580695	0.9175108568927524	0.9866789835766232	0.6667460651884152	0.9899015181765589	0.9695267164839598	0.452241778452646	0.9998451397422976	0.792710484048895	0
0.8173451961806953	0.049355908321811366	0.9466827466636522	0.26569103799489324	0.7508746776435758	0.8528627344160573	0.9966318707160422	0.9829891836922999	0.8304444071424512	0.9944060817974165	0.7322925090866115	0.4026885004331336	0.981990279008824	0.9992127810231755	0.9977452749631088	0.916418573519001	0.5489723181232803	0.6850152508078851	0.8375301989540123	0.582754920432951	0.5693902594753506	0.9599262893906023	0.751439789541944	0.5303026276623223	0.9927844230282127	0.9918649496139719	0.7872511056375149	0.9589868154929851	0.7528002471633769	0.8992343400279184	0.6666666675995822	0.9080764206697103	0.9915615003926533	0.6669272349179628	0.9864278524942163	0.9892713518835942	0.44048926195289934	0.9954059146573101	0.8395941325545601	1
0.9118067701219057	0.30990826126278703	0.9494533289313728	1.0	0.7500503488560802	0.8293165766466927	0.8628491779817888	0.7555952672570487	0.40846667054042135	0.43545449711502826	0.6815042146975244	0.4155528815011838	0.08467607328961282	0.9514455071421555	0.719703590810456	0.559638961766439	0.7939265910085532	0.6779550650982915	0.8765695272818705	0.5321061901184946	0.6784102243999817	0.9504687043829123	0.7528192050612218	0.5337781203401606	0.5890043762291217	0.8819210929137906	0.7537044975561672	0.7887621913508193	0.9286609789636766	0.97240110147118	0.6666666927640396	0.8340407830115806	0.7463455403378686	0.6666666916770491	0.9266906084458112	0.6730359116206313	0.5824151634692197	0.8277623512180251	0.7574561538885524	1
0.9903895005345136	0.23812154283551618	0.9662511913089064	0.15161847823202623	0.7694029104011993	0.7061897442620304	0.8567495597689154	0.984626478615772	0.36604204283258784	0.376346926245687	0.7953633194306575	0.012840315503714785	0.342849858335308	0.9602785603377939	0.6346744263711498	0.32039141492213863	0.6828719843106845	0.6900789816327952	0.8641149983061799	0.6087825143305999	0.9586551680431469	0.9918495222831695	0.757068829668869	0.6165487016677378	0.9986007815210691	0.9993337799183292	0.7647965696666131	0.9988989242635986	0.7333604011500869	0.9899676491367602	0.7814527364005233	0.9937005864583426	0.42228650429793657	0.6901000931610739	0.7825784124356072	0.831610892597807	0.7415229865997511	0.8207709324299867	0.890663061023001	0
0.991563335618446	0.4566112623459059	0.7520730718207641	0.41967242686985623	0.7500000000393884	0.8174706351255386	0.5889782284461561	0.9936770863924796	0.5913882681971507	0.6984325036407943	0.6765782187576194	0.05906071529461408	0.2188100668500517	0.7662586543444924	0.8806706924140848	0.5407343807776417	0.4269168483555626	0.7513168911819053	0.8432871554297288	0.8787743759486286	0.4703841241702778	0.9248666076534334	0.7954098067988219	0.7588246520227684	0.9443077274401228	0.9247500535713372	0.7573628776268271	0.9355491379852641	0.5574634532617733	0.985480711995109	0.6666666666666665	0.8759201920447803	0.8375136286254982	0.6666666666666665	0.9983432482169431	0.9044753332735052	0.32055202246466924	0.5	0.7921814533522786	1
0.32079024873112605	0.3596205269808135	0.6263777999505836	0.10002087830175338	0.9739478819423706	0.2859082068835856	0.9697127658174447	0.9777898892545752	0.7603971582594508	0.7416650977498949	0.6977947897653777	0.0037722828231372693	0.5033121592672941	0.6762720367684997	0.482683624877812	0.4411858634767424	0.9902527075234691	0.5898869478209745	0.5011208242212833	0.5974598483283566	0.7436494236647768	0.8830372430665179	0.7646754268202576	0.6753412310311807	0.03605202755620584	0.5	0.7514516621212706	0.8820902993565628	0.5561034996535515	0.8884899260524262	0.6666666666666665	0.6281380452150916	0.2626708358743593	0.6666666666668963	0.5793462358817544	0.7424507652598695	0.3739380046297001	0.8337984809872322	0.7509023092888273	0
0.9487034973706885	0.9066485033217215	0.7591927627853172	0.5211019376616148	0.9584066713725056	0.6631357352670122	0.4082318004978991	0.9412164695578763	0.931864152300974	0.9372467398045812	0.6666679388581794	0.12650211174006692	0.4094348178133035	0.5272819486249598	0.931708855434437	0.504743782221383	0.3037495556020855	0.5633589506988785	0.5527649877312968	0.8015531054651888	0.8971395424852326	0.6772431327489478	0.7500000103550062	0.5573246740289783	0.19206499978577704	0.9413190136323305	0.7506859212342221	0.7882683862432559	0.524979746243211	0.8409908729643287	0.6666666666666665	0.7599888789714965	0.30220917852478163	0.6666666666666665	0.7006478292865572	0.6968899408707967	0.8967824505833959	0.7434168190476746	0.7500584749812084	1
0.8147122648584566	0.5507367823249174	0.9947352426017261	0.7518088294392635	0.7500018532243289	0.5828726887046227	0.9694193085671634	0.9822324831903401	0.974486322070252	0.8269824737313549	0.6751839065972226	0.01524348453841018	0.9669265490155838	0.9904646459436203	0.5718651820203513	0.9612982555002129	0.878708540924626	0.5985545364352638	0.72407388838045	0.9608785760205836	0.9642878005567449	0.8337917819410808	0.7770118147696821	0.8550445256040825	0.7736384544532857	0.9593558302826896	0.7538832579338345	0.9394402200761068	0.9286097515783415	0.9901542527837153	0.6666666666666665	0.7497807956756343	0.7620635236375785	0.6666912391185909	0.9772244362727934	0.8518674044760073	0.9453218281589636	0.9699489452388854	0.75101681703616	1
0.9337161977022155	0.27953719879292255	0.9261865949318011	0.7404981890479359	0.9669101409181038	0.9493188621647225	0.48964735784466584	0.9862137276890719	0.326695722587499	0.8545525916238697	0.6797378600242177	0.1630455766149028	0.8477842218665371	0.9307726390752044	0.8484662749887221	0.31191454480863723	0.29857658972690754	0.7154917180069975	0.8665071562694472	0.7218697447783168	0.6749751977564509	0.9969293017566057	0.8902980523201858	0.769133958096	0.956698204277637	0.9802108237935644	0.9216454930494504	0.999767562627409	0.7258498721206704	0.933231295241123	0.6674563748624749	0.9182133376749118	0.9989316122166776	0.6666667484326927	0.9775845150770348	0.9384398077842102	0.3037576219290865	0.9783082623524744	0.8005505272417733	1
0.9748309710839484	0.5951327416430805	0.9429983755434328	0.5067074069379054	0.9897399178188118	0.8801745952915158	0.9897807375695349	0.9538054118730723	0.6472023488255835	0.9993975607901797	0.7491350028610515	0.14052407776128156	0.9816482074538848	0.9823358663700741	0.7473347739488034	0.6043847848659997	0.8577507441504189	0.5426120643802739	0.978680500886924	0.7317835819222319	0.6651806495708108	0.9703846502651226	0.7594857409516033	0.8641648542303455	0.9108552317061532	0.979385356096956	0.7693132332961361	0.9192691935654976	0.923194031922562	0.9654075269181808	0.6666717258706646	0.9859863175761634	0.9095968384864291	0.6666666774102732	0.9914479998518917	0.9123584536875545	0.6736979513764826	0.9121335154235819	0.957896099866151	1
0.9223884991534782	0.04423959453287788	0.756619877046978	0.2522910796414066	0.7500009304725356	0.8935160288260281	0.6625104246347385	0.9802927830646738	0.4455158597585033	0.5469144613881871	0.6745206554409586	0.13228630036569722	0.8157591130717727	0.6895582126794229	0.9062891229574641	0.5018624537276893	0.0015111959390889098	0.5829044869768778	1.0	0.7975139644595369	0.5686259992099149	0.9261815777915464	0.7530375164064367	0.6008265799505038	0.9979355910638849	0.9576043584694959	0.8660129991837466	0.9397041274124578	0.7415734927055455	0.9913669533566676	0.6667462867710556	0.9567996884191585	0.8544053506291431	0.6667031119877167	0.9746510761190608	0.8829905332243989	0.9614579959812487	0.9991039939206353	0.8579339828326152	1
0.6695628974604529	0.8803233693602757	0.6458385703661516	0.32134041974272815	0.7500471081099954	0.5891657452073373	0.3018315983607218	0.9736850247036365	0.6334244223702249	0.8291183676067366	0.6690074601130582	0.39199880383655317	0.11905808974546811	0.9520830744571269	0.3793765433105858	0.290622132857308	0.4271143302446633	0.5828902538797702	0.501884447587731	0.6341608349254539	0.5472847307134114	0.7599434245862043	0.7731396936780273	0.521705704493756	0.39875617433011595	0.727959662516509	0.7590569028685897	0.7018418522154223	0.5796628351688913	0.6981457943570151	0.6666670212001351	0.7591768137031456	0.3576645886793572	0.6666666666666665	0.669699849303947	0.8646274364531973	0.28986442168366544	0.7394707345486006	0.7605018762852466	1
0.9052778909001566	0.7638506894057798	0.9860125920974896	0.35070617523617975	0.8182249080590879	0.5337390532549826	0.9191313731357393	0.9999938811266906	0.815490169997849	0.9954708812853443	0.8119568001801956	0.002759048888459352	0.20293386440719458	0.93060751884024	0.8642561817363417	0.25	0.5845672955678795	0.29478040232791636	0.8501643036687891	0.9601424356291772	0.4357748189854832	0.9443270968134205	0.9040890421889051	0.9710417947300443	0.9403606236100867	0.9774513548143308	0.8763725762462855	0.9999850684731215	0.8410862847312286	0.9656588809525088	0.6908895309931624	0.9885738133546262	0.9470956264294339	0.6666666666749851	0.9505803432063306	0.9836494027594556	0.5234363043096396	0.9979102357870868	0.9914456961340015	1
0.9903192620360296	0.012023448299033781	0.9154131040915413	0.10700026468948005	0.7534093725737991	0.5250163691095476	0.5363788068547961	0.835308620970374	0.6203863446368173	0.6759887540334522	0.7128853086115814	0.1143247945617208	0.5880675837875338	0.7948508120689974	0.18435331667687166	0.589718756690064	0.10000037831236742	0.37120650277158873	0.5281348800130703	0.738298570154609	0.4639473480699013	0.7702094118740477	0.7500001079662012	0.5688480582075452	0.41706914340535134	0.9515148198360445	0.7508314667257261	0.5763940988272986	0.5588241824975467	0.8996262016411558	0.6666666666673634	0.951387740593336	0.6718384301366658	0.6666666666666665	0.7047193880912261	0.6587916577777166	0.47892667333946476	0.8609889387333935	0.8689522408322519	1
0.8377020616211104	0.4761133136940799	0.6965871876809433	0.34899247966740815	0.7500054312372153	0.5066634424354383	0.8279601354148651	0.9461529257128493	0.9724629295308879	0.3828684905987739	0.7793070356403685	0.1440089207496874	0.3487512959267146	0.9894342415693607	0.14891205260314563	0.46658708103112745	0.014765713556261677	0.5259960293574932	0.5665522383913235	0.6108802464450341	0.6887178545852294	0.9465524318779219	0.7937343037494756	0.9081819682298476	0.2592190543806793	0.9866512390635701	0.7610804143242935	0.9772998987894124	0.5721541732214863	0.9938901257528305	0.6835852432358821	0.9937266729051832	0.25809204889136533	0.6829622851512644	0.7066783251057498	0.47144614139721575	0.2558709983703468	0.9900829594997093	1.0	0
0.9987388468176855	0.3339187864269569	0.9900835628725085	0.28420000124570916	0.9945653764198957	0.8005961186618644	0.9999621128958733	0.9999973146681429	0.6853745730240043	0.9965540372031301	0.6996290951145387	0.23310465077150522	0.9998830848747992	0.9937218694512758	0.8716845628960235	0.9992445690323157	0.9614625584938464	0.21037691299111172	0.8544901663075262	0.7732339854170034	0.8229324779722156	0.7695361536569298	0.7889089054989373	1.0	0.8518881246053261	0.9412794989756809	0.7517481521466295	0.9907255547837516	0.7800424027590116	0.9999718109899085	0.6882201589668829	0.9729239210981375	0.880290852029033	0.7093501287840677	0.9690208596457167	0.9989501924483113	0.47818327422105056	0.9973939109556039	0.9106505003231058	1
0.9880570816349687	0.6097175702329712	0.8379567420953449	0.04569356971874075	0.7588083457685025	0.9673176926768802	0.9914221999498667	0.9422163339527909	0.797397358444386	0.9888851736215045	0.9563463961553476	0.0075883349870395295	0.02539797803397587	0.9579171271656309	0.5332250718161338	0.9942265781791625	0.2564620080652654	0.5652210256273289	0.71944475125121	0.5924360033108529	0.8215336943280508	0.9351428862151971	0.7620063304788839	0.6823588220525888	0.47127038371671137	0.9893084559720678	0.9526700002866858	0.9388126509935875	0.9770551808490751	0.9511092139837156	0.7542408703490745	0.9997981337434871	0.9717788347636308	0.6678695867692948	0.9335378963988186	0.9208909074391459	0.4407278316774227	0.8006683576063383	1.0	0
0.9975839775257055	1.0	0.9876156246976312	0.45127116625617475	0.7701950309368134	0.6546635680995331	0.9517475143179435	0.9999999930196226	0.9959892840832021	0.760394769362864	0.6671631234760256	0.09447380587631632	0.6394151827800706	0.5467839288266156	0.7242248069015478	0.9995061364241665	0.44550210311056326	0.6257388130856878	0.5319300465762694	0.8397216774876283	0.9872424364107955	0.9902458714746891	0.755369528294943	0.578344820027447	0.39119681399887607	0.9972199139830039	0.8037388098787627	0.9986749957439103	0.6546342848767257	0.9973836300882486	0.6666666666666687	0.8994509697325711	0.9464997414838552	0.6666793173989282	0.9996086218747658	0.761318196253025	0.7892194033235095	0.895833757859935	0.7500340311023357	1
0.8209162022901761	0.1476454187539845	0.7242323125418577	0.1333303494568866	0.750000000000109	0.3033532953556616	0.3749562916847571	0.5810862352545337	0.9176171226499926	0.5334241905831275	0.7747316535258552	0.05196041879848186	0.8374834432991115	0.590667061292558	0.8753175085638264	0.7781035709453139	0.46064407761150894	0.3502647320498713	0.5904687637814386	0.8260835843747906	0.9167271266839574	0.6503029161059704	0.759874833505265	1.0	0.26687445644320384	0.8436311052480162	0.7858301715354449	0.9996250281222094	0.8631054332243179	0.9514839627196575	0.6672656931313468	0.9352259904250972	0.5819758927533902	0.6782094809565672	0.7963285149067214	0.5319849446928225	0.39320207057798906	0.6568806388515912	0.8386083645819208	0
0.9485238212137499	0.5350296365511941	0.9560607410121327	0.3397866678324559	0.7531528090480881	0.8300974274751315	0.7682538426704624	0.9831524992524928	0.9920013792882831	0.6228123198452891	0.7665645288019884	0.0946466002958521	0.7680339978754721	0.6998671814826474	0.7652630318417987	0.891046147348613	0.7256611491541521	0.7111513684647708	0.5424241407966697	0.7738819495931415	0.9956300562809831	0.9822499196037783	0.7898961237926564	0.8573713922290146	0.4534371519156362	0.906661798777875	0.785954183063978	0.9389165362027704	0.554463632046855	0.9958031668077603	0.7587107362682339	0.9793414168413604	0.6670110220162118	0.6689092137277004	0.8096621945594868	0.979420975249186	0.30090366269316193	0.9892879154115721	0.833839559866897	0
0.8896453379152675	0.49756239392277984	0.9495573627136241	0.959014041512183	0.750000000000001	0.18936004857349392	0.25	0.5987526108436494	0.6887828169951379	0.5739935667540341	0.8103233261942614	0.039695106402561846	0.2137321124499023	0.6412550087616069	0.2286038843805241	0.552289167101744	0.843370193732315	0.6683310435140366	0.8087712167491392	0.5110964486238891	0.5768194079470281	0.9792414776406331	0.7503095258352106	0.5525048490977787	0.06929636607151321	0.9372955880621573	0.7503404943103511	0.9103710350098746	0.9053419442562519	0.6980612355881526	0.666666666666727	0.9973147814152206	0.21645678026029888	0.6666666666666665	0.8087069586718598	0.583935215969337	0.2615609333087117	0.9299171951668047	0.9629317285850183	1
0.7338305274674112	0.592361462389224	0.9023148798926626	1.0	0.7500004640441951	0.5391470683355328	0.8319954885194227	0.9971875959796918	0.5421912494987506	0.7464054636629927	0.9392003054952889	0.05198021727634877	0.22639692485655186	0.7503615660400822	0.8657507424504182	0.9946210804485173	0.8452056109703298	0.7826108986737335	0.7105826472329666	0.6286208143362235	0.45788411228483195	0.9933217395985963	0.7527950247670442	0.6378614238201602	0.7367706721470222	0.9112416765005767	0.7629068022262663	0.9947392310086869	0.7358791400668603	0.9788208929836849	0.6670404234863931	0.8961559377207214	0.9073420213305363	0.666730152805969	0.9476291658568488	0.9843865537131049	0.4849192058554975	0.9984929606083581	0.9113054548415198	1
0.9673369503056244	0.3144748091052693	0.9080752949504795	0.2809810593410739	0.751252084931805	0.39798071822318426	0.35897110852583625	0.9976180654362651	0.9351497448306177	0.5059278105399809	0.6928871122565093	0.0053491682538287745	0.9280410746527165	0.9401310446857764	0.3949300352392865	0.2933364032580339	0.050878536871990426	0.5103538885048531	0.5646666903993613	0.8679311288942415	0.7496586866010991	0.9029493934727412	0.8078985866222379	0.6093825650516125	0.9110151559459756	0.940466133037455	0.7696731803555202	0.9699129411866264	0.5040544414885276	0.8589309016057565	0.6669137366684237	0.8468694373002703	0.47044066132397167	0.6666911096832663	0.7310651804223428	0.748250103057249	0.25569022704151606	0.8720954158494305	0.7585705468728648	1
0.9597744777087294	0.526452139178487	0.9978064205917114	0.5964208495982151	0.7652048800719258	0.3576952851388075	0.9210104151096783	0.9999986714082484	0.39404938310937515	0.8416313975978587	0.9999999999999999	0.18690331697491236	0.9831467432408187	0.9836147673473945	0.6705660548156351	0.9624622163492385	0.9201499009792937	0.6841800745925297	0.5263509162302987	0.6962867889612268	0.64412169368712	0.9962894711915516	0.7733336653823619	0.5124767962008604	0.7033729165589291	0.991139133903994	0.8091809894970766	0.9983500741151328	0.7891717379014445	0.9992863771643774	0.7333016429141601	0.9920228905226003	0.9642598128496966	0.6698317908403464	0.9984284761964765	0.810537970433221	0.6436179337957298	0.8899984010061334	1.0	1
0.861969508690314	0.5532980289705001	0.5914132436336885	0.06993056064627215	0.7500000000000058	0.21290045078085604	0.5204744020328066	0.6680958226274454	0.45445939021994647	0.799296999922599	0.689977369204565	0.0011468746661402352	0.09437801399883457	0.7455314336719152	0.6857258496897853	0.27119718876073773	0.04586091740363875	0.5980961070911803	0.5451750678340933	0.5284522688616156	0.11564177715112525	0.6322301380953994	0.7500014497585078	0.5001289583283627	0.22199050933110678	0.725206156902538	0.7500033068182099	0.5926255521365976	0.535550866253062	0.5064989656753478	0.666666666666668	0.7768469654320298	0.6080118405851924	0.6666666666666665	0.811933691495238	0.44054386197914147	0.3387454785199815	0.6532269217364387	0.753317166351733	1
0.7891332828486189	0.4444787869307143	0.8283709833855176	0.5629415448349271	0.7500699191334268	0.5596356756680607	0.5830773785070521	0.9297310066504626	0.7780754582631343	0.7084357533351522	0.7078332320135922	0.13628781986297353	0.22546373120995122	0.9365814451770751	0.6219517802602417	0.5245836813464994	0.5938565947197095	0.33296571591731183	0.8090076526020717	0.8878523470840209	0.2067835169579878	0.9493018019661029	0.759065214583969	0.6840130668968583	0.3861659890144416	0.8892147725271775	0.7842464400600542	0.9569237072062465	0.5329545621276022	0.9978131145694927	0.6666666713365493	0.8977272658806192	0.20989419015010558	0.6683861016147222	0.6424908478837706	0.5198696292597313	0.44894741391960047	0.9996079435681867	0.8228285803847266	1
0.8515201385656493	0.940778986411639	0.967333706338602	0.4052102307104514	0.7500014052932262	0.8616026080590885	0.9787423098633266	0.9541383429256011	0.9904881149258212	0.993668170534981	0.8136439725556471	0.005468150948475932	0.9999602482363358	0.6674236561666438	0.9839255057620943	0.9917407590932911	0.41428065038965406	0.45021247267927533	0.7849233113175431	0.7548546074092815	0.4797155808751535	0.763665595824143	0.8184153251318502	0.5555939755388372	0.5080593055963833	0.7430622747683389	0.7978031060638391	0.7904866190495544	0.6802945383412753	0.7274803508063135	0.6666666666968669	0.911724688416922	0.9324135500679275	0.6666666666675362	0.9927497357932488	0.9479610126267612	0.7245442044000844	0.6575831914019057	0.9623487148502936	1
0.8849257073223256	0.6961043259344424	0.9061620810890171	0.019250478169830998	0.7885094394527219	0.9355725517617236	0.8665629868555322	0.9999971952779667	0.5028790903124764	0.8752725626883151	0.6752749662398728	0.5546541809244846	0.8610632305167881	0.7780435825846079	0.38113179169555766	0.25	0.4785414070419294	0.346646981222992	0.6381075439429753	0.6777330866011918	0.9050475574643498	0.8471869154220701	0.7503065185374974	1.0	0.2894733887666032	0.9620911348042477	0.7543307128748953	0.9809963575494226	0.887746765157372	0.9695673411608028	0.6666672384756058	0.7293169703725885	0.35971239468371113	0.6666666666670671	0.8153236636347487	0.9312885300789715	0.33119324305969683	0.9682949216665527	0.7721623155358467	0
0.9490498867735598	0.21913847778759232	0.9484964854711538	0.23595773255944666	0.9591072276898097	0.8466560217644215	0.8183384455840355	0.7902543911736404	0.9911695187752042	0.572268605137193	0.6892409041598703	0.009688253828203599	0.3541953399389415	0.9516245233653323	0.580034501305359	0.645158343302444	0.07369272052180445	0.5535884468670351	0.5217456093632606	0.6103695481876354	0.7231052999125762	0.999445908158408	0.7680683124130033	0.5007122040223791	0.7785987528915121	0.7742147873635846	0.8795638712804584	0.9944365981564645	0.5000794165908558	0.9758846641356476	0.6774815778711376	0.9839965151195532	0.6245964868503237	0.6666672838824307	0.8918004064385324	0.7922873031779123	0.66806735974806	0.9520204550300796	0.8222414597682071	0
0.9992464564356506	0.41098994197134475	0.9941110925727282	0.7045435528644675	0.8629857260555811	0.9038937044087777	0.9139411979279526	0.9930521199646265	0.8727867729765332	0.8505330546722396	0.8470755858426011	0.17148086029910786	0.972442030601239	0.9135632360460267	0.7592795693043984	0.5536238527425555	0.988639737813468	0.5507214983339108	0.6962661872112279	0.6372618881682492	0.9924414257485072	0.9910912383905582	0.7641594655837382	0.5752560782685227	0.9769184777249634	0.9966286521780771	1.0	0.9661145446891108	0.8617369551235279	0.778099359026714	0.6666666667258142	0.9356520758008835	0.9802255136585686	0.66666666666749	0.9979374896389165	0.9737956618242968	0.9711010847192038	0.9714785424350991	0.7577555879024951	1
0.9461200951794639	0.13408908636819972	0.9829777165826785	0.5193381079802644	0.99309112336497	0.9120550965424529	0.994435190237126	0.9998593805695458	0.853856444664582	0.924254135978329	0.9080403080013146	0.17708644459008085	0.8692676943999332	0.8174390309066981	0.939030246672165	0.978164878536456	0.7600798551038647	0.6573623560514088	0.6024757929828339	0.5129295186368742	0.7882660873340964	0.9967709921245907	0.7503908631143152	0.5314371843644331	0.6745407125830045	0.9957065702951432	0.7903739842163702	0.9982819398658858	0.5114690165423612	0.9967007922637637	0.6666666666667023	0.9721140429265429	0.9715584436073731	0.666669824780224	0.9392223616179994	0.9914000180646841	0.3761168972675639	0.9998631396905275	0.9538606459518373	0
0.7978598794117963	0.4179567670249348	0.7260835629246141	0.19656321171509808	0.7690349961981735	0.7695274292189636	0.8876699308282605	0.9150868134596561	0.880570771816039	0.7184914771796356	0.672221915388336	0.11869692874979211	0.38190028318467106	0.7932471526721779	0.9238552333166512	0.8904845039887841	0.39851392235390914	0.4898348470091738	0.5480573746454184	0.7339671166525525	0.3957176778906903	0.7012183017071867	0.7500529776114703	0.7345430997114393	0.32809000916993647	0.8155553594428524	0.7587772924919	0.9929602809322989	0.5945052123549928	0.8738656234397648	0.6666714994005954	0.7906932786124699	0.37039329177380065	0.6666666666668589	0.5701239759871911	0.7076933553349278	0.4212138813777576	0.9912439261221828	0.75003611517589	1
0.59326803295444	0.8627850040963071	0.807339344195633	0.1922087821606871	0.7524680491134137	0.6904365070936604	0.7681023994908325	0.9786600737959652	0.9866145346211724	0.7886470112196711	0.6902090965621395	1.32995524856909e-06	0.9997517872787246	0.9466814149523124	0.9589044507939519	0.9778673303787346	0.8834000122102746	0.472015597476948	0.8490327010559202	0.7987132980614163	0.9240064043680497	0.838282954813021	0.7523050606346314	0.6140918793130752	0.459140768493914	0.8907911458912163	0.7504904349227055	0.8787601817430334	0.6632988521622947	0.8454663432783727	0.6666666666666665	0.9515500584488296	0.6688611242818571	0.6666666667200176	0.8489626103400437	0.6506988234803446	0.4089049087326959	0.9999704560062764	0.868545091746328	1
0.9929508345919323	0.7199806940494526	0.9232175164069597	0.015331560054317074	0.9975362538578763	0.7669800707591344	0.9981214249222272	0.9999104174409046	0.9971215009022846	0.9917057699369674	0.7110213423569285	0.1819769967304483	0.8299811752128716	0.49910053773981444	0.9737886196161861	0.9597107898998771	0.8774864320656832	0.6061480194115056	0.7832304296776351	0.8301346294308636	0.5333796982969975	0.9778838580582485	0.8772692765511405	0.9970283850443448	0.2528238639448249	0.999921110440838	1.0	0.9746530116117215	0.6014865583956402	0.9851436828029141	0.6667348368589486	0.981926643707099	0.9894898387081894	0.6677949297233354	0.9831749957682996	0.9553551091505419	0.8867168982471537	0.9663883648491076	0.9456221998213952	1
0.9844009951806812	0.09899926558484866	0.9518395423380936	0.2104553024863799	0.9765007866728455	0.902086963213813	0.9177485687623377	0.9993436023904507	0.6872709821027808	0.9268787098389011	0.6699525424717014	0.36471345666449834	0.6269856562117223	0.9917598035280364	0.7451089443978611	0.9781651679662781	0.6533978969930809	0.6096250411702562	0.5258423528620803	0.6252477865560129	0.8522270614519503	0.9565521550577265	0.7513234222194416	0.6649778916276674	0.7027123251735041	0.9999774324280927	0.8124768747347707	0.9953976508420324	0.6225552674123005	0.919221620990373	0.6667029168596494	0.8930304695324177	0.7942231129942274	0.6769492538256382	0.8734811913218395	0.8782899912923027	0.2642787953455171	0.9483911636941385	0.807999792721612	1
0.9984402915663155	0.4512250235353668	0.9905518786981735	0.38315419495598846	0.7500007195052513	0.6915961282053583	0.7721966197494741	0.999777714812415	0.9697468724003097	0.8905546073833794	0.6904416381854422	0.01678630544816588	0.5533757681707486	0.7276841489672666	0.28547673607520596	0.26029640483597244	0.8807199979111092	0.4873121323809555	0.5971486522506072	0.7084712099319243	0.6824581802332875	0.834100389358737	0.7515241108281104	0.5288391176035903	0.3502232171391985	0.9981679399201727	0.7587817421919422	0.9112750176716481	0.5519380386625884	0.9822673872187289	0.6673092452355652	0.9953631367029516	0.4602295626650488	0.6726004390706415	0.6649555541175587	0.6002774322140114	0.353048569328311	0.9280006011146703	0.7990597736376969	1
0.8969680034870496	0.27749559260454437	0.8006689543952928	0.40099500969892526	0.7871160607568026	0.6133253344943727	0.3360165056829605	0.8434316606473437	0.4038968293524916	0.8926683578549648	0.6684001633812165	0.04164114036906842	0.1724840251437203	0.8237375341083819	0.7162813686718661	0.5030361513863931	0.12038795579460819	0.38354365590079453	0.5759111912562694	0.5026525150156396	0.6328936919825539	0.9411227845252077	0.7547422639886356	0.542615436708786	0.4889461189342264	0.701872955773227	0.7758961244631026	0.9891733921855366	0.5526641262363025	0.8594384330002306	0.6666672174292589	0.893085665736219	0.7750236177841728	0.6666666666666665	0.8042087988327786	0.9702480940334415	0.4695492150661187	0.9631649760560891	0.7569353104145409	0
0.9645209458578171	0.5629982035224564	0.8469538171694537	0.18136769385935617	0.7500349424139532	0.7804488462919716	0.824239649276238	0.9967342142987496	0.4381370383463208	0.4391112078863667	0.7557560587530483	0.3519932716981028	0.9980915650377125	0.8075468793940453	0.597346363924565	0.6650258046940587	0.9289625063017382	0.6601070031167109	0.9057575927239037	0.8907392845859361	0.9488642141647922	0.998566956382881	0.7500000077241419	0.9691752644538145	0.2750824417894942	0.9577214950700047	0.7502541246250443	0.7612947114967857	0.9353880732858472	0.9071627125725387	0.6666666681812137	0.9410934270921762	0.9358408629437763	0.6666666688455949	0.9896764644031218	0.975034242848034	1.0	0.9632298061973241	0.7820332495618582	0
0.25	0.27325553689697685	0.48389800266445	0.49508186601886445	0.750193880230778	0.06455519665446004	0.8297184990421027	0.5696401903067566	0.479416902649775	0.4213227841661279	0.6749984012149438	0.010651690896761356	0.03413806736939834	0.8617839919437797	0.56693234891191	0.7219242649578153	0.5923949364522527	0.512084749544689	0.5187193305295483	0.8751575445151154	0.5051577110592668	0.8503663031175344	0.7622166233868959	0.5120333413793761	0.09233590394715682	0.8863208440722814	0.7565421428324501	0.86020813889088	0.748617408287198	0.8415697407844303	0.6766104701377835	0.7448142935402906	0.37394137473909533	0.6666666666668136	0.7845698989349124	0.6548024581613024	0.25427885687222956	0.5349780432887705	0.7508353515903058	0
0.9694035848705997	0.15491140126240993	0.9990493247604233	0.23298347859554297	0.9989924547391502	0.6252397692336507	0.9536614512308144	0.9989916429823043	0.9914476310099913	0.9641502405667182	0.7143321615012826	0.3224575065813936	0.9999191869895595	0.962965007742081	0.9000299514295738	0.8884981056795723	0.7227062769740761	0.47762304389743804	0.5600480987036919	0.5894311857933918	0.573853582067608	0.9859849121800042	0.8444364038002752	0.6584225462910039	0.48056399011818296	0.9991018121386791	0.9424837232789733	0.9940184338334701	0.6101054090775381	0.9864139198166602	0.6666751745976619	0.8338882985015128	0.7826109851494883	0.6666666666667034	0.8810657517725591	0.5850713489915804	0.6957294026612765	0.7901144892271575	0.7954865206342557	1
0.8882179154318736	0.2927089146409503	0.8342340081470997	0.7501524291517925	0.7701170232567526	0.7591594533836287	0.3472017427258297	0.7087823165768732	0.7590924103110759	0.79652230086467	0.6887654442380758	0.009432859948555541	0.21643269517038688	0.8766878892451486	0.41222508373396766	0.7904222657525194	0.308183434234913	0.6298924246373054	0.8650758971055057	0.5340627484169583	0.7118417120689178	0.8602020646249473	0.7549627768187062	0.6748206710901993	0.5920265658976704	0.9397426874964986	0.8926654180597969	0.5736080783346182	0.5907564797577556	0.8967963177158715	0.6666666666666748	0.8440700996856647	0.7980182251235453	0.6666667057228536	0.8405349839696277	0.951934870364074	0.7030361146638797	0.9457600933704056	0.7646887765479706	1
0.8837567584724165	0.32559592611997995	0.8536017057968516	0.6181415974236799	0.9214385136931666	0.45430346459716303	0.8613649743439389	0.9790771227057519	0.1350802259581897	0.6832545520131188	0.6983982200810286	0.48849225451355127	0.9743775016037887	0.9817277993446281	0.9189512747239901	0.560015372389254	0.42209541486054786	0.6719279828670501	0.5603520595308131	0.5624114123333931	0.7875122554999302	0.6979314575658192	0.7500214789519928	0.5028828836898035	0.9593319252026214	0.9811281879408097	0.7861165582445087	0.8196625151943384	0.5437187017399517	0.7886963746549573	0.666666666666669	0.7829774272649241	0.9300374304660353	0.6666666666666665	0.9394683252863273	0.9561204615853608	0.555011711369451	0.9909689814193039	0.7771272093625454	1
0.9395606724914992	0.974968486438402	0.9931391674235542	0.3866346598413926	0.7500007434854656	0.34252076134113885	0.8587182237110995	0.9999999765671572	0.9348636186480398	0.823712658733806	0.6715160212587951	0.5568885533057714	0.5611434293055363	0.6327874247423926	0.6189132706446195	0.3132689971593896	0.40184483645215036	0.6200965236696558	0.7345566408692348	0.8264362646329163	0.856878124047671	0.8308518890280245	0.7500907124172362	0.5726343202995525	0.43550399626492464	0.9799727079031232	0.8429526261296956	0.8628611396250978	0.8496285863982257	0.6543307855383453	0.6666666666666665	0.8818341864292346	0.6896800088198074	0.6666666666666665	0.9501600352990759	0.8974028303707202	0.6164848091541217	0.8494666865875441	0.7565721619566176	1
0.9980795396581688	0.9408221747407285	0.8854131025172699	0.010678654465565911	0.9223871932993173	0.7630616768731142	0.9964668426669152	0.9999989212767718	0.8191156925441749	0.6784776747899633	0.7176549233117323	0.19526450471506446	0.9999964336819901	0.7610355378672782	0.5393287441268856	0.36738008019132506	0.6714165088146824	0.6424679793124297	0.7413949989011184	0.639440365949772	0.6288640339517438	0.9139698211522348	0.8243671206206233	1.0	0.829597153746108	0.9991442956671538	0.7704711541978148	0.9185411877235962	0.7702606422569285	0.562508178752067	0.6666666666666665	0.7742989270161711	0.9971670006721938	0.6666666666666665	0.9928909827309694	0.9910950359936599	0.7382854606560836	0.9179610374609268	0.7505042454593234	1
0.6476161386955721	0.14832025680260916	0.6229513920349938	0.6011041467371431	0.7507208903322921	0.7499253461579164	0.9027279116097593	0.8892334885465436	0.6945383364570398	0.8966187193225823	0.7350887174151396	0.046312181365104337	0.3763849850350555	0.9869358403755676	0.5494112412276793	0.8575393006938904	0.78534224921401	0.6484627826168023	0.5101824798123926	0.6998318106938948	0.46635102522714705	0.978346452094559	0.7798277221467136	0.5135133418214787	0.2551305173396913	0.9619571648198878	0.7983903557098432	0.9839603005090694	0.6249731291544849	0.9610686870853855	0.6700656546912852	0.7716293405093685	0.8169868756108499	0.66666666668569	0.7422141451578923	0.6920048083047208	0.25002596584010445	0.9366322168475382	0.7643498717571052	1
0.9072016941790445	0.6065130833636262	0.7759937132731058	0.5972411425983943	0.7500000010456447	0.6057675761752909	0.9065758841713509	0.9448344654168138	0.2695030018517244	0.8205200427363282	0.6836756091293887	0.026074528327623157	0.9661678229003018	0.7392862092672023	0.9999506430864449	0.7566665620503973	0.4669682067436093	0.8780374182688444	0.5992781063636019	0.7934349087682693	0.4228176422487782	0.8707436222436483	0.750005148484769	0.6007019915178186	0.588169060530206	0.8698839377945069	0.7995739183810227	0.872500951956665	0.7601483698234259	0.7623547133221299	0.6741858614442258	0.9402256579132237	0.965767697517396	0.6666666666666863	0.8875791772083458	0.9457585015273622	0.40878099369574916	0.9994060355390126	0.7616411896423606	1
0.7658732241717426	0.9573830340792429	0.8515857313144112	0.4260873592650854	0.7500000000100181	0.9126223971542481	0.4922183872388025	0.9187563360908405	0.5196200591842104	0.6841866027942317	0.7261254952525267	0.18661601828879815	0.5253560024569215	0.3482874502421533	0.5206485549251857	0.5187987780293482	0.04077613156119986	0.556722935352481	0.6894293218282467	0.6189153152766405	0.32733543166345497	0.7477654669098586	0.7552091915072511	1.0	0.9449717186403632	0.5626518059009397	0.7500266754207969	0.8012263240720012	0.6030086429027146	0.919798164756075	0.6666666666666855	0.9278420224605926	0.8478243350240718	0.6666666666666665	0.8569133100476491	0.8515367957026914	0.258337541092715	0.6152329681427512	0.7726223389101939	1
0.513223468749342	0.4192231875934726	0.7275965760719354	0.13609008135302877	0.750000000004458	0.20575636424382968	0.8795607686614373	0.8801849692380455	0.6469210054560491	0.7900431723230102	0.6689715876127428	0.16252025622771582	0.011583444918920995	0.8324620247887351	0.7959655190205907	0.4423007463751718	0.06559215753466106	0.6082950799616056	0.5017590873339258	0.7951845763499932	0.7207973739841308	0.5	0.7517717771367739	0.5143416757645224	0.07783644267355552	0.8725381885898768	0.7503517160126758	0.8794350943531408	0.5030296984315615	0.855213341804206	0.6666666666666667	0.789962471753239	0.20823347483027557	0.6666666666666665	0.6761879964296236	0.6724028433575766	0.25348429791364374	0.7243679986126758	0.7500177915345725	1
0.8521909500950211	0.714639610088412	0.8124678106039552	0.05418820024431352	0.7500000982150564	0.7311739236053791	0.991098081171663	0.8366369706184287	0.36915186837549807	0.4791906835732481	0.6783354124199316	0.08488412516045174	0.8118534639120726	0.5563006983847487	0.4300498201338814	0.6098948404404416	0.049480634870427045	0.43866582517222485	0.5966504923086076	0.6904850792373056	0.6434082635290401	0.8954389779397952	0.7500000396301858	0.5152974920338604	0.1002568315398511	0.8417587713269281	0.7500027302745935	0.8976914859362071	0.6027518229892103	0.5305147861607764	0.6666666666666665	0.9417253761326161	0.5986947102117951	0.6666666666666665	0.7359782241528317	0.842617761810741	0.48412042567144453	0.7927643817392974	0.8158679647547976	1
0.9287859755409931	0.747752390383558	0.8598350943953162	0.08913935768470165	0.75	0.28326487352845303	0.577419031876081	0.854240855931494	0.32274730712513966	0.5646265028193316	0.6666693256332359	0.15526246738425495	0.36666568019311524	0.7642635144462755	0.38394562286149003	0.3337629338253493	0.6254990308424533	0.5613209942729289	0.6761584511209537	0.621242469068291	0.6882065043691131	0.5	0.7500653783791658	1.0	0.0563813086592942	0.8748767500733571	0.7501906292989166	0.8181841549215975	0.8051875230306493	0.975228910957975	0.6666666666678595	0.8457908837074042	0.3041088978892083	0.6666666799281121	0.5929570074137706	0.8286692164436495	0.6282105101828703	0.7567726056966337	0.7501331159459471	1
0.9429956667937314	0.24039337005069883	0.8929856865430394	0.09289204440828695	0.9808087791753874	0.9296305269018859	0.9887298895820844	0.9732850576630065	0.5842635433325042	0.7093813727865859	0.835720566307853	0.14529176698219307	0.9923834580253876	0.788115216312909	0.5144390688809756	0.9294630322168767	0.2103553288942829	0.4476975147344706	1.0	0.8248968368238829	0.7159523134939286	0.9881622964938274	0.8407102713725667	0.5166343144463207	0.5791060815179262	0.9987312433364807	0.8521412986884638	0.998020938955191	0.9050708778538386	0.9592446703383185	0.6666771701712243	0.9973538441509614	0.9093253824728164	0.6666670492315535	0.9931120639634595	0.8443483481621034	0.6372037275355241	0.7400571614386434	0.8240751296322598	1
0.8860945626309806	1.0	0.6645405187781258	0.49976577362268254	0.7500673376487492	0.2738135458852161	0.7749064839567983	0.9999992126570489	0.6615443608459501	0.927255768245389	0.6690089593442572	0.11372469979195739	0.1470170736967782	0.9930953350990972	0.979506913930851	0.7109055896133127	0.9962757080288966	0.7286345151895655	0.5067754806761819	0.851871427151462	0.7713935531136262	0.8916755811603291	0.763575370737234	0.6872583994692132	0.8912761499308358	0.9563416454596186	0.8418263407687205	0.7345684479753452	0.8916598231174835	0.995360924956816	0.6666759837907797	0.8902508101384756	0.9502218123291093	0.6666705009510361	0.9471992059809146	0.8448050361248693	0.3033539136735906	0.8674744519224945	0.7614493251619621	1
0.7415988652650023	0.5914884602931207	0.712046140083497	0.2436887271821882	0.8566831163147236	0.9575216331268538	0.9954835661927071	0.9993712982104039	0.9520541568819563	0.7655293413514073	0.7700098514851632	0.36843103047223713	0.9923555825614443	0.9874029687303835	0.7829070246535799	0.9722108935137915	0.9820549791003845	0.6750860579544566	0.9018740241229916	0.851471149420582	0.20312710255740468	0.9985568193841836	0.7605242404941224	0.5102783624507217	0.5218104242918266	0.9815204183125622	1.0	0.9794714996452368	0.9608869627547094	0.9104503993913731	0.6666666694678592	0.9680410685235796	0.9902045732729834	0.6672134078544404	0.9680219472291935	0.9715862836952908	0.29557904213911357	0.9950651407571176	1.0	0
0.4764129736211007	0.9781801661373275	0.6582018411286304	0.04223909529486261	0.7500000000128728	0.6089318382044303	0.6184774875562432	0.925835390043487	0.7673146608035626	0.9502669468645835	0.7385628383999516	0.07095307735267775	0.4921401892558606	0.9606388405754064	0.9355828812317452	0.38404203633400713	0.6941958640997965	0.5912398882885745	0.7515493507217588	0.8630767428703683	0.03620723073022879	0.6892733999165143	0.7811899810725161	0.5720647934099549	0.39485737681003075	0.9544492737164317	0.7639998903758111	0.9142651287627448	0.6048163381344187	0.9864246144334203	0.6666667818803321	0.971212240515395	0.5269196648576129	0.6666668991576048	0.8997687308603416	0.5864433218724807	0.7543077678095774	0.9192150007910665	0.8416012464585335	1
0.9230927629762082	0.5095505382314666	0.9108993957776553	0.05678778663036869	0.7512774953633496	0.8918851336322283	0.9969888423950908	0.9213198993635098	0.9517846468617214	0.49554935331322714	0.7584942150186074	0.2491108132662855	0.9961912684039437	0.7717514689170544	0.6748074219113559	0.9284420127740443	0.9148996683831001	0.5808602209988774	0.5504918562156184	0.6060534634537452	0.8995636150849478	0.9798263466397769	0.7565569098587324	0.6493677398873207	0.403628416636507	0.9694829079219213	0.7750017606150269	0.9611478993201282	0.5363986172042555	0.9755568374249116	0.6770155114132449	0.943020624754709	0.5625442937938275	0.6668429523232566	0.7782324388525825	0.873565700578475	0.3706299670978841	0.9740476411682458	0.7581755841478247	0
0.9722986380709389	0.43351119883245665	0.8831362127345673	0.01039774216393259	0.7500019738119983	0.8049060932687535	0.7553833272018453	0.998301394277991	0.8020896672251842	0.7139465650171432	0.6666666761370971	0.26756237765421603	0.7702049904452023	0.8585822641311129	0.8860889197738513	0.7240899069509474	0.6431862501137888	0.3550145548407304	0.8919066849730294	0.5413474369604506	0.7999162742830555	0.7777400881004576	0.75074834016376	0.5197657200373226	0.6257684553226496	0.8659175721040324	0.9952856284841476	0.5385615274031171	0.939789171509799	0.924133283403715	0.6666668361857229	0.7014335246766786	0.54758393666099	0.6741359439235145	0.9921431386687495	0.9503928603033638	0.8783837814263666	0.8980108954206089	0.7500082897871005	0
0.9565683204492498	0.09287805507232463	0.8773318923070121	0.10172565581051499	0.7500159463082783	0.31658517234165506	0.7506972547846718	0.9305030260457123	0.33400405454773735	0.4223615601581773	0.6666937040587677	0.507364832820789	0.3067783730898504	0.9518147713644145	0.44440492463978104	0.9485478501008672	0.5371964469041157	0.3975978572511403	0.7723148457720102	0.8531300028777539	0.8592639523113437	0.9833454313655952	0.7513267203197314	0.6718000666052049	0.09819865118116958	0.9792035977973675	0.7564425576997622	0.9227283352959583	0.695683459039682	0.8134548805153607	0.6666666666667069	0.5771778326219442	0.7140766489519771	0.6667970834855957	0.9389306994188815	0.5919366910493667	0.8698324643069938	0.9794508012723516	0.7500039431209009	0
0.9752313709597008	0.7234267913150493	0.9361679702598702	0.525352916275844	0.9936021804698117	0.6303523652478348	0.9463407217083173	0.9999462256496022	0.880586617041982	0.9467105109821736	0.6848034305251973	0.0191193489687184	0.9966660909649588	0.9337115498574949	0.8241313203548679	0.9348350770794549	0.9093862154991125	0.6616147417131852	0.9097647373419153	0.6857742531301365	0.6913695840243196	0.9657082142662846	0.8705140673550059	0.7194765718658268	0.9997924384321012	0.9763800007116382	0.8659364448921175	0.9998025983844184	0.8715564312661271	0.989918522957983	0.7315545275295392	0.9957715509930193	0.9955545571737632	0.6666666666666791	0.9772947354532115	0.9863250126380466	0.8416440285317607	0.9903486057731961	0.9151513670322595	1
0.8705457042295859	0.5517036939120701	0.826352493985083	0.5744578203344523	0.8998214733627475	0.1982599154101544	0.7278610562744767	0.9839013348001588	0.8890150012397553	0.8133537850109311	0.6780123001266318	0.07228066489641635	0.8661529275267849	0.8916771880442674	0.8639736267224786	0.6889721161525502	0.2303775915574912	0.4324424075649329	0.599790790233607	0.8836375506327263	0.34755048996909604	0.7384931760646359	0.7659474313266355	0.5006056014145721	0.8179065468911164	0.7591197863189454	0.7953702236195368	0.8936065282741632	0.5333823229348366	0.8427194522296111	0.6666666666666671	0.6634670592284226	0.9705758310216503	0.6666666666666665	0.8898255836875868	0.7829885173694857	0.32164465082003096	0.9599584694626926	0.7537043738980879	0
0.7385655608522066	0.19278215945241017	0.9544672556173156	0.5772731878156276	0.999906948597844	0.4854435622982333	0.7709315205812339	0.6401370147149447	0.5428713008393549	0.9061813125672078	0.8766391708583865	0.007477763735500971	0.7796035650463577	0.9405086748163439	0.516088253993627	0.6622869751867083	0.043562098221099424	0.724568650380536	0.5019290754331629	0.5008055673025192	0.7472715894407366	0.9835852789763128	0.7501128487297151	0.5026115136760512	0.4930447024432506	0.9328218987945666	0.7504706957578934	0.9993576527095264	0.5494641566504956	0.9879392948664694	0.666667929527496	0.9371385762706583	0.14989792602240135	0.6666666681154696	0.7092654289365484	0.8621451960626418	0.35425108762963886	0.7334063767048642	1.0	1
0.7363666758578654	0.13692194551856635	0.848423990620694	1.0	0.9995940577763953	0.45882357309106675	0.49773259710030127	0.9106054534599615	0.287242374419201	0.9372486703096734	0.7865742942672387	0.008433024290779339	0.6143548990090794	0.9247156618003111	0.7552792168864931	0.8800369863391331	0.43057376979292944	0.552700550181529	0.5497498175718815	0.8950122139921091	0.34915805807563904	0.9011737779138081	0.8001494867451909	0.5002652187853059	0.6788920760048406	0.7750470635727237	0.7686703186814645	0.9589465174314014	0.5553965502743603	0.9796650747203212	0.6666666675560486	0.9917687176083331	0.9627959757607284	0.6666666667056602	0.8471761261964863	0.9009636429712717	0.3671691999417846	0.9586137935301986	1.0	0
0.7850988917342926	0.9900969503049629	0.9006966830094807	0.9200569114870241	0.75	0.5610143096394345	0.8751991377893611	0.9999968955495241	0.11141480516863371	0.7626278739379007	0.6890821852340681	5.655542951335908e-05	0.80418143637452	0.9469168488664444	0.9684488598277492	0.6279901771058934	0.9262094315401957	0.7483261113732904	0.7142622949874098	1.0	0.3595772754983143	0.9966212194213552	0.7574790004572965	0.6949564227152367	0.9793833774294228	0.829119229309474	0.7693622648270807	0.984939619091447	0.9906848525098002	0.9356243730577699	0.666675276542343	0.9724696362111258	0.9323548550253912	0.6666666666666671	0.9572929070780568	0.9765016797526748	0.5577123974798872	0.9975701347104351	0.8334706545335291	0
0.9544271867385525	0.22913684304560442	0.9937948999062831	0.658624293504327	0.7517312048220698	0.7136079356087344	0.9939524992280431	0.9941384733633999	0.833593908197465	0.9807502474843062	0.6677801345283809	0.1678788635657789	0.5773801405623435	0.9780317729794936	0.9735058552439367	0.9729700916139844	0.7490544224556829	0.5971855927057381	0.7704918488167338	0.7693858093538428	0.6132053253484622	0.962235135031652	0.7506292503327636	0.6719264458685094	0.6286141988431636	0.9942855617712657	0.8412681410644419	0.9614564671516433	0.8561894415579504	0.9445009591572424	0.6666718094025337	0.9902714305044785	0.9480756585675195	0.6666760529643814	0.9984792826501817	0.86486574256036	0.7489774670463714	0.9999631630452073	0.7968258909878471	1
0.9987659640441728	1.0	0.9990371407309528	0.42807622837834247	0.9995575426300658	0.921993009223754	0.9466010843617239	0.999997506857868	0.9526005581647804	0.9837128150033112	0.7027260186458871	0.11332090280065665	0.8866357586219993	0.9703144921277144	0.7478122924795719	0.9934771153961316	0.6709119604472208	0.5172061074061958	0.9358725539470647	0.8138047651144045	0.9399001216543694	0.8747426831994908	0.9250109456393675	1.0	0.9883630629351451	0.99525070541813	1.0	0.9184700465816547	0.91673423444571	0.9998665521731909	0.6666666666666685	0.9759261033040978	0.9139514875872865	0.669118323698629	0.9931918009969021	0.9973229198678611	1.0	0.9987917248482342	0.9693440840354154	1
0.928338255660489	0.4594770192344297	0.7703301720499696	0.19083811669298653	0.7500000299862574	0.8893533628834855	0.836722853823376	0.8429450672459458	0.5143290644163155	0.6415730107590073	0.7873431863447424	0.02375949588383491	0.9744769482106682	0.9089431737973067	0.504525077166307	0.5896756321182588	0.8162377829628794	0.34816812960269305	0.5365944644898281	0.620261598530348	0.8162513777667265	0.974884357030046	0.7500141785925404	0.5022063818413207	0.680866319660562	0.9680580230407544	0.7533529305916694	0.933395246725579	0.7243104600073819	0.8214714611075365	0.6666676943102282	0.9846106034506921	0.9765481355960743	0.6666666834502915	0.8973007001674973	0.8866384944199396	0.4105964415304531	0.9989437034713917	1.0	1
0.9748301319547575	0.30572194913088585	0.69710014237598	0.23970592164865592	0.7501810001994407	0.9862849004845247	0.702977652402986	0.99669031876265	0.9680811791399718	0.9900376846971923	0.6699404970414023	0.008309992133206942	0.8799609582418623	0.9194376600981743	0.7816622802751485	0.7778266340930575	0.3798264043375754	0.8349118552961323	0.7555309765041062	0.5410102634060577	0.21052500778806632	0.99633547871708	0.7500075196869433	0.5076594025401022	0.39337731923082375	0.9469040639420908	0.8834075623856037	0.8977607961237218	0.5993497866949543	0.6294484450882925	0.6666667130874344	0.9754482359060739	0.9731008684738603	0.6666666666667673	0.9852912213864867	0.9188614811241785	0.28683916302198226	0.8487400233387125	0.8517988546248499	0
0.8949678488131543	0.12969711241140686	0.9255264051707184	0.42442985895016516	0.7500000000000336	0.7951567023933087	0.6128217996172263	0.8924377668809096	0.9735365285635448	0.8732592202744305	0.8062750386740911	0.0257419129308884	0.23232268678291754	0.935807394579713	0.45519913084581015	0.6218931212844183	0.0937894833843112	0.3904451810917904	0.6700828123260227	0.5589806377661694	0.8270878382465237	0.9526944140131772	0.7599885638963523	0.5131848379176315	0.6200022927354356	0.8056342509339995	0.7918500648985484	0.7586428876209825	0.532574870119886	0.9606832327918785	0.6666810617605456	0.9526246911472955	0.7705919297011005	0.6666726324657741	0.8601302314129166	0.906481222724969	0.3463145197612151	0.5618212297679881	0.981109051515288	0
0.8509517000792648	0.45008557221657247	0.9125051525143624	0.0041465376567737825	0.7543285109253455	0.6452034274970281	0.3154475807593152	0.9640911280250867	0.9072667955087768	0.9237328684799522	0.6684821366051464	0.1399300105975365	0.5330003017146372	0.8593278948598482	0.481370389778821	0.35701989207684903	0.19881639686380548	0.37400233324289145	0.8314755121703414	0.613606644987852	0.3673679084501036	0.8811356397363537	0.7505083767628271	0.7514729812325691	0.2391216005997382	0.948927616620142	0.8266164709610145	0.8332473851758778	0.5867464080648831	0.9141451625383709	0.6666667367053918	0.8509048382169814	0.4496613467650551	0.6667349359949782	0.7586634172435334	0.5641288265632955	0.564744816931429	0.9424216093384873	0.7512693752495196	1
0.5397241263742674	0.7431498409280559	0.6833416795829236	0.5139719030822452	0.7500088710405207	0.7949085131692939	0.8993120899178082	0.9984418174859059	0.1425181907100443	0.9592624362812603	0.7471555503062356	0.4307500773162989	0.6516209001498847	0.6445796063628875	0.9913022142563369	0.899548656041711	0.3983257248086961	0.5887022627311702	0.5982429306335296	0.6548359144058618	0.07631804969998855	0.8083039198004096	0.7549515859369361	0.5650129262118972	0.6134734882415273	0.9651314157991108	0.8053920731640172	0.6755074520455571	0.6344297095049236	0.939959001433583	0.6666666666666669	0.9876957886380584	0.9888979771893899	0.6666666672384937	0.9253787553272825	0.794385297916413	0.359026158525323	0.9908113078139951	0.8273446037156219	1
0.9709749482164632	0.13288236944318887	0.9504910040626378	0.148153817735496	0.9741677083700608	0.9981984643477112	0.9820241111734844	0.9999999490115081	0.10155067012930237	0.9955469914719575	0.7144169929421096	0.09074365429686909	0.9839170277791246	0.9708423234714582	0.9793427200428316	0.9235548614775732	0.7355615580163827	0.5810572842284312	1.0	0.8735753303798239	0.8966962448408135	0.9984316985942847	0.8152703735735298	1.0	0.8691936173123503	0.8214073795861895	0.8012441767986932	0.9919571494086146	0.7913112910404749	0.9989369154330481	0.7253973710272204	0.9917101454460349	0.8568838780042473	0.7321590498781813	0.9797102238693909	0.9966013824596442	0.9557992990656727	0.992868983660342	0.7771636497761174	1
0.9074879523207315	0.4924426546127668	0.6818121102275082	0.25365378082122225	0.7500085272621672	0.38585463548343596	0.3177228386643748	0.8786624739458407	0.47711250609441613	0.38176551972158745	0.6994170465866831	0.012931503080217278	0.09676192398857573	0.699259864684656	0.5615957091692346	0.3279199855745587	0.6122516907807131	0.5393777289094834	0.5022024129978166	0.5474192153469976	0.7074024776393574	0.8096032849425563	0.7500800820399346	0.5967144572358344	0.5730602609279494	0.9482665961306095	0.7620794343969189	0.7121552984245764	0.637989777951826	0.8718388565866654	0.6666666673398233	0.9491233989905807	0.910534676698894	0.6666666666666667	0.764378359429621	0.45740174733172734	0.2851753748964751	0.8953683299512295	0.7555066108333762	0
0.9733723326832465	0.33719983922179686	0.8687863385062585	0.07955970587644914	0.7837818748812632	0.7406479394175666	0.6286029122514056	0.8163767658400669	0.8821556460017433	0.8549465789620181	0.6791486732779024	0.35310866368920185	0.23451705337068338	0.9677847460429936	0.7565202867433537	0.27027158079911395	0.8231733531250435	0.37668991427065457	0.9458024262238638	0.811954474400307	0.8148990420123213	0.9984323129810885	0.7500839719628012	0.5624155040699321	0.7108869007689198	0.6187104679414914	0.7771458214937836	0.9898565042063817	0.8835430666429553	0.8921576653429114	0.6666666666666665	0.8502905564311419	0.7984253765953648	0.6666700547888403	0.8951827761884557	0.7819615859260415	0.45626020381956023	0.8838612356778989	0.7664574044227763	1
0.984078216260419	0.6820572849151295	0.9766009850569406	1.0	0.7644393808834721	0.7119588548602362	0.9924325160884173	0.9999861850615654	0.97536942475946	0.8551876287595384	0.7529468263357343	0.13693153736580482	0.3669646358314636	0.9763409619268475	0.8800555320416301	0.9673388969847071	0.9632079744059309	0.7884232407536509	0.567291109217581	0.8411680973168565	0.35834034238396173	0.9976559619712407	0.768126275335789	0.7227124403054705	0.8804159531408255	0.9878847375505574	0.9485008114376018	0.9860141616910366	0.6463567485490445	0.9811267149839529	0.8716256975104348	0.9963208700863904	0.8579095974626597	0.6666666666799972	0.8533066998044029	0.9580075259726091	0.35317786924399275	0.9776464514472464	0.9986844325521764	0
0.7361606993101981	0.7448568264596869	0.8779641388162606	0.5493611379568334	0.7500003630671337	0.9874421655176808	0.8327522962943219	0.9483100059007067	0.7814971567332503	0.5260936774016791	0.6903531930773492	0.11236505314533539	0.993584661157695	0.8835142586495387	0.7388412487572168	0.3892326354809902	0.8748497996109595	0.621156739330623	0.7411657477192428	0.6826155451242608	0.938388758468909	0.9899578764020892	0.7695856822856533	0.5060043538203742	0.5931348870331801	0.8860439677128442	0.7900819726249654	0.6683624932434569	0.9743023404062614	0.6331146542549727	0.6666841423854244	0.7650904794265172	0.9202499624035066	0.6666666821810128	0.9915619979381318	0.9149586623729429	0.6308142432724132	0.9426563802484301	0.7684565377660549	0
0.9613672235573574	0.8995495220660958	0.9546310148725073	0.3708828127693493	0.9139057992479017	0.7278633787477752	0.9804308201154455	0.9972677421232776	0.5326391439105311	0.5642409809008784	0.7495802165898323	0.0003466267599668439	0.7812327092790775	0.8028146597112684	0.5929662269891961	0.9816314226721529	0.9761615036490303	0.5460620902985291	0.5693595785588317	0.8746424106115114	0.9666761107977635	0.9091063630117571	0.7942245664753229	0.7061236531094371	0.013893895102330795	0.912808479976667	0.7564045910729513	0.9948268211568505	0.7855193907738907	0.9997987191913413	0.672157371101445	0.9947835593708757	0.7012141562518148	0.6666669548357173	0.6997088781699642	0.9703745062347885	0.41756896616454137	0.9856457231149053	0.9975999634310472	1
0.8584364065387594	0.4246083583091895	0.7888472322534807	0.2829580174756896	0.7858119342443655	0.45194894205973696	0.7220463097718235	0.9934800334907291	0.45941408782557236	0.8907770005420013	0.6888974878440375	0.07151594527268437	0.1060576993004233	0.7998935827103663	0.9088925783200468	0.9139606403326791	0.9724188518953161	0.5290386601039152	0.5262493287933215	0.6802595345283389	0.9015804563807001	0.9271440986366868	0.7513203944187338	0.783190454484713	0.03306345389089602	0.5169314931486407	0.765208792749297	0.9998345928805821	0.661473630555957	0.9135948208960863	0.6666968210419689	0.911680530389295	0.7872876745743599	0.6666666964267415	0.514283683975113	0.5561562287938325	0.28962546955994933	0.9974773878446352	0.7890807920478805	1
0.48178728930463816	0.3857014703973053	0.6563037053099301	0.4393447240546539	0.7525141675782615	0.2974481639541132	0.25	0.5390601405545697	0.3934862599712075	0.3758843549773356	0.6767452858580972	0.31413086038652854	0.0	0.6009125616064406	0.6679883810364187	0.25	0.07473895243518347	0.3744381007049078	0.5115813919876893	0.784654067230167	0.8954946948788158	0.7092298182624772	0.7500075187762931	0.5276039554397323	0.08848972526429494	0.8999914896823841	0.7500100643880989	0.7232696749772044	0.513729069113451	0.8402339420431927	0.6666666666666667	0.9249173780951878	0.07275928651753352	0.6666666666666682	0.4042740304818472	0.6700994326966913	0.25278612126211775	0.7811441729322773	0.7522776331045867	0
0.5649416445956434	0.038011285750188493	0.876374582724155	0.35288146645035173	0.7500440323756101	0.08294877984170466	0.40049195164202456	0.8033405075294868	0.054880961808055885	0.3559640134743979	0.6667981971797673	0.17755517943071306	0.7223613280786199	0.7266464948350533	0.5816742272364691	0.5000380875232048	0.12074696335508568	0.49643710330457824	0.5056784432886968	0.81396190169747	0.935127675325033	0.8576484254948453	0.7500030718070397	0.5009527174908095	0.3669077932593398	0.8595190159525807	0.7500081855094765	0.7734855100652129	0.5504017220934401	0.6882072131898396	0.6666666666666665	0.6917058179871926	0.4972282940791411	0.6666666666667275	0.8463209151908311	0.5200989976819439	0.418193072880369	0.7446478685769178	0.7500027368067159	0
0.9842859839396825	0.9269454418017078	0.9912437220371716	0.44899603387671455	0.9721422674082176	0.9232101993238006	0.9940782083934814	0.9999768050206236	0.7375690195937523	0.8837607046827953	0.6712585187833929	0.4744208634643878	0.9907655859099324	0.9839073845084199	0.8517776888748322	0.9687345343707396	0.9993716085776838	0.7124627827843781	0.9731373887483821	1.0	0.9863778863321669	0.9710803022949192	0.8522001776493924	0.8055230424612175	0.8039107071479856	0.9989811258019975	0.8933956084633128	0.9968658700091005	1.0	0.9994576173308395	0.6706696934425729	0.8761968768915307	0.8961506213167678	0.7486111694919746	0.9495416876578059	0.9624495469321652	0.5332760512991424	0.9189086149724002	0.7545006970031355	1
0.6854206943201756	0.24177373507763117	0.8168992639954203	0.3745347738188038	0.9996681558331432	0.8259713081222633	0.7982004785208476	0.9983204877950504	0.9633865150644724	0.9082894431371515	0.740505025588926	0.22043714505507514	0.32883915067352604	0.6388215693679717	0.48003457421901796	0.25	0.4807406419887353	0.3858498567057438	0.8107075727058808	0.6605140990130143	0.9609244591960023	0.7649576024170947	0.7509225041089193	0.6649775009627289	0.24216021784591799	0.8042279400476381	0.7999853793067652	0.6613963891705767	0.5055042251489569	0.8029665233835737	0.6666666666666665	0.9035243727603384	0.17241018811112288	0.6666666666666665	0.7742389391058784	0.918483656612408	0.8981367630554469	0.601148812170057	0.830389406397536	1
0.87554099660004	0.47554011254441464	0.788223318683761	0.8554866843339362	0.7500000000012349	0.5485480938035309	0.7669569355210077	0.9053291545691794	0.5645220081222179	0.6291971697120814	0.744256782742199	0.011991711453125737	0.6210645834756693	0.8117570259848896	0.9083850158962736	0.5481704821271836	0.9389555058086168	0.7131553954741963	0.9123267905317867	0.8802128838170342	0.7742273255287778	0.7768205988875985	0.7500017786763691	1.0	0.7466955586770625	0.923988659642856	0.7506632656094939	0.6173785810748367	0.8185527655816656	0.8837584688963667	0.666666671017695	0.9734697551388789	0.6654777198449507	0.6666666666669578	0.9954286288942219	0.9839192299848786	0.7531092434589585	0.9523542429595783	0.9639545672884462	1
0.9669747690230108	0.05270717710342039	0.8673910978563647	0.034639297788178175	0.999585368091725	0.9567602654749439	0.9818598731932355	0.9991128436658739	0.5092466511524604	0.8355747062837473	0.940179685803169	0.0036375863266738394	0.9199269372276618	0.993703329086386	0.7785632093043782	0.9471449576916767	0.9115573642217719	0.5982110470186586	0.763247028444041	0.7333329491581049	0.35618677306493784	0.9205328077997915	0.7524213542712095	0.6355946139754882	0.4736515795525375	0.993172895914128	0.7952724632375031	0.9747298014816734	0.8681972749258948	0.9363379225386114	0.6666673874955912	0.988850182976645	0.8718049455225005	0.6666688085157816	0.96106711432157	0.6180481789493337	0.8592257654265397	0.9999184889946547	0.7911640558141941	1
0.9868127027852489	0.11799155858204867	0.9783535615955506	0.30323377568870746	0.8379569511855499	0.9060841425897964	0.6910588507944064	0.9995654661018453	0.61765117276304	0.4692414434239932	0.7178931245489636	0.2552998333205298	0.04064352645892229	0.8481841095550756	0.37569846558725184	0.6721398878748751	0.7761454819196066	0.6752168688212317	0.5186231579689405	0.6171005693488785	0.9270730310059758	0.940898675649694	0.7524213629856891	0.5987992233358145	0.07742348889609871	0.9520523357732146	0.8080488768319065	0.9778464825004252	0.5631103657554095	0.9896171719396187	0.6666702684873873	0.9252240726451202	0.5986657498437501	0.6705346418372198	0.9572089231709938	0.748417981554815	0.6478461772903126	0.8468533281174391	1.0	1
0.7306837695132924	0.5777210516391322	0.7893475033736205	0.11245151374708388	0.9543544308366326	0.873179677439229	0.9489877609959847	0.9933070930553766	0.8529064025125824	0.6845956142175752	0.7236841276212894	0.15721565196933449	0.9115878035863527	0.9186061897359875	0.44551316071563296	0.9672972486994513	0.7146685766127931	0.5033246772404514	0.6541063809308556	0.9730241719787529	0.21617039378573172	0.9377824695015965	0.7934621964385924	1.0	0.38329020891477605	0.9117911393561181	0.7520141189004077	0.9726914490705573	0.7143528140504739	0.9978084096908112	0.6666667027185266	0.9112009016504469	0.5981810114944246	0.6666675422225407	0.6677264173572317	0.7209252924913825	0.687238357360636	0.9567253592066173	0.8025002339256136	1
0.5898399048345818	0.9783964521527423	0.7250729845355917	0.1787836640523124	0.7501399704532153	0.8079967647771122	0.958485475989264	0.9897876755856253	0.8515858893622701	0.986976827386107	0.9109513535258369	0.019099321994283786	0.3353365725486817	0.956246870532064	0.8886773516554302	0.8585537294714447	0.9698229110368797	0.7842076018219017	0.6808161297307866	0.9758401371135346	0.944688280467412	0.9303529477458765	0.8428808229463982	0.6375932267197004	0.4593988112961963	0.9046065771014936	0.7526342310593077	0.9723817316694917	0.5961824859765452	0.9552463298598086	0.6666666666675778	0.779363956378029	0.7942743120217892	0.6666666666666665	0.8721809857817157	0.7253692447136353	0.44357207052533876	0.5522575970440304	0.8616507367027064	1
0.8426639282484811	0.9774341063786234	0.9771336098340332	0.10486797787575873	0.9224898553589084	0.7000630785667733	0.964627147963518	0.999922364401479	0.976743506869922	0.8777439356829506	0.7250259535634445	0.16665591397891524	0.9219528471125439	0.9495495436978235	0.8098837467126384	0.4611514988794899	0.9140587261420695	0.4167059104844766	0.6721615540648729	0.6918171509277173	0.68779185587785	0.9547974675385743	0.8250975666036287	0.7296159565592537	0.4547664868124003	0.946489243713107	0.8980539367556193	0.9070229000891428	0.676020176485924	0.9750202184565562	0.6666666832378848	0.9854149765037679	0.9625547617161092	0.6666680312416923	0.8873446576838483	0.7558381108237642	0.6651350629934528	0.9984445719364907	1.0	1
0.9952967661492308	0.31310085783634417	0.8732583017046243	0.4610342246202145	0.8193479878303855	0.5734152265366926	0.7095581693802453	0.9052928880424664	0.45409344343261643	0.9069908223240686	0.7437845926563434	0.0045665731078158855	0.3746907155521138	0.7911142203190791	0.40009731934161546	0.8771499062475466	0.8412422895799775	0.5884492636138343	0.5176473042640108	0.6543030844799915	0.22801830930168077	0.7207839274720194	0.7569562926165955	0.6098266893529511	0.17880425561693053	0.9844667908825983	0.7536299730905069	0.9408404327803905	0.5259807913261509	0.6214645460078374	0.6666666666667705	0.914184384529397	0.7331364367036621	0.6666666666666665	0.6967419971710413	0.90909844497121	0.6637100812975347	0.9236845922344332	0.8544749164547712	0
0.9815178706817841	0.431696938935962	0.9244829534570905	0.17522360784316307	0.7500002696144719	0.8577004467487782	0.946856465026134	0.999831992855482	0.7525283374597176	0.961286674472771	0.7580487486917971	0.19429431301480557	0.7253422521176285	0.921047680696273	0.5731601977581293	0.9173000916817213	0.6360072723211637	0.37882534730874484	0.6868575403773104	0.7866693950247416	0.48570887930640616	0.9664759366801251	0.7786128422320451	0.919194783964427	0.4364404925477674	0.9823360635077384	0.7969866162809099	0.9847859683081019	0.7849000190722573	0.9902440616209238	0.6666666666679131	0.9895173991621695	0.9582215239342241	0.6667879636700133	0.9028719996418269	0.8338090604615256	0.3359365355324132	0.9999820645451173	0.8383380361251219	1
0.9502115771900013	0.2657626660660765	0.8505038324380435	0.07870082287141013	0.8156079545300343	0.833834385692581	0.8718369075544803	0.9973179462885542	0.976412780190697	0.9647935236303067	0.728010915388267	0.08365365621581444	0.39093179709447784	0.9754161680184141	0.8189648135640343	0.8065970211919058	0.1619209596916037	0.2997648608815793	0.731806564412386	0.5535514068389159	0.12900285584762963	0.7842481821323475	0.7624862772882295	0.7827511862214962	0.2331658689668233	0.8426985986673733	0.9493076817975945	0.7663210078823889	0.6894506466046016	0.9781817426458028	0.666666666672184	0.8776655212182249	0.8725053438385195	0.6666666871018849	0.8101068211462275	0.5343951260578984	0.6089426990032193	0.5	0.7502701972202388	1
0.8316800740704063	0.17896386654274954	0.9007229230435111	0.09175957175952437	0.9470617051733426	0.1707643533890599	0.4962457674641545	0.9269179835190766	0.9206512906134927	0.5121450514963166	0.6826470675223366	0.15353881224870958	0.2546016763218596	0.9063401651092821	0.024292627143647022	0.25	0.19459740260996167	0.3709322729166913	0.5003050915563331	0.5394026390280227	0.9734078335447875	0.9141828233018662	0.7500007573794147	0.5041770656265676	0.43305321587103196	0.9391258779133301	0.752738025437039	0.9010606443522522	0.5122151773446132	0.9969137966722954	0.6666666666671252	0.8595907363986243	0.037090290328927134	0.6666666666666665	0.5990441193383038	0.4245806851815811	0.5110521571022749	0.8112245170302875	0.7606514949860116	1
0.8284998729626686	0.4513240073015969	0.939984640003916	0.13775194271631885	0.7500845608588473	0.5515777441695042	0.992011014824054	0.9832199692574586	0.8643265387152479	0.9625639713255223	0.7073357282732902	0.30349313242738224	0.9228935524680756	0.941216025740438	0.8181954245748402	0.3340693228862309	0.8755809966091698	0.5133645387284709	0.8360771033433136	0.9768023685713759	0.9114882787989756	0.8759219242020391	0.7663972062176667	0.6897357281862807	0.7155921965277283	0.978762726495621	0.8230249361024311	0.9192126560706769	0.8332264781234886	0.7845336169074941	0.6666666666666665	0.8117850511210741	0.7016103313007922	0.6684249094739727	0.9708709617430958	0.8472257494447479	0.9278236908690001	0.9841992412676615	0.7721745392255832	1
0.9814139298744727	0.2689997611760626	0.9907305470802734	0.48241414503891455	0.9990387995515839	0.9713812257746774	0.9550110957807207	0.999947176877415	0.6100328320938666	0.84149499878467	0.7350683984469762	0.0048642354709209495	0.9992562795746921	0.9960667699768601	0.38647598690424445	0.9801897647220951	0.9850210664473728	0.6466988659406925	0.867365151152944	0.9071317260145535	0.7061089981921232	0.9954052813531427	0.9930107571655511	0.5921806375443731	0.8887113692070339	0.9999864698712907	1.0	0.9959529911531453	0.9867814636523904	0.9927774982050955	0.6899853170617508	0.9857053998633225	0.9975432319877762	0.6788030997665305	0.9899652188474354	0.9943364384272356	0.9936542105405105	0.9912273929518234	0.7595522753213703	1
0.5126148722043848	0.38106085665463296	0.5866574591539859	0.2552349909922898	0.7500000007398242	0.9237981721581885	0.38606855019969555	0.8765174181849681	0.6341501719406764	0.9803480143060579	0.6813183276246183	0.26787999818101477	0.8617452911431779	0.7985873995860165	0.8334441975660272	0.5685085918496088	0.7097659001519098	0.6034180994418514	0.6476108144658024	0.7728287249361336	0.691041203419831	0.8063232692062506	0.7500000975437853	0.9209370632015901	0.6677381665486936	0.7286602591048453	0.7500031288277186	0.797723203142337	0.8742759405146108	0.6220834569686956	0.6666666666666671	0.8139213309159643	0.5959452745446833	0.6666667186234088	0.9068940609310471	0.9843703019318466	0.3439133080965783	0.7815261938759703	0.7704567908468607	0
0.8625320986093209	0.6128433644097789	0.8618544396792996	1.0	0.9999866195603819	0.8659771939037649	0.9874577120855492	0.9977849074301803	0.3419629811403983	0.8923982419261689	0.7129911145263579	0.23013002306251482	0.49738516036463165	0.9634133926498645	0.7655590780122703	0.9528066217505061	0.8608642464802032	0.7309895639827753	0.6180789450078463	0.8186737877515733	0.5484473764957996	0.9991705998949163	0.750370856598785	0.571681074596406	0.6965620987158564	0.8536254141960858	0.799029363896258	0.9948575988861541	0.5754786127603051	0.9919426135992655	0.6717376796720873	0.9941270840265407	0.6792746444896076	0.6666666698093985	0.7960452194384464	0.9562510484133808	0.5896840236602741	0.9999817677826639	0.9038388066482802	1
0.8052885314445928	0.2741775620307129	0.8012501074054215	0.8743584976101388	0.7506484688218933	0.04545324035594668	0.985264910660199	0.8628374265403432	0.6175512889867006	0.9429820387314303	0.6892340571825736	0.5252738994758389	0.2530356073948473	0.8653832337045124	0.8865950781899158	0.9667794268845927	0.4301259945744163	0.35126903512589713	0.7024357678882797	0.9465686414555795	0.40185168669582294	0.8736927943147562	0.7506597529400265	0.8944487669481855	0.6975479868017938	0.9868401445901548	0.7517753221917187	0.9491925095040706	0.9676161911199235	0.9975894292105003	0.6666668293721452	0.8019318868018002	0.6954889143729712	0.6666666666666691	0.9960665686013023	0.6429872991884513	0.7796481691233104	0.9691981911312051	0.7506838499159656	1
0.9963424255884843	0.6280719433231186	0.9224226699902313	0.28120339028348323	0.7500000847443086	0.8298040608070485	0.9621380517353129	0.9999978446141603	0.4521745452213658	0.9253007793323944	0.6670076396531758	0.2963149252155368	0.9173360309862995	0.9504865445350085	0.9698656937928122	0.9975481876392057	0.9892795531322851	0.7303496624947612	0.6778236222288759	0.9906074324417586	0.5973849323338236	0.7060554865067087	0.7553186110549356	1.0	0.9178792960006249	0.8443685699534105	0.7546332650374393	0.8570933881369115	0.8686252477305679	0.9005736401636809	0.6666666824582433	0.6929885113815564	0.9688294446811282	0.6666666666666665	0.9370535396846139	0.9850824207662237	0.43523349088101915	0.9189277296278412	0.7500263726550391	1
0.7465160178549287	0.05587092312905276	0.6875029260359566	0.6378300271757136	0.7500001944489594	0.6270793092370457	0.45805842159574783	0.46937006821009325	0.6770107270705907	0.4756583018374223	0.6684168021719574	1.0422686558980474e-05	0.7615191023572335	0.8321735688593246	0.8256168724981684	0.37999318553944245	0.6792985752158375	0.860331391681739	0.5386299279678934	0.5431604043817193	0.38898243863018644	0.5699210470253747	0.7500000000001475	0.6220653452869783	0.3173438382593495	0.5	0.7500000331781862	0.5512959896075713	0.5318060630793612	0.6185458972317182	0.6666672386337914	0.8719542743137543	0.11864727320661353	0.6666666666666665	0.6366165993616607	0.8861972970827328	0.3902302264113363	0.9019247792247402	0.7514397087512404	0
0.7400460693930369	0.2681741959376783	0.7778694681757597	0.671546534053315	0.9879501958731246	0.34686105486421787	0.9374013836786099	0.9403877990705344	0.5300572438776615	0.8685576258148546	0.7004336713315666	0.07979641751566344	0.9065623314128378	0.9329265808026361	0.8164433882980427	0.27464454833503515	0.5328441178681284	0.6573501979162608	0.5833665910194941	0.5457302771723456	0.7224020849282863	0.5	0.7510356102477883	0.6477423021717778	0.9591267838596452	0.6874416439711284	0.7503871331149704	0.9019046460173314	0.536795699906755	0.6424372116770145	0.6666666666666665	0.9666791170166169	0.7566207009526484	0.6666666666666665	0.5753366044498038	0.9039577327152635	0.4784361954220202	0.9260611331176355	0.8212937865577143	0
0.6720480062754799	0.4873395723353075	0.8641975140063496	0.7417427378842346	0.7500642603460024	0.2547034105039273	0.7087085783941554	0.9187803253333493	0.8797589379445575	0.8587707471444217	0.7472335936985686	0.005745166241708016	0.5704254141720663	0.7316552755893713	0.7988383691362533	0.25	0.9559334149136302	0.6792115280906843	0.7156388530403359	0.7297936094749565	0.030416721402331377	0.953281756499608	0.7550358264779485	0.5035591094503866	0.37197788282920957	0.5490519016382954	0.8786983096573466	0.9656423191881058	0.5009397912673231	0.9112399333596501	0.6666666666666666	0.9380095065217939	0.40466430430558226	0.666666666666668	0.7783933400752774	0.8798738595096723	0.5405290804217427	0.9751951564532111	0.8981462172170533	1
0.9000238517293049	0.5868713351119841	0.8931311106781686	0.4744685826851605	0.9415236863923324	0.9265254571008281	0.9658079362615706	0.963562074879787	0.8374946990712824	0.42184876245563807	0.7810268924603303	0.023416895953446353	0.929409069014687	0.9926443764384325	0.8131213505079837	0.7719028534120922	0.29610813857206564	0.39934921928651046	0.9892570591907234	0.9937703397118833	0.9966128887112629	0.9630279513004302	0.763663652305224	0.6833042813910105	0.9814976120090524	0.9983782554177768	0.9252341745614089	0.9998922635078924	0.956469993692728	0.9988484150060641	0.7200613419380962	0.9617412576504005	0.6865517075093177	0.6835245989208193	0.9681189205653218	0.8978184418473326	0.7453961868333779	0.9620154023517968	0.7935824889415326	1
0.66568924062316	0.05183777901051809	0.7424354024163073	0.0005538977555451217	0.7500071176887229	0.07833614125600603	0.5952087638094269	0.8708663763063182	0.5344486442213422	0.6829233653918512	0.7424713227244393	0.16561967629855356	0.021793642135631484	0.9088177573428451	0.5563499861204573	0.25	0.8260753644548676	0.30675895762533023	0.7058373146376601	0.5485182957654903	0.43982996456754264	0.7055748693041357	0.7500024075383631	0.5929823436648265	0.04419591206368998	0.955820171374198	0.7508785199065926	0.916679542181263	0.6640434677627949	0.906765894658219	0.6666666666666665	0.929836216568409	0.18082086899922994	0.666666666689803	0.7735370248032354	0.396203946975296	0.5603072762688842	0.9290094274751629	0.7864697194656279	0
0.9144590327965377	0.13520764531400936	0.9495234247810784	0.5497148491777206	0.7500000000161848	0.6441094971169938	0.957488340434169	0.7349161410810837	0.7622451306648426	0.9346501328300767	0.8985342757748067	0.45929637379336935	0.9114633150621476	0.8565837761660238	0.9705536376817955	0.25369167244117596	0.235091950847231	0.5568943364576915	0.550302070417259	0.7255739050174067	0.5651530528301524	0.9723515276528224	0.7748366224697386	0.5010487360956707	0.7083892475749815	0.8917505844799747	0.9316728840502321	0.9563090155162701	0.5536074144950521	0.9837508913054258	0.6666666666667622	0.9699435497342295	0.9697361577949316	0.6716540282495945	0.8987380050305033	0.9371982625676456	0.8187942702328516	0.8746210683167565	0.9771814915865692	0
0.8563235797886564	0.12645940320910265	0.693013038522956	0.0034954856202262853	0.7578820389422972	0.7761046104573377	0.9989985452149857	0.9848980813783914	0.696834171447152	0.8423782787051914	0.6899340505765379	0.034187335623700084	0.9963198294263809	0.9507979977648425	0.8388214359595233	0.8872490181537379	0.28273719398015185	0.5067367121958279	0.6157032565453494	0.7861627070101043	0.8156300734610008	0.8442334144432929	0.7509720287150556	0.8737019603560443	0.17597333113709468	0.9838320938202826	0.7774769367146719	0.9786290657870029	0.6612164112130454	0.9532128689061619	0.7016144973695533	0.7646094523493195	0.39797641245262066	0.6677276186089312	0.8090926119498321	0.624551195956869	0.3620594010359485	0.9897778001209818	0.7503506369767602	1
0.9617259275967841	0.6405523726488863	0.8638463538764576	0.08418192074461157	0.7878262376856899	0.9689517792307647	0.8789149457510723	0.9059427322632105	0.881910190745787	0.9796444634236554	0.7220696656159861	0.056679159537087034	0.5211674530151171	0.7634305734908933	0.8781097919469507	0.4396121855057322	0.7498856471063686	0.7413820933271038	0.6776749908546821	0.5978695041386154	0.7379346921150373	0.822404182368938	0.7606195184982432	0.5662946192548234	0.9767040077243427	0.8961684710409279	0.8593671331150335	0.7635595911468976	0.5087614269974376	0.7961124881566353	0.6666666666666665	0.9738073764086606	0.9241372576598221	0.6666666666666665	0.9628451977441174	0.9548729430230372	0.9003817400875946	0.8219397209045132	0.8746178517192111	1
0.8113636985535532	0.3584383140868737	0.747795337367861	0.4906519577999868	0.7544558566136405	0.40574798377212257	0.602906974604686	0.9824171922355186	0.7253860855473264	0.9300634988758529	0.6684735308545992	0.04090549083420947	0.2850340391489732	0.9117866778600662	0.8659517033448338	0.9045947835376474	0.9823501510239666	0.498224840012669	0.5683694252898764	0.5656301326849982	0.5780211896807458	0.8203755130179594	0.7530780016462594	0.7228992050655462	0.07961153913683228	0.7500963851548822	0.8262010259846544	0.9674547982720867	0.8462516694587747	0.856380759980982	0.6672375096351318	0.710660947392872	0.6709758901817461	0.6666666685261765	0.743880226312318	0.7942194001614995	0.324443456715457	0.9979006174030297	0.7519101963977255	1
0.7511338889012958	0.8238005736829913	0.5630803749037028	0.6028927759079399	0.9080222823073186	0.7093990988550166	0.8503701006622746	0.7356320592991796	0.8879030968180577	0.5996779884867678	0.6682025360868719	0.09753605253603469	0.35971649989646703	0.9766629643913933	0.5561083712022906	0.5579721349436767	0.4041435999093596	0.7325537317856994	0.5022737187150634	0.553848011972682	0.769556383150221	0.9517405302284656	0.750000003331404	0.5018592993858781	0.42920103118903313	0.7304870184229074	0.7502525482202264	0.7611870222804877	0.5092587853949868	0.759233309650677	0.666666666666746	0.7127685155588834	0.03431283648677513	0.6666666666878293	0.7316191948624056	0.8384827207703103	0.2618708531399181	0.6936446882550847	0.7500079001571809	1
0.975583807686461	0.299209245679788	0.9920292276116943	0.38696915258156955	0.9834295324334055	0.9275958798997895	0.9368043854291037	0.9995469196892566	0.9273021116144072	0.9912854044844288	0.7558900539797858	0.25794681667595765	0.9962228755001059	0.9899111862161513	0.7977226702616155	0.8649553019292522	0.9997421520789678	0.5772403146689011	0.9671412271743456	0.9272730641388163	0.6891044262221996	0.9991625273688814	0.8253238878041701	1.0	0.6942466892435448	0.9965676985663255	0.9410934911575788	0.9972855469549149	0.8512377790996761	0.918702638677763	0.6666666671169865	0.9966454517357484	0.9646212830531287	0.6985512516671003	0.9452271048362998	0.8774772997555003	0.9499589987483997	0.9998098071003367	0.7652258423150696	1
0.9511836566649854	0.2578054267321755	0.8616877902902086	0.8325647687669249	0.9998039485647112	0.7568368299131247	0.9814437674536916	0.9601523372843743	0.7631419348540165	0.9560709651990709	0.9258133409700755	0.032016993206047124	0.2755102732155162	0.9764016926356619	0.9619473201409355	0.6010484631618733	0.8755543756471748	0.5620566950068888	0.5960595721966913	0.6981884511546306	0.4576761413963252	0.9761045967950548	0.7564429965189594	0.5724737391980481	0.7561989629547153	0.988523133689558	0.8532835438445067	0.9999146883284095	0.8902078273559066	0.9480759120304382	0.6666666666666671	0.9334840575706906	0.7834530493348953	0.6666666735349945	0.9633499603906119	0.7149107197198912	0.46306802650365814	0.8999353693794266	0.7889879665457632	0
0.8172591790201077	0.4516877591092737	0.7825858701168408	0.8909198957035842	0.7653994145496072	0.9223880572453856	0.8876210836725082	0.9987882857173518	0.41273415079550463	0.8359751524970194	0.7217367622569367	0.16743677824778413	0.2184202557020811	0.9505746141760585	0.8362805687448429	0.5014746404859769	0.38874012789462	0.9689331036580748	0.7677359278282012	0.6250030227148986	0.36207053201317	0.9874146692622601	0.8134854752463879	0.9304813393392191	0.3486504686005872	0.6233912615108516	0.7615805343845313	0.993179356376936	0.8848666449784196	0.9945802238363657	0.6686627366892385	0.9619201985737724	0.6963465072156647	0.6679201437206236	0.7866544141236058	0.9449860202446039	0.28754656090059516	0.9161152448857569	0.807950554418948	0
0.8248891322676446	0.35522559941405873	0.6887922808275999	0.8238308921414661	0.7534446924190188	0.8491542336365506	0.7047451629773267	0.6472223556460589	0.7121206185857553	0.44221832061468147	0.7200651664525397	0.013478456363850172	0.12698089297997756	0.9509324792897027	0.43316878920970225	0.5883184687854828	0.594548174675241	0.8064273710709076	0.512096329975803	0.506381652873856	0.9649836889142662	0.9802440187919014	0.7737960013917412	0.5137655262028312	0.4380096035624725	0.947831932003547	1.0	0.9715935033855778	0.5296713004760958	0.9529104178712632	0.6666666666666665	0.9769635926100044	0.585648741460133	0.6666670273165322	0.6904354549417767	0.6567560621757336	0.3703436579511029	0.9950384509164777	0.8046126011647321	0
0.5572901983629488	0.8820830662035757	0.7558399148849606	0.31378778609201485	0.7500000021420323	0.08289212866807631	0.5921598827097635	0.5911468106874469	0.8650965100047153	0.7493008325264132	0.6666755466538001	0.026724519104345347	0.050930673979606336	0.4861816932244671	0.9928277945278646	0.9374568338285025	0.7955099499587702	0.4156687393421492	0.6171891408687272	0.6149520949499688	0.26210221879441664	0.5	0.7501211220045129	0.603282610913381	0.28048337884190927	0.8255460759267412	0.7505320347273005	0.5	0.7803542271946702	0.7967949605562972	0.6666666666680182	0.5353289463679607	0.49365115971361084	0.6666674449361766	0.8024996287904385	0.3935520891496368	0.2639910527641387	0.9297445913652316	0.7500031079246443	1
0.7803356730831946	0.9878580739144366	0.9179389674667648	0.29588691251038846	0.7500000000049438	0.45438830992883616	0.6808324970971763	0.8786719984515705	0.8584469060318085	0.7456339537855323	0.7936298501477461	0.022493896294184208	0.6898182543158652	0.6203211087605687	0.9909639208937823	0.25	0.627924060844342	0.370962641806472	0.5667566115430721	0.8293794682927533	0.7150660242067726	0.7192276727589039	0.756745986482392	0.9851567909048596	0.7607724100731439	0.9467737497430398	0.7500042017938338	0.8938651440462144	0.6872965123196514	0.9904587521238079	0.6666875497075245	0.8656406837562545	0.7751479553516851	0.66666719363403	0.7712969497381396	0.7577137627491317	0.41902580843072923	0.5160050678219984	0.8187986718032019	1
0.9810870981667674	0.09564857518803024	0.9588337013813891	0.728136764067795	0.7500000000311364	0.14003456570016662	0.6447229550779928	0.8635322123077336	0.17233783180746612	0.797211089668616	0.6766277379032647	0.5201249735498743	0.8554723839985663	0.84922634862089	0.807110429440257	0.968431852248818	0.9950165986765592	0.5586000165922149	0.6226629664603109	0.9052923749963799	0.8263699019855651	0.7031547900372837	0.7500292534948082	0.5595571341730831	0.2053962018922795	0.9883823877168997	0.7523054473309762	0.7361226379458173	0.937041411040848	0.9841641903130065	0.6666666666676888	0.796282622516169	0.5640819080840175	0.6672087562754205	0.8882054057838941	0.8781791787079741	0.7781044664437293	0.9851884551098898	0.7650500771477915	0
0.8589230413335704	0.287372795498782	0.7709241932976587	0.052539511788069745	0.9759588094080587	0.5076952045397433	0.25	0.99067761934446	0.9371221763741567	0.6005981177144959	0.6689695876195323	0.19654165950822122	0.2327057455400068	0.6999510241029516	0.4166364104994698	0.25	0.7839783212991741	0.5543351480903289	0.6530243957557089	0.6824616690649451	0.9192611417091324	0.8883718731495241	0.7959241800134498	0.6396087213311269	0.48840239074792735	0.9966084116382653	0.8119894173377635	0.9949924420038799	0.6599369854434656	0.9877464393232219	0.7751955757024153	0.8916777078356197	0.5765711152852764	0.6684744260161751	0.9659506150349652	0.844733119732552	0.37196631454289886	0.985134954131495	0.765487066840112	1
0.9953556527111429	0.3040896718866252	0.8374516180907692	0.15515937217037104	0.9993348062283682	0.4103203770221419	0.9230474252417062	0.9576129928380598	0.4852623538051014	0.9225015315981766	0.7272623084974632	0.0031300174219208933	0.20875583277359241	0.6558209376922883	0.717596734066304	0.992389930312499	0.05900444711019562	0.621477490432955	0.5226032259101749	0.5839873527480679	0.6095167439760895	0.9594592161493234	0.7668868313763538	0.6864303565599434	0.5163268576296735	0.9899251505632299	0.7615733514614108	0.9987698325678113	0.7029454886082366	0.9244354921604256	0.6666695317489223	0.9488975781240996	0.6971325626401895	0.6666666668024046	0.8765745720925876	0.8850024412902375	0.38312139096262776	0.962721012531373	0.7785600320081892	1
0.7682716680100311	0.1240478107005024	0.7095383186750301	0.6494501058571358	0.7500000015772533	0.9177408406975098	0.9827882430535717	0.9893533845188595	0.6294258040573062	0.8719676923498896	0.8478319623563395	0.16464986627291006	0.8755677190227265	0.8766891676245552	0.9713364957774433	0.8648246947946785	0.5419888872607819	0.4805611983441127	0.8096464236051125	0.672300903935583	0.25250915984999994	0.910428145940876	0.7835703728103719	0.8704851526051225	0.6229320402310918	0.7116609114606474	0.7884440740051354	0.8606950690894589	0.5461810929455622	0.9932732694936761	0.6666666666666665	0.7830630493138062	0.7565436379074344	0.6666666666682699	0.8575426369304431	0.9887932800223439	0.6497352477716115	0.9208717061302039	0.7772488610055297	0
0.846936659559819	0.26386802465020465	0.9133213841627794	0.7020441342756326	0.7500000000000028	0.8840224859137165	0.9120313789282106	0.997730666044671	0.6852961250465776	0.737231869153004	0.6807366705726439	0.4004657485154851	0.5445290015079856	0.6150545266649581	0.7231515539970275	0.3746380523551109	0.5536133146851209	0.6307958933615143	0.7140096180768236	0.8589112150814711	0.8409758413653039	0.7273050376375365	0.7502040925510735	1.0	0.09322339500006693	0.9794484561457214	0.8338122273518377	0.8958587808639485	0.8508204612782695	0.8297691629784385	0.6666666666667145	0.9767578209729453	0.5014631723763007	0.6666954606772106	0.9180056667507736	0.9410612326520545	0.564350253299645	0.9924866030745111	0.7565500200778453	1
0.8649614555306945	0.3189653872833386	0.8739694058920237	0.20677953601961305	0.7936257908298212	0.6031382115532503	0.6046200639216096	0.9244719946333302	0.4604204940661727	0.7845988036789338	0.6800577358282862	0.018684159627975015	0.3214150441550242	0.9017210701140558	0.5078090831450115	0.6762985506593095	0.3106445835305193	0.6200418454453478	0.5103110102259905	0.582380986273921	0.6571574363065513	0.9113213276474161	0.750000000001385	0.5432106349662574	0.16681261363648203	0.9707251926908832	0.7505110232322416	0.9737063869651825	0.5523647723578152	0.9566864290343476	0.6666666666666667	0.9614209875905351	0.3348316027307744	0.6666666666666665	0.8910088303513067	0.7273247851943798	0.4997563417714582	0.820322202541975	0.9396198946129712	1
0.9796359541446026	0.808545635603922	0.9113402070416857	0.061002507033802965	0.770112781450603	0.990478099037044	0.7744774381901034	0.9795827683018418	0.7255492678158899	0.8712385432344736	0.6732164673748697	0.505924026508454	0.9727307039461869	0.8595920594949329	0.7051188723788788	0.8452408783788389	0.14207776176498318	0.5357889888283618	0.9182894062918088	0.7163034677350075	0.9777143980288039	0.9986221570399193	0.7663123845654873	0.7864208189498865	0.8472462579112172	0.9979894351248176	0.7953509965642651	0.6820075112429625	0.6026541190526385	0.8480272702379843	0.6666666666666665	0.7498539073752222	0.9415105806829921	0.6666666666701602	0.8609718461660518	0.8405177326657863	0.7710777472858149	0.9996685677214028	0.7500680652258914	0
0.8901274503810032	1.0	0.8355382987280499	0.2048970788070696	0.8582982662071618	0.6509679012882802	0.5022413834463858	0.9468899069076644	0.796337230078694	0.9537866238907824	0.6666715678317046	0.057500264422840355	0.9998207409219179	0.9951697882978766	0.9407796662107596	0.9930652276335818	0.8392124021697591	0.4883760807912594	0.9725900203109292	0.818036738125953	0.6282287907053259	0.9316269251276156	0.772457807711863	0.866691731975163	0.5240817121511183	0.6910304270316865	0.7750542253289653	0.7050339834141731	0.9033474098776211	0.6372013423027616	0.6666666666666665	0.5401546298072413	0.9769281782554129	0.6666666666671149	0.9981476200715174	0.910798177942798	0.5705826219196609	0.998498946460626	0.7500003819626949	1
0.9991907176278638	0.8978068220275094	0.9879590476327932	1.0	0.9969801698878926	0.7243100557279899	0.8580051355009235	0.9988178171986921	0.9720754157466275	0.8228825908361386	0.6962649868287484	5.639873053650679e-05	0.9953804518124358	0.9418897681699183	0.19118186516028016	0.7621810331387655	0.9099489444915704	0.5735647164443118	0.9860295503723494	0.5927353687263558	0.37365285456367053	0.9722660978423302	0.768750585694879	0.5464004708644168	0.48036061894377713	0.9803463258275108	0.8512241754606115	0.9548465360345345	0.5849793859824652	0.7888869226823133	0.6670077902253709	0.9450690676270781	0.8202781378754223	0.6668970533611447	0.9616926690455202	0.829596542659351	0.3756192968901797	0.9471980941041125	0.8250348569004289	1
0.9502012909656052	0.7235918931534425	0.7750616176179331	0.4317608834101957	0.7500299350614581	0.9685958285585351	0.995809688149105	0.9999999999499076	0.6304456512841324	0.7169857914909445	0.832868693602657	0.09579912503304905	0.9999995005008823	0.863201404379646	0.8587590652462466	0.9439225260489466	0.7155422205865619	0.5472107281585634	0.9456830120784425	0.7546373619150414	0.2275756295614721	0.9499165779915273	0.843942153088965	0.9150633222793167	0.9891444791514418	0.9976043030961222	0.7930746474915615	0.9111439236146256	0.9042567891292086	0.999631400798724	0.6666740073899656	0.9932612193367324	0.8426340147171383	0.666670686078791	0.9759484013942037	0.9991519758309932	0.8186524277848346	0.9976415996043195	1.0	1
0.9165845887335273	0.8592215284306381	0.9945467111217995	0.12801010426697793	0.9864240697929586	0.6897598371494928	0.8561274214828107	0.9811803580638708	0.9263116647907638	0.9199088247710361	0.7957475468535916	0.13219019531323148	0.3589024142845263	0.884686113289135	0.5670939625203179	0.41985511384461216	0.7992021264432357	0.4970594481167081	0.7910596803759097	0.5004413502448819	0.9531961206891971	0.9900072178651556	0.7501829811016183	0.8323259152195246	0.05944876882346132	0.9845015624955654	0.759530842425974	0.8614410676526809	0.5638690001221618	0.9487510036401194	0.6821392853719744	0.9842074030382255	0.22558816797956377	0.7021283744822873	0.6258269841323073	0.7249012712181916	0.26288762886179357	0.7802466512936713	0.9656457424774227	1
0.6902892533111689	0.32530365273175244	0.6623449726279487	1.0	0.7504508691689818	0.6361963064443373	0.251047373130045	0.7673495284212637	0.7341926389062604	0.3944029816210017	0.6787786521149328	0.00046644886236335483	0.3067793673413326	0.7218382167585353	0.5248377630326225	0.27818456061372765	0.8314999962587241	0.39019944788948724	0.7296097120154575	0.7480235245683887	0.8518570271290161	0.955598651085546	0.7500000000032344	0.5049539227565475	0.4079959195622625	0.7514792152689324	0.7501823660128705	0.5	0.520656435708551	0.660381832894346	0.6666666666666665	0.8465809295334666	0.17068501531323108	0.6666666689144957	0.6509507773812137	0.438500687079758	0.42414731325818844	0.7974047045574275	0.7596292397788467	1
0.9220657651901104	0.631021969578779	0.9055449256602732	0.00699414909025889	0.766807446454368	0.36650118201626275	0.5873395827211736	0.9605752438652924	0.9620910542283967	0.629420145718081	0.7039645161888812	0.3086055160615614	0.6341123186984592	0.8946285599048697	0.1762229436209677	0.4574902632750152	0.48657434863838755	0.3256455974463428	0.7367323430265547	0.7397980338097081	0.9664656203807297	0.6140889572646047	0.7509923441318507	0.6426280144013965	0.2781966579815133	0.9757674712425376	0.8150690455312294	0.6562670191668506	0.7844048705901177	0.7896189647046339	0.6666666666666748	0.8117489671141807	0.8652201388154218	0.6666666666669084	0.8414711150852643	0.7135299544073139	0.4345912387453852	0.9186714733566504	0.7621719229127084	1
0.4493556665326999	0.40294028463268855	0.6219075595750995	0.8732789753306598	0.7501066215975666	0.15028942421292155	0.38416994145282046	0.6786367903699937	0.23530634479503326	0.5033386881609041	0.7180384676525434	0.04090231494080646	0.9983164876873042	0.9396788655030387	0.07438632720986786	0.36272003669412756	0.12891328729967874	0.8438376306457513	0.5515424126281652	0.5038355853598148	0.2201193449708555	0.8339356661663064	0.8993294291121501	0.6630894655211935	0.49831005142170975	0.6735543377474761	0.767986289452128	0.7636109353103817	0.6665418903146318	0.6043688526124877	0.6666666968838466	0.7108692816843643	0.41112651017748625	0.6669142584006161	0.8012775722631289	0.69345560380045	0.2596251499384493	0.8767914462369664	0.7750288348290856	1
0.9659581414725956	0.9800455794528785	0.988187679817267	0.18240009314522765	0.91092609174605	0.8045939776028108	0.6953485264270034	0.9999996828995744	0.8004485350731638	0.8682025416279786	0.8717583222092844	0.06763516032144236	0.9943030451566999	0.8013926570566839	0.6629243872545002	0.41644961163414873	0.7392055896776298	0.5609527950625603	0.9502642695816799	0.8594367876204507	0.11412235766193979	0.969883404993933	0.7894106845558823	0.9611797251584114	0.711879090274099	0.9983903809147342	0.7672433177001464	0.9424848861712344	0.7219958656774843	0.9437218055178846	0.6666666666684578	0.976999359956831	0.8409809744543938	0.6666666666666667	0.9926565440594076	0.6826481882029942	0.8752582777680658	0.5750498400442858	0.8355659495203005	1
0.9133147801386655	0.9397103082552343	0.9744326628741339	0.12656752885698236	0.75000093626242	0.48361907625165285	0.9888103678911628	0.9999239951064939	0.7360239114621615	0.8802244060567341	0.7188444703426875	0.15476495886732017	0.9404642796929082	0.9280520527303464	0.9796697737019626	0.9865889540846479	0.3598942991355433	0.4546824034569221	1.0	0.8361902205273095	0.7177020554323031	0.5	0.7693987012203771	1.0	0.3488879910585383	0.9970631828878759	0.7741312878657451	0.9697874174361346	0.8780770763575709	0.998304115677668	0.7106582732613653	0.9439970948303233	0.8873784993157652	0.6675039816721856	0.988344015091881	0.9027705225155845	0.7702469422709445	0.9814477338930643	0.7560936068325372	1
0.8980583540016384	0.11048674470095964	0.9494693038554373	0.17533720472192002	0.8707942864890694	0.669760946522055	0.9658182294701294	0.9998035122009304	0.4179566223709222	0.7755336652373102	0.6813835234058687	0.2703422873620598	0.06780771716409759	0.9696130712479348	0.7428051536692831	0.985411724136245	0.915677786259444	0.44901643694533555	0.5563429374943856	0.7840094609850845	0.09776679506117142	0.8870045033328988	0.7632694947125386	0.8298336862295028	0.522270192211852	0.9552443126770763	0.7819848564919507	0.9766692295230227	0.6234947599065006	0.9999995856226936	0.6666667656603003	0.9820395648440826	0.960133516433403	0.6666668693164223	0.8712150146546045	0.727779092263253	0.4069476672840982	0.5901264363488584	1.0	1
0.9995878012351623	0.1127561796225082	0.9315011663874654	0.19363694564611078	0.9603249059391736	0.921674173510885	0.9211930657530936	0.9984714408190744	0.9917762965524388	0.8351521918696778	0.9277956395286844	0.0033202320261238086	0.9977675527439718	0.7929810988094028	0.8250476142341163	0.7710423870225621	0.828387841654513	0.6356008553736934	0.7342178873115932	0.6373245535327781	0.6673305924651587	0.9997738385675675	0.8332599890706791	0.503356757549377	0.9913549294719122	0.9935113728452286	0.995260094950584	0.9894361767696973	0.5819779535804908	0.989991284127481	0.6666666703053474	0.9982603451138594	0.990728803074648	0.6666666666666677	0.9953320652669141	0.9070175493798724	0.45488943053828124	0.9972303843541368	1.0	1
0.9774869664901167	0.0411994009131251	0.8982685171423592	0.4075145834665001	1.0	0.8784806532081446	0.9982845859348108	0.9711678172931771	0.10695706447960146	0.864416776638169	0.8520687448238902	0.1278930298000623	0.9742837979283071	0.9909199265820212	0.9068169249075757	0.8452088285047925	0.8105291233281107	0.4120315558580787	1.0	0.9368156212548253	0.6342003747550572	0.6839407675897564	0.751674428990619	0.5734326245402578	0.758292974948972	0.9380967865168576	0.769189897212541	0.9994835572784256	0.8734634371652535	0.9981765220842703	0.7067606244442366	0.9816142484840789	0.9481946882581204	0.676386977971954	0.9657898887337066	0.6820833032701665	0.5833066276357946	0.9644221402483929	0.8904035378609005	0
0.9328266461598046	0.0010033568326253098	0.7847080276645597	0.7766935863795077	0.9979674562517151	0.7155798188717436	0.7410502397420453	0.9056570999389641	0.47860172120783534	0.8834314140117889	0.8298086695548454	0.5813520173400469	0.07123860630289759	0.5189584198303914	0.36482179325327857	0.25	0.36779688064495475	0.9985782187032901	0.5819770775353897	0.5147247368818495	0.7686230574390419	0.9855818859981132	0.7500000308805963	0.5129047107044559	0.512323802815235	0.9047646920473448	0.8134883736628907	0.9420927517633126	0.5050539717745571	0.9218729584005436	0.6666666672032436	0.9747406739797952	0.15117497673431715	0.6689854389029426	0.7209697668811128	0.5576932078793273	0.3231210250575591	0.5469642137912817	0.8764481217388937	0
0.9688778288489184	0.5917729865685641	0.9485045762114291	0.3799753240693596	0.9995499445280622	0.8493041255231404	0.8917388428906585	0.9710890313156569	0.12517038620996085	0.8490613130344566	0.7502091649969705	0.1282183290209433	0.999935223641739	0.8489337274138326	0.9347401959498445	0.6354172084978963	0.8218773019336972	0.6440127309732633	0.7032418877231557	0.9318910687487613	0.836207607701853	0.7764208984544607	0.7568748700024813	0.5861241133617318	0.8778681247113462	0.995319780167902	0.7570144598365524	0.8367478609906235	0.7169261293970355	0.942384990496033	0.6666666668945298	0.9753071094835335	0.9194908384956149	0.6666669061743666	0.9952425712099019	0.9745126826012943	1.0	0.98074843283174	0.7615746709876503	1
0.9934363302377357	0.4225236717548486	0.9890952302509686	0.687820539627663	0.9913009501620655	0.9759596527328935	0.9020504051603513	0.9984762057836549	0.9250793242459558	0.6542281905179053	0.6874378791375599	0.010315231423068628	0.9979530052884065	0.9751115821239358	0.8806911332246432	0.9097235047568976	0.9616060030903668	0.4912169692504038	0.9515934566705961	0.5890323708955051	0.5249675118146542	0.9865831361694943	0.7508363995763963	0.8172612162566022	0.7578452537622026	0.97557550256303	0.9398665601269699	0.9827460972267956	0.9890951518079649	0.7634569665905241	0.6669727084264493	0.9480959952631526	0.8505201757201244	0.6666669145593792	0.9952591961565862	0.9705204085412644	0.8899610290177177	0.9992429957798855	0.795370749779192	1
0.9637821939749216	0.9791273344544007	0.8913158428062108	0.34001038186122057	0.9864571292171765	0.8508807647921862	0.5525323431728392	0.9996906628137283	0.9993644714169773	0.9633859423893871	0.7573933181214377	0.00266028100792806	0.5067258474013201	0.9352503869591123	0.5990169810549982	0.7249153474816243	0.3323780778400756	0.37048506695990313	0.5147764225841392	0.645502484026272	0.8657206563602353	0.979348825495812	0.782988068246813	0.7103057335982963	0.6804102877152198	0.9999840409762043	0.9912503264708519	0.9569593499017319	0.6865701996676215	0.8746043724077559	0.6666666765318672	0.97206616862519	0.8623452716930539	0.6666673145956488	0.9887629585314415	0.8956335710733467	0.7045986024038734	0.9752309171539089	0.8229165900089895	1
0.34611786160886665	0.7345260025258042	0.6915179710367361	0.04915135029419798	0.7500247764288396	0.059380666070723544	0.8223078226803004	0.5196358894422831	0.698856378262398	0.4679111828998908	0.6695077597766507	0.09987081544695799	0.3101821921986279	0.6286394536369291	0.6660764291140253	0.5097362642545135	0.8345123865419798	0.41377761634480814	0.5096812146482183	0.5970383017852128	0.4706538650082986	0.6652442208155094	0.7500009083151261	0.7648054113286654	0.16376335752038848	0.5890054170631704	0.7500101966017947	0.7357702618343854	0.7905664564732947	0.7851733916464052	0.6666667909830911	0.6414590455768121	0.3504465865338214	0.6666666666666665	0.7850309190000828	0.7772993728735744	0.29121617061089233	0.8499324282984819	0.750016815669384	0
0.937135050542997	0.9922237436409364	0.9533098418556365	1.0	0.7608024086928888	0.5873117287193494	0.8752804465808086	0.9999998006835559	0.38876096061219984	0.857618235322769	0.8020859724763224	0.08445481561433081	0.5463016520829818	0.8121064631017351	0.8146532696117668	0.9424938389000614	0.6636626774540365	0.7772971728696725	0.5954224999853875	0.8191963497420112	0.841189727372517	0.9474533993200708	0.7677684591398558	0.7561143676270758	0.9220141476474226	0.9070347074114159	0.7857956103573521	0.9704729809958605	0.5838968273027016	0.9988968700589227	0.6829231553327877	0.9842136845126682	0.7665489532332648	0.6666803303952142	0.8852025704369272	0.7779616333722799	0.675034088081297	0.8511449125757637	0.986609071552708	1
0.9956361304905827	0.22364209562936468	0.9134684281983756	0.6332792408844242	0.7500000001278146	0.3123912528475488	0.7645724692128455	0.9997659795802234	0.2559720475172413	0.7082340366711025	0.7041037335782465	0.32797496545317084	0.5971804459286504	0.9034418787214584	0.06548614181509688	0.25	0.17936273583765794	0.9598227906017969	0.5848651994879753	0.6079607314142474	0.17089707832413223	0.966135460454845	0.7703025013778081	0.5867170872613037	0.9866171935126187	0.9924091489340158	0.8438980532051551	0.9907580945829613	0.5122311920586295	0.5461947261682245	0.6666666667692114	0.9793959908135006	0.7574529705514376	0.6666666666666665	0.9560025047650746	0.9664937177844479	0.7637857459753532	0.5	0.9223376740571515	1
0.8365404726845067	0.16589789499794938	0.9077708415098542	0.320974568215112	0.7500000204107911	0.8931184697633963	0.5535059135652876	0.8501876086473268	0.6430368388326896	0.597904512624122	0.6785725972435686	0.2168859384270695	0.0745013126924679	0.8977590227868107	0.8182270942148192	0.30462794250618663	0.01469546578582623	0.21470130370050455	0.7725216653205584	0.8555859276663322	0.6925693246001896	0.6946835368585405	0.750092080667094	0.7855997536758107	0.21032888666727786	0.8835130143020352	0.7651959798669641	0.8458059379909965	0.8372527276598044	0.9891099098290286	0.666667176630146	0.7682842401247223	0.35993989264361015	0.666674889007708	0.8770719368981073	0.6329087236933991	0.7974023845205137	0.7064569525953216	0.7501371753367565	0
0.8244528901725121	0.5252402352878787	0.9664152325541889	0.1829498860978638	1.0	0.7457859971332618	0.9993700236340495	0.974786332030145	0.9393516056408108	0.8367682789651849	0.8290255422969979	0.037710237139588876	0.9999385024104662	0.7971661103146591	0.7958282043427332	0.9472056739275257	0.861819050867358	0.49406327439086817	0.6496686355515985	0.5054504355266274	0.6058840171387992	0.858161248968939	0.7526559329267346	0.7882086296059593	0.49498285778449425	0.7545920244851434	0.7656351327279547	0.9463773675807049	0.629107881940689	0.9632743548586624	0.6666666960439562	0.9888437306993514	0.9614909166365179	0.6666668470119691	0.9113115607933158	0.9308065894637176	0.3629340232461832	0.9984896564968926	0.8485214889883027	1
0.8430257933508972	0.020050832563578456	0.9110526393861815	0.11433897323895972	0.7505773364599575	0.3395218223147258	0.8568932689146607	0.9997591898777418	0.10455509558168884	0.6093322847991379	0.6871157501746806	0.14259105156306806	0.9322182640568387	0.9458309030257074	0.832565477273229	0.9370190568278616	0.28990614840745205	0.681070030520992	0.5297511808539249	0.5357228926295398	0.7162564521611561	0.8987208482797681	0.7504109107291935	0.5047950609085943	0.8852167792002812	0.973057056105013	0.7529799230538067	0.9929782070449383	0.7223174776397119	0.9862092761732132	0.6667731380590156	0.7836667210006698	0.8280105581247541	0.6666666770703729	0.9479747281185853	0.8436595902623771	0.31535800805100767	0.5	0.7553523102847839	1
0.9991187844354752	0.7076426718337812	0.9224797342081212	0.17911131719311882	0.9989392759948057	0.9999774081221494	0.9999970660567388	0.9999995469281175	0.9421237137204765	0.9543793174617585	0.927039522279927	0.0019028849418034279	0.9997230997694905	0.995334367587283	0.9686845437435971	0.9951407187213326	0.8182448773115856	0.6623758158230895	0.8139440792248218	0.8727105342837761	0.9895490422871182	0.9999953348840235	0.8338471543996157	0.9519569069316007	0.9945582570050532	0.9999497109699585	0.9863944074503613	0.9989003633072973	0.8868256428810445	0.9986483891611915	0.8054247609932094	0.9359763386157665	0.9981261474053625	0.718354974611114	0.9966230955531609	0.9836113061104312	0.8501705782450887	0.999427853709611	0.7679822701553477	0
0.841649045058477	0.5794412226152333	0.7527752476578832	0.1018114208173549	0.7513900526741878	0.2892075725310947	0.9215568223837816	0.904472442526727	0.6436661488965622	0.8839932610729948	0.6700734900618365	0.012839048888673536	0.09666069170035632	0.9070700528666447	0.973211932844082	0.7940273546424582	0.891917360262469	0.6029574522118624	0.5186314464429939	0.6853354968349747	0.5593800044199736	0.7740752714759122	0.7500000130441591	0.5225883300044047	0.28605113128973664	0.9286690195302668	0.7509651475592679	0.8653773273295878	0.5220280154589308	0.9480879558191952	0.6666666666666665	0.9769535223176105	0.6314582386068827	0.6666666666667468	0.834557426631522	0.9313632510397455	0.4512243464915071	0.8229571536817193	0.8426879221275906	1
0.9871334212628006	0.06363261648372934	0.7944405888793996	0.12440788133701214	0.7667790401766427	0.47140359626390493	0.8462224043526243	0.833180672008753	0.9188184144359326	0.3302955844483345	0.9694817690941566	0.02105110468838637	0.07504761135076898	0.9191117472190393	0.560785322644229	0.8712813604458823	0.8367035821668671	0.5783062376422172	0.5148445597924765	0.5171609060091121	0.6066051090226212	0.9685286286584679	0.7755791561895669	0.6177523202681556	0.5479919182951111	0.99551602236809	0.8281805437144713	0.9764083403057127	0.6652132654217651	0.991569137883274	0.6692244934728176	0.962364927707552	0.6044364108921485	0.6666666666732401	0.7576476497881333	0.7293541502712088	0.3949000180955606	0.6629750030118865	0.768143600004781	1
0.7677366542516239	0.6351708101410982	0.753379709054891	0.6687798390000563	0.7500000000093825	0.20857428522095167	0.4344909617839977	0.4661450688225937	0.682180516160147	0.5662473964564461	0.671322643449707	0.1861580947776543	0.14271791254658425	0.7219083728492761	0.9410402715543994	0.802071551164377	0.02198403707851753	0.6312509622802134	0.5205925917359203	0.866174030343024	0.7274737812187321	0.6090287672658079	0.7500021162980185	0.5022106261505286	0.35648376266073956	0.9202144090416887	0.7502030876892747	0.733831297655636	0.5754454318248896	0.790544764417914	0.6666669830954933	0.9579341743811186	0.5097460848728562	0.666666668981435	0.6509743227645469	0.7564069014595229	0.35960745518714465	0.9160288191644135	0.7889424714040576	0
0.8378399217168295	0.22388320430162334	0.8003609884064014	0.6058219232262101	0.7925771217158546	0.711523455950811	0.8646885000092164	0.9040136157550784	0.577516282306295	0.7617258324807927	0.7617548467431576	0.27143531793795944	0.2773374264031463	0.917375633432859	0.7219515098789309	0.9791204033851442	0.1735101528677275	0.567906402042692	0.9037283084234882	0.7506651377087951	0.9145038336268645	0.9934922497558993	0.7702643260337191	0.8950986356745817	0.787843401898979	0.8615414255290486	0.7649009406953642	0.9833697251830041	0.8276970692387553	0.9071696448213191	0.6666669061272142	0.9381313791242596	0.7297720087276944	0.6669928031430681	0.8862615874628251	0.8635828781737492	0.44008759477986154	0.9587344412785095	0.9515089327871411	1
0.6816791416186474	0.07430876505487045	0.7337140939561052	1.0	0.7606623524391556	0.5376214131847363	0.985168517580604	0.9974218840549877	0.5802688165042769	0.8655382705753423	0.7090668743823596	0.143729267099271	0.044500265366319736	0.9438680885978681	0.9813313960422583	0.9724213947403147	0.754090067476039	0.9999999999999999	0.5381393063026529	0.8055377665525335	0.7240761060070054	0.993356478669512	0.7500119478178574	0.5360605544112187	0.5883151889802631	0.5	0.8048820119016689	0.9959726091657549	0.773746706552642	0.9999629559867946	0.6673126113089073	0.925015607248705	0.5910111026460075	0.6690188916100412	0.8584956424124137	0.7669119251633949	0.3950985708076571	0.966258403736085	0.7748899621256399	1
0.9957245789334921	0.4010685124106026	0.9365832908871912	0.3506804001078529	0.8507600322349466	0.5424312150722705	0.6240204555529008	0.8828947963719985	0.9515210654352169	0.5660771673255405	0.6757442984029808	0.026588203656702517	0.01053051560620173	0.9044444910327895	0.9264741799447394	0.6830345752806605	0.6615038093784374	0.6296528180476897	0.8701510676842403	0.8580870303568535	0.8752101835295161	0.9764622626486077	0.7825002667683817	0.7767010627487334	0.42504493719650877	0.9999760509072743	0.8319481952164935	0.9993018869510226	0.7916842144865396	0.9987383122014144	0.6666669857342628	0.9745938101799803	0.6675403098881014	0.7267213058934375	0.9439757922485664	0.6604162026197116	0.45247412639745493	0.9868014301880051	0.985050110858532	1
0.9963139605722355	0.632676634489192	0.9800310914016659	0.5176604361767498	0.9910363481791775	0.5311825407815615	0.950243289044854	0.9604387940490017	0.9186518669166435	0.9864988921173361	0.9794960103094094	0.054240291434553736	0.33181317247900394	0.9616482301351736	0.9285895204075278	0.9879339706827344	0.9025608980614209	0.5463004401591278	0.6261770950030284	0.7134250222801489	0.9613583102322962	0.967517630469378	0.7519190554763496	0.6805182799829984	0.9700421910518808	0.9980469524503853	0.802976437414044	0.9990196917921444	0.6569235809490185	0.9952785743028072	0.6666673428334197	0.9999275796982972	0.9790799750078314	0.6680697893923856	0.9578267815472811	0.8383392394428154	0.6857407321940956	0.9912797067174755	0.9939659940556274	1
0.5808005378132151	0.7338742177563818	0.5707848050232167	0.3353074163997216	0.7500000000000742	0.15133786842993313	0.766839589862321	0.9325762029189151	0.572137683662878	0.8779021138339449	0.6667460278375686	0.19036996893101837	0.18637058030404546	0.8625268099469565	0.8663017113625072	0.3732094029698363	0.8845761995692764	0.6530234564752726	0.5844951391538507	0.844273976315641	0.18602381485730302	0.7925927461055049	0.7500265838155885	0.5786972350431185	0.07754031458546623	0.780993352167749	0.7500288610612471	0.7966612840008288	0.5338472349012953	0.5953534676288711	0.6666666666666665	0.6969161345205424	0.2100820220942062	0.6666666666666665	0.6807836968322211	0.5384190854298722	0.3588195476114186	0.9450851807783325	0.7548796351678001	1
0.8389241366532675	0.9248289311373329	0.8593990945970197	0.44364342342523844	0.8974193592029455	0.43958010175172213	0.6993297904282636	0.8835429282793557	0.8924990790336329	0.9484070139681378	0.6667921187307122	0.39294061453518714	0.8848403178107154	0.6488725235404985	0.9846273653654356	0.9899298969402958	0.24511270363163323	0.37508825715434035	1.0	0.8822053473321849	0.8202649213695481	0.9555247785881157	0.7500823863182168	0.5899773351747315	0.752798165183062	0.97480884127017	0.7512088996950096	0.8310535614605424	0.9351103804319905	0.9655493833971528	0.666672341757261	0.9628658871952065	0.8321523832942359	0.6671563358659947	0.9499322915415234	0.9186020624341623	0.5323481175743657	0.9923314821606422	0.8345198118934837	1
0.580122900236071	0.28209695239267907	0.7022211656215047	0.0962844380436406	0.7500004774808332	0.6082895651499768	0.8155417931641371	0.8006296184825548	0.7339761856797444	0.4205909100769841	0.6725735535783192	0.07544395222360775	0.011624447331786676	0.37803408416708584	0.46410620933593427	0.2754760084273616	0.09301422419748673	0.6245159444815804	0.5023406291171998	0.5486925227697274	0.8466058321407831	0.6438852595615319	0.7500028942904073	0.5502903023720618	0.09932626677569859	0.6009192324851732	0.7503333053441924	0.6563965003918407	0.5016714085023352	0.8858190324148756	0.6666666666666665	0.9472630345695162	0.530417005503208	0.6666666666666665	0.680351830029334	0.665997701458459	0.2500169510368845	0.6608555280512529	0.9967976001830616	0
0.8766439562798648	0.12055488564569297	0.8936389042814037	0.10819075763894868	0.9048607251384194	0.913922965849774	0.9088644698704267	0.9978546949929966	0.48435312373955475	0.9139330225153859	0.6696637661987958	0.023923405574134592	0.5269554466892967	0.8867826006281777	0.6901566886317189	0.5880430786699666	0.4621211077068898	0.6290578398284365	0.528560719161503	0.5599843940812119	0.9865820739258401	0.7816641439641742	0.7500008037336652	0.9439821423231737	0.86976685256571	0.9863239077014129	0.7543526643287981	0.9135407295316114	0.5415787191420208	0.8882958874491839	0.668253330893039	0.8582638625650352	0.558059354132606	0.6666666667357907	0.7343103799008558	0.8977381782473215	0.7974206119839946	0.7211508793945914	0.7505600688888312	1
0.5855029663385121	0.014992830847329327	0.6763593652695572	0.029588367678562513	0.7500598807877589	0.30033232716422703	0.9677874618905709	0.7607220230922509	0.7122552059006828	0.8611298898124624	0.6698069226924273	0.5217849239772443	0.24554880689632302	0.6962157374162303	0.18380049855763125	0.7918405427411527	0.8792864165738928	0.22896613033987068	0.5151329647354849	0.5132494269002713	0.5528690771295048	0.5	0.750000775896143	0.5028793010370589	0.002189391617780668	0.621322557169853	0.750009258353832	0.6900070414583953	0.565064262363486	0.5926738512241582	0.6666666666666665	0.5996783764461048	0.24897231167271985	0.6666666666666666	0.6052779769192455	0.4696686022585608	0.2696576194319902	0.7344712167699535	0.7512138136432785	0
0.9519519572351913	0.25904503196895023	0.7170536377801195	1.0	0.790242746702942	0.7498231810088766	0.9428416226127923	0.9975679898701071	0.6720405761572791	0.8877449798096231	0.6692049068270133	0.13973076249248187	0.9930722630899257	0.6313412053633003	0.7938107615979251	0.756739098481649	0.07254753329908267	0.6925624882807362	0.5296508321315958	0.5238715364600681	0.841896577231907	0.9728431120981823	0.7559584397420236	0.8380702127270949	0.669312174418517	0.9697533386665952	0.7711875588734278	0.9757419649587424	0.5614689979331237	0.9096460171236209	0.6666667325704516	0.8760055866584794	0.47818790729133265	0.6666666666666665	0.807924941576362	0.925978131827675	0.30872503110531746	0.7790122410634379	0.7865314736842216	0
0.9880556442602302	0.05635525031130263	0.9730481379161143	0.2508232019184238	0.7512520171337909	0.784764266715567	0.9996792908425882	0.9892660577884347	0.46100956627551326	0.9448145318505503	0.6743688554805705	0.002647513752463664	0.937396483406469	0.9831047514252729	0.8662665794919875	0.9950734283354903	0.7464287438082916	0.6166137143055563	0.509670037363642	0.5333848209750118	0.6572189725992781	0.9384519729792582	0.7500453907272482	0.5521710884641872	0.9496824017955076	0.9770447195782971	0.7500740661994266	0.978307220315782	0.6935996512994685	0.9982777597688164	0.6797621870395844	0.7513577789397181	0.9900503754617466	0.6666878326164137	0.984304930153104	0.9320732288252462	0.6966632253744185	0.8098222470685482	0.7505709915046572	1
0.9620456213349535	0.5715522073770817	0.7629867414718012	0.3990995821297471	1.0	0.8897484019082599	0.9602879367201065	0.9976795871242087	0.9912951250885518	0.780451124967969	0.9999999999999999	0.0008206434101889711	0.9984572847503085	0.991299592178022	0.771958937750859	0.4250582526663248	0.5399329060028917	0.7450365082863779	0.9599376520242486	0.9397389058795402	0.8546282335762355	0.9699905405722018	0.8286039344006751	0.8691912905537519	0.7668055252212151	0.983700171813391	0.8379564569900309	0.9929836663493091	0.6216934751900519	0.9927489991562243	0.6734825485256593	0.9997230693701904	0.3682626345210825	0.6750553048946447	0.8398701492700712	0.9475019356019453	0.6749104085476834	0.9981151339518574	1.0	1
0.8570118227862081	0.20652637765942142	0.5267412268286719	1.0	0.7500000000320063	0.8879650582898693	0.25	0.9796995869892059	0.19618544379304542	0.8543003433940659	0.7415097245819768	0.28420346198902136	0.30016335732022065	0.7446097293283571	0.3775190044662309	0.5643954487522406	0.5188654651719955	0.9999999999999999	0.6102672872373922	0.8366565796239429	0.4533872989467898	0.9237989675091048	0.75014883006589	0.7061954776957295	0.3312387410504559	0.5	0.7500284029649947	0.595194441543802	0.7696735854792783	0.8579573541335574	0.6666666673602787	0.9880550342089078	0.6065747781907436	0.6666864640290658	0.8471339360901864	0.8358626298060742	0.33870576648922013	0.7573904605462087	0.8367359524355406	0
0.8935644653308096	0.4783278122581299	0.8883784256005861	0.5096482375499397	0.8328759759647981	0.41491054155741725	0.65385747200064	0.8795926449488488	0.8198678687563603	0.9710039209602219	0.6995309552455214	0.5759290688257189	0.9885566010196529	0.8052230207094817	0.6245127231386054	0.25	0.5475778487041026	0.7044632121673826	1.0	0.9242824048132348	0.2665467511558894	0.9905315045635062	0.7704940656160131	0.5182022254593985	0.9752092250924124	0.52096892173339	0.761689802681745	0.8869550646571396	0.7363689847643446	0.8321695686445963	0.6666666666666665	0.8286215309406378	0.7852870531838183	0.6666666666666665	0.7902095516664143	0.661737246677415	0.31131982206009057	0.5	0.7572036151343279	1
0.9790557899226183	0.8488506225502153	0.9073987522256101	0.012693647434580669	0.750412618111457	0.9196703524127755	0.9615458843168574	0.9313009340312134	0.9965341565530502	0.9832741692427913	0.6917830806208858	0.0049920463402001805	0.9844927717358745	0.930760224817452	0.9495909339117541	0.7832383820563432	0.2125882360609733	0.35832477608671454	0.7965715702826694	0.7087179214316178	0.7679333009579382	0.9884294453568385	0.75062551427344	0.6461253315031846	0.8682184798245172	0.9904384255731921	0.8191465215159055	0.9781090088706499	0.6929421601960545	0.733166086695382	0.6666666666668202	0.9686521357766206	0.8881503796100645	0.6673776602181402	0.8647063616471123	0.8964786445544219	0.700283436861161	0.9821699736786648	0.7515090306426809	0
0.9428186286754248	0.12035265015298846	0.9088762251547268	0.8650642324877519	0.7500000000000009	0.929265611589345	0.8241170890981901	0.9998792763569796	0.9825663844438183	0.8994354089102019	0.7101133802075558	0.14176028499414015	0.9024662826411005	0.9479248894555499	0.8225788492491098	0.6220675443051603	0.40725249822295384	0.6572149526806828	0.9051495703698638	0.8301565571566527	0.7318912239286185	0.9649581297657104	0.7528032545658287	0.7317621755588894	0.6707893243339785	0.7882358386857996	0.857814057422254	0.9839288678574416	0.7565651626843418	0.9495929304783651	0.6666683868745273	0.9197435523022881	0.7432103643491775	0.666666666839085	0.932947453571347	0.8358760578427242	0.4213891788793448	0.9875257538305424	0.8066639517550978	1
0.9825967314661839	0.25716019780776617	0.8716369405391112	0.24034866702251223	1.0	0.9232042598246252	0.9451226221385725	0.9999225479567148	0.9321663963593051	0.9337251509646176	0.8293033318714315	0.017443373238566543	0.9998901288576457	0.9363378160268915	0.49567708097503543	0.9046969796480921	0.9704370092690009	0.519792390869297	0.9470948458399935	0.8747613088380974	0.7885000337819732	0.9760102483355576	0.9049492171140634	0.8475614269347261	0.881199928472756	0.9986300800624227	0.9279085462883165	0.9999424456972392	0.7718603432293504	0.9975701171674423	0.676829567126619	0.9893043054165345	0.9087127808599458	0.8770515987407631	0.9765530630383404	0.9589900308196216	0.7664545214366143	0.9745891446859273	0.9423445519422755	1
0.7226137741861536	0.09299568934939101	0.7534046249876024	1.0	0.7500001074027355	0.7629215304164206	0.25611832622003805	0.5803841334190648	0.01783419031634707	0.9619578242216431	0.6741669878754409	0.2695267596209631	0.010927847205210065	0.849649471620232	0.8407852090952926	0.8802990070184841	0.7230784576615003	0.8507978259296483	0.7206105504131104	0.8058030802454739	0.13257552568242706	0.8500161780407184	0.7500443252731938	0.8235775388922937	0.17792241340222745	0.5	0.8053731729377372	0.9413608324940119	0.9965279447273939	0.9365058227975211	0.6667993444248494	0.9836268024096988	0.8762854615841129	0.6666729022066529	0.9547202694946703	0.9730795265990597	0.29856194837188293	0.9650350128551698	0.7708797446256634	1
0.8609591937875524	1.0	0.8328008961130682	0.25106439605303543	0.9995202444354254	0.8048788290075413	0.592343198142071	0.5817299719624927	0.9290360809081601	0.6018609236891963	0.8215347723108197	0.6535625056626262	0.9791019220890065	0.911681806060864	0.3040014454175877	0.8982209925048785	0.33371508111760767	0.38236199070959764	0.7702002803058339	0.940300254456331	0.971837310430573	0.9943719335370192	0.9196272948039634	0.6498453517845373	0.72077167974951	0.8872648645602509	0.9797930681248457	0.9944683533227409	0.6437235306658574	0.9956018418121746	0.6666816337163354	0.9062741140164701	0.887921496718773	0.6667296670997407	0.8834695855107371	0.7314247285987214	0.519617258322107	0.8990405704678419	0.9527325292897779	1
0.9643044394265347	0.25483636110135427	0.664700482211408	0.20484912643907652	0.8317031802243302	0.972156324439362	0.9321136607219942	0.9995174437860153	0.7380105953456735	0.7471065437849094	0.6797172978307341	0.03220326866839445	0.8902038273535828	0.7215998739269369	0.7867494921775332	0.9693089273922363	0.5788700225757695	0.5992923043744625	0.9078866088866449	0.8645662623534327	0.9513614711074789	0.883881114862866	0.7500001888178619	0.5776090189012315	0.47477887207407665	0.9896468517407092	0.7516996065983067	0.9748406888526181	0.7120381962494874	0.9999027093676452	0.6666667589322195	0.9913972492012086	0.6207722576566024	0.7211994810793532	0.9516643556246666	0.9699266367830602	0.5784666141949136	0.9999638004265632	0.9511267884765194	0
0.9960888898174287	0.022267076132855064	0.9321269850514412	0.5866777426523655	0.7501263964902655	0.5885132674013899	0.5730364060544739	0.9933280542547044	0.23847933541347383	0.8885203799316206	0.7114723564134862	0.2800834013133576	0.3682676823585874	0.977362810491028	0.9756840724602501	0.9628375768539456	0.981860303676793	0.9946383768362972	0.5526613909951348	0.561436270292741	0.6068591622999251	0.9883367582314576	0.7500040517390415	0.6329847527197877	0.5811482277251979	0.9951425573689293	0.8133686449686017	0.9533979983871385	0.6476780878044572	0.9856957831016473	0.7044970515277871	0.9287699146589852	0.8367084621464083	0.6709977417299894	0.8924813926520869	0.7110767278558741	0.5344317112988437	0.998359363052453	0.7855535912494934	1
0.6999154810772068	0.7538090290511784	0.7792899796174686	0.14118910251818537	0.9752805218972045	0.7527190150718134	0.9195723639899314	0.9944443483696337	0.8257573620728248	0.8788736609169274	0.6760563268482964	0.016268023752477313	0.9974127169781807	0.8585323388051354	0.9333353654463284	0.8643473575483708	0.4482431144551377	0.9999999999999999	0.6629057464416007	0.7976885267677514	0.37376754826475467	0.8197914785038654	0.750010034141151	0.5139014662877265	0.8580656439320689	0.8712936556647546	0.7505373582310011	0.5438719020160447	0.5033666263797111	0.6305255005943573	0.6666666666666665	0.7780173870799272	0.9420414472451898	0.6666666666666665	0.997624551919896	0.7948023391843546	0.6760849185907477	0.9993173795800289	0.8094949882412475	1
0.9874899607148253	0.543554978280118	0.9595227499867212	0.2790591381639219	0.9563168563753041	0.9880441153869937	0.9747792552131129	0.9653583636078045	0.9648595456190847	0.9453331993831331	0.7124658152414537	0.28498096234112036	0.9852797461848343	0.7744813190016299	0.9967454212603872	0.887611446585125	0.7932355241482099	0.581281102690238	0.8217227922792825	0.9399256648533934	0.9515814948344777	0.8867605065702735	0.7961880707385749	0.5265787290344094	0.5609191518264448	0.9650792698768461	0.808446893334671	0.9930616579044349	0.5662467474719691	0.8853564254381572	0.6666666666691217	0.8547061244158938	0.9468591619296034	0.6666666797646996	0.9148905441322596	0.9183824732497874	0.9857496536341708	0.9273087333955459	0.9816231928177215	1
0.9993243758857591	0.02892174053443427	0.9445505008423197	0.5058826025892984	0.7555583694280776	0.9886189974153116	0.8757356945608326	0.9835835843506282	0.9301569837881888	0.8608741250665377	0.7798283298628571	0.0173984562331773	0.985912873681124	0.8611995813202715	0.9886446153956125	0.9958987196329077	0.8802329124398709	0.668645153543374	1.0	0.9636455596571376	0.5413748759433332	0.9795047275159663	0.7778593695628255	0.6868534988054865	0.5610434612103227	0.9999690997170548	0.9638415534086103	0.9835927972935055	0.9296000510420191	0.997236962355661	0.7501535915490287	0.9931407163113666	0.9803399955592663	0.6935506072628199	0.9996714651542588	0.9924632509311541	0.5040397182928744	0.992451633965856	0.8452613812702598	0
0.9424222245946654	0.7381962641357303	0.901888169429793	0.6953378014119196	0.7502131780387327	0.4153160328898247	0.7976499032016	0.572298565235964	0.7579237279149299	0.5590784315009449	0.7686223690322337	0.058157437614457276	0.6838278158679993	0.8994501601899972	0.9743359535410003	0.7636917233619153	0.8679065283204659	0.5350170973473329	0.5534861007894419	0.7359410133693205	0.9795424769198635	0.8504994305326472	0.7650066050555875	0.5000692467579546	0.5495635980981023	0.9664205726182441	0.8100967620618978	0.9400428756842757	0.5082008893896118	0.999622661916723	0.666666666674482	0.8748116745818032	0.7378396692168097	0.6666666666666964	0.8347147224021265	0.9244549858847817	0.2568970677902209	0.9328556033891325	0.9237588880089074	1
0.8364662993519699	0.6238315566979317	0.937716141352444	0.9337301319215158	0.999679330465036	0.47284855480275056	0.5990569969084377	0.9229466145116496	0.8335961254401599	0.9121138183355313	0.7030231761194972	0.019342923037106788	0.8226073114967761	0.7020084039565818	0.8779580067495991	0.6588626023161069	0.9518518526304043	0.6438603939418261	0.5141583669720825	0.628167415910932	0.22162563473388558	0.8092410398635579	0.7530467118073779	0.8401306075988295	0.5603887640826294	0.728438838100703	0.7520330569987385	0.9085227080143758	0.8360291326403362	0.8448966077520614	0.6666666667278983	0.93555626755866	0.8945684060091513	0.666666666667847	0.841869852800443	0.7967973318233293	0.43283672347038327	0.921476612015944	1.0	0
0.7661490757566983	0.07897379957603387	0.8615856774717593	0.6551103983478124	0.7500000000000002	0.07890072892787248	0.5419769222590018	0.982737949304668	0.08236485098020054	0.6121376465992081	0.6681976312718626	0.18839954626504554	0.9945294120190233	0.9018273951742792	0.6461285114939106	0.6181046374430345	0.5457573120528476	0.5628583280102706	0.6950633703267917	0.7157138880324265	0.36058675523514466	0.9290749767305937	0.7562196131230808	1.0	0.8731535589990838	0.9115325927119978	0.7536175790557123	0.9837618117235252	0.7476826629431212	0.8642439914958874	0.6666666903126311	0.7701251248097514	0.857674677964441	0.6666666666669642	0.871390035872758	0.8943433706876937	0.5722104625533923	0.9158661390143721	0.7711844956606093	0
0.9937825797763771	0.3960931171419203	0.938373837678036	0.21499926340129222	0.7500600769791403	0.9296342841059059	0.8984349692901006	0.9588012177417786	0.9060538932629503	0.7044058371670242	0.7196704969176511	1.5312742891780825e-05	0.8343748562986434	0.9677385107786868	0.8082834744241362	0.9750396642783447	0.5195623028499529	0.39104391655066695	0.7388646769595201	0.5567922827459394	0.9690357882594531	0.936499276545421	0.7595351175517058	0.5170355900466604	0.5931650090685799	0.9993058693348799	0.8890482875081941	0.814551585428782	0.6568988174307832	0.9632024522331674	0.6666667049131619	0.8430191497269286	0.9691005725864613	0.6669304792906765	0.992442264803883	0.9058613550621085	0.7305746797964174	0.8885567819118323	0.7583248542650229	0
0.6845426638396954	0.7920931315872692	0.825227415020647	0.11272767178710791	0.7500000000087059	0.6951455965121957	0.9013487742516548	0.949360941878074	0.7735961974438136	0.43481202772510696	0.6808737922779533	0.1364271022370775	0.9424304073984429	0.7239711233114516	0.9063720333615984	0.6041314479536187	0.19826026050063011	0.4068489202667702	0.9186489046226369	0.6291479038686487	0.7597344357659195	0.8422893520192072	0.7501730503090601	0.5404876990164243	0.9413379106320643	0.925395540223659	0.76268215630906	0.8009512531156917	0.5384584026220672	0.8588914048943139	0.666666666756735	0.8559108868619846	0.8569132221955873	0.6666666666713978	0.8881421627768904	0.8053570436369877	0.267798712295077	0.9597365423944612	0.7697387865221191	0
0.9902321531557348	0.057739218399171933	0.9546197509535452	0.32152203922587125	0.7500000003710352	0.7211873336024628	0.6953060214687865	0.9696120824434699	0.33838298387963817	0.7235619797032831	0.723140495736596	0.1358414540112352	0.9995904305093054	0.9427802791685939	0.9159122704436944	0.8469802314807492	0.9341024501481537	0.5329623311690539	0.9315094043971206	0.8410979344774712	0.26144564696815514	0.9893207809691074	0.7509784737418777	0.5288410966473175	0.7377829762377217	0.9857393694506863	0.7516138163837711	0.9225452334092763	0.7697216258803994	0.8527465595107921	0.6667076423337417	0.9366738945310487	0.4102896571558504	0.666666666666667	0.939130836588387	0.8592224814475152	0.3621224646122667	0.9669807840900256	0.907221682011019	1
0.9810767256725077	0.1553084091819426	0.9520704908435923	0.05143263880771596	0.9551897236705262	0.9390164156041004	0.9921103454986451	0.9999997249731052	0.8454437522774388	0.9368476306636266	0.7668348869787871	0.3789675055552827	0.9711817322429919	0.8052816339756069	0.9242688697594307	0.4245820947677656	0.9336026096435975	0.669152425285304	0.6644448925338944	0.7799563274865282	0.6929944079969927	0.9711377096567178	0.8176443017844685	1.0	0.5149579451898894	0.9857010984641973	0.8912823072986131	0.9993874765881164	0.7437195622380101	0.9081874143204884	0.6666666816031586	0.8762278040210467	0.9506819513445178	0.6666666666875708	0.8690185928120051	0.8577241889202206	0.6444034365229188	0.9724316070736726	0.7598507728522003	1
0.9340858080755324	0.39083945542293896	0.7078549658069149	0.24693422360424738	0.7500000000006929	0.8161216967001909	0.4110559477112876	0.9821409895371718	0.9562623103193798	0.6972170731678335	0.6670915586380224	0.07652025869713318	0.4855595468720542	0.6485281139290766	0.8522728192335224	0.444819190031604	0.5147262170681983	0.5417091310553885	0.6116120638267718	0.8413526732084533	0.7877606706546219	0.7293153538412946	0.7514919889576327	0.7582408131079421	0.022858932292672104	0.8214220383675384	0.7509724450244535	0.9032923852876775	0.6558610920088673	0.837699813817012	0.6666666666666665	0.7942990579592354	0.8401497059045268	0.6666666666666665	0.8179131446759944	0.695850031495238	0.2736399757257194	0.5850787557348051	0.7502074605384081	1
0.72192330592504	0.4140841120151826	0.7995826857274504	0.31910296181773085	0.7640400802541865	0.8589507409120168	0.9062119981975234	0.949680338609301	0.7590001112475258	0.8078166763581647	0.6686919509186684	0.37154659613075325	0.517498304847435	0.7743604268519678	0.8574820491903034	0.6043022530446744	0.20968983575521083	0.5026905261280012	0.9024707961914828	0.8687871718497895	0.5330148535526865	0.9886425181094857	0.7500000852498291	0.7768869229573299	0.9960153417052191	0.919921880038728	0.7500974644529478	0.921356497385262	0.9606683041578572	0.9257150224937782	0.6706608635895719	0.9500325056451924	0.6421447137796638	0.6666668135889405	0.9731662860820178	0.9597787881763999	0.9628843928802869	0.7318271347685236	0.759818799184015	0
0.9536608897949437	0.9616152976904827	0.773242579836086	0.33696277245351025	0.75	0.7037655861099846	0.9015045754372941	0.814974218989875	0.7814221265880977	0.6708864281537105	0.6802347421952062	0.3201493071461763	0.45645341185401944	0.8408342768328714	0.5332308478819846	0.3178367129664692	0.7970129011985169	0.45660457312734604	0.5632010845982596	0.7263193282653291	0.7924838308085856	0.8503234495994295	0.7500283074830281	0.5696874675229262	0.49811065577977515	0.5276421315409454	0.7773664313281808	0.8095080624320964	0.7145113233532837	0.9753517603283971	0.6666666666666665	0.864210233920661	0.6180364870931895	0.6666666666666665	0.8435129744910967	0.7986014577383109	0.7941057799484987	0.90247212969519	0.8323211491409958	1
0.9266477267806518	0.8631941938832598	0.8943520663047603	0.012574867201464878	0.8682045141991872	0.23571039772979352	0.9140657211510512	0.9673094265163015	0.9369081106765051	0.8332014252099647	0.6678186977446633	0.19027189314042808	0.8525309008691103	0.9714781605490131	0.4023420316429293	0.6288883842479065	0.8454718065033016	0.545538760348282	0.9723359447848741	0.6972916329305237	0.9998054169082746	0.9338287833810348	0.7503088106290792	0.5126565302361169	0.8260844435948775	0.892033735667964	0.946284678123593	0.9031678469392376	0.9069752211011509	0.7506657780246897	0.6666666666666665	0.7082731307099321	0.22712359390170922	0.6666667266384653	0.8957957553875795	0.8289250571109126	1.0	0.9749613065957712	0.751635335283922	1
0.9992024732182987	0.8253075886774541	0.9338115738716556	0.5890992989942796	0.999646112986992	0.7536879696900819	0.747621128099343	0.9315525932183761	0.9359331913182999	0.6388562938615407	0.681815701723025	0.000503587211464385	0.6843470381562461	0.9806153952938255	0.5206163798552703	0.8144161060787629	0.8746356378035522	0.5815727933197876	0.950379203632848	0.9015004117685499	0.9333903695280356	0.9850514787574692	0.7916270712719639	0.5876479584088997	0.9478584160988799	0.981139237195421	0.8188351109726897	0.5371625226017216	0.6154503525767263	0.9702251203454799	0.6666673582948257	0.9791058382185238	0.7559479338299092	0.6666815610838924	0.9827614114772304	0.8562938756052776	0.8989026127419003	0.9991081497339003	0.9531217312409309	1
0.9067986489445653	0.8646013265278713	0.8860912138236264	0.11325235458354824	0.8367068493311308	0.9519513759649665	0.9984391853179044	0.9999779757468166	0.9825710458741981	0.9981179275662055	0.7716221444281769	0.054828498970398536	0.9991840635958201	0.8550423315107492	0.9401328761792118	0.9975493412629902	0.8984583075410376	0.6933022115380747	0.694770747743541	0.8496555457053907	0.7635860464826569	0.9785615763881859	0.9199438037165839	0.7201428274424422	0.292574763457034	0.9964174704207588	0.8259260636121423	0.9595252586044931	0.9374142289693552	0.9859347620771126	0.6667213918740513	0.9301970739187989	0.9518524408504287	0.6689920107794429	0.9887309186676353	0.9377444491643431	0.7120471904281425	0.9814625883844754	0.7976262285870432	1
0.9650096425548965	0.31850647934630205	0.823173456943785	1.0	0.9987951029141262	0.4212010821898343	0.9720197510255268	0.9727485483360941	0.9528109353637728	0.9814443920662639	0.9210232611445746	0.17475658289071622	0.09601973559832652	0.963945925650773	0.5477963510468941	0.8566497038854916	0.5898666065365747	0.5178552114321608	0.5066639127264003	0.570594060072358	0.26951278299717063	0.7408046607659071	0.7510252452720029	0.5021956599083656	0.4916125789000816	0.9982462015187791	0.833415356171499	0.9954705731229937	0.6465912371415136	0.9521663147224364	0.6666667321885492	0.8759275311023467	0.5979463140215144	0.6666748149762903	0.9329876036559254	0.8751279294522082	0.7635746365989969	0.8038248641183864	0.7789144711259691	1
0.9273303463514849	0.8531648297029735	0.8623139279382507	1.0	0.7500252669417804	0.11635210302332517	0.3471444139615356	0.9350365524985933	0.4772845148821011	0.4557025922133374	0.7033680425600801	0.27026260364411697	0.0	0.5447456594157194	0.33195139601526163	0.25	0.4453744254068113	0.645587589072738	0.5314376427210066	0.7817534885123797	0.5991853083334149	0.8861830337876057	0.7500003027512682	0.6371696492225654	0.6926405234562494	0.8762131402854897	0.750016087633217	0.5516017295357662	0.5304715792056277	0.9632150564406881	0.6666666666666665	0.9825987695505759	0.261151753860798	0.6666666666666665	0.599969763670805	0.6853506194691846	0.2603199447142013	0.5	0.8007990153761043	0
0.9972916685513077	0.2890888232838661	0.9944292891518911	0.6400696791482091	0.936877223309421	0.969195186520418	0.8126430703229914	0.9874889126887377	0.8603254160380367	0.5297196633020435	0.6686933697249486	0.17835041755998246	0.1546488941047928	0.8852164912170309	0.20465950765981972	0.7598116779956615	0.8992689770148544	0.8819324461938958	1.0	0.6578383683011171	0.6400407627492654	0.9997832387643453	0.7561126447550179	0.758543650838849	0.844056748707641	0.9573660602883948	0.8225381475203317	0.9712586905120321	0.5588888338181582	0.9038538537482663	0.6666666666907339	0.9244293790062137	0.4919508321116042	0.6666666666666665	0.9508502476792661	0.9410447549159761	0.9469630766144082	0.9309828453730341	0.7594147091217717	1
0.8594849182943533	0.4486174971421889	0.9256667906903407	0.42046062380162186	0.7500000000107129	0.6970584188227893	0.9182795784967834	0.9997678272901998	0.40083627280256645	0.9647546728643386	0.6681430175223237	0.08310415446981868	0.9857323312909518	0.9902275571559978	0.7807432932280186	0.882247689977687	0.9265039691819449	0.8844405843687573	0.6663611203718652	0.6109956100968706	0.6334694167485165	0.7978109597597163	0.7751455410988766	0.6451052807548089	0.9074481485322144	0.7861626630841545	0.762919425302168	0.7405498959646571	0.819798213514606	0.7122176083541477	0.666670224562287	0.8116045920048156	0.9674471610528627	0.6666666666666665	0.9721190019384993	0.9624065137264829	0.9936192259040149	0.9265803398029373	0.750266986777328	1
0.9864291156000816	0.3085000764634238	0.9604603945315622	0.0063947240365512135	0.9469574453095935	0.7033082565923113	0.8338750340830303	0.9999654558813229	0.8871204062112106	0.9645885390436797	0.6790912494078505	0.04589330758604662	0.22308359751170007	0.9096141980736845	0.5001661060317605	0.8805213735689704	0.8760407609203463	0.5184294067323214	0.6132429733781476	0.7443880774468494	0.833179496254637	0.8777248667299565	1.0	0.7996197581485094	0.39280269190442485	0.9633737085511239	0.9383642851781826	0.9777071126139182	0.7429498999059831	0.9384586735175878	0.66666667148883	0.9476916349637181	0.9552973951223409	0.6666668237800256	0.8762525030269196	0.7288294893176044	1.0	0.8701784487584734	0.7601680892820827	1
0.8062184672822065	0.03727186654859099	0.5118298856271961	0.607669569493934	0.750000041135273	0.5290735201533254	0.586743436754788	0.8445791796950526	0.4374560065054596	0.3829774421376113	0.674501108457452	0.3730065278840457	0.03695257088336197	0.7582123355887322	0.6910405403875833	0.970210281795154	0.1385648883243701	0.9027922611552397	0.5341779614980365	0.6859511891045833	0.6945435933338536	0.9610122660296934	0.7500012285463702	0.592121847637854	0.16466938578054238	0.6807448596798271	0.7529541471996647	0.9722816319790327	0.7731617229938827	0.9274885803645216	0.6666709784051557	0.8062269031374212	0.4876889626417069	0.6667107649972099	0.7303287914698027	0.7667491925804266	0.2502378466728411	0.9970737626480761	0.7651570356111249	0
0.9593287638453805	0.49133483094436986	0.7032960301444344	0.5434799399047732	0.7500000597380415	0.9485619525444402	0.7207363547063297	0.9995051358655684	0.9437137279512848	0.6829400067340381	0.7144251862567608	0.3778079111641392	0.9996682841206662	0.7896486772782569	0.8748403013412664	0.6118380499561688	0.40598871317921936	0.3086141578161161	0.7148915783487408	0.8582498379505648	0.2922250231751527	0.8711395244902999	0.7922349748107685	0.9855200762419902	0.7778672509570573	0.9471239293139863	0.7610889349214686	0.9931063152530631	0.5985393347371006	0.7212562895690018	0.6666666666666665	0.8673494302062958	0.9407036752737712	0.666666666739172	0.9482147614634318	0.803175192221453	0.3478008692924227	0.9990497053521222	0.7593832919113535	1
0.9769741804937434	0.6743819651804511	0.9928570211529372	0.27793734726955416	0.9957086134054601	0.965967171093828	0.985875813341039	0.9999993806099582	0.9998018403449462	0.955234423246988	0.6997734188703422	0.008001709074409015	0.862877642214229	0.957367231024741	0.4894965643587453	0.9947923988464523	0.9092253887901928	0.7726190770635966	0.7034633038121625	0.8899530949794131	0.8202767312863578	0.9983250761563556	0.9310495485974974	0.7743290790150469	0.8987414938165378	0.9999437664185359	0.9707217706104372	0.8926386950250602	0.5840702093563724	0.9948884037790959	0.6743937039688856	0.986936467675509	0.4818028398016996	0.7694309030933468	0.9511547350561748	0.9161739931400407	0.9077738416571426	0.9754996009027247	0.8328316593215108	1
0.9875554683574286	0.12909607829067196	0.9443437623255231	1.0	0.8906706518507592	0.977099993866202	0.997522148283565	0.9973988637664085	0.9243929859887865	0.9785994402667479	0.6681443970506201	0.0043128059281895255	0.45437363550970017	0.9718814671414905	0.9954002797184429	0.9999878555754537	0.9989183238924964	0.7847664887520589	0.6001996728821305	0.8970172888141932	0.9217499888218479	0.9979703930215086	0.7501032345175218	0.5291196839988446	0.8904681091206609	0.9987482843943033	0.810267466203701	0.960265910307139	0.7473372568959753	0.9991126277929763	0.6733360139767205	0.8726621556498295	0.9329832442109945	0.6969489356699863	0.9957038852772536	0.9926857355236779	0.6541735686059983	0.9943950064535094	0.7780123532384985	0
0.6317441412936571	0.7318956832396508	0.8253799482915014	0.28429800816095135	0.765936441462357	0.3632229478243668	0.722999275826971	0.9925592876740295	0.9673285601889475	0.6514731421383322	0.6677651365934125	0.018577639237549945	0.4546134379256706	0.7909755600545373	0.7812007739194109	0.5967209593935138	0.6559024256046538	0.6721508432094763	0.688867950388752	0.5098735971687225	0.5206812816055614	0.6797581033977937	0.7566388697799491	0.5704810755878775	0.002596616411819643	0.9129159904326208	0.7500012530596786	0.5	0.5081252689153729	0.9959753890036103	0.6666844979231583	0.8151821943806055	0.46879479310668304	0.6859257480269689	0.6561189082382571	0.6220582112661588	0.25135055099219794	0.7290457017450495	0.8472687483256356	1
0.9999830005908352	0.5152445934136688	0.9999438936576519	0.7735186388302695	0.9449190357979343	0.9824581703053488	0.9908140202652949	0.9999671350239383	0.955592344807235	0.9945223304390576	0.6981043661531492	0.4727522057882957	0.9993404933924736	0.910217088840094	0.7439664961888126	0.9899397633032787	0.6438086280057653	0.5859021644093128	1.0	0.9536257029396138	0.9570362758946994	0.9968387082046043	0.8451680951558513	1.0	0.9905657211953557	0.9998259600648233	1.0	0.998097239695388	0.9977175692549299	0.999942623936332	0.668513462953295	0.923396583927755	0.9995990945478017	0.70646596092903	0.9999896868987397	0.9673736191525354	1.0	0.8803291386772357	0.8318264119302523	1
0.25273431705196175	0.5808773941779171	0.47448055965114055	0.0430229500690467	0.9865218871363556	0.44963997958058965	0.9609183162006294	0.9617219070711506	0.6463210546840528	0.8210941859249923	0.6682271868842657	0.05218605954578553	0.9319287942992007	0.7578657045359527	0.7265900591055745	0.3948740902439686	0.32714062705970043	0.4458397696857104	0.5238067266794307	0.5027296853198154	0.11162657676735382	0.5	0.750462892050984	0.504161738342553	0.20019775293255931	0.5	0.7808535819576186	0.5	0.736453765964399	0.5510755714440353	0.6666666666666665	0.6764686982950494	0.6192397167824075	0.6666666666666665	0.8146114250342037	0.9023945579230266	0.4455341998450906	0.9997129034035193	0.7500116289195013	0
0.9826641745426927	0.9700410667940906	0.8981647279894512	0.6150019987765935	0.779973934017397	0.9743103493713244	0.9702040611802565	0.9573594067858278	0.9827971029693193	0.9846576978007782	0.9240078491991044	0.33716423543200474	0.40072387226966183	0.945027815041208	0.9656312772155187	0.7061552977159755	0.8024514997915818	0.39568028352488116	0.9207578176216986	0.9026123775013335	0.7415397051397962	0.9500908457262249	1.0	1.0	0.8656105810046029	0.9997570179529222	0.9286859650364414	0.9999634360772953	0.882103981885312	0.9688564087996943	0.6671432671874734	0.9457904714033163	0.9910609785739559	0.6832219091218403	0.9745156208520807	0.9507850414640653	0.7319947513253063	0.9296047687967635	0.9932588690577517	1
0.9667154718138706	0.40678115886296345	0.8862371398223355	0.14625597342325947	0.8588998109580078	0.6988651962560943	0.9804997532778073	0.9996901704746386	0.07400109285870682	0.9598675619505106	0.9361492271058286	0.1417808727148866	0.11654056917562794	0.7803952611269953	0.5190478845228648	0.4098967758603579	0.09443553212702688	0.455256025212353	0.634283112839419	0.7121047644736841	0.14878387667899853	0.8249789391757684	0.7882300310387766	0.5089153227665586	0.5932537990297398	0.8699060860635571	0.83390379440125	0.9869821871681249	0.6033623634036798	0.9960150569307007	0.6694413019883565	0.9522549824194487	0.7590899969404404	0.6666666744026484	0.7576613645397996	0.7971116750281111	0.467038658596785	0.6480200475494222	0.9895261816100778	0
0.7204208351351234	0.6832542759327969	0.6913371464812943	1.0	0.9620930915773792	0.5767863572274183	0.45072816450742836	0.969179702953269	0.9639013708058359	0.6855431164112293	0.6883415432093171	0.04327831855970021	0.9639377689078794	0.9213108448237582	0.8417236377222883	0.9128569261949062	0.9885746601856621	0.6654743294590479	0.7459195067256779	0.9275936865026976	0.9959800844472764	0.9802238267714025	0.7529579217807624	0.5525609646008471	0.7626916739758365	0.8592209203739313	0.7627130677366206	0.8067673665836625	0.8570202774788955	0.9973115769269556	0.6666817982428327	0.8765636457373216	0.45265818592914786	0.6666671461493102	0.9705380198981881	0.9431764066608764	0.6054646552866804	0.9218864980159668	0.8395870218743442	1
0.6868901151965133	0.869750628294263	0.6381925791152189	0.06973973286377987	0.7503757244038415	0.8853194669078814	0.9291808313074883	0.9951785678897048	0.8979275127555417	0.5532456048641344	0.7254725909724414	0.015347157551379623	0.9848967952285202	0.8608928922317942	0.898651000024805	0.980548214301553	0.6276248177687059	0.5468023541198581	0.7361707382163193	0.6230519592079338	0.4008950957802147	0.8996856330115232	0.7500514645926102	0.7364023938049926	0.8471626102474867	0.8855072830548276	0.7768703960162544	0.8484137709850809	0.9381442750293072	0.9179840718678949	0.6666868528467697	0.8626862020797961	0.8836342967879176	0.6674367261831107	0.9431169136549622	0.8434421572929305	0.47857872110451494	0.9820764450435343	0.8605091914755751	0
0.9605196784822941	0.10156338351325438	0.9356538001675283	0.4410984683072275	0.7502727606266558	0.5638373513244463	0.9917741565069522	0.9997655249399136	0.6157172130864567	0.9437245627806192	0.807656488051304	0.0018030169076133687	0.827103590621577	0.9986883056776512	0.7315847820080877	0.8587730469255055	0.9891749811896374	0.5868761279896211	0.685704098534234	0.7069273253077996	0.6188508107576633	0.7702612473504402	0.7503329639213131	0.7428927692591163	0.6442195062399361	0.9665283939424018	0.7564864851417775	0.8563751455593308	0.7291696958347386	0.9333532870801856	0.6666666862047125	0.9434144412016892	0.6051538992349699	0.6666666667032379	0.8063164011166184	0.8876061586883783	0.38069881588097165	0.9892056174967878	0.9387994511976783	0
0.9254768730050607	0.605463318528115	0.9887221685348616	0.5829838407981696	0.9555816795789914	0.7462482487171462	0.8362886659415227	0.9989325656135248	0.7126098391645275	0.8901926471748582	0.7003234741110956	0.00018217560250857558	0.29090167610744727	0.9326278091968915	0.8129048666535514	0.9996786913438523	0.99668656626775	0.5230212819051459	0.7785079830830208	0.9454403196177446	0.3549716803278124	0.8613832184599354	0.7630531655672692	1.0	0.5922597971685223	0.8482505894232141	0.7736166071386869	0.9813191409829565	0.9422996195678273	0.9700854468006938	0.6702789085023291	0.8317626589326557	0.919414196792919	0.6666666666707116	0.9709370769207843	0.9577108239575567	1.0	0.9986118684659144	0.7640285406889358	1
0.6876283210645875	0.4326428819318763	0.727366283575654	0.0840247100734334	0.7616411221172484	0.40553401146531576	0.9178257719388101	0.9999983542024993	0.256009793790791	0.7629749621772329	0.6686862627820676	0.004866944128794184	0.5256460152605374	0.9113653104561787	0.9241159973842952	0.4206689105030318	0.8286992891335525	0.42659945863566096	0.5375322175763644	0.5764725891852369	0.363371113669196	0.6414565981002762	0.7750588380977103	0.6625684089995264	0.19537668769858288	0.9056494689681461	0.7907822246482259	0.7794548858835455	0.7761746797468276	0.8010176181819535	0.6666674392048151	0.7798407993494191	0.4508408417114283	0.6666666666666665	0.8982743281294349	0.8531281120421041	0.6287922093777988	0.977438598902309	0.7503851541336529	0
0.9423632101936449	0.7956209712026763	0.984011157048108	0.22608589867788909	0.7536464743284009	0.9654711344390611	0.9162226588700157	0.9980663615143608	0.9025476745910895	0.7999076727122358	0.7765409408289133	0.015463265583841309	0.6700421506935604	0.8886688046981573	0.9938821387567587	0.8196058519485552	0.9093793429112705	0.5302751490735216	0.8784072402799099	0.5592654596773002	0.9697889702144604	0.7571163094478168	0.7520239577900104	0.775979907562394	0.5031779754412573	0.9428373752712994	0.7541484576784746	0.9564177293733221	0.9429554703960858	0.9976743757831313	0.666666748700683	0.9525346976439247	0.7940518517696505	0.7126320724593788	0.96998722983215	0.9024630260069274	0.3840538443908176	0.9849860052564208	0.838308565239161	1
0.7713379231085353	0.05530125503226119	0.8807020582823715	0.7764290480445032	0.7529896674955762	0.18556244242669756	0.8193367647108802	0.5890750616125902	0.3006257232652423	0.9185710372861762	0.7011541721428551	0.006496359710229588	0.8023086624527552	0.9453321188181699	0.8319661613710598	0.6077473004283332	0.1988749877644711	0.5836442392979577	0.5523418057858905	0.7102173749277492	0.882857361193063	0.814333018858466	0.7767259804149295	0.5452297504923802	0.504226569081032	0.9519077397860564	0.7600781327644689	0.7267590302896726	0.6055916888996237	0.9348722051674234	0.6666666666666842	0.8085220436631075	0.3738608671457611	0.6666689081360064	0.8209223704095783	0.6663366526310487	0.4228717529975874	0.9201163475953686	0.7530598926376275	0
0.9736466262014304	0.9326083004113885	0.804869072295336	0.9791306971512571	0.7516532501979467	0.9452081459165822	0.8979557856836116	0.9780486089789855	0.7760045478487415	0.9831072370418636	0.7484804902607985	0.10241230781085207	0.9259618209139776	0.8304578876635368	0.48075376183831126	0.8069413636308818	0.514180598444867	0.6503711725215295	0.9898368008208773	0.7896059821771252	0.34694011335022923	0.9440409923628293	0.7985368094537952	1.0	0.7128577492825278	0.9960486711962818	0.8011653455859005	0.8764396537034527	0.7577912695428725	0.9804689964087675	0.6666666669419521	0.9732063049127819	0.8293981821975579	0.6666666666666665	0.8976472112917703	0.9287865204825831	0.27858050060576023	0.9949999764424768	0.840892663283471	1
0.975399891969931	0.3200371090594805	0.9995061960182838	0.04283717984441712	0.7502616004912092	0.5348480099069933	0.9331765470621523	0.9999999764117157	0.9732570969338187	0.5756191411511395	0.818576132971896	0.19923220892985607	0.9999773407791482	0.9972212972727942	0.386764610519687	0.9146485826279542	0.9893392870164291	0.38951310844895914	1.0	0.8300128253033671	0.9229409817401033	0.998788594135772	0.8116494764026524	0.6344543966027736	0.8256418518792707	0.9241557092689344	0.8903848665815184	0.8930323573388569	0.9809991879407172	0.9993630175452868	0.6666666678170734	0.9615719324723925	0.975899054781027	0.6666670935905393	0.9955642947227178	0.8617869655424514	0.7938581331150875	0.9307745011626998	0.9933324519803054	0
0.7646159982935546	0.030274695482071255	0.9980254881189468	0.008150485566691982	0.7704251267825128	0.915669782502242	0.985292788999387	0.999908963037567	0.9583054498666854	0.9100179151552419	0.7376082321569585	0.36695757286828	0.9672203936463157	0.9794566077715582	0.44479922555451556	0.7337419018091276	0.7517715225215306	0.8663796636616272	0.7036786212566611	0.5803993429967887	0.8930051986889067	0.9693893579027737	0.7870749504461126	0.7275789779854666	0.9566156131999127	0.9308436260777769	0.8056453566092081	0.9991608259501389	0.5481548379455201	0.738920915910213	0.6699720288177571	0.7875493842807995	0.5196805596495945	0.6764646538221867	0.9685039131569422	0.998653443561985	0.9092354772391164	0.937154233093938	0.8985836114074885	1
0.9256074480064459	0.8075270663122783	0.8068586849951492	0.2897832781532461	0.7503783016160059	0.8257456411807701	0.9630568184942034	0.969835223254026	0.8949800273270033	0.9562362021895652	0.69950631288114	0.02132332598572551	0.9874702398567975	0.9437202935349516	0.8958386469215858	0.8604197376407753	0.7227980759964157	0.5211189773629921	0.6820863204379891	0.5895943042991175	0.9229145477463798	0.8839570057636285	0.8336923487753022	0.5383633958459259	0.38846974121591665	0.9011786672856941	0.9267582489508501	0.9215726120687283	0.6491668959584572	0.8273434577268018	0.6666774207671854	0.9113213735673821	0.8490348781088796	0.6666666666669439	0.9740030216962019	0.7942628462192384	0.39160305969993126	0.9693092597018015	0.8115223587457452	0
0.8812696018065285	0.13146840774646176	0.8611496591439601	0.4332337995998754	0.7752507634321447	0.3167767344518479	0.25	0.990967927176836	0.7125459904747584	0.7403030857446039	0.7079687654366094	0.25033923000220754	0.9619329103212291	0.6507245626813949	0.9502584745535678	0.3284139268164866	0.6534293526240423	0.5480200923524334	0.5970636482237096	0.8149652459580646	0.699892909771659	0.8116127205947534	0.8122327341829896	0.7129459422421912	0.979647643307554	0.9358939505282001	1.0	0.9509152443792563	0.6696204636285965	0.6122845441174308	0.6666666666666696	0.9460038953626502	0.8689860666395757	0.6666666666668934	0.8491721031330092	0.8594144233290321	0.3655727813175757	0.9054185645634296	0.7930117836420948	1
0.786038651723334	0.5133087010422827	0.8934760945084748	0.15899794952791907	0.7500000001232824	0.8574011707173648	0.916073455525479	0.997362369969371	0.9200334904218913	0.7409783175957261	0.6708931178226255	0.4246288501759869	0.4457785035477353	0.7936646551540866	0.3591579433419169	0.7975959329191572	0.31990000864676843	0.33340354399827676	0.7323249855297569	0.506470031287512	0.4076396104546725	0.6939284711880418	0.7500001649212268	0.6539691193859751	0.4847270914981893	0.9909012559487494	0.7732586839560474	0.5	0.8682438809664974	0.8760906842597309	0.666677180663601	0.7343616396838082	0.7487922836742584	0.6666666928618061	0.9707492689835642	0.8367176682634406	0.44017104808037266	0.6187932066077608	0.7655971747078787	0
0.928780121004696	0.02039002656339167	0.8911033925881842	0.03657651049261317	0.9904019695884235	0.6830675010186301	0.9763930261886029	0.6547335038737496	0.551610205792231	0.6832237996123693	0.6981979139025147	0.01085196007483362	0.736397531650036	0.9918930405836729	0.5686412115274937	0.8272378598282895	0.652820760423361	0.8785422261241485	0.6086236153827498	0.6428510137198626	0.7083340437279467	0.9669677776310218	0.7522463770433896	0.5380796984195778	0.998767400010498	0.9316535833995475	0.7687093216257987	0.9951096729494247	0.6969641303302363	0.6964710639835759	0.6666694590977267	0.9253673166290293	0.7324729681958557	0.6666666702116752	0.9795526002976012	0.9160586463158055	0.7360873774361217	0.93710824055767	0.7630213748493405	0
0.8301654186317178	0.1821204416750323	0.7588877388327369	0.811186405894783	0.75	0.8008196861814887	0.6176972445116152	0.9789963775776874	0.8118957887084383	0.940273554395959	0.6832567603915368	0.04921516759455913	0.2801431732981514	0.8944813746215876	0.8499354847697252	0.45681424083513866	0.8880166411451373	0.6970965572788834	0.8133873142959989	0.8011683352145821	0.6879136267988784	0.7535365868918673	0.7980345058966917	0.8142889202283375	0.9643669357357312	0.6230981099485253	0.8268525399086161	0.9963635990545138	0.872065287377761	0.7471449033588033	0.6667862629421965	0.835113651378733	0.8539079380728744	0.6666666668556046	0.8964586238099532	0.6485571751333452	0.6577101154312741	0.8053713387941995	0.7519101974352718	0
0.976013729543841	0.07929110820602266	0.9814754393463129	0.055861846861773146	0.7621129034591152	0.9286013815594085	0.9999985038893806	0.996343465370517	0.8255146710743834	0.9362549342055688	0.8327526381230268	0.006325843903105197	0.6853092101348701	0.9792959959605789	0.8801831628202215	0.9981892882662875	0.7007021358208212	0.27523562319226746	0.6555691300004401	0.5061008238521243	0.1507124109125451	0.8692330750676586	0.7686522709671234	0.510755774246572	0.9158365898202391	0.9724995290692847	0.8024777090208634	0.9976397572875453	0.5428878095081507	0.9992179210087354	0.6666666741912717	0.9992499775733519	0.9367717841991802	0.6794738300529991	0.933531307868955	0.9180126618076534	0.7477155665279968	0.9999972070295012	0.9945154071747676	1
0.9246436089458525	0.11171641061740638	0.9333637337638999	0.05059272679239853	1.0	0.6583954232796212	0.9915910155960979	0.9927538160630869	0.6671898229029589	0.9861172663114508	0.8913154367931634	0.11875988850848361	0.34889445281081427	0.9841370808408634	0.23440574515784246	0.9989680921786533	0.36776569041701807	0.5739616420221005	0.6832871867273933	0.5416306248689385	0.7453607848656226	0.9999135105084569	0.8126173699137517	0.7755741951429849	0.718681341308243	0.990437701850163	0.7789047944250722	0.999884446072375	0.7043164233659944	0.9919816756984253	0.6672323939679435	0.9837489085292955	0.7857807414321304	0.6674454945377932	0.957796881414674	0.9146387141010723	0.809683571565497	0.999948695093293	1.0	0
0.9597200873266091	0.4798973178425852	0.9118893816778415	0.4609124212819161	0.9760136166497906	0.7349290324933454	0.5133307788810652	0.8214589030924933	0.6750936001862453	0.7260427001742726	0.6922194571872395	0.2613252659961142	0.01528676699316029	0.5107494570979498	0.8142971702035037	0.6003859350251989	0.2175242351303249	0.6643750482313073	0.5502399800439008	0.5635714824634886	0.6275076138282918	0.8061875645697978	0.7500116750299194	0.5422964014674909	0.08983034116785407	0.9930642995888305	0.750044450958945	0.6494112850447166	0.6209911227597976	0.6784912910278553	0.6666666666666665	0.9830147483027039	0.5715249599620348	0.6666666666672907	0.8151577738633988	0.6177055406933216	0.5866044692429915	0.9588164589535904	0.7943394193665607	0
0.9599421638597071	0.0353744130943308	0.9316364218413731	0.3624818992879634	0.7518116290227341	0.7464499809079032	0.4253526458884048	0.8915397869272221	0.12522643047809134	0.7432876980385327	0.7244624828517936	0.2840672105829465	0.6243008102218152	0.6693528557747095	0.5544056103263287	0.293136087197103	0.12973868132740105	0.8697099793864433	0.606845153445152	0.6728920669188035	0.5385731051771804	0.9185860526427106	0.7500032836933117	0.7013363448306229	0.6791027166251096	0.9311480790893626	0.750655513952836	0.9341099034052965	0.5259216280342418	0.5431991763593157	0.6666666666666667	0.9803431902059742	0.3568000154859947	0.6666666666666665	0.8716128426935215	0.8300571003197112	0.7867075344895321	0.8375713611763103	0.7741850339585918	1
0.8257135731456506	0.09071971998660532	0.9862843360709783	0.9831618044071004	0.806753638152543	0.6200598324162525	0.7744230216180621	0.9793271510373736	0.3958364506260639	0.9526407514366282	0.8512922804711341	0.0084149930528388	0.907085687556485	0.8430411333903886	0.8393083046612523	0.49936251113570496	0.3416583575367723	0.5600720426864447	0.5029393723509354	0.5104460266985539	0.8692857429998341	0.9035119520246586	0.7561666302461967	0.5132649226035038	0.4203449045614018	0.9685977358861261	0.766385311856553	0.9290711498642772	0.5487321688364606	0.8069543846425464	0.6666666666666665	0.8571446830511937	0.8497250115072643	0.6666666666667058	0.7911155093123393	0.7554146618301365	0.6491697809993732	0.7421277705428077	0.8803256348256147	1
0.8929278101134327	0.13567703931133923	0.6835792143761126	0.19679010578106218	0.9282722316849338	0.9914340775727056	0.45481635466952086	0.9728128728639122	0.9965560322653897	0.9231191996312675	0.7496682369805774	0.015551722269678199	0.9998351315076796	0.9540758195424915	0.9866952544093119	0.8686265429866236	0.8553373273718007	0.5908901946913656	0.7041194866799185	0.9266905838449311	0.301067821709195	0.9850580939448373	0.7872716421900324	1.0	0.9298850183465848	0.9760169629535654	0.9469602635781621	0.8770027997620412	0.8998664760264772	0.8700769939324399	0.6804848890077603	0.9988123264411137	0.9328958563184028	0.6849042157707396	0.9432816877683696	0.9310217963007419	0.8301900020301181	0.9985045141485087	0.9929980254076666	1
0.6499271678681333	0.9553787718168189	0.807350610605866	0.7819643717668447	0.7500172120426566	0.9441263267173783	0.6413973951301737	0.9540191381172113	0.6071917848653683	0.6353636254701036	0.7489769881766688	0.06317162046335381	0.9941591468991392	0.6332028963792727	0.8976468008239832	0.7191846431789323	0.6992337359544434	0.8832055907916532	0.6636184308818689	0.8681535164879033	0.6126512682799009	0.9996786874114488	0.7623248187202695	0.5221106176905977	0.6768053243380032	0.8149812958122163	0.7833957315082628	0.697720148153377	0.7100935227220483	0.7500932057026475	0.6666666666666741	0.9695077399143504	0.7310737641582542	0.6666666666666665	0.9755502741663925	0.9529278429360147	0.4083404141212146	0.7423868273329888	0.7940152352927997	1
0.89587856547599	0.3091141783480526	0.7919774355991045	0.613806156675011	0.8271594168861276	0.91825728350843	0.957034605630553	0.9934872758400493	0.9629804043157877	0.7375358522817217	0.6912315935012219	0.00045446040947108156	0.9998253979776123	0.9459108119631302	0.9120740686969258	0.9162280147161942	0.7500726593556374	0.6327458297195498	0.8667833915787655	0.9884837701863243	0.8993635085404362	0.9966609444764263	0.7659740252495227	0.6637124965033563	0.9942349741472436	0.9896891094693002	0.8052522325581104	0.964531359465689	0.965594088198624	0.9762188510127118	0.6666666666666665	0.905397840183229	0.9099577810739798	0.6675513307492227	0.9969554870592297	0.8800397312537839	0.567510471803968	0.8822651071764339	0.7655947495618343	0
0.8584369884444815	0.6996804487808785	0.6136227543418309	0.03814277522436067	0.9990440221572592	0.47941957970505594	0.9203931707182598	0.8828773612301541	0.9833820323511452	0.759136080675348	0.6705017140870663	0.18513174960238407	0.2755049319722137	0.9409837525677612	0.562898394461875	0.9986872496020877	0.5445150352663217	0.4156713540423791	0.6208422166700439	0.6920445893108456	0.624855643730879	0.9107163991212125	0.7603604688008044	0.8761487936784377	0.0039060958868497022	0.9984462155984534	0.7888236936666082	0.9474153636510485	0.6047587952290938	0.9517388976188867	0.6673355297181781	0.925727903343051	0.6098272447181436	0.6667417973171852	0.8686738190379016	0.894412376319383	0.764661494738491	0.9999900128776896	0.7742608380291655	1
0.6559934213577858	0.24676079874214413	0.6634297227387396	0.017556684979724246	0.752317658211102	0.7001871608929535	0.9986218892175762	0.9730190101492298	0.97299801589661	0.9242359834403833	0.7720573102464771	0.3073783054655624	0.9067046632456094	0.867574113145261	0.8643432156107344	0.9960741540218624	0.7742736457021793	0.5128187157717115	0.5187953021316133	0.6106107446675694	0.7016329271600545	0.9341891039199316	0.7500127371185679	0.665427454509911	0.6309272068432134	0.9607667182265468	0.7592489911561013	0.9592827569806353	0.7210307455551845	0.9526076319202761	0.6666686745013741	0.9396510329578098	0.8177285264882949	0.6666887227139667	0.869022499578032	0.7202371415296924	0.4928461397660667	0.9685491889166088	1.0	1
0.8449020987580503	0.30043054901427996	0.9569860537479814	0.906377313675957	0.7500023366637066	0.06278399786264997	0.8990546434560795	0.9966052932701266	0.4491105305821584	0.8197233921058753	0.7145398307632568	0.16888096414214673	0.8709349727044583	0.9181574364923553	0.5796960406459112	0.8556161727610979	0.894162389525927	0.8126128926016178	0.5640173777230119	0.6781536064691183	0.2755282508205961	0.9847362414027339	0.7518262698444446	0.5827132460830579	0.5314887837770337	0.8149213012861085	0.7643271254222269	0.8444620235459547	0.6971367917069239	0.9867035153068273	0.6666711994459988	0.9568889562624778	0.5871596965592817	0.666668204609953	0.9843148817849425	0.9051671795043493	0.40359140012347877	0.8317586292321952	0.9623274531654558	0
0.8303051872826889	0.4734695584277676	0.7822050458475291	0.1719370548335794	0.9999678998321246	0.6213072455375792	0.9941295723093682	0.9996028560304613	0.36423062544767215	0.685334671300375	0.6717402480937363	0.02219558622825668	0.9969221708338796	0.9375265926022598	0.4086709670862074	0.5012160467874001	0.90077514968186	0.6678102601209801	0.7747047872578645	0.6435577702172364	0.6242160319007414	0.9495126255513999	0.7514681534954097	0.8618185418868698	0.9613534584884295	0.9761361620159142	0.769834201143808	0.9626113712045486	0.8741988342672167	0.9946282558620284	0.666666667727724	0.813785941722063	0.7020025765801831	0.6666668112340066	0.9705143697556039	0.82602826248787	0.9886931658229493	0.9469944357914895	0.7565444324307093	0
0.9985599052305254	0.8762565545098971	0.9526790118709356	0.20968281560024923	0.7500001548950375	0.9902606482772184	0.43764321920505966	0.9862839543647857	0.9915648230768523	0.9637619680369189	0.6674014497723296	0.013946631731822454	0.9237922132387785	0.8205961644808252	0.23366512376629733	0.88757439896976	0.059383954226628885	0.2559111497207236	0.8364191232344007	0.6474426733599925	0.752042676873327	0.9870677196497868	0.8234657388216488	0.9435755887634769	0.03717463464747936	0.98664087062523	0.9242690117861739	0.796176057682097	0.5401319725926023	0.896588161626351	0.6666666666809479	0.9348607802629517	0.608869464043662	0.6666666666666665	0.7749648170722394	0.8986462951308255	0.838968231833969	0.9991407148195881	0.8162795747989094	1
0.9291767674353274	0.5486384107019369	0.9208685006450141	0.18425617003744815	0.9037368546005969	0.9032094279006526	0.7552118622832051	0.9913038884489803	0.6636972902802571	0.9869378696993285	0.7543393031616206	0.11522936196641148	0.4416239386440744	0.9640564458623521	0.8611782235232703	0.5268380999598201	0.4927463184166631	0.6438718303267983	0.9486112527670825	0.5217088782497216	0.8734269271028005	0.9475611096841977	0.7502702649755653	0.5530468393072581	0.16541892434586183	0.79352302592569	0.7511816273740172	0.9855574041672751	0.784671524720892	0.9596626150846574	0.6666666666666666	0.8663805375474699	0.5669513445418658	0.673467260531195	0.9730599543946837	0.8518782100333047	0.2974299757242631	0.9941517328016968	0.7649194128560058	0
0.923622646030204	0.5488081562893667	0.8183978028819867	0.6479355399837039	0.7513406633600956	0.8869864791399605	0.9896073916998982	0.9988992055866345	0.8203376218426459	0.7950864809068283	0.6759420551938631	0.2582834293144437	0.9965072485805719	0.8575141402718782	0.652783444737116	0.8780075770074005	0.9689934002338858	0.8372240206342121	1.0	0.8620626914341863	0.7943485455687114	0.9757439264124811	0.7523700908016095	1.0	0.7159928302282215	0.9464567867272143	0.7672150927033817	0.9448648558535746	1.0	0.9882961113797436	0.6694144444409914	0.9457458220153867	0.6854850983657829	0.6666666667236493	0.9906620787507818	0.9907405420860999	0.5821355918902864	0.9455595943609926	0.7511018392730487	1
0.850172569027803	0.2651182869798834	0.7621306810503556	0.07361792353726913	0.9994894091485865	0.8999031803206662	0.8936653184321812	0.999592950646649	0.3577777217735132	0.7142892350478731	0.6747916087367894	0.2758256076040058	0.99999893183149	0.9455957164031872	0.698276401129495	0.9129428604636506	0.787918653880779	0.2824628020863389	0.8287027200997408	0.8806475550837762	0.9441024613587693	0.9532097136413066	0.7541981290510424	1.0	0.9274637483165762	0.9267273116982041	0.7501184823949419	0.9940722321454762	0.7875311599652589	0.9495272884390042	0.6755399083070398	0.8708175013813866	0.8542781320021495	0.6668856653266199	0.895828034063535	0.9494684537188597	0.3127944305629051	0.9997124704317679	0.8006470713239486	0
0.9553565586133969	0.5129252810044266	0.9935162300156617	0.3077216243966762	0.7500819856182309	0.7790057486891665	0.942061306290195	0.9978553902123819	0.4750851647066283	0.9454746011551118	0.7207609824258081	0.09187475881442425	0.9339012699655453	0.9070621637195198	0.9759982642470477	0.8802183564506401	0.8300332215524753	0.44088894272136425	0.9385171045387019	0.9457960133896737	0.9497315276749855	0.6859828198376472	0.7889986735498076	0.8371782241529477	0.8010596431642826	0.9443842606111909	0.7928149971895563	0.9147407448813293	0.9604249826471234	0.9433908205160437	0.6666666667228829	0.926452565940163	0.9405814558813437	0.6670520751601698	0.8789902623827937	0.6941450407112942	0.34971690897635965	0.9954159781724333	0.9018606044830606	0
0.6467481031822008	0.4183279368935512	0.568843302351509	0.7463102535738647	0.9242541851957791	0.5883543475887445	0.8244799670371625	0.6116468885062976	0.7900866176820212	0.45906472262702624	0.6702161336304383	0.0045826715086094184	0.836827604755139	0.9260335090239551	0.8255491731044444	0.5812150433907396	0.6959481883702496	0.7331782094002861	0.7935670397822164	0.6048233847199475	0.6830226095285978	0.961457898573938	0.8196028557231738	0.6040747134945366	0.5598097990771871	0.69880628291676	0.7836567130002695	0.9005589847366036	0.5267346333484118	0.966146557983561	0.6667698275367121	0.8406988679795804	0.6846916276036791	0.6666666693157931	0.7755057597607113	0.7093179714684583	0.27872908361677007	0.9876848152968704	0.8126322747296196	1
0.9047849352647102	0.577207049991115	0.9111959882143619	0.23478405131831764	0.7520973563003203	0.7749640313347755	0.9995590557393903	0.9972710086482217	0.9966466899560799	0.8206608815445533	0.9999999999999999	0.4800312405977771	0.0863640670208523	0.8038765342960045	0.8105298379578975	0.9909451532554043	0.24284652227032838	0.3150084512632909	0.751422901204108	0.5625997496181773	0.7779396696154355	0.9910689876717753	0.7551555952709734	0.9510548718662601	0.7143350528460736	0.9961471329895336	0.822372138571699	0.9998779430698007	0.8871301827988707	0.965590164223076	0.6676232542708834	0.9981079725578457	0.9815684286700368	0.7008708321447134	0.962058057682199	0.7862016133314302	0.6640436244662393	0.9995816246728827	1.0	1
0.9976486536491928	0.03511160470358833	0.9294496829341052	0.20869976753380376	0.7500000002051517	0.882200225241111	0.9437218588016834	0.9975602818744472	0.7883686535792155	0.7839608904707251	0.6742618576848667	0.06831417988010449	0.03122509743432	0.9246240950670068	0.8553055602125635	0.6600447551583226	0.09782663141095843	0.637203993316023	0.7652192906715035	0.5718616037672304	0.9302074317015014	0.9973400321159651	0.7657848840696221	0.5015338848327008	0.9149663873066406	0.9886232001807814	0.9419771738014979	0.8194740796251119	0.5920141990333333	0.860719851981866	0.6666671515006785	0.9268682220465672	0.9743367236874648	0.666666666666667	0.9576506379919228	0.9578116614811604	0.5908174323726583	0.9994820293385331	0.8448348858635771	1
0.976454394841637	0.4728072812959793	0.9139269464336014	0.1437559887845713	0.7500000544206847	0.8904871097227184	0.4905406777961624	0.991479002974673	0.881080806741141	0.5436287299915237	0.6724708561608146	0.020692314867138968	0.6478428025412473	0.8694509945673172	0.3021033186263452	0.6001553266327582	0.6146833426154366	0.5388476486051605	0.7800223023974796	0.9710339287692913	0.6133504237958022	0.821100826092736	0.7526512257671586	1.0	0.5419724859613805	0.9607641976527465	0.7502211655980807	0.8498484851794311	0.7685514334925666	0.7393008063393245	0.6666666666666665	0.9406720099953888	0.5538498616112694	0.6666667886219612	0.8652449211737837	0.6370454956964458	0.537343420092131	0.7303618798257381	0.7528896960563525	1
0.960748130038028	0.4414919572528963	0.8638100276658373	1.0	0.99995026288596	0.7191248347506582	0.7295423622584867	0.9737873324757939	0.43896361061148065	0.9842086043760829	0.886868345636308	0.023698483304940583	0.9967972555003304	0.7137727607271643	0.5436762017421634	0.6142025232155126	0.6013318944394355	0.40562229511091363	0.8675670446105475	0.5488102666617396	0.7790542884691307	0.9973530174790346	0.7500038217546049	0.6608782138488953	0.8777823024196467	0.5	0.7928464273597038	0.9999827051055775	0.7667917071205914	0.9987909172914785	0.6666667065945536	0.9623665426926735	0.8643787191894238	0.6666666666666665	0.9797739255881662	0.966217945320713	0.7844312106169411	0.9955193875847682	1.0	1
0.9988884314705351	0.5930166404755711	0.9989689189944176	0.29747909597666494	0.7581172122043738	0.9850936638564183	0.9499268282683355	0.9999988512035637	0.9704083608014518	0.9380669599231868	0.6858395778944846	0.44948851101766	0.9523843657211087	0.9713534456560089	0.7150280270174492	0.6009187043448012	0.48125081064004926	0.65872452971853	0.5600919238331873	0.529697367404314	0.7372343558523451	0.9986564801026193	0.7500798911986846	0.5918624232798879	0.9794331976409782	0.9999017717206055	0.9439018737257813	0.8982384917882199	0.5002556742909298	0.9894720642046263	0.6670572194722343	0.9133360328589202	0.9267319602869807	0.6666666666668629	0.9996417043710698	0.9361091796776889	0.5492585871693799	0.8527514954668033	0.8314508676484357	1
0.8702948173513437	0.02462987683356398	0.6864737158329951	0.020774415898196456	0.750000454852824	0.8557910216349404	0.7719139015129883	0.9391353294191357	0.33238764734380377	0.38636425859199763	0.6849675919567109	3.2370436719724494e-05	0.9886463206665941	0.6068734639971223	0.14663641357654958	0.3346511210067794	0.07649746327050311	0.7055633197838476	0.5324309130588364	0.6496491946816021	0.9841373911443098	0.8903133815130418	0.7604046207486078	0.5995961470750364	0.26065262495096625	0.859551651295819	0.7624503244931369	0.7455978577954684	0.6906003439991055	0.9518111693584358	0.6666666667096514	0.800379117152403	0.06324577386986716	0.6666666666668232	0.760777091165231	0.8176617332819155	0.31728622312354104	0.8225947081401825	0.7533742112546724	0
0.9914268587248671	0.20861087937898737	0.9649154303731775	0.9060628495816287	0.9975409980835463	0.4075615264027633	0.9098912774519847	0.9944412396409229	0.647893404233393	0.7799613783409922	0.6990220505292345	0.022021999866437526	0.9641813249852415	0.6404011649455573	0.9593836410379778	0.349027879646685	0.37474980038770117	0.7529254846247855	0.9724885277273927	0.8743459294516394	0.6173442100966698	0.993292555467464	0.8105793282167646	0.5189689556314231	0.7146081311953818	0.8352769043402424	0.7750935034651681	0.9956596459441217	0.6778058718712145	0.9690422092778015	0.6843338026143344	0.9833564056280275	0.8379975168643926	0.6666666666672918	0.9751836106120696	0.9585417284277039	0.4669017070299284	0.8661433799483098	0.8504928936022746	0
0.7962076820831991	0.7612533993799803	0.9740666595339582	0.16065293705658307	0.7516696330288581	0.7293774026281152	0.9876242981624257	0.996183056526753	0.6813325195032468	0.5354816475755331	0.7618476059371668	0.02916837371653537	0.5943570386969592	0.9260751271540774	0.16313005903297573	0.38283254581444137	0.5012241147994512	0.2708120158758205	1.0	0.6685684032556187	0.36872404190291796	0.9768627310844541	0.7754939682854741	0.8393233082601225	0.8078002656500939	0.9800793981074815	0.8049634285696634	0.9446915710293393	0.7027259660996052	0.9889604765871267	0.6693663574450008	0.984145300228882	0.2619389757398256	0.6792466722396803	0.8217188715979029	0.8786017419514062	0.9761318071232468	0.9952671800320586	0.8436751437279463	1
0.5545784309323261	0.33137847686477756	0.5032139168199725	0.02358164054514093	0.7500413805703479	0.49918339042379817	0.9899367495674436	0.9995254297284297	0.03182650369230647	0.4599057661757787	0.6768048524283499	0.13969366252187282	0.8911057602964749	0.8048077713614243	0.6858045717247239	0.8879114454542237	0.5630314226439971	0.8541063153843864	0.5276917437084194	0.5634742063941429	0.5463026254576911	0.707650374047929	0.750062445687384	0.5553058960339312	0.18202251913318207	0.8895480931594678	0.7844359616412324	0.5523817468313702	0.507095446741045	0.9247195260709693	0.6666666666666665	0.8206655882372066	0.422784056399705	0.6666666666666665	0.9618800973230991	0.8597482555739888	0.26908335464498695	0.9802925183119603	0.7509527148539361	0
0.9314902520230828	0.33162374900618385	0.9975282175933506	0.7415804781686863	0.768458128306796	0.30753547573450407	0.8186719196675489	0.9895693299425727	0.7764592303299096	0.8952768635843342	0.7113404464738307	0.5999336785247534	0.8826589463260874	0.9048472197376378	0.6598974379177256	0.9653710844574865	0.8761770642255516	0.5387960584877105	0.613183894244145	0.5045620467208882	0.162669935293329	0.8633055612584897	0.7564156216238687	0.5231002401693958	0.3659872268601427	0.9538052387604842	0.7801370599153847	0.9024110937414062	0.5130622246047565	0.9940622604445629	0.6668004618760237	0.800683508044179	0.8290057243291818	0.6666666777330276	0.84309285945926	0.9247308115061246	0.3540326964577695	0.9994178854882179	0.8343446387633605	0
0.9924761830779687	0.13147760384777407	0.9670289508812163	1.0	0.7500000000000002	0.9352621300703745	0.7026239083917483	0.9842679320932058	0.5544458400443232	0.8942016949396141	0.8870260056994803	0.20014455441054047	0.3332129545507008	0.9474074081204679	0.965443340652973	0.7672098707959787	0.5661729731685321	0.5439614269319637	0.8831809357902887	0.8875243855189916	0.43022442874813005	0.9982423576665591	0.7500024724397579	0.5130593550614257	0.1950729767630582	0.9860466644336313	0.7631558741560457	0.9986261086485866	0.7257869180420415	0.8318337156579783	0.6666786142897452	0.9639400866738803	0.9733442991565707	0.6666666666666666	0.8870407093419369	0.835152444993279	0.2989130811685636	0.9473364806358054	0.9491478440467757	0
0.8172619618328195	0.5442370268808033	0.9016462174028069	0.15055892828218595	1.0	0.9417238811822521	0.9999998838221038	0.9999996663588144	0.9957668983992153	0.6703634571379063	0.7886814552594364	0.29098099488691437	0.9999823639348987	0.9379998955460592	0.7484712779679011	0.9650939566242297	0.9873442124303757	0.5659647613446128	0.797661637127526	0.964069967512645	0.5983002557842606	0.998605858079732	0.7896073470656232	0.6733077186471341	0.9669015166869307	0.9993545162452818	0.89465636277637	0.9865160259437916	0.9127596336293003	0.9962328338794139	0.6702276485425245	0.9932458730206468	0.9363243365045248	0.6670279619386064	0.9350457672822655	0.9327956005084612	0.6650235856530267	0.999212287471822	0.8697094890750638	1
0.8188708326373705	0.6815347411072451	0.9356220618982957	0.43096890392203563	0.7534530463863175	0.7767496011117083	0.6471637331405815	0.6463609392565691	0.944876345507546	0.9592037710482595	0.6868219782591123	0.051791413652307154	0.10490332052359168	0.9393732223812952	0.8701271926377874	0.4108249998976026	0.7371421171659456	0.6490017895036888	0.5210491032991992	0.9496633900270187	0.620829749039437	0.9714526148973438	0.7943560684312535	0.878407899644776	0.503051951232521	0.7380364972463704	0.8274915222755479	0.9244895987652211	0.6449566359514632	0.7422758202471722	0.6666666666706582	0.9627301844871465	0.7912808151565571	0.6666681535686734	0.7015302853491223	0.7700974781931185	0.5635013862313926	0.957999490375547	0.9058829470574287	1
0.8694688872456465	0.6176869196044149	0.7696546231767354	0.08056921013012963	0.976651462915954	0.3167981552084555	0.9576950076086643	0.8840224173318522	0.7187482619324367	0.6633204416504801	0.6719409704659052	0.008356774482858313	0.9421478854471048	0.9472162200370842	0.48048855242238875	0.42066216488007435	0.9837257796616847	0.45018848345037665	0.5195366224214979	0.5867865380912889	0.367520643175109	0.755888431467091	0.7526734465302489	0.5580386509107172	0.4394505319771903	0.8177192617922016	0.7715788033381445	0.9683395207410167	0.7531875476263622	0.998941472928395	0.6711215163657955	0.7494787183882589	0.30987067770136784	0.6677341753376764	0.4976642613398344	0.6134184024593998	0.340712801043399	0.7549829283510894	0.7500981330289319	0
0.9848506394811704	0.5459439971676762	0.8211535094437524	0.00016295643695364158	0.7504027433397045	0.567380688746714	0.986697584868593	0.9760008685551196	0.5158256745912235	0.7805775848931247	0.7122988518803156	0.03724635806697827	0.01380205006981998	0.9569272263224605	0.6825534246211369	0.7076507452986395	0.8192987055394199	0.6295795468685954	0.505969197296839	0.7954647320911883	0.9352210728182666	0.8352502078685092	0.7521704664523455	0.6137372349686118	0.0019221894260249778	0.9863396089068533	0.8150373330001809	0.9375336331522348	0.6888587792500906	0.9989099165464344	0.6666666666666665	0.9883685813752937	0.42212301491766024	0.6669304266707714	0.7256274113266561	0.6049813251545713	0.6654279369384662	0.9693139630667735	0.815773989151882	1
0.7893949884145234	0.35530663417306285	0.8759019284022083	1.0	0.7500546287139155	0.6951101414231952	0.7637333367316359	0.929449586415535	0.6468645314835654	0.6894374927834362	0.9999999999999999	0.3664099679556124	0.9999183673021593	0.8906682601848038	0.4276515285160296	0.8246989226823047	0.14114271679121418	0.5608048189819053	0.7255389180571649	0.5746276579240253	0.9700466545885005	0.9997518160705546	0.7518680460841416	0.560590133677621	0.9843834264270522	0.8570801524389895	0.7980546788988917	0.9895243683239515	0.7135926378448295	0.9930722786139778	0.6666712015774633	0.9584484081341458	0.8489497272631182	0.6666669050221206	0.9930008767974806	0.8985166218009512	0.8417199864201514	0.9924706273424752	1.0	0
0.685536416986587	0.3894698717561449	0.5774743617115707	0.7002392214411381	0.75	0.6567725037810646	0.5229469794316591	0.9595733029672683	0.11225513415467299	0.3396612674172432	0.689311314318653	0.0022318584904261855	0.9408718376936456	0.673155827093278	0.4843060752616584	0.2563894787031267	0.7119572422557673	0.8188821675712747	0.574349929306587	0.5406032641809428	0.8684617743005846	0.9901473505186422	0.7510915828807682	0.7130223308566805	0.1879879452300871	0.7448400799741169	0.7527152442979353	0.9274748626153918	0.7703378094133997	0.9611576248989363	0.6666667643930411	0.7356486489516322	0.3737498892579163	0.6666666667067632	0.8317998344659716	0.9325207069564895	0.3021177502939209	0.9977833587728585	0.7512815838128163	0
0.603474751855908	0.24072663951891973	0.6772617053665411	0.2835876793437385	0.7500000009846152	0.7185504865890406	0.93997372085513	0.6866860214346129	0.6717485871907908	0.4064136072068785	0.6752235607988031	0.0011115127563760363	0.7189344774021301	0.7919024190841576	0.35037612992567285	0.25	0.595404813569498	0.5437778230428623	0.6102754270416746	0.5040916470948578	0.279082572657288	0.7996162536169703	0.7500001081359194	0.6287385937275908	0.11305168181204667	0.5	0.7512075776451322	0.9026047566011457	0.6909080975489267	0.9105799960714984	0.6666666666666667	0.7758372857780358	0.052058908650090954	0.666666667047541	0.5095827638198203	0.847686005294403	0.261141212880687	0.9680394664463313	0.7504736522723906	0
0.9972616266032162	0.36575925808467724	0.8273263276998698	0.003403741834435021	0.8006886788715721	0.7310087760896202	0.25	0.9718282352527128	0.45042302408096163	0.3852886635280161	0.7084492595135277	0.24507133615171503	0.12069729220138309	0.762890432768612	0.7147801900315945	0.345076349668286	0.22446824162018325	0.27552290280311276	0.706880680067092	0.5945986015273014	0.3395192162686703	0.7672968835429326	0.7988453874909281	0.5030176979922576	0.9951956315406388	0.9823427444458025	0.8362578968284284	0.9418547950771965	0.5062048911563584	0.9758709867242521	0.6666666672025554	0.9287955706099902	0.6744538413606552	0.6666666666669988	0.7620009237691097	0.6521376573002446	0.8142157636804341	0.6109440636109261	0.8929589678089181	1
0.9854102205123307	0.5751448413440111	0.9832611743771692	0.15583998958774287	0.7684989053551012	0.9364780554843135	0.8388558348053963	0.9980116077964654	0.47297225131605264	0.8168522579917363	0.7146087297396831	0.020606113723022203	0.8672398975647743	0.9888081904709155	0.4731184437637425	0.5008514679013285	0.7734158111851958	0.6895983153719034	0.688061569321645	0.6585715981604574	0.808843392675441	0.8254169920188096	0.8032886712210118	0.9117065600465971	0.5319238077753209	0.9564299096104071	0.8456045663080676	0.9669042227796947	0.6070050939840994	0.9161331433781887	0.6666670995215045	0.943616329612505	0.8031267857551261	0.6666667985296623	0.9100439164346685	0.929560199657936	0.9267642381040203	0.8845684746597742	0.7907093935173879	1
0.7298984920599786	0.6179696145508017	0.7322614332779066	0.036960978208704684	0.75000102431372	0.6767255456535943	0.8045402838023368	0.9866629244307379	0.7419896306696737	0.892322167283564	0.6843497845557824	0.17772535056220318	0.5620218135532258	0.9889507986474441	0.9533661787159654	0.8845229972630022	0.6981290085070019	0.496511214144185	0.7978658665211764	0.8882683498717803	0.40374711808873626	0.5143378893124443	0.7543562967915248	0.9741923653739504	0.3719701252188661	0.9214784834908262	0.7524355743049944	0.9980295392398663	0.6886399659511516	0.972351672996558	0.6824313859683133	0.8268234174008849	0.614753781336261	0.8465640015242782	0.6452040971902003	0.768998360139169	0.3179667134709512	0.9931371830747759	0.7939647528597505	1
0.5155690383263019	0.07050002220288089	0.5072946364375917	0.02483912452516929	0.7524678078589341	0.35062047037043154	0.8895720579847772	0.9131122703407183	0.12337242897294533	0.5961040863570043	0.7264023425170351	0.06570419289918601	0.08058726436928008	0.6415062759116871	0.940695859019318	0.49795017107253703	0.28686261001354096	0.6074144509636901	0.5000157082615656	0.5611077820255198	0.5822507544827444	0.741813301999595	0.7500000001128697	0.5137936193667393	0.03398783673839032	0.5271163280179971	0.7500616174509762	0.821020317434783	0.5088091907662378	0.8469647753614706	0.6666989511214876	0.9543239255103303	0.4443357493496649	0.6666673273287491	0.4779861599813484	0.5657568583775481	0.25685371067511276	0.9607054684127767	0.8235885369275635	0
0.5016017929878043	0.11422270472415082	0.7056284155868868	0.04278709810391849	0.750000034396056	0.5378714609640944	0.7421233202526869	0.5612440887287741	0.12699318140187746	0.8003816526390324	0.6708539953245861	0.32401139655787503	0.3674169003707182	0.678763241247018	0.969885665848778	0.25	0.06006170862324599	0.5774900578874411	0.6846579888430897	0.5559718526378225	0.6710100229352144	0.5	0.7500000000174193	0.5024486984740762	0.7579291570094686	0.7363330135078732	0.7500115856539958	0.6665868565680837	0.5153016862333638	0.6892569080058091	0.6666666666666665	0.6003287973204732	0.22547132812966286	0.6666666667936739	0.7179857742788359	0.7958545805086492	0.4124446393346752	0.6219450514166174	0.7500212185692365	0
0.9848741273600177	0.7651974019458064	0.8991548042674035	0.5409434218750372	0.7500001506202723	0.8136080254709515	0.9052211034538802	0.9905077584445591	0.9684866198812905	0.5850360706799784	0.7712235781071125	0.024759628898041692	0.7200293216441033	0.926735142270781	0.8444356493576036	0.9738174809087744	0.5286460269634596	0.4249099989752698	0.8367036523421907	0.7839403792680104	0.46767533072094375	0.9428036051165458	0.7588144617501452	0.9326929404524649	0.9258847052187765	0.9487898300736205	0.8880789558905806	0.9656221843102951	0.531461530196944	0.9726033646542406	0.6666669847726172	0.9589231182305905	0.9829675543500054	0.666666666666678	0.9850238579048646	0.817613599109359	0.6223549728380773	0.9993482712355325	0.817596692331617	1
0.9999539418329165	0.9041849326059057	0.955706916487472	0.7497499627785841	0.8868724545856073	0.7739446895556777	0.5494137003402224	0.9963107050061576	0.8990686621522432	0.6731694264875461	0.7209752433941679	0.00043657725115615366	0.9929936245633598	0.5794667434901166	0.5623896066065944	0.25	0.65674228611934	0.6847371230536512	0.8309644182448193	0.6979713327339672	0.6116125579215562	0.8951981133771816	0.7500142390160439	0.7250057826168808	0.34548522683934857	0.6791102431322991	0.7501756464283745	0.8308584133867982	0.512809254261686	0.5404241811083706	0.6666666666682962	0.972295499357605	0.3629024647420827	0.6666666666666665	0.8926392132246385	0.8629772226260877	0.5699632268149262	0.929324283024644	0.7541820097158971	1
0.9487634335948841	0.3120580418419069	0.8722797135482754	1.0	0.7834210582188008	0.943244498808437	0.5872621759170827	0.9408111410273704	0.8167854307047082	0.9604641223802144	0.721346748724085	0.25002455418740727	0.8160409274573758	0.6666410023267397	0.8283326877260212	0.802110327507044	0.2794534922052045	0.6022666793267926	0.9323639514203643	0.5894535816328795	0.7084647199107437	0.9932205870044492	0.7993971388444916	0.8174973473558936	0.7838517532785525	0.9059773177934826	0.7922397134763906	0.9961774638270768	0.8377396741868928	0.9963157833191453	0.6823419447000103	0.9734005313742129	0.5617205763179877	0.6666805631494634	0.9790051088176319	0.954206421305013	0.5253340052604947	0.9003089586063062	1.0	0
0.8748001253672044	0.40253521758094835	0.9285903745790682	0.7935220986849935	0.9511334679021715	0.5730627024804873	0.5697547419880742	0.9965676967816928	0.46294780661827584	0.950113463418536	0.6798969615533914	0.001534888789620089	0.7199346259640775	0.7808173586409378	0.6564484135607327	0.9606139322498236	0.6722439604364311	0.9999999999999999	0.5208587713446597	0.7281276274645209	0.7381795462369937	0.9873585918768786	0.7500111342356948	0.5631053947991124	0.6237808602189187	0.8899534719832184	0.7529652402346264	0.7578807305547189	0.5058457809078051	0.8962499167173663	0.6666735829590474	0.8849983124727708	0.4154658974758968	0.6666666666677342	0.9707355824611615	0.9561107395662114	0.602498359481784	0.9617876698570369	0.8644967936440301	0
0.7463039193297117	0.5934370996488042	0.8678978102214633	0.3815940446173302	0.7500000000003086	0.8623904884769087	0.7579362750430771	0.9377884680833859	0.6623907976461505	0.5023186995340491	0.7370050485805392	0.004696011177006742	0.9690519861370127	0.9470849229259215	0.7440522435411235	0.7880594124485363	0.8538789071892643	0.5730680382070303	1.0	0.8491822433073976	0.7973075136374395	0.8369031778224024	0.7627696274202921	1.0	0.7566725177080803	0.8073558802041023	0.7546574977544847	0.8200815875802845	0.8940811358223624	0.9904819247773595	0.706563840021343	0.9275930296220408	0.9027551703897296	0.6673219709836612	0.9475008780720207	0.910466252511816	0.7858768719253678	0.9223349469593273	0.7997988752947567	1
0.7484270371269998	0.5791552205868633	0.7669129707069919	0.284749088408693	0.7506813780593514	0.3012670222238813	0.8791609893091841	0.9222582116926746	0.5228574726627712	0.9271789793752798	0.6719349326456083	0.08491062212185413	0.06396596465325609	0.8933562871966608	0.9152342061243408	0.7155559993156888	0.36854366361815555	0.4527974643277557	0.7243404350316878	0.6779266056396589	0.37464012506925626	0.9212684346668302	0.7564652194818624	0.9539545552734824	0.18258457907357592	0.6175936807867805	0.7523962640933131	0.8616848179823592	0.7187404956878283	0.9172908645147444	0.6666666666666665	0.7613559960428858	0.4113265921735796	0.6666666666666665	0.7005038903094545	0.5258369899089019	0.6876897898299422	0.9183488405441588	0.777749843574014	1
0.9949688729821408	0.3431351648565203	0.9706485306397754	0.30999648858103634	0.7714558826896697	0.5934779998557796	0.7127685373786254	0.9976557582095622	0.53610207290936	0.7226685367403669	0.8600320807036195	0.04308161433736362	0.9952455092073618	0.9907692162550239	0.8389529065733609	0.7293001613616689	0.8839730411845922	0.6593307369525554	0.7652301627867308	0.7410305197378461	0.42411458830321574	0.9573719244171117	0.85881043114383	0.9334053984587822	0.9958805307210087	0.9819416791016952	0.9647017326996786	0.8545119913671982	0.7677556584694611	0.9908909465862682	0.6667536039252873	0.8988781640021847	0.8998822622378052	0.6666666666670946	0.9813625107940954	0.8436323370543315	0.5379659735046883	0.9697960694539457	0.8524807704878207	1
0.7037599001632809	0.37753989785465897	0.6606164372547939	0.4250201512745769	0.9292803049409353	0.7813689547080632	0.9777557485369928	0.9437119046411793	0.22026677234460224	0.7552147589887374	0.7195011419423766	0.012940340046451494	0.5260069430596314	0.8655175633964307	0.6960850497252756	0.25	0.8277449438146628	0.5936474786750452	0.5144184932240388	0.5414441671611758	0.8300060739767353	0.5	0.7500011270176047	0.5023592914895804	0.19626291075192545	0.5	0.7514820393349966	0.8215210926126971	0.5017355602165695	0.637564372317351	0.6666666666666665	0.7982311627138081	0.7361266728833906	0.6666666666666665	0.6670898866376509	0.865809084347467	0.33636458894803783	0.9496239810281417	0.8462541272416253	0
0.9863813353994828	0.6466615947110913	0.9479623557023722	0.12398994757708037	0.7500000020199834	0.7726028594369074	0.8214873053682741	0.8623764061083063	0.9983654538793303	0.6200778569615443	0.6864693813925494	0.03644205104360878	0.3331544172218148	0.8745790947759793	0.5478158823110347	0.6459748225386286	0.3904945343402665	0.1199540821713414	0.6575986154271357	0.7228141311330847	0.7872438204194755	0.9016518134111466	0.8250990646008601	0.6779171907912573	0.4754029994758361	0.9955669435379749	0.7758014842912985	0.9791138045268458	0.6873850181108466	0.919185560155076	0.666666666666667	0.8627981090203651	0.5352378755306084	0.6666666674813306	0.9015745877988647	0.6249140120320398	0.4025831329495866	0.9861739723155535	0.7526852447795922	1
0.9738938016353401	0.06482016673299207	0.9912840363112604	0.16454883619805485	0.9492631081398297	0.7229796250917012	0.9611915666150288	0.9996311267343798	0.11193420027028184	0.8034881198113284	0.7622889777939972	0.12883537408878618	0.9384338015442009	0.9297263869704867	0.5003824013282239	0.9547918699663176	0.7870389459385071	0.72819067765998	0.962596784200683	0.6153377992125253	0.8494637363712889	0.9851945666513032	0.7514665644037255	0.8790024032566088	0.8836964182546638	0.9843307605469874	0.7700130241062221	0.9855259204942992	1.0	0.9902759112282846	0.6824940090140464	0.9611781322911865	0.9483717054437616	0.6667379243090807	0.9895342176106736	0.9086076502347546	1.0	0.918345411516243	0.8530779332236749	1
0.990252717996731	0.2627575947684565	0.8428493679444757	0.2628822149441164	0.7503612421460547	0.8148596982056322	0.8393470251477841	0.9903483994373111	0.8094075811962755	0.9690984256785844	0.6698434188716248	0.24849448969857596	0.7006230242319124	0.8817294065491024	0.8965126317911541	0.9545714794619149	0.596367032689397	0.5231978006942506	0.5246020162365442	0.6726200695110099	0.7816282356417645	0.7552253776444767	0.8644287158896463	0.5932116639073314	0.1980988626265541	0.9898424263534952	1.0	0.8963302603577604	0.8853208622621807	0.9729226987905448	0.6666666666853638	0.7284071164594123	0.9844832539645609	0.6668076661582523	0.9448913900587147	0.9195911607370012	0.2793952126219484	0.9982778521433163	0.7501424769011098	1
0.43907700383735293	0.19455942642738788	0.7609220769430658	0.628839939213044	0.7882385743761305	0.4847753142654637	0.5774081401185063	0.9666797143477904	0.8618758703803677	0.3945070055783514	0.7852011234207372	0.025403567747758423	0.021059026999756734	0.4317035022125513	0.9140594237598991	0.6432717582566675	0.5448795230321972	0.42157922532454717	0.500210578066477	0.8162004760045154	0.3094985915038328	0.9597968464381181	0.750159703205913	0.5086797040628456	0.274314888714909	0.5	0.8169129552102301	0.8949866505825087	0.5091705255766223	0.8301872282930951	0.6668669268477975	0.9082135812443239	0.8186292795966349	0.6666666666711443	0.8971060709144463	0.7345976878995661	0.4669049586741992	0.5324578032472027	0.895738796091275	1
0.9567380458262443	0.27230679263073027	0.9456844275022466	0.570418791810463	0.918969481015231	0.7900551226248913	0.9992230911429418	0.999411478266778	0.7160136788688538	0.8702061245176138	0.6729232656331362	0.002095979092042944	0.9975993381195263	0.9403243466216922	0.8291700691553144	0.9197902749930854	0.5418221517898067	0.4260523255980546	0.8381788679234394	0.8197954645237574	0.6204550272077122	0.991534124317905	0.7860051891109504	0.5983302058070652	0.9953268311874762	0.990621588300371	0.847630392879533	0.9763482797785119	0.7470830961117657	0.9125354408945616	0.6667434368561617	0.8103200359960725	0.9263771547621803	0.6666666666673376	0.8666580268507189	0.9812724804774979	0.3605477975320346	0.9997472095387772	0.7893106970484498	1
0.9958756157851214	0.3890740232277432	0.9065871104516805	0.4437509225354397	0.7500134006986647	0.7182522657380191	0.28374057482323933	0.9486851334674911	0.788198898790766	0.6483229487757394	0.6669885042366588	0.17190452121575545	0.2966615871950266	0.5787714352587742	0.7898831464237179	0.9196863222182607	0.1388767003444258	0.7676557261824626	0.9653809053166956	0.9671339625281957	0.6336572454210763	0.8928210315528748	0.7574930544725494	0.8063276222459616	0.5365021591689185	0.9917954538809971	0.845355567026796	0.8788974865341268	0.6614174468053771	0.796869554633587	0.6666666669021252	0.9076119118035808	0.23465242807478529	0.6666991831573681	0.8058239984707555	0.7210582096916669	0.31971414433263073	0.9436935698847931	0.7536222331809354	0
0.9905191430382421	0.44652243733193114	0.6108591946068775	1.0	1.0	0.9008230518242433	0.8707303168199887	0.9826437525606415	0.9959541660834195	0.879781263709488	0.8827152437108948	0.00114650390594867	0.618694116272109	0.9429957742897794	0.7326931389904603	0.9524715728590992	0.4219125573650165	0.7083969178313643	0.6730882027124543	0.6341972554289156	0.9260836610166681	0.9999249288612398	0.7860817961527871	0.5898435339433042	0.8133884338733899	0.9928474866658917	0.8630509540967263	0.9983575284974713	0.7484675382504519	0.9968603908947191	0.6667374974653031	0.9902406353287823	0.5510595323232591	0.6675796200220857	0.9553818242164358	0.7990602469364045	0.26811316512493094	0.9923040292590669	0.9925423903163215	0
0.9911108961387103	0.025587703605451737	0.9878917709450109	0.057820015914453855	0.7521003028332962	0.9964299973912515	0.9774681720637268	0.7570189942885873	0.7369686973306021	0.7635114397035956	0.7979214899078897	0.31829676453430933	0.22561960775571022	0.726895503360828	0.441739186785703	0.9703124719918393	0.18998190818496077	0.3746923756163829	0.849226950395503	0.5837335659862881	0.4744444755438248	0.9874350033648647	0.7646956635519446	0.7909398585876686	0.8832732293833153	0.8156063269521386	0.7540422176591611	0.9520779989922566	0.5290236037494048	0.9060339356715756	0.6666666898587869	0.9929514320046657	0.9183230870407291	0.808198512361798	0.9821349723315612	0.9316772690657446	0.5468154338516512	0.7872994209503629	1.0	0
0.9619919508295067	0.47706393090257626	0.6530093544249715	0.15610708698508674	0.8593292583734793	0.900121932175273	0.7267509102418277	0.7929426529353695	0.7157536082234639	0.4794096583508414	0.8451749316895761	0.13666572133807184	0.9496599535273569	0.7599009196819511	0.6954485142665469	0.4498426258783851	0.2802880094076979	0.36599051525412407	0.8855776233334933	0.5311235111916635	0.7005465512717161	0.9401216081866138	0.7907416442410933	0.6502868534709502	0.31380454428259436	0.9862296741515552	0.9278862025094018	0.9743778212122572	0.6175659981330037	0.9882611724849646	0.6666829419033437	0.9894648983645407	0.5795115814935251	0.6667007794832334	0.6547603282695684	0.8174855103655373	0.2602380378154637	0.9960962453882992	0.8020536275169989	1
0.9995905787138281	0.10666226817528554	0.9980665631813241	0.9901903789393217	1.0	0.7257540146084872	0.7388290674325808	0.9997670367562411	0.8733277493120094	0.9112443831678432	0.6668980977505402	0.01479362494676601	0.10979649308677812	0.6929594198703511	0.4971026642497442	0.9083627597336023	0.4625655210179887	0.5122167130073314	0.9303713042361493	0.876551492033067	0.6822308709000368	0.9510767943147711	0.7556817029562092	1.0	0.879882030357337	0.9951038630192884	0.8106573753066086	0.9933476229319315	0.9143663728559094	0.9942487942625235	0.6666684665053172	0.9570387876821653	0.605244390666543	0.6666666666666856	0.9902309384824208	0.9821235447097045	0.9731485295287717	0.999962614806833	0.7714285525342988	1
0.9532098806071886	0.7578198212880767	0.9585257192283541	0.08613302893731521	0.9394562485762168	0.9435725497442797	0.9849532861173675	0.9945630680945459	0.9737247099622148	0.9775681789838366	0.7530247684421167	0.38161193809431215	0.9999354561711872	0.9606715126597396	0.9532065913643878	0.9952871720395956	0.16241437178873658	0.32276125426910096	1.0	0.9206092689439941	0.694545981210261	0.9882777666600095	0.9198486023888628	1.0	0.9876432946185597	0.9990347096213691	0.8167591127163912	0.9820641229926795	0.9857589526722448	0.9345764663639964	0.9354436545889713	0.7921336578043435	0.9637256343247533	0.6666666666666847	0.9990395403186898	0.9963654766570176	0.3933585287194851	0.8741383098528672	0.7500996140698062	1
0.9062493619198957	0.6637124977998391	0.8647060809306015	0.20702870614577396	0.7500133553490693	0.34905780701173067	0.9735026165833114	0.9099007987115116	0.9467327954817785	0.8089315827869072	0.7920602531275707	0.19920847961049915	0.8905396680995139	0.9079035423317928	0.38220729873014064	0.4075326067443692	0.26568445983062083	0.5336585570383476	0.5325975674504573	0.6692305360634985	0.6283404590496001	0.8586379969840268	0.7506361621286478	0.5031838778322254	0.24943952747067882	0.9034650351452319	0.8703874049660904	0.8072145988844791	0.5119828667730586	0.8071161409166836	0.66726593860782	0.9448434402554466	0.8879290618476725	0.6666666666666665	0.8367613853800678	0.780507220834128	0.39562374491737684	0.8621722022219646	0.7905795440798584	1
0.9922083929019028	0.5198430763595276	0.9352013785367848	0.7095720493659056	0.768757366258309	0.932197226011794	0.756707523895193	0.8806660856643562	0.9551348347436865	0.9113321477720184	0.887137810420605	0.3109951961843236	0.8124623375704463	0.94074108472912	0.9682583765919448	0.9909831257031515	0.6448249972500837	0.5304042904625361	0.5735664076858626	0.9763236564226802	0.8960515143549274	0.995702823936105	0.9900794199696573	0.8016532756091073	0.8868737791780236	0.9828088012053263	0.8723648124806891	0.9863637968112045	0.8685655835789753	0.9995733129992572	0.666667238480922	0.9990140645695524	0.9995676660372707	0.6666666668231025	0.9880651566591563	0.9934196932693717	0.2603886165753656	0.9920242267856404	0.9743023378997785	1
0.8908503435516484	0.5657006249440316	0.9377656527640067	0.9724595189083927	0.7787255844784085	0.7998393689052838	0.9990541733878666	0.9999898782522572	0.7581045715144927	0.9756053840509444	0.6867905985280209	0.016082746655877764	0.9493151669161414	0.9216992669203921	0.9931967787136224	0.9474443224817067	0.8980666755145997	0.8507507757094857	0.9245426651292827	0.8373020458870628	0.8566791908958951	0.7426173727445795	0.7978486672139384	0.7669999715986162	0.9825391283027434	0.9703793508980209	0.7502252804544016	0.9919247189531537	0.7638942213838894	0.8632042497183605	0.6666666666677565	0.7582829571744065	0.9964800465651942	0.6666666666698999	0.9986808253663632	0.9476396579082513	0.8570106307709647	0.8663472469197846	0.750630051692606	0
0.5686815111548906	0.2555817885190612	0.41384017158368336	0.57825085638726	0.75	0.4533577953624571	0.47934092485785085	0.42323459763166327	0.23484843070090095	0.3758960881286672	0.6667371703214717	0.06800014460701134	0.044136179838777115	0.5083817850013046	0.9176531708628716	0.39902599832641594	0.4248264704583893	0.6497041731190474	0.5854276543297939	0.5510279169574157	0.6695577659402778	0.5	0.7500000003219733	0.5220289638669497	0.5856390483852866	0.5	0.7500000040868324	0.5	0.5660444300671947	0.550747241277559	0.6666666666666665	0.6637009963840634	0.10834710725578357	0.6666666666666665	0.5929161821012838	0.5002753857726399	0.26032608923709494	0.7874532992809151	0.75124654961529	0
0.999417996615064	0.040574010923929454	0.7084644439266716	0.7050091316295628	0.75	0.3941381381878271	0.659478932563623	0.7104469099896844	0.5501542999104997	0.44994546575353084	0.7312805067620005	0.11208754663153171	0.009416831554568792	0.9681366537094652	0.44946454948647213	0.8717683500132184	0.6627401180285547	0.921327932356552	0.5068609142633724	0.685741588874041	0.16735614488381242	0.8939061544457159	0.7500013157299367	0.5010128165468054	0.6456315010815172	0.9068531738115376	0.7800605091558372	0.9294821890425333	0.5698577042225973	0.9082453347309465	0.6676314312488817	0.9531631067397238	0.36025925824518135	0.6666666666666665	0.8418997710525458	0.8648733150159992	0.6687950376857185	0.9199711219227624	1.0	0
0.7022424417471886	0.907412511061581	0.9162008144026453	0.32666196881441045	0.996925682428112	0.6195323219492656	0.5818323212395018	0.9558226349209289	0.87011154159915	0.9734057941307313	0.8026878502261694	0.024046159829931642	0.28124885975019454	0.9549934809170673	0.3744208373590207	0.4218636136500641	0.2249328690820725	0.43899825793189984	0.5037339848694062	0.512643073043045	0.9572197497049878	0.618695627549557	0.7500031574112083	0.53509489267251	0.26906200703678346	0.6345613812716349	0.7506118298078341	0.8403061376653328	0.5106120770462942	0.5918166496467877	0.6666666666666665	0.7768196946347641	0.3212319822714095	0.6666666666666665	0.957941632439731	0.9382537106265795	0.6035198744508702	0.5506354503442076	0.7639495587705946	0
0.9900577230558175	0.599648053762778	0.9317080749484521	0.27240400762477834	0.7500000495541055	0.7233110573763492	0.839740650787639	0.9674141604629308	0.9963264205141118	0.5920131416206151	0.6928074657590797	0.10352099960406816	0.468123962584924	0.9190780604436777	0.7527893680063491	0.7158803693704258	0.919129408758659	0.6304918515540925	0.6228570381054648	0.7020748946199311	0.9405885978231379	0.9967537789222554	0.8409282484456351	0.503797316446472	0.30742602985111084	0.9927316525676427	0.8517474692885836	0.9157989462571764	0.6465691621221316	0.9548592416879595	0.6666666666921062	0.943847426191655	0.604541846377959	0.6666666667062359	0.9442407679637532	0.6151943080211975	0.9422307346840895	0.9496181845253924	0.7563155266668533	1
0.8879950481104331	0.5940463332453711	0.8822882051775086	0.15411217380047187	0.7500018367391034	0.8844485608347826	0.7462515957981986	0.8217807152508521	0.46044522699099044	0.7617406757622003	0.6767580370469986	0.1436448359272052	0.012383110077408301	0.8866140460013859	0.8009114363589652	0.5702094148731482	0.9036099510080357	0.5578444477416264	0.7960073741540444	0.5743923145033679	0.8813469671756391	0.8503121017908046	0.7500000011997768	0.7015767070682802	0.4031106849031795	0.8769203002725836	0.7500009603408276	0.8681591453956558	0.7182924271304035	0.9705905460943922	0.6666666666666665	0.7970546023024707	0.35680955259054203	0.6752603656422093	0.9187431914591913	0.6466142600570437	0.8491740367759038	0.9843768887524238	0.7500008845542329	1
0.9131977493148891	0.4691395299234398	0.9290311673486964	0.13204630162163672	0.9284303307682156	0.852063177227897	0.9996663643536579	0.9999955360653616	0.674441833071635	0.5781660337144385	0.9999999999999999	0.01436549697873178	0.9999781623890817	0.9165325843989509	0.640645618183996	0.49964891947766643	0.3189987643370563	0.5095282197235242	0.7622578490906078	0.6541757782223315	0.7456794520637783	0.9078099794848292	0.9144945745740691	0.7315401447191512	0.7848270382510023	0.8809434767720536	0.8112667671790792	0.9485515742094959	0.830939387049108	0.9976772118264585	0.6666667184939133	0.9324761060840069	0.9599694209446984	0.6666754938172483	0.9663683641996285	0.6737007619544968	0.8501567732641271	0.9968788498975467	1.0	1
0.65833957248007	0.09956946550194351	0.7973056968456773	0.6089253980927919	0.7504231755765873	0.8636157906009244	0.9163192370959603	0.9926702723592185	0.3126280922061352	0.8745941785529567	0.7591100973220427	0.34401702958696057	0.9999427955585235	0.6398203654340748	0.970438850390547	0.7628848160080813	0.05396808528000362	0.5713129594259299	0.6389735122030719	0.9655154890942449	0.980001605991596	0.9074872844669164	0.7698707940291007	0.9293427642682663	0.9991959367973003	0.7458331506602007	0.7647613761893804	0.9905768594442967	0.9510639043054468	0.915870163302595	0.6666667355663668	0.9448085709456671	0.9951085636705769	0.6667927968225854	0.958680785299098	0.9643652230065975	0.5815541670955203	0.9840176849482617	0.8091082507632704	1
0.7037184818816766	0.17294349911691997	0.4844235276779334	0.01307996972831466	0.9848346255865359	0.3823559265927485	0.846271796240434	0.6571050498994188	0.4926379789343218	0.8109093797123288	0.8703362143801185	0.20493739680364592	0.8393347865375901	0.5808128274202466	0.9226481443846994	0.25	0.6465548105398519	0.3731770322070649	0.8628259554370794	0.5299328896520668	0.9490983636174813	0.5993158339643544	0.7500000028352721	0.5241431771889883	0.1998863419094516	0.8847438870864189	0.7500000122028138	0.9315210414064141	0.7496290178801506	0.8433661608356304	0.6666673049684052	0.964711088098936	0.03992556603918915	0.6666666666666672	0.6526894428923813	0.7381781856694254	0.5916692363850086	0.9677627608670483	0.7500149672478722	1
0.6317104138335823	0.5079246717337437	0.6981542831265077	0.39767102522398	0.7500009133762204	0.32582229868036133	0.8630643909671198	0.8930791682650395	0.678460445917006	0.898024597224848	0.6674244348449263	0.13195749157534797	0.1854081400916086	0.8306104022091094	0.5505360903035016	0.7677913732511187	0.08421374334117877	0.38609603862704356	0.5155637744526934	0.7456234992834074	0.6414548989326769	0.7821058924485075	0.7500001906591284	0.5782774582105329	0.15770092359262153	0.6928970775133353	0.7500052596122779	0.8720200442776334	0.8018861655732732	0.7188864202977245	0.6666666666666665	0.8843930435905003	0.723189124965309	0.6666666666666665	0.7205780698496802	0.5230259803096611	0.2639645895117864	0.9826321510649191	0.7500573514899116	1
0.9998572227035937	0.4184362172870681	0.935011991797094	0.5957554199776195	0.7504814031633885	0.9802856251857017	0.6318085898132564	0.9836997263442516	0.8323426443177855	0.5876890731835456	0.6746345589901308	0.24843294596758794	0.7262603597896372	0.9843187949780233	0.6363902223319071	0.6995473519258761	0.8750041862692909	0.4186206111204771	0.9630099996616275	0.6180059215157602	0.9276413938747385	0.9889477709655623	0.7540164816733924	0.9071855644486078	0.7645386979382927	0.914739261487543	0.8352317803669151	0.9391425710759385	0.876205352732969	0.9984108088609067	0.666666772370494	0.9115277013138301	0.94167585660872	0.6698779148036662	0.9775083635532968	0.8200802036495598	0.8401659447120194	0.5677081568432636	0.8082415973040339	1
0.8722186443244082	0.49853204573314697	0.7822856279423698	1.0	0.9991197731664312	0.3657041251142237	0.7212372861502969	0.747913447096028	0.9276450544510602	0.9896667867152324	0.7072569272535338	0.18620924276351958	0.7018440287092463	0.9720631013065058	0.9251842125966839	0.9995399561012266	0.9329234138836209	0.9539642943429465	0.5207760400704816	0.8495106143303635	0.9153658670255413	0.938962997958347	0.7847631978974305	0.591709816701122	0.9725613611848534	0.911671591722275	0.8004856105400836	0.980535021170074	0.535026330077837	0.9996837951646695	0.6666669020326632	0.9832857514817042	0.8726413590227042	0.6880817485938009	0.9386708692252029	0.47300300529173134	0.45937851899618853	0.9866678176861116	0.9367404327891539	1
0.44092175877098283	0.5223053651953407	0.6776226697168143	1.0	0.9497157147094615	0.9033863143569102	0.8325850789550131	0.8596065931908057	0.8207429042739763	0.8857167393017253	0.684349518044979	0.00564784163544906	0.9807584141558886	0.6897943119138739	0.8768239615071446	0.976347912212875	0.5984563136558317	0.5543317779309933	0.9054731969960819	0.7755265975043211	0.8505486643993608	0.9732809004347419	0.7611518995746062	0.9310297219760897	0.6872027136915048	0.5828947385431663	0.770782409297761	0.9363120386668703	0.7478924029715132	0.9894417160652368	0.666666695793066	0.8697472289749669	0.8735838027132325	0.6666666666666957	0.9346602670519747	0.9871202510305497	0.6185324836668976	0.9988087728441785	0.8456551969218941	0
0.8203450482673428	0.08607934513473053	0.7101168703669772	0.05790413285868045	0.9757189897654731	0.8670399118076596	0.9556609187458884	0.48050303380579223	0.17829946217708917	0.9054271709714814	0.7254300666756809	0.05271116964320423	0.9289848316902058	0.7584061701828613	0.7309781414303609	0.42395089208620096	0.2130927271306799	0.7430932517855156	0.6179206468309303	0.5109286427515233	0.9362287455253202	0.9131418382778186	0.7536090977096802	0.5037836527446631	0.31528981773415415	0.917993975578364	0.7603369912167562	0.928119332369148	0.5467355386221767	0.9401592605053852	0.6666666666666666	0.9685887524869898	0.3945672939445253	0.6666666666666856	0.534340959175994	0.7546891024185941	0.2525443360972612	0.7495274679269304	0.9421647336890818	0
0.6919945056576803	0.9812357445450448	0.5564669616573004	0.7175656308976691	0.75	0.27389789550979776	0.25	0.7486244663991796	0.9924439438031617	0.8433884093102717	0.666962065772202	0.0012609312830488923	0.011224605636677798	0.6610599457952291	0.371432181697416	0.25	0.3243203238232175	0.6873258795152932	0.5014767511959877	0.531174145400618	0.453894164603109	0.5	0.750000001989374	0.6868507572626534	0.005358533426580701	0.8999894601774935	0.7638646628860827	0.5	0.5061308714478626	0.79763171232562	0.6666681628209628	0.6792875111010864	0.1324416857846048	0.6666666666666665	0.6186580831140412	0.6362961358359531	0.26566612671942486	0.5013106342581019	0.7503218713202331	1
0.9629160021359748	0.2299633516219573	0.8649763458279388	0.38905490700661793	0.8920161044121059	0.8967852890537935	0.9822149103475688	0.9782651835935823	0.7091627126213985	0.9752773559888783	0.719066553417034	0.05648048798222674	0.9548840046800576	0.9047270674563322	0.7240271091365141	0.9266336152991538	0.2901559582763982	0.3945499182344534	0.5348942851286922	0.6515824162407318	0.8122215249798967	0.9341053593667407	0.7500452506211681	0.7732547049062968	0.8136785528801259	0.981816039876907	0.7511169456448389	0.9949597989777983	0.6655199383346588	0.8846810515548326	0.6666666666962368	0.9434523576223964	0.8543130543198986	0.6666666680768564	0.8211167515028357	0.9138731886301271	0.3664740952643338	0.9995815867114609	0.8487381962569917	1
0.8206722242768966	0.14151437020258706	0.8747841594149198	0.04723461451317225	0.7500000000016004	0.7059003031041788	0.9697764368022435	0.9937295896658976	0.921078145663192	0.7049716335973275	0.672053100990358	0.003690408238477951	0.8517842065683032	0.7408565680699242	0.10966014667091842	0.34127860092278917	0.35134679951765313	0.7050493322436737	0.5438145307572168	0.5484085309007769	0.9890574501606108	0.5658523487678724	0.760522981362427	0.9577514971660668	0.8430872097063703	0.7522493466767053	0.7659605220303628	0.7050923770565237	0.5766275032134729	0.6515486681584874	0.6666666666666665	0.8273575069779484	0.2598611484836494	0.6666666667490988	0.713792211183814	0.8881778851412516	0.8957824406562535	0.7095262311370153	0.7616096726843222	1
0.8327354149185531	0.24304455533138208	0.6638366460056502	0.2995520969038677	0.75000000012065	0.7288592356290778	0.7868897798087111	0.9907200577492719	0.10669002976488898	0.4664505294623835	0.6676480393884664	0.006483624548166154	0.9863486548078128	0.8241036133832866	0.6720010315888153	0.7529181033890021	0.6998855473355183	0.6208209260276827	0.9554994698304616	0.7419297414017761	0.6265748018145829	0.6475438932769086	0.750013589460545	0.756380774700768	0.830215415292311	0.9236673516029369	0.7502967516722151	0.832923464013105	0.9241075531734046	0.7568417668452703	0.6666666666846953	0.6750693011682029	0.7524090133284518	0.6666666666666793	0.9395166501151215	0.8466348968246173	0.8039677649339382	0.8627998925160073	0.7525844376397897	1
0.9678873283914027	0.04179648223957805	0.9606373492797832	0.8485358110899752	0.7500156782437544	0.504019041778017	0.9566091371008199	0.9841365056643492	0.46739046081625807	0.6641867471413418	0.6696023899977194	0.32024134839159807	0.9040771138328315	0.8639192285965546	0.46418208208851475	0.9972357651196219	0.36514447964987523	0.8199065023451249	0.7250216937633993	0.7018443225757303	0.37311204799419645	0.878682891744457	0.7503855095447697	0.8843037465301291	0.1907215134364186	0.8078234342899726	0.8026716659675737	0.9757691329983758	0.8946491453510019	0.9999339039256643	0.6666793853652274	0.8846019548110149	0.8496413194303193	0.6703762982545015	0.9149609220515889	0.9780529606929667	0.2639726826797638	0.9999944653334621	0.7730510941287697	1
0.7683704626929562	0.6978624826451598	0.8917881075317166	0.9816185667117713	0.8561944349545488	0.5720204896839514	0.6425084467884574	0.905663512639481	0.6297823110552592	0.9608386797443207	0.697283238090652	0.01212559786428207	0.998989887386628	0.6375722315887506	0.9052824002199594	0.7175648049232093	0.9491645475185861	0.07680014770359289	0.8645927329205385	0.9695948737980687	0.2615459874491955	0.9180341562178168	0.7502463846179297	0.5334835033077031	0.5096963804054024	0.855541702331821	0.7500442003562944	0.9883851304479999	0.5348665262619672	0.9876662253891715	0.6666666666666665	0.8809352786039826	0.9174575187407787	0.6666666666666665	0.8841954191077283	0.927215830561165	0.6288136716196022	0.9444517243051854	0.8867028649276443	1
0.8534100983884763	0.9939232291806963	0.6368656182401911	0.08641149207433715	0.750206595618485	0.8843420589166111	0.7693935182079894	0.9370086673850047	0.3421159285412848	0.9066632400543275	0.6686493459953677	0.6223071749944151	0.9930563931303541	0.9657767732537884	0.7177587166001065	0.9457511874301906	0.6277020915687032	0.29059887949325924	0.6338269612039515	0.8613151818417856	0.9695784758747484	0.7736955929484391	0.9407510640840634	0.9320747379537007	0.1851027553640393	0.9259278197556219	0.7684013561570535	0.8104887732236666	0.6692520000918813	0.8270236291741345	0.6666666666874891	0.9551774919656817	0.805417981376282	0.6666667097812785	0.6523803364256575	0.8784173261592086	0.4368146185593205	0.9770982047159844	0.7840094366014553	0
0.9472318328971554	0.9021394301940346	0.8167048451857952	0.9255435290863708	0.9170032835276172	0.9758838790170998	0.9996258422600401	0.9989354573530763	0.6528733932040582	0.965628881875447	0.7459223577180635	0.002944306800077451	0.9955980630591839	0.8216961876663866	0.9984841071046133	0.984725774739625	0.5909401855862177	0.5357417004484395	0.781727561131643	0.9213534369315539	0.22377600427670905	0.9861540613535695	0.791831175570781	0.7043354737242058	0.9794919608450126	0.9474796049663229	0.9282866604086152	0.9998645446150777	0.6691162201793186	0.9845616652085813	0.666666676170474	0.9880896607694052	0.8706129137655145	0.6666666690965769	0.9930514116211671	0.9549563930453243	0.9967297922185528	0.9999010735748315	0.9222123642790541	1
0.8245552097170492	0.8672742982898288	0.7446309868606578	0.017808369789444035	0.7585709993784026	0.7408522832715073	0.25	0.7540958281334116	0.9846816728462743	0.5499892110044874	0.6883845333791623	0.37994011042448744	0.37195683775074273	0.6766864837106805	0.7678479003423855	0.5426843445174456	0.3749953909845694	0.2094410465478953	0.578491468663076	0.7250697779550572	0.9758862850719787	0.9178897622607324	0.7579374181863274	0.7528909697613053	0.11919845531064044	0.8777571932094613	0.7598204096713216	0.9235293339925592	0.8053098600467988	0.7974263391051842	0.6666666666666672	0.8379465679789008	0.6947434847786365	0.6666666666674822	0.69578254545072	0.6015496730282989	0.5450369754878298	0.9374017736572653	0.761329948123362	1
0.8960329682347132	0.44159566354546353	0.6221604370823611	0.36480802376391297	0.7500007808166558	0.7452437696361296	0.25	0.463597754321293	0.8805507705217627	0.3442804731734283	0.6674293717761464	0.6729241902261828	0.4194291646239461	0.8513493174324861	0.694311393828257	0.5709140014993686	0.6632926175361387	0.4357208267573984	0.7608630434572462	0.898794357361979	0.9108760235222858	0.8617019904658021	0.7500012964595012	0.5688806970279189	0.5670479064356433	0.8562460926110019	0.7500146500220587	0.8602692497532178	0.5696642063485035	0.54722397100474	0.6666666666666665	0.8628145649732291	0.5139745539221399	0.6666666667346068	0.7382246862794747	0.6791073316652236	0.5702389716276929	0.9695352386143908	0.7646076772199402	1
0.9994608552554121	0.5031015342595655	0.9995054973136016	0.10284485851164726	0.9898214277616468	0.8714379588576775	0.895159970976062	0.9999987273588803	0.8710170787707314	0.9663072545750162	0.7874885322302021	0.3420147140907012	0.9968858713196015	0.9977500370894284	0.9530390332635885	0.9996078809983819	0.7659985195731001	0.3622696828826335	0.8433217048463358	1.0	0.6774830121962793	0.9933549147746519	0.8724486297186235	1.0	0.8022246893172484	0.9999999205008926	0.8690126088120742	0.9978069856353503	0.9693601034328816	0.9978461352864951	0.7018751832382966	0.9985517416156247	0.9633152497502262	0.6801295252450829	0.999067935649205	0.8295690705558693	0.7672626322521825	0.9998970700342488	0.8423748345265306	1
0.8997111212345902	0.1338981174080841	0.7300143114927595	0.31252336800634267	0.7500547387224318	0.5752912902888037	0.4195122741202052	0.7013295713653502	0.13857598458628376	0.7313560286592359	0.6691600665864961	0.06357790230707829	0.442322262029634	0.8457579760202381	0.6245237974323854	0.5806824176374368	0.5332059790065315	0.6349414859842786	0.5161336763980097	0.5633043159755042	0.7880943091650539	0.8678504060944142	0.7500009498104627	0.5499566196232337	0.9639626512863269	0.9092533925499283	0.7500068308463917	0.9258214645866422	0.6333849904730793	0.6583191328249458	0.6667252275430178	0.8521088646260598	0.26833250613294174	0.6666666666771357	0.8794393969932488	0.885440684126114	0.6964454812438952	0.7636024517804053	0.7604217658662428	0
0.9322959409147548	0.9996202776517585	0.9518766179715774	0.08419309309633095	0.7668355936607583	0.8940764500377296	0.9991120668472178	0.9982252753118876	0.9999722960781049	0.9555699200412007	0.6745730137377156	0.06774544944300641	0.990084518942715	0.9313789821431212	0.957020569497346	0.9996729135043932	0.7342282212113621	0.5046181949691113	0.9680435757871072	0.6764901514129151	0.7126733953566783	0.9652756467602831	0.8451260880718373	0.5044644730615838	0.4825808548611707	0.9999500406533414	0.9292347570831275	0.8624625494948874	0.8946751529210994	0.9998035904240286	0.6671709542458053	0.8711540514011101	0.9092289189064258	0.7139391825558081	0.9951871294011422	0.9311383931549388	0.4104489223239831	0.9995567728483337	0.7548082391381493	1
0.93761226257548	0.9860937260692235	0.8947028644146094	1.0	0.7509588151028558	0.6882518021932272	0.7170264504194539	0.9997862381899623	0.8722563967304574	0.9682511831039278	0.6666730151681548	0.03618694789487401	0.9979581596941767	0.9268925914721674	0.9632887127484873	0.9388863673957939	0.7848936573544871	0.5620648467509992	0.8010971633720263	0.8838482574668104	0.7970274924955874	0.9663845804247393	0.8150962935113399	1.0	0.818571086565611	0.9762690932277397	0.9323032533066109	0.9767949202556413	0.7819177582018575	0.7854809747374087	0.6666666748169766	0.7107332389529124	0.7915018926392375	0.6666666666666665	0.9808494002247756	0.8736744794441029	0.4690998841412382	0.9548607771385782	0.7501673856469577	1
0.8771331838466399	0.17297538535965026	0.8258779696961652	0.9369952683458644	0.7881566482216844	0.6602334444504669	0.6388308351411708	0.9589826262562757	0.849516357327821	0.9597812289402448	0.7716871696631006	0.37827249172340377	0.7149055595112279	0.6631571042504456	0.6405120905392166	0.6253720517072117	0.2977020725510554	0.7482273375017077	0.5328217353326157	0.6084505120544476	0.3093180078711621	0.9997456142198189	0.7550689618535134	0.5064434508595532	0.191081113454803	0.9993948739116777	0.7896542677140963	0.9900156870460167	0.5280010347846595	0.9852341182515914	0.6666720047554582	0.9057648565800506	0.8617137579443948	0.6666994008766496	0.9697899993254102	0.6959792334112118	0.7867795077494056	0.9584229538622364	0.8303281153626949	1
0.9747513855874607	0.9319958654689207	0.8224576973770378	0.03485449241832413	0.7500002844306409	0.46722622061148095	0.900446496942229	0.9532478236874354	0.6008270639898561	0.9361727737966756	0.6752509194839144	0.24671615741508177	0.06376296966627232	0.5489985954342957	0.8007172707528429	0.3655178373747739	0.34265683704871935	0.5292273736412416	0.5846883209163902	0.6008343534701086	0.6830681521171369	0.6772564640539598	0.7507495838640794	0.7315274977637907	0.3141039690803887	0.9883410553452264	0.7721709843775223	0.5919204211129037	0.5501144249093719	0.8879307318195253	0.6666666666666665	0.6845978487203102	0.3566070223521674	0.6666666671619763	0.9517084464334683	0.6342418346628509	0.8141324756849033	0.8300303096512649	0.7503225736215309	1
0.9867162141870169	0.6232331679850933	0.9425750939181944	0.050396098362231155	0.7500395653706579	0.8463666389808041	0.7249613692163497	0.9999997740675761	0.7781127390790972	0.9046606362054845	0.7860241614245851	0.3048347703161396	0.98695093986275	0.9131563687685663	0.8729864274987011	0.8976899035429778	0.879844541679135	0.36492263598983943	0.5209227803084623	0.7927431453436129	0.41588298800569945	0.837781532272581	0.8231186466663238	0.7099234166329154	0.30658933280833234	0.9373198062522775	0.8768745252749574	0.9466957442787344	0.6405333291439674	0.9894469969435887	0.6667945291063256	0.8975950320745525	0.92596362425151	0.6666666666666669	0.9717416249521624	0.9520813828145429	0.8461299099679693	0.5762448108936313	0.8560988754761869	1
0.8902176400015253	0.5171159914850642	0.7685846687626952	0.9851038668472579	0.9785041126286455	0.9316925491508966	0.9471847416871986	0.9969342409114746	0.5316288735605148	0.8622012056498187	0.6994001497097341	0.1568252959383035	0.7811455096137035	0.9259389281489687	0.8120206825110714	0.9133362866808515	0.5790168794301396	0.8606817778201938	0.6815600378780786	0.8783136354884877	0.9193502171608932	0.9493991867440836	0.7539914150875371	0.9472549999898587	0.9599306316921069	0.9637821329602844	0.8581530505439331	0.9846944776329227	0.886320944215423	0.9876932171062327	0.6685993848453171	0.9875671551180905	0.7945671217868322	0.666667614198756	0.9725178153727022	0.9679198298212823	0.7504859480841867	0.8646982429417103	0.7560061824881941	1
0.849895700176355	0.3101318855322957	0.8232773111674176	0.19811569639300655	0.9999662566745353	0.7945898525693413	0.5711693383907421	0.9062154400702863	0.9857923012539956	0.8478458683552381	0.9999999999999999	0.007542899686338734	0.9706448734841878	0.7813787859707705	0.6843285398327565	0.9116449236642634	0.3168159671865201	0.686524667062558	0.5448065831809789	0.5250232454553286	0.6786571293403186	0.990043821415921	0.8012719089281549	0.5954794888800112	0.7183194632592892	0.9980985652722393	0.833116621227903	0.9986042300192389	0.5016066733133512	0.8077159957127646	0.6793776920724937	0.9820058394379968	0.6588950713145619	0.6666666723368849	0.9318063013390687	0.9222509549163433	0.3390182541767698	0.975415912001221	1.0	0
0.999609658136876	0.40777384952640894	0.9940426019502547	1.0	0.7515147433077117	0.8700602606731638	0.9928910726850322	0.9999959230789299	0.8538803073820087	0.9662722094438752	0.822610806284272	0.09201825995662895	0.9416612413109715	0.9965728578416291	0.5239580683862484	0.9957822666492464	0.8846847812270912	0.8814292799615304	1.0	0.591289281608707	0.5803690645082403	0.9999880715215267	0.8212511381098306	0.8728041458149808	0.9997260317847344	0.9946205894199612	0.8934335137988471	0.9994200057020484	0.9427083943388147	0.9999321004269206	0.9288825320085731	0.9991841036061473	0.9911612359081822	0.6683054420645179	0.9910950164564053	0.9887338922615004	0.8317689752367061	0.9987892588327485	1.0	0
0.6880222063414875	0.19670173248863274	0.7504000481828863	0.03016051046050446	0.7500072003470201	0.6075898040301322	0.6454385670188906	0.9309579894311807	0.9989963942824165	0.5700562354747425	0.7794469600879725	0.13781155534359332	0.5049645513845881	0.8818722974033042	0.6603841501053328	0.547310561600837	0.45862157960065814	0.6180449921913638	0.5030169671279645	0.6411116097034532	0.8354560463293857	0.8495995419703469	0.7596894773285072	0.5077946819355	0.1732696509850176	0.8828595353047153	0.7934034389311826	0.919042507017667	0.5004858898604283	0.9863333980262019	0.6901146273660627	0.924604676571119	0.5551151370425633	0.7585453710682366	0.8788703472385364	0.7150949951186937	0.2603574737520447	0.9303943290112627	1.0	0
0.9827460227840019	0.7340887065262235	0.7885077516152749	0.4369679984148407	0.7500000000000001	0.2530641503281321	0.5466296216956708	0.9314942907683103	0.38387332447759503	0.9736715662832316	0.6743841949074242	0.0002860063626968329	0.009815955647801487	0.6159164269544051	0.9218765176834984	0.37419749465721563	0.9005393144100919	0.5459179756224346	0.5886086651488719	0.742875211276423	0.8666195928148469	0.6038536890054382	0.7500000013792028	0.5248113065890944	0.039443398279105195	0.8430514757992185	0.7560579967007335	0.8671129149403735	0.5159297451999976	0.7531777152414851	0.6666666666666785	0.8873033380599935	0.7427272488392305	0.6666666666666665	0.5996909092718695	0.47276021324201933	0.42976307746182274	0.6930171445210772	0.7837522237592311	1
0.428838320305053	0.6472395420789062	0.7860956815984752	0.1934592990903549	0.7730342434999221	0.5871214777122977	0.851809680048631	0.991250357911127	0.8651631367128874	0.7544297971770924	0.7200801022640566	0.004129053285425854	0.9948498655878352	0.8569003586240724	0.7777098113234187	0.8795463757733484	0.7300896195608145	0.4179875178564074	0.6721367289880833	0.5205571373877621	0.24177704708878187	0.7046309220471306	0.7732662111031153	0.5399702396565169	0.019024961576359162	0.635420113849819	0.7802459271831041	0.9934430803819659	0.6004545672816943	0.904981386397131	0.6666666667284786	0.8216018494050814	0.6776611901357189	0.6666666666692592	0.8463067569437275	0.8085222817890745	0.3126429671504457	0.9995341481626338	0.8058260477039927	1
0.998480329564391	0.52514323875757	0.9895752792789909	0.1542730460490658	0.9990793595128135	0.9982745191399481	0.9995007042767297	0.9999986777333447	0.8791478065421994	0.9520176669249663	0.7294134848006366	0.6568395558356988	0.9998995039408921	0.9745673613926841	0.8311831202843982	0.999854136326628	0.8871993253062097	0.36886933654071985	1.0	0.9883511869150114	0.8827100210482348	0.9955060518303057	0.8645118052923082	1.0	0.9055497760357915	0.9999973778999883	1.0	0.9780118216996673	0.9938235861058918	0.9978203149099929	0.6698823001709656	0.9984862404624966	0.9996989027996882	0.7066367354782911	0.9993116787390035	0.9951649170719972	0.9949327061567742	0.9938742560391007	0.9106731698472049	1
0.9676479702172415	0.5367867266076941	0.801563378523895	0.3403937470998589	0.750000000000049	0.9976353719555966	0.8306502517624401	0.9663489994122129	0.9715854827217243	0.9085932188228947	0.709307385239984	0.6398093624400343	0.20428890507680564	0.7099812550382814	0.860298640727244	0.8510208284891939	0.7545361245981373	0.500178976313318	0.8141397856220938	0.9905139122406748	0.9779016044916214	0.9725572622212703	0.9914137791148543	0.6950801191558588	0.15411728679043993	0.9701850777960194	0.9475386414084449	0.9706636904849002	0.6642276455518545	0.8258772317024639	0.6666666666666746	0.9477313386368363	0.6831909914949178	0.6666666668601403	0.8506324829453161	0.777835161109648	0.44181357837326973	0.9674222397671944	0.8388396365273444	1
0.9985767200510713	1.0	0.9999529537976316	0.2896421869469189	0.7500001716418477	0.6246981244660719	0.9296732886127055	0.9999999788791176	0.9996653885841077	0.7485097981650377	0.7463167047640491	0.14929807281369215	0.1502760679519311	0.9357544192411865	0.7236848830858731	0.9521183773013385	0.8723826379459121	0.45341066314638656	0.9494813780011935	0.8542135622632832	0.8311942069414004	0.9533452581226847	0.8422254245901228	0.9092954666154616	0.5215948853188108	0.9999857054045577	1.0	0.9893135229486474	0.896882347326992	0.9998603543136286	0.6666963472892827	0.9942053810656428	0.7250129197947003	0.7821102696765924	0.9904705775384253	0.9538460004022979	0.8454092189549054	0.9681790316371438	0.9494827258948754	1
0.9964668520385985	0.11295171328176615	0.8252524984115316	0.7773685043409541	0.7500000009619823	0.660420183018751	0.9478089173771047	0.88699122205112	0.46316411391927387	0.7698694168711866	0.697529747171667	0.06387721031874506	0.7732314106572233	0.8370831331672107	0.3022860996325842	0.6117051928356378	0.5702121078830846	0.6139999691874618	0.5721386886063542	0.5852601447856831	0.7410363694405656	0.8457495110301684	0.7500912524969884	0.502063465045633	0.09254058029635234	0.9432691804437564	0.7501493848063582	0.8032210430098494	0.6428828654068324	0.8582248447999488	0.6666666666666665	0.9531160918876872	0.8446934416077913	0.6666666666666665	0.7966927688847663	0.8958737764555177	0.2775445752700964	0.9132648868346551	0.8911698465945858	0
0.9716298241204891	0.17339790901212182	0.8173632459077128	0.703733007217521	0.9167395721636384	0.7167435059486832	0.25	0.8663700975077182	0.804447602131012	0.7503379763720721	0.6680411483061827	0.3145957222113487	0.7947316579892463	0.9418304032916747	0.43879656880027385	0.8007098755158661	0.8676562129127191	0.6730025691470061	0.9896100362281164	0.8127355880198335	0.9750360120801395	0.9932650575500751	0.7506899323563455	0.5854698905536835	0.9658688369177735	0.8959879638657597	0.9390692736781017	0.8356287187035187	0.9217037287646288	0.9974381348644081	0.6863706360830741	0.8856790369272927	0.2222545017394325	0.9057701954117847	0.9136515733486057	0.9345477749211216	0.39563301284063745	0.8945178830543266	0.7728763577042044	0
0.9985810833698292	0.6427130891494237	0.9422391927308912	0.7719882820299561	0.7533598493091522	0.4224609257500897	0.9663750773397235	0.9979090209298489	0.8695662562991157	0.8289851474075869	0.7379644074031253	0.07266927750915733	0.9538066714901302	0.9962232536582655	0.6918433737097054	0.8648795927460398	0.9989996320421943	0.9264936682588281	0.5320164487056163	0.5669580590474419	0.9701322259865472	0.9961989310426844	0.9272619011793398	0.5088496956899705	0.5951346158296816	0.9998627313293599	0.92802180263278	0.9906561762441429	0.7118102476479544	0.9870297567997808	0.7035791412566664	0.9139432332957221	0.9052214777541091	0.6669988927842941	0.9511289591307309	0.7922739678642761	0.38694038068013614	0.7439998598959193	0.8272285983232784	1
0.994695815045534	0.8832390221259079	0.9762914927018481	0.6211455464580756	0.7535900635385627	0.9689561453867733	0.7862483061765215	0.9998030665358966	0.6505113124083235	0.9672542501679904	0.8448891384276558	0.05213905879748738	0.9675102381604429	0.9251192941298221	0.9602413100319913	0.7597493905007757	0.9705347073629852	0.7380180548977431	0.8333250591125068	0.9886491131445048	0.2317710245499148	0.9606424428843365	0.8813113744003938	0.9004547701607992	0.9461796352331323	0.9780482565727958	0.803802748604809	0.9897033190540913	0.7293566577057904	0.7517260716438281	0.6666666666666666	0.9978915298889579	0.9612689445002205	0.6666666677493602	0.9124317021808969	0.9274584002353683	0.6546978716262492	0.999320340799336	1.0	0
0.37199159431148787	0.03213822543042235	0.5050644918870332	0.4518538885613143	0.7500000001169381	0.6884414283254112	0.8975096344767253	0.7455902134757961	0.21835766658356845	0.47014728545311524	0.7008916081509793	0.006206265427526357	0.14932917506934043	0.6998140127520693	0.9058016890120968	0.27148753878151927	0.31450816832603856	0.5204381597077832	0.525342565532206	0.5633985966204056	0.22053745443003153	0.5	0.7500246301767453	0.619157118143205	0.4187240876362067	0.7117019265879732	0.750737656577709	0.9113015709393063	0.9379971196614132	0.8240596069847774	0.666666666685197	0.703976660527003	0.6688154946137674	0.6666666666666665	0.7158070571549608	0.8449684031635816	0.32582815267020265	0.8001949505925363	0.7668213035591529	0
0.8756727873818594	0.16932791399090716	0.6262632410979376	0.2947956040764711	0.7772994948789135	0.31998568078688705	0.8702994119836869	0.8971433795453956	0.30984739309219683	0.8041737616463629	0.6797190869120523	0.08166662161367949	0.7711986096231884	0.8869159922748256	0.7956485715515145	0.6569742705481972	0.4466476468211093	0.30789620696208364	0.7719522502970468	0.6790133928454782	0.5423309892765479	0.678838195823577	0.7503495032865538	0.8543866495922063	0.844764198313479	0.8855951718076752	0.7645864055600253	0.8678275617666403	0.8336773399229918	0.7787759628736413	0.6666666666708426	0.7517166175747236	0.7915133377661911	0.6666668593471333	0.9089272367641856	0.9235179606516981	0.445694725898918	0.8748266520489966	0.7534727832933499	1
0.841721338380524	0.38773387046836383	0.6719552594853034	0.553916974790096	0.7500128198861443	0.7672615739912984	0.48141568293115444	0.5798691736076232	0.694132149630422	0.8284273959652997	0.6681219870910245	0.43907692630086975	0.028191256963719945	0.486638393210388	0.6896970676285541	0.3879575449061261	0.5426117958416414	0.6088048793455909	0.6802015075006879	0.7698640301592188	0.10496234251519224	0.694327932138606	0.7542847430018123	0.9326067958746806	0.47740555123887307	0.7505225924089868	0.7513966769343109	0.932310841272578	0.5907631700985769	0.6423621491659006	0.6666666666666665	0.7791335627296361	0.9025028642621796	0.6666666666666665	0.8469288862187694	0.9166842212452381	0.5084270150359276	0.5872277877096237	0.7695128061508659	0
0.8504003738283126	0.6484427492237013	0.9420587889717326	0.3964747542607297	0.7500000000580361	0.8655612223637963	0.973993485355827	0.9990922145136091	0.6288725480412553	0.9900775075311332	0.6666985543785588	0.13398715794960106	0.6290924995503901	0.5501246101164351	0.999536422433097	0.3295093197325122	0.5473001821143004	0.5614861228163017	0.6518217054971205	0.7493105207379411	0.27347078549779086	0.7205192684620281	0.7501679639058397	0.5069904982108704	0.6556807754541596	0.655230108849994	0.7686592811385294	0.766481470922728	0.5617370170214512	0.8397808873523823	0.6666666666666665	0.6331612139639513	0.9038562738692455	0.6666693804906355	0.9271613084668104	0.9100075536240482	0.89400228439991	0.9950813545543561	0.7663163565671413	1
0.7830070471392633	0.8024642251243813	0.7332051221662483	0.07098073171147089	0.7506952940095788	0.9319811291311254	0.9786230446836255	0.9923138756781794	0.9853014002523043	0.641392183526291	0.6904448397385248	0.052060926066536464	0.8512730934267049	0.8608572560693885	0.9576857731617576	0.6771034995960752	0.420375255001733	0.5756876566621101	0.5926600936137485	0.638475623596369	0.24742970814210652	0.7770530024848683	0.755626528997339	0.794743531525431	0.48020138672129553	0.7681093140343754	0.7649578060656229	0.9608307874876925	0.7199184936561803	0.9952197259686142	0.666666668757538	0.9184098827423163	0.8131444464622269	0.6806328649756117	0.9160965830242366	0.9860690849034889	0.3041571281969317	0.7712413300183978	0.7969965231636004	1
0.9020815656234611	0.01026932809713735	0.7972275240140811	1.0	0.9318622221303899	0.40522941251413164	0.7811482366106834	0.9451561038919053	0.23432213952471304	0.7364694581576643	0.6667107594023703	0.0055194676667886	0.5486402025706276	0.8476310112840624	0.7792490934837563	0.5243844117897211	0.6346129990417774	0.9081049411376205	0.5066065778872345	0.5693272324343186	0.8152101844020536	0.9416783817807445	0.7503619723126966	0.5005839062718959	0.5090494140915314	0.5676964311032463	0.7862442076118235	0.9874075622740367	0.5007117258629612	0.9348066190581119	0.6686912829890842	0.6634972799952793	0.8472735047243332	0.666666670221049	0.6866183342067798	0.7429992859533427	0.41686693781505213	0.9577254452099662	0.7515855624049257	0
[truncated: 461 more rows]
