# Supplementary material for: Early detection of occupational stress: Enhancing workplace safety with machine learning and large language models
Source: PLoS One. 2025 Jun 2;20(6):e0323265. doi: 10.1371/journal.pone.0323265 (PMC12129211; doi:10.1371/journal.pone.0323265)
Supplement: S4 Dataset — (CSV) [file pone.0323265.s004.csv]

JS36	JS23	JS35	Household income	JS33	JS21	JS17	JS11	JS24	JS26	JP4	Sperm quality	JS5	JS6	JS15	JS4	JS7	Educational level	JS20	JS14	JS22	JS29	JS10	JS12	JS2	JS28	JS18	JS25	JS8	JS31	JS30	JP6	JS3	JS32	JS16	JS13	JS19	JS1	JP5	Occupational_Stress_Target
0.738835767653277	0.26027799033089083	0.7523575393754177	0.19042929848449514	0.7503484056956332	0.2623722919598057	0.7529168980911156	0.7522030752132511	0.7755242524213584	0.7410669395886137	0.6662428099386994	0.0035072725001535666	0.2458734269085401	0.749663053512877	0.7450085607127739	0.743069475145941	0.7453797318060376	0.5704849136038538	0.7541959465419279	0.7518787235011521	0.7439179724699536	0.7509263723631784	0.7527872336675192	0.7402214895917358	0.7446665933173904	0.7493950721772511	0.7515743746444369	0.752245286591016	0.7483189044359154	0.6673894605040294	0.6665044865498895	1.0	0.7427647801706525	0.6701554918106527	0.7414128527089225	0.7478834712819468	0.7460452534521343	0.7382719331361253	0.7523047439760684	1
0.7523702370655089	0.49807136304900307	0.7509714216886167	0.47407365991051414	0.7507443932563115	0.749512304321037	0.7477972660464802	0.7429535051072284	0.9389198089663686	0.7451332706719311	0.9999999999999999	0.013195336219788984	0.49292660709436925	0.7650172912639338	0.5045059305317349	0.7447668177472309	0.5005077226048855	0.5747141385518938	0.7537831277694478	0.7493223907187102	0.7575679815719225	0.9977558784886646	0.7553020623503612	0.7553405951069804	0.4864398359917774	0.7498297360640102	0.990078738458291	0.7542235932188418	0.4951808414474719	0.6675321316949413	0.6667389031920916	1.0	0.7663845112692176	0.6676365579282446	0.7539713313430546	0.7473426154145223	0.7501068563398735	0.742593433469686	0.9986455467644697	1
0.7415810424908412	0.49895204856098374	0.7461161339250488	0.5033067561578818	0.7501026518919874	0.24158938894932733	0.7456308603840864	0.7225538252751732	0.9489677548666959	0.7476178496127518	0.9946608841158743	0.0033421274102074464	0.23999962266753447	0.7477357123483784	0.7376631000493177	0.7367228037484849	0.7473426683319543	0.5783496411009651	0.7521892952552109	0.7496075987581995	0.7595035622554155	0.9972874744551693	0.7501625355220742	0.7531065811044578	0.05673221358886618	1.0	0.7541919931296631	0.7482913678002042	0.7465412017305668	0.6714386343910281	0.6664591373793854	0.9986974690316379	0.7312890414789768	0.6644807468750908	0.7519512477594112	0.7503093137823206	0.7529646860688494	0.7501608764446106	1.0	0
0.7530151044398026	0.7494302861544838	0.7505626556679347	0.3027752512266576	0.7502349161965465	0.7419704974501777	0.7510177235755551	0.7312284491159057	0.7752075708683063	0.7550760761919505	0.66453524599625	0.13786918513954144	0.748374921029785	0.7432100570285346	0.7526953321339274	0.7532954651014804	0.7590326502265397	0.4317750825446328	0.7497147887867792	0.7513643449628811	0.7406049311194296	0.749562850463537	0.7458320950215536	0.7596045438976967	0.7458744745730589	0.751541313325215	0.7561317463973763	0.747462330027527	0.7494067761442524	0.9960344860609075	0.6677905053572954	0.7522052266885603	0.7556485101819909	0.6689719127344942	0.7809188296403731	0.7516621246547063	0.7552057197857404	0.7576642252715091	0.7521470917406669	1
0.7410297947253824	0.2542291762023147	0.7450884362630745	0.013147603547712994	0.7506835234247398	0.2579817991407174	0.7405877642210131	0.7576999903767684	0.7428075755014171	0.74919380387357	0.661469908973739	0.0	0.25762390871942253	0.7332980156898078	0.744330118173278	0.7399908619706546	0.7421649504862642	0.5625912011444408	0.7438006310631577	0.7465316169867178	0.7464014069040272	0.7498911026711661	0.7533372903445329	0.746148623192369	0.7277022463469365	0.7514156929988978	0.745933124552692	0.7533942245753744	0.7475469336902822	0.6648454510149026	0.6669461159007896	0.7510955816403903	0.7550364775450651	0.6680807390329996	0.7483515177370201	0.7444855937904638	0.749502587277898	0.7548352712371298	0.7522171712567249	1
0.752783880925791	0.24784509133336838	0.7413235347211413	0.18190788057877771	0.75	0.252885581719324	0.7476639447037626	0.25	0.7544301711571663	0.7473830926378082	0.6705511587981199	0.13873511900004692	0.26742213859975494	0.7489442409248268	0.7503333459339907	0.7402880405361566	0.7564102810094959	0.4211328171710679	0.7408582053113004	0.7472969454818974	0.7691389409708143	0.7504345076136145	0.7488924500247219	0.7437143191834635	0.72962665983469	0.7502684738360804	0.7424453398294806	0.7535885269338831	0.7467374109713567	0.6638943567561	0.6676828507539748	0.7507023374937958	0.7527882198414952	0.668637080364128	0.7492576865577276	0.741080437084943	0.748226834583431	0.7689436156449251	0.7519507962404175	0
0.7495356781124903	0.7577457509639468	0.7502005192016293	0.39785563738471635	0.7506092590870082	0.7447000678014342	0.7519001889294354	0.7567046533969539	0.7625710807832035	0.7487655939152317	0.9900222776071197	0.003065582732684935	0.7724508299029432	0.7427026533730336	0.7504909544620585	0.7517236044227751	0.7361837498770284	0.568552394012458	0.7424771218433978	0.7537486107779144	0.7583965942301351	1.0	0.9985936879906783	0.750237629784703	0.9755317236977791	0.9965188059452468	0.9896211144228706	0.7536943641830249	0.7492588070056952	0.9901019566387278	0.6672148472582556	1.0	0.7409959017269108	0.6659317422381049	0.7567536780455234	0.7494252934814796	0.7567285374990715	0.7537099105722639	1.0	1
0.7489105401439077	0.49906618624002186	0.7492485957044099	0.5184827335466389	0.7513219530838512	0.74953452884452	0.7421601686930959	0.7515170890167041	0.4573160265054981	0.7486203948485014	0.6644236170677448	0.006243204606668341	0.5037356463528836	0.7496558308735805	0.5057677841730319	0.7527635893789152	0.49898174907258913	0.7107063970478552	0.7564902562880094	0.5092608217227217	0.5029707231270393	0.9975373368016924	0.7501714427854492	0.7400779308829746	0.5165322173879793	0.7482838307739464	0.9894572514720948	0.7554241848384301	0.505220937606811	0.6682497390876456	0.6651975050876168	1.0	0.756101328945282	0.6655875827497229	0.7409826581935851	0.751810436850831	0.739015721784805	0.750004891472999	1.0	1
0.7528396887988524	0.7397432713149172	0.7524672732957634	0.2862155928496695	0.7503945201593224	0.7507985366555652	0.7440952098950189	0.7390047161919219	0.748939380524451	0.7493827729783955	0.6706359925282475	0.0038780626336865198	0.4898417561520253	0.7386723719929605	0.747811424317365	0.7527469180698931	0.7423802788719138	0.566343535336302	0.7409386257401561	0.7483421490186057	0.7610485866374932	0.9972923040390259	0.7498626182339564	0.750214938481054	1.0	0.7509683066822427	0.7417784044566165	0.7447244251834416	0.7494735397649268	0.6627695660213445	0.6679801848293959	1.0	0.7489798917269037	0.667612947970456	0.7587919574857184	0.7537191739999525	0.7465236503995556	0.7478054132188308	0.99885736857832	1
0.7495528211225139	0.7360378561314287	0.7454682969314979	0.20696453747520602	0.7501011133305977	0.7423877662850538	0.745112446499505	0.7351132340392988	0.7595734101555	0.7501931491185806	0.9999999999999999	0.003797331110699672	0.7557820122917449	0.7298592294414311	0.7454184339308441	0.7446470876302625	0.7456452470997292	0.5743687150775427	0.7393633705547981	0.7519738685455515	0.7602874077248298	0.9958165252155908	0.9935838470229864	0.7464346034595016	0.9856234561855339	0.9975629554396004	1.0	0.749878305624887	0.7478783109445666	0.6700764869361534	0.666727978049148	0.997679385867004	0.7556069564671012	0.6686875420887953	0.7468528048781472	0.7457398685888894	0.7551764513938056	0.7681937342415787	1.0	1
0.9872092975327472	0.4891623412045122	0.9758674896581557	0.0	0.7507795467678722	0.7535076571034884	0.7396533687638789	0.7468235345948203	1.0	0.7422409074077535	0.9973972820971863	0.001068047226399848	0.5255436672891974	0.7558917284713506	0.5049875399529294	0.7417432698737408	0.5061360854154721	0.572612034922234	0.7455693622971626	0.7472371179209152	0.7668939850578512	0.996890032859686	0.9973398161124969	0.7523440861069899	0.4933292617107625	0.9968972069497256	0.988955558609433	0.7538241296382092	0.7473846341747681	0.9999999999999999	0.9999999999999999	0.9988820277969184	0.9959486322457096	0.6666936619402228	0.7538972089350612	0.751768123872518	0.743061201685725	0.7437960988950261	0.9954244927694234	1
0.7661541805554879	0.49402718092353204	0.7458781130687793	0.208625631045874	0.75	0.7528020315571343	0.7495661189043621	0.7453282598280452	0.7451065946698574	0.7491598807026879	0.6645641170607768	0.00011333605040138198	0.51169437732175	0.7497210775051029	0.753930009551263	0.7568849684499837	0.7440040787322109	0.5724925729728375	0.7516364699092214	0.747191052129295	0.7638599405321757	0.9963846914097411	1.0	0.7467518236658764	1.0	0.7503737882952732	0.9920932008839026	0.7543411727388702	0.7499565123178275	0.6694925381874068	0.6687682139876854	0.9990037645115171	0.7466923522238924	0.6673010640600331	0.7595668799990496	0.7585146339339293	0.7473474840469028	0.7646467291366387	1.0	1
0.9766742288868308	0.7537836947081021	0.9955039740380832	0.678973615830835	0.9986369099637488	1.0	1.0	1.0	1.0	0.9946247076898362	0.9927443102845436	0.0016243815268422333	0.7349782437034812	1.0	0.7512713843886418	0.9960742194902716	0.7562033682307777	0.7149054947224	0.9789735402589449	0.9849790697338469	0.7559358920081478	0.9988139034354416	0.9991818788440344	1.0	0.9928016452016286	0.9980671541015941	0.9953905825438221	1.0	0.9853304829751178	0.9950591477566259	0.9980009813495285	0.9980520663348118	0.98158057004257	0.995726471529529	0.9934207808260719	1.0	0.9929408747632326	0.9720962387701622	0.9991994146868222	1
0.7463442437759189	0.7480527714102736	0.7569235970276463	0.16350658655510653	0.7507472913322009	0.7516104604288071	0.75054471790954	0.7463235805481293	0.7498117142205248	0.7547028804907161	0.664447323465953	0.008716972911910278	0.7371858312945965	0.7407231788973635	0.7520935048135228	0.7472155807760898	0.7646833577003466	0.5741280841803903	0.7480708458767297	0.7487641122268844	0.7534647557331612	0.9983594973774678	0.7522416204686361	0.7541159056032072	0.7330097166553236	0.7511246665023127	0.7468542296501945	0.756365284021139	0.7486144467838367	0.6689031047316429	0.6668220994267527	1.0	0.7460952555297248	0.6671406570630175	0.7327138756956564	0.7540715698705428	0.7528097131048298	0.7426463546397729	0.9968765284656318	1
0.7547815439419933	0.7455256917269573	0.7520816351704068	0.5306730091592885	0.7512095957849022	0.7616703279706081	0.740021020270758	0.7634321825779646	0.7450950293290725	0.7322338352876732	0.6619186377706469	0.0	0.7371177756294159	0.7423052766431394	0.7513761215015606	0.7456599914971922	0.7417053338194215	0.5664019458923524	0.7557949106359036	0.7476558088705915	0.7489795370728369	0.7517057374521406	0.7486956233023566	0.7459378277496627	0.7410385998296573	0.7482817917442209	0.749987416043976	0.7482265393143678	0.7486202989130857	0.6697423166748128	0.666763336149251	0.9992437461603756	0.7526828668057881	0.6659495775901197	0.7447233730886691	0.7512420161247515	0.7538091285547017	0.7509754116496177	0.7544328772292692	1
0.7494977993305034	0.503999079187042	0.7488164024655506	0.40282834377302723	0.7507324337813485	0.7603548884874443	0.7461015604823599	0.7203178518641141	0.7424554511520328	0.7552420341216549	0.6657263322647543	0.008515116138467607	0.5256878486283139	0.7382819937636045	0.7522095084369771	0.7487784633338349	0.7401455829844797	0.574049704478624	0.7474583255060139	0.7503624170597223	0.7525654415892664	0.9971340435185901	0.7544746267046981	0.752391204287182	0.49759092607705896	0.7517370999989963	0.7533447435786428	0.7540513506082964	0.7509120964358669	0.6699720904853667	0.6656117260163894	0.9975692304013073	0.7653644024106471	0.6681496279944837	0.7447058348876449	0.7462931913484034	0.7476619419490175	0.7541420218971793	0.9956759181147179	1
0.7402766256462386	0.48890449412872083	0.7457321537363145	0.23168587096875745	0.7505295965532846	0.5053235585480453	0.7437892672986409	0.7452427581192391	0.9989378189741027	0.5132197603550336	0.9999999999999999	0.004119823724075669	0.2509714962135424	0.7322433472793701	0.5008204354439822	0.7517418812136628	0.5038039496509104	0.5798372695286045	0.7412315757492932	0.7455643559693444	0.7434925657092203	0.9971307715034428	0.7528708644706065	0.7435385365965894	0.5016520475390843	0.9992632954827435	0.9986897846459029	0.7462710756806826	0.5016615316939299	0.6668231569649437	0.6662316072170223	0.9993488978315658	0.737985813358862	0.6655205959301959	0.7510761611880606	0.5058755468814339	0.7472323046074347	0.7559846848622244	1.0	0
0.74461970280466	0.7466112766833022	0.7443539675506874	0.2500171497869673	0.7504648751878921	0.7473742954457504	0.7560352306513755	0.7279448256469481	0.7436604604723074	0.7434484075458542	0.670792870493977	0.13988040219397604	0.24280296018710848	0.7577198034698915	0.7498005831702051	0.7479253893776246	0.7469366404768004	0.5692413249142981	0.7481256062754141	0.7492638371718073	0.7543339564872596	0.7509093658813504	0.7541236337295225	0.7451288863779599	0.7447727843751002	0.7496665796358513	0.7472018670808273	0.7540634867683382	0.7494958414225273	0.6695746580421356	0.6661273930769791	0.7502261576461545	0.7737601244823898	0.6662912913197125	0.7466506829982313	0.7455009045890406	0.7509290176216774	0.7532985183316258	0.7471920887129558	1
0.25	0.26722161008941847	0.25102309222861124	0.0	0.7507334443624358	0.23611824514324098	0.2629120795778735	0.7327409936013926	0.7414321272099056	0.7379343916415999	0.6663506743920585	0.0	0.24811118376814997	0.7592285957885784	0.25854899268584786	0.7437536915899634	0.26054562267056547	0.5761717716897913	0.25	0.7473405139759635	0.7496004820232618	0.7498918302428235	0.7500398747418183	0.740811996964734	0.04775441482686715	0.7514420150544796	0.7479521802324683	0.7521123418067257	0.25	0.6695740795535914	0.6669733543430001	0.7511586834978573	0.21747477981125268	0.667400896855829	0.262551387189706	0.25	0.25	0.7583700077453107	0.7489613906969484	0
0.741456708728101	0.24653255678206296	0.7485190733531208	0.38632051285456626	0.7503332867639266	0.7487009624235856	0.7462641516267711	0.7422722981105627	0.7487273753977242	0.7458187696036361	0.66835948855295	0.0	0.26144065689022444	0.745353001484247	0.7492085784560203	0.7490337534990625	0.7565808642312121	0.5746016803460022	0.7487330389402561	0.749331684550557	0.7506140714742345	0.7503261321788399	0.7489886181883555	0.7436350920599658	0.7437559435479285	0.7511338536833196	0.7536143995922735	0.7469865576411698	0.7472536769159571	0.6722403375137932	0.6677441634685003	0.9958182773904453	0.7479630636388857	0.6668985033658996	0.7361228636618053	0.7395357406500086	0.7423142901645317	0.7583888737216025	0.7495955937561305	1
0.751245746320522	0.7382698139912421	0.7402800417592783	0.08164394822355212	0.7501703937795875	0.7456598963171215	0.7528122172423174	0.7623890772756985	0.7589833265793011	0.7516782394364548	0.6704241033331314	0.0021901824697298984	0.26755034405566885	0.7501621193070036	0.7520534532851944	0.7467947740789316	0.7389468757753225	0.5727484523579863	0.7522763152141203	0.7507393728750438	0.7506444323716001	0.7496838879500728	0.7463753484360198	0.7407071616640382	0.7461182172518767	0.7504387325439311	0.7515601896163411	0.7556301747328816	0.7507595822078227	0.6660893605181855	0.6683568836483393	0.750794807262763	0.7505984851503621	0.6697401593407879	0.7440989639754994	0.7534843053311878	0.747435101120699	0.7394088439096271	0.750244835828761	1
0.7486036783792139	0.7501999437465322	0.7494617670015962	0.0	0.7508223401122067	0.7529585188745879	0.7452422433470269	0.7348553604247499	0.7617228845064938	0.7454728849491868	0.9957723570341287	0.0	0.7532091263185702	0.7479260679300923	0.7440846032817222	0.743180931119211	0.7592597012655239	0.5657855636266839	0.7581358418236293	0.7540988714511141	0.7280196388144246	0.998498983501573	0.9960841504096761	0.7491631402512001	0.983291643785115	0.9949874118980225	0.9900518141869408	0.750909581837424	0.7495862496579064	0.9974906245261514	0.997939191788701	0.9998897827670788	0.9773816790749769	0.9958992268970002	0.7501586542806431	0.7441940086389524	0.7447317142741441	0.7426816644266022	1.0	1
0.7631020429405447	0.7461345838139424	0.748638557705274	0.1960302777211989	0.7501752576507709	0.7526180272659821	0.7327473983900012	0.7285329707871718	0.7680311792810225	0.7476306175766702	0.6699434186920804	0.0015329836464781199	0.25731924770707215	0.7336546054101981	0.7455266516120245	0.7473082811410646	0.7491774014653722	0.570862922153254	0.7549416816416334	0.7481036698921473	0.7657441159717304	0.7492950087471443	0.749424270052472	0.7503212251357858	0.7359984143064251	0.7513364604475614	0.752490253733794	0.7473221266267865	0.7508840142156166	0.6690521967669831	0.6673425060901139	0.7504917780531193	0.7424453789548903	0.6683715409441044	0.7494447374903485	0.7527697376341941	0.7509992457474656	0.7629718946072501	0.7480811812102838	1
0.7514972246368395	0.24947630405158952	0.7429290171130274	0.34578004740034296	0.7505654446701904	0.2681720445267566	0.7542514133289987	0.7300138111304528	0.7347633761006083	0.7523797473774838	0.6685070624292043	0.0	0.24875837979485568	0.7474265828240153	0.2572770469734866	0.7531121944207905	0.24725072814730076	0.5730479917068502	0.7544305820043442	0.7447315892920198	0.27144208724689345	0.7483582802135381	0.7510549438087688	0.7463332572925189	0.7333934172605924	0.7489718121490334	0.7486309801049886	0.7518785261182576	0.25710913708503036	0.6715494567635222	0.6676487675284685	0.751049871582247	0.7425360241595088	0.6651664678171054	0.7512712136363817	0.25	0.27247637466397945	0.7619086073983831	0.751754024279361	0
0.9492392261592879	0.4990539091581024	0.9916632249954942	0.4393547830143869	0.7517005878758714	0.7492536207038073	0.9614790186422971	0.951249539790849	0.9817504976452577	0.9907372047466522	0.9999999999999999	0.006162169611705608	0.5073738547051715	0.9294890146238863	0.49967327224526703	0.7439315736263526	0.49779046851656644	0.7168124912774213	0.9967136874670864	0.5001416761266916	0.506962956348439	0.9983158754924373	1.0	0.739273190517679	0.9655563034387022	0.9953003438379897	0.984010977502318	0.9935334524039124	0.49895219621638215	0.9999999999999999	0.9974983692419823	1.0	0.9928376879527451	0.9955645640432209	1.0	0.9920371888021879	0.9889221951226588	0.7445178133570677	0.9944323570405845	1
0.7500568784259269	0.7407231039943788	0.75180268629898	0.33983976659575105	0.7507948473412537	0.7434055571324628	0.7565092734232665	0.7590205713156598	0.7546554049766839	0.7440246759775154	0.6642881781302641	0.00904499516538317	0.7655246120431618	0.7465028217131682	0.7473546817861013	0.7507718403983482	0.752738555856308	0.5673673260128869	0.7599879525917274	0.7452442617471794	0.743862449799506	0.7528602163582633	0.7497555588444198	0.743357947680409	0.73362703404293	0.7526634052270468	0.7433703034972892	0.7528903825107077	0.7505170234319896	0.992748223256532	0.6681707852698839	0.9995587300150539	0.7407508701471099	0.6651643642439616	0.7467541609803551	0.7433343277707296	0.7427677847983155	0.74672343379817	0.9998687831207674	1
0.7474917393784575	0.5114610042834467	0.7342894509462677	0.2107584894375164	0.7513299224745466	0.7501675796902226	0.747400635512626	0.7321345008777683	1.0	0.5367486876606985	0.9999999999999999	0.0	0.73784924576416	0.7435733459318566	0.7564516467642188	0.7386085844366692	0.7389773417921618	0.5644334888827506	0.7452833120360197	0.7497913074455584	0.7680752281819253	0.9966792833008197	0.9952987085465981	0.7508396566736583	0.9724302048240226	1.0	0.9904442216017801	0.9937000921956265	0.750030108950191	0.9972750900316646	0.9962998381846084	1.0	0.7536381461753586	0.9966389818313064	0.7359532306198601	0.7435568402357423	0.7539501454503378	0.7578652613806207	0.9980263176274168	1
0.7576009201263807	0.7554561108739213	0.744520087625079	0.41292817783762226	0.75	0.7375685713334275	0.7463148612319273	0.7496320769142001	0.7712005439410813	0.7537828018186074	0.9999999999999999	0.00832133923329158	0.7607631955799946	0.7536229680568045	0.7449298123608433	0.7458939155355462	0.7557719312220261	0.436782831195979	0.7479412987476489	0.7486983164917277	0.760876726286903	0.9980192864073717	1.0	0.7495133403887366	0.7458307793775006	1.0	1.0	0.7488213426563188	0.7495512356417677	0.9958443965786202	0.9989605435473722	0.9994440390741839	0.7383693657423642	0.9976588675526622	0.7637249986753736	0.7509638863613899	0.7489263837134953	0.7343549212773198	0.9970639420825287	1
0.7482293297982123	0.7530820763460738	0.7542377162334938	0.2916615695413285	0.7513211387574585	0.7476990412865663	0.7454943474002867	0.7428486425387179	0.7471635808482066	0.7492467504324318	0.667561598698272	0.005800099355428251	0.7316456431405735	0.7483687027927866	0.7491966514689564	0.7525372662242855	0.7441757073784717	0.5641359394111047	0.7561507812586674	0.745568448546666	0.7415079793576183	0.7498272792708618	0.7442503571435923	0.7537425515382385	0.7434807034389673	0.7509110801640965	0.7478137152750167	0.7534709618727665	0.7458822909490218	0.6641317885401232	0.6667923373339805	0.9975219721096436	0.7484650045703534	0.6670315288354278	0.7585939553581343	0.746552720076681	0.7438543811672931	0.7519729018548547	1.0	1
0.7403180631628731	0.7504844517904126	0.7481037242489207	0.3503543018961018	0.7503513072696354	0.7392719894800578	0.7473423524745881	0.7692469683805416	0.753188278142774	0.7488675391007973	0.6642688271295342	0.0006161895490231995	0.7286754930862717	0.7615888104349612	0.7455618358246655	0.7536892408599017	0.749798316837496	0.5726125143232235	0.7460609271463786	0.7521314851043112	0.7650362265320143	0.7514978357120433	0.7533770314351853	0.7511909005624737	0.7647359143949564	0.7499406515879147	0.7489491801801014	0.7505707782914443	0.7535319965181926	0.6685339763538265	0.6669908044004633	0.7506049128321534	0.7486531070332124	0.6694109899727544	0.7591315270432138	0.7504095376047359	0.7469664991081166	0.7488648910187026	0.7505907931216429	1
0.7549201591200544	0.5050274726538082	1.0	0.0	0.7508612888624505	0.7476534197323402	0.7313017612609705	0.7412382061005205	0.9964681038424652	0.7432793976047897	0.9999999999999999	0.0	0.4813265637892894	0.7544106413249057	0.5009440886430194	0.753119918007953	0.4935928971895104	0.5670166893354555	0.7511492396133549	0.7484994947703247	0.7589939823400561	0.997712631157385	1.0	0.7485101260153253	0.5011696835125794	1.0	1.0	0.7538691463342474	0.7468073643267166	0.6686561603169222	0.6679738844328491	0.999117200014924	0.9863528672913604	0.6658747097965522	0.7500837413682595	0.7485529881196228	0.745659373003784	0.7542330666592523	0.9966250435453965	1
0.7505536031034417	0.7509517720450329	0.752477604652616	0.11314887955707814	0.75	0.7595180903414666	0.7429773473560524	0.722968044765036	0.7502737686760257	0.7587801856604529	0.6626385915247176	0.0	0.7513073528063109	0.7457781636038108	0.742388013304108	0.7532881694382502	0.7520357539258946	0.43359160885613507	0.7486590197040475	0.747813809703706	0.7638348068439529	0.9951110195027393	0.7492666805422399	0.758580296126184	0.7313210488170248	0.7504697858188812	0.9974529029249655	0.7492172261214848	0.7472051812714637	0.6725200617727194	0.6686812048187363	0.999181478058789	0.7551839177920108	0.6675992092976752	0.7501607088783239	0.7461217506295762	0.7391643328096644	0.7699439428636936	0.9975528173081649	1
0.7396446988553468	0.5033955056846904	0.5162011357222123	0.41437654141187796	0.7503111800333536	0.5193056915726784	0.5428188204918462	0.7326662894411495	0.7608820805115801	0.5221895503921585	0.6611713426387413	0.00022972365332868101	0.5021046632003126	0.7328046286220032	0.49518828225852035	0.5051605910219393	0.4981927151191482	0.7101038661544021	0.5055843877517828	0.5125241244752528	0.486424177017009	0.7507527048300191	0.7476442130645178	0.7539616629827522	0.4961274343978886	0.7506777731184083	0.7485873974423741	0.7528929147508266	0.49417860473998454	0.6674644324274653	0.6660475896584022	0.7522468080778901	0.7594992013206849	0.6651865224179654	0.7560531994041321	0.5137005606532313	0.7631732490157611	0.7641319580740704	0.7510702550466661	1
0.7418644942589391	0.7535499467112496	0.7431876766666827	0.0	0.7506539456215633	0.753598682520678	0.7603883816385465	0.7444585520344683	0.7549277171398889	0.743417017350455	0.6708192542698095	0.0049731484680662005	0.7326376460943238	0.7551779973800276	0.7535331731355756	0.7513076589825285	0.7505434453816588	0.5718751198901195	0.751742603494336	0.7500361612277748	0.7378347509706534	0.7512078452056971	0.7581081641505278	0.748984980660553	0.7279474549739935	0.7489760039891171	0.7481319343387862	0.7520358725401413	0.7455209319408426	0.6640618284601615	0.6686191465566346	0.7510682578682455	0.7619343895416006	0.6676809529116752	0.7440964373815699	0.7495660918560931	0.7550246598802672	0.7479536949312521	0.7550941393095849	1
0.7379966910055062	0.7528566559858502	0.7388303593972898	0.4813307036066281	0.75	0.7408877194242693	0.7457735023338372	0.7289729207792908	0.7438621909264782	0.7500974515357065	0.6702446044496577	0.1348843601724045	0.7747246003391505	0.7491603692314317	0.7457634921273399	0.7374820673253788	0.7539949688897579	0.5672375756809152	0.7479628816958795	0.7517674303705763	0.7620257245037466	0.7517425870104232	0.7467789977357503	0.7461861666733556	0.7385612929409855	0.7512930399487401	0.7479369635145681	0.7484271723660469	0.7494850221901964	0.9933121608449246	0.666700942680878	0.7494249188282712	0.7579390202941626	0.665955234808298	0.738062765074961	0.752351227807913	0.747792068072323	0.7649625076383411	0.7475324316487879	1
0.7536673025768842	0.49956826033265167	0.7492621103396832	0.22751299512534218	0.750618934527626	0.5000190740432735	0.49033022630834366	0.7350404949314936	1.0	0.5493661764987271	0.9999999999999999	0.0030568853089479125	0.2483705072304961	0.7377343415752288	0.5003257221177922	0.7447588319106595	0.4911601495868772	0.4255544291712706	0.7376871741241738	0.749334446298754	0.7344784463879988	0.7506772081632225	0.7475755014652665	0.7393310504348307	0.46419936325496913	0.7497676799119031	0.8186584333896244	0.7469765935783542	0.5020601336474512	0.67347465391208	0.6666030163232427	1.0	0.31762294642706024	0.6669209938954408	0.7636321701774355	0.5095908747452652	0.7258585183057972	0.7459421224760453	0.9984427131168881	0
0.753162772280945	0.7484440023489193	0.7508321329817391	0.017314591340228003	0.75	0.7405022717108332	0.7385083855215666	0.7615011515105751	0.745519558253056	0.7466292293074855	0.6651789688527702	0.0	0.2550158259575924	0.7490788968568328	0.7507069960285913	0.748111832682934	0.7547942993073621	0.5720444522115754	0.7542026901238033	0.7490105313578592	0.7468194503138647	0.7501450681978687	0.7527584250020269	0.7562717238578348	0.7554637516810213	0.7511496960208285	0.7512642292013958	0.7475164577157498	0.7482100818248849	0.6675683247523243	0.6674315442539278	0.7504619146563478	0.753177765625644	0.6652719518083043	0.7541207609952792	0.7559117674548511	0.7608504982436782	0.7461991962954837	0.7519473968486057	1
0.7412390334331233	0.2521552600966162	0.7512989120048986	0.5684236499322688	0.7503229207984942	0.7659395711040472	0.7523400159653719	0.7467932964231038	0.7501816261486801	0.7332108654659044	0.6654021553054722	0.0	0.24683858882282944	0.7239879336603914	0.2516310361837327	0.7492530989917853	0.2530278795476926	0.5659712619122325	0.7454840625535187	0.7470062155200943	0.7274401209514043	0.7495295946991745	0.7549372061746363	0.7492789633308511	0.11481112212311641	0.7496617347406378	0.7488860778188897	0.745793696913391	0.7478518906891019	0.6673631284404359	0.6678070951438347	0.9977810666221092	0.7503820428709407	0.6679740943228193	0.741266252836709	0.7487936639891875	0.7547591715121242	0.7524745907936814	0.7444877667257124	0
0.738627807747211	0.4954073749064796	0.7450351432727798	0.4064322049246989	0.7506147760325312	0.7618491059361543	0.7408190293082277	0.7537016027164944	1.0	0.7428703177948899	0.6647693527433752	0.0	0.48378174582247424	0.7582355066476256	0.7477008366282312	0.755635881351146	0.7530028776119183	0.5711571532929974	0.74598952326324	0.747845283225883	0.7617300627425736	0.998247799184371	0.9968251053160014	0.7386654939084979	0.9956173986979405	0.748045230405445	1.0	0.7477093896853743	0.7482139243070041	0.6669380136916453	0.6684454250841707	0.9989211009805267	0.7512706666646376	0.66874859172142	0.752953174136196	0.7427182776962398	0.7517554504981144	0.7638964703954673	0.9978039052267812	1
0.7446107497025339	0.74801448556672	0.7438677686894061	0.33957835137136116	0.7505929225721399	0.7520419453658733	0.7503905308068556	0.7215423271202255	0.7520325959915417	0.7317538661496485	0.6691125326554769	0.0034812146794128236	0.25475615123525	0.7602700702094064	0.7475498317062159	0.7544109674254811	0.7529807733759138	0.5663741814674885	0.7473121352602472	0.7486949148333226	0.7405556240715505	0.7509419838045724	0.7443069039798773	0.7579211684338206	0.7599005804735189	0.7484019361312194	0.7497381449018646	0.7452994576900587	0.7491709209886724	0.6669223116750126	0.6647295127865726	0.7521322095874151	0.7483510939055346	0.6667600269767335	0.76907210745904	0.7500060021328514	0.7498305490033568	0.7573352519250581	0.7495848849406261	1
0.7457806178962414	0.7445478948991616	0.7547537926918125	0.32150471045479284	0.75	0.7601427196929078	0.7436567097535595	0.7384663980793771	0.7467302297472418	0.7449452830450721	0.6677006736075636	0.0013867368680891678	0.4927876574226965	0.7609226098769267	0.7561835500081977	0.745982744774013	0.7473430849651441	0.7138599818587844	0.7479929170555601	0.7499807507866594	0.744676567222113	0.992707161797399	0.9958913910970277	0.7500437529458701	1.0	0.7494088469401905	0.9993137104820773	0.7459546694408855	0.7499672327646826	0.6753927085835632	0.667074234883794	0.9970934712567644	0.7599756604670205	0.6683091308157698	0.7394600473214187	0.7518866891339765	0.7459188420453695	0.7654208971244613	1.0	1
0.7329919089244668	0.7467159836859387	0.7440938666721061	0.13997844340663626	0.75	0.7580389474193477	0.7487640849500115	0.7467369021026272	0.7442432226608754	0.7456287617936501	0.671512932543752	0.008462085044786436	0.25376717912126157	0.7212009082688419	0.7433736217962172	0.745955164699154	0.7368747944511566	0.5673626168304167	0.7537313139751237	0.7480489854592628	0.7423165425753468	0.7487983919006371	0.7485498229100235	0.7456508555635275	0.7591652288765158	0.7508405612408019	0.7566439974400465	0.7556983067626517	0.7467527744861989	0.66405764318817	0.6682923793883	0.9988222911309271	0.7515078155778373	0.6672508675690513	0.7483897475039031	0.7452112005166611	0.7408832537805657	0.7621545455722005	0.7539237254113272	1
0.7514636652449866	0.7427249781846239	0.7417205523697681	0.7293738647113783	0.7502948486589843	0.760014152994311	0.7469049417601348	0.7436577053303948	0.7442213683145935	0.7565888390276299	0.660109569035047	0.1445313641091998	0.7299392155760563	0.7435531670105755	0.7499708662168596	0.7507032641033953	0.7577545480715274	0.43592277409832725	0.7562636775964289	0.7442464328294549	0.7678803782186995	0.7487479464466061	0.7513067560794222	0.7410384038079685	0.7515805364802013	0.7516220510218748	0.7455436679512514	0.7480383844250664	0.7525757314868889	0.6658658912429118	0.6685607429879763	0.75046289940685	0.7490416865572279	0.668308219623631	0.7512794380309523	0.7536248422940669	0.7463325744412498	0.7470080351701947	0.7531900963663954	1
0.7610097212711585	0.4917471287177573	0.7505718772906912	0.49889800103059223	0.7510552909447805	0.7463043399822612	0.7341370771508203	0.778080697379524	0.7307094172724548	0.7518078456225097	0.9995362873031374	0.0029723884803375426	0.24969189834296496	0.7302156995395552	0.7427434315289713	0.7500512090082043	0.7567114668751875	0.5721920607778459	0.7535587268388738	0.7476268173089087	0.7447592504751948	0.9983340459588668	0.7516256107820313	0.741532645629857	0.49826190457395897	0.7502588215468511	0.7492519640067812	0.7591941094036855	0.7475418413591495	0.6660325886908922	0.6671337404271037	0.9986100594342375	0.7453930651552586	0.6679961487490897	0.740518903159902	0.7442472428080283	0.7522596875047508	0.7538028858498187	0.9987460498354749	1
0.7490546749180512	0.7529719569275957	0.7511918436157886	0.19172466396162635	0.7506763299272395	0.7577339643138282	0.7457021070887284	0.7382750291098643	0.7599660372374909	0.7548251588109623	0.6673564934778362	0.0027132299660640345	0.25421625854262525	0.7416317648417297	0.7502394597171071	0.7513245802824267	0.7411311997060748	0.5730102683880327	0.7520856058101918	0.7480177275765248	0.7520756114209296	0.7509850201399698	0.7448490845516808	0.7431907763313138	0.7495424757345702	0.7514120444255522	0.7474130964719413	0.7496474972131107	0.7516933528165999	0.664263335755411	0.6665629346008846	0.7483886774713215	0.7498459426144847	0.6672056288313354	0.7519462909405196	0.7472416668792831	0.7441416210594671	0.7636219328450816	0.746283838716838	1
0.7446676036448876	0.7347305964882244	0.7508515354316935	0.20239814792060995	0.75	0.7510941988063174	0.7447203734183203	0.75452525359096	0.7250010704693206	0.7333167150394211	0.6726294800161224	0.00015357742115774584	0.49696305037595195	0.7598410746636729	0.2529328641823767	0.7490033628573338	0.26431987042623195	0.7168915697606494	0.7497965310622657	0.7476422402514424	0.7426382629164014	0.7486738211775238	0.7495703359760849	0.746371828182352	0.7365769921410557	0.7491517757265818	0.7502952505967111	0.7446228362190004	0.260373745843354	0.6665943705549829	0.6661985268110114	0.7518683753048755	0.7543980875626192	0.669553539080355	0.729612909146997	0.7434141683049044	0.755124028945701	0.7619830765869972	0.7498868440639718	0
0.7414283299961107	0.5022644155565565	0.7519287760861986	0.23963727049729786	0.7504602371024641	0.7504405384015473	0.7426706389673143	0.7470068417125417	0.733585560896475	0.7341159764622317	0.6649471204025539	0.009291413232181406	0.5131747460807377	0.7530613997734921	0.7510738135120597	0.7483966681105221	0.5029727690559863	0.5712793431722677	0.7495567185372466	0.7481576837571922	0.757819318831047	0.7486722366678693	0.7533000228738985	0.7516992512982034	0.5122100152015204	0.7520959138753591	0.7544197581363277	0.7483931830887188	0.7495524715347288	0.6669936835076145	0.667353441776374	0.9982916238879033	0.7417121333577581	0.6658394598312459	0.7460191019091614	0.7413595236047653	0.7528577249395354	0.7378121942699756	1.0	1
0.9970255600385147	0.5007268289555548	0.9906599824225211	0.37913291226974316	0.7502485928592413	0.7482469461406074	0.7478670099378267	0.7425990149576026	1.0	0.7405785706961877	0.999793996640984	0.0	0.7448935145176874	0.7449968219742701	0.7505985451455999	0.7444711128728191	0.7445277797341774	0.7024816157970842	0.7487983872449309	0.7505112069709642	0.7628757302159705	0.9975283140667351	1.0	0.7363613209707781	0.9804126384128853	0.997880555973427	0.9958296779519644	0.7492015704965468	0.7502756935173948	0.9999999999999999	0.9962521321519529	0.9990004030058615	0.9923942686888082	0.6663214857553148	0.7620247335098012	0.7460168808871216	0.7516157973906189	0.7504946590798711	1.0	1
0.7514444132796351	0.4970958341187945	0.7495663683436399	0.15721233343195123	0.7508604275792479	0.7555884205230479	0.7465577288842304	0.7277398537867993	1.0	0.7522987731010636	0.9884884053793672	0.004833515897499365	0.4953754022161117	0.759582148577325	0.49986293925602004	0.7475644788337485	0.49459293543776633	0.5688792562578744	0.753599261024854	0.7477271729970904	0.5192966417539092	0.9982119567625459	0.7511322654704813	0.7505404634120321	0.49202888309527626	0.7491182286007069	0.9952784954061539	0.7542812901862603	0.5060977242709345	0.6694657013691866	0.6678708562097797	0.9993304573273393	0.7572449563557005	0.6656801313891126	0.7416563919543422	0.7446627681779245	0.7451768907105217	0.7599197046549432	1.0	1
0.7492869900325733	0.7428833170198301	0.7551107924182141	0.16552203223777998	0.75	0.7522012828032766	0.7322171826177553	0.7366264739584568	0.7454333342004525	0.743746292184495	0.6701485587284584	0.004025600066372796	0.7456690663051717	0.7445760504299341	0.7473556409223756	0.7423081066019106	0.747692110282642	0.5653452610170291	0.7505407425734995	0.7474255417563059	0.7238707900060799	0.9998560185686679	0.753310979066839	0.7491235794821172	1.0	0.7522051839845003	0.9961822955189134	0.7455826136247853	0.7506787387115058	0.6739767230871043	0.6672427942820941	0.998562106661895	0.7608143813623792	0.6670292397079564	0.7538358581516971	0.750718866277741	0.7362215143031283	0.7544860214710952	0.9963494936221037	1
0.7458155351468377	0.7597037823272447	0.7471835863760007	0.21550049856238487	0.7504149956628271	0.7588706511857853	0.7436482985813905	0.7357410513039997	0.7230023852912434	0.7465536615085808	0.6636948113558395	0.0017353825818815904	0.7496545257346097	0.737634005066777	0.7487525691572973	0.7466823843093628	0.7462918154740004	0.5704356362511787	0.7497640761004178	0.7496381526360063	0.7462362691591455	0.7513878581970598	0.7488677690710429	0.7567731942874805	0.7462323316943053	0.7536625799728444	0.7392002860708822	0.7481145064420422	0.7501014597606185	0.6704740473831692	0.6653320968969831	0.7513528339414517	0.7501142513082247	0.6657966573221299	0.755353730788603	0.7532849854681212	0.7440026363833169	0.7475411151538277	0.7477156097414652	1
0.7467130822941462	0.7380502206484119	0.7496899662452987	0.20025153426061784	0.75	0.7617434121276445	0.7514626468446699	0.7338269373288939	0.7560233612754184	0.7511699598730497	0.6686746544027413	0.1432949962964356	0.2510359629603992	0.759190376842754	0.7482361250095932	0.7535342629638142	0.741659559246187	0.5825105804598406	0.7557506745974939	0.7530666218759158	0.7592588004019104	0.7491603710513408	0.7567165004749126	0.7502819206053775	0.745708091404178	0.7514136080087577	0.7516323615107616	0.7441201654575342	0.7502969814659903	0.6717983986438509	0.6662777035500634	0.7514141945094072	0.7503490400012884	0.6665481652697017	0.7550301790959133	0.7556266058929059	0.7447555780570445	0.7434459061062627	0.7470415069979921	1
0.7418820353910095	0.4898507845249404	0.7507397403112452	0.08859173566050471	0.7511293121066732	0.7531673501826546	0.7502061360394352	0.7411763578541805	0.7544889688207613	0.5063869821423126	0.6649063601873999	0.0030964397179985273	0.5004683205354548	0.7563560112493672	0.26319847272622054	0.7434292739175107	0.4993176919376431	0.5711198876886212	0.7434115297045628	0.7518671474024307	0.7557601032007715	0.7493904662742872	0.748383917038724	0.7453201310124172	0.529163340082672	0.7496706316415415	0.7499382307605792	0.7504183174796578	0.5034316601837123	0.6650475139428325	0.6678410941000065	0.7511291600440394	0.31584945165449807	0.6656885206775589	0.7398470922019493	0.5156258523330042	0.7409262821682048	0.7718596331099488	0.753016688902818	0
0.7453619476194425	0.4899571222572455	0.7469349356039292	0.2391066785114058	0.7503099974350057	0.7509686535870704	0.7521776167603959	0.7583311800892958	0.7599340432608258	0.7526452694707053	0.6672461669370643	0.006856619666778687	0.4935512920994555	0.7314575817187271	0.7466110307983832	0.745037117977781	0.49498257119980843	0.5696017346142715	0.7567129414427725	0.7475461232766445	0.7627100604609736	0.7505212466820734	0.7491224514443633	0.7482373127859934	0.5157087593074245	0.7504704219347925	0.750310983779322	0.7551407472570566	0.7489074712627863	0.6677829699278	0.6677291968598993	1.0	0.7451975737819232	0.6666475526969403	0.7636586753065916	0.7411154391402816	0.7542027174323557	0.7586324661372041	1.0	1
1.0	0.49813528389883766	0.9906362474124034	0.5417781479042425	0.9961006491980577	0.7492978504833478	0.7479859291850789	0.9523329986138507	0.9816532209293058	1.0	0.9970912597221631	0.0032503706286327178	0.7463930254017331	1.0	0.7523195934358583	0.7396383894568003	0.7470760740386311	0.7076295254488393	0.7548614940256874	0.7511611036867443	0.7538378104510233	0.996713294206527	0.9976222722049186	0.7582998655060876	0.9948691644195274	0.9971677930649803	0.9999531650089807	0.990771767464992	0.7468396956593082	0.9999999999999999	0.9981769828412063	0.9996069839534686	1.0	0.9939837845814131	0.9917882490679399	0.974578530841901	0.9692997389720979	0.7648910368709468	0.9927062416843373	1
0.7505040355296064	0.24926524221107885	0.751613408193521	0.3500569999970522	0.75	0.759276107788266	0.7480670204742577	0.7386634315035587	0.7400859038424681	0.7411185229660678	0.6652142223264593	0.00018782853419027428	0.25701254038196053	0.7392542041999479	0.7513397168443514	0.7483871589679514	0.7564659557490085	0.5784120650434605	0.7501998153475401	0.7483711444030187	0.748348838879516	0.7493283198316941	0.7503525112077071	0.7525943342590563	0.7505562468817997	0.7505499744489084	0.7496330570693926	0.7503778417603533	0.7496966755404875	0.6697808932819624	0.6691740071698438	0.750885677789756	0.7327351019988717	0.666168846331773	0.7294541199680391	0.7438338224611171	0.7449543435411184	0.7714408098405908	0.7497949034033046	1
0.7553460309118488	0.5022697226640641	0.7458729113092762	0.3431892591429458	0.7500011322664781	0.7403190158674965	0.7508690874323305	0.7480632105400626	0.749619162677164	0.7621531806208046	0.6696026379036807	0.0	0.48289306588872166	0.7506722651809731	0.7477830555735719	0.7504478863294063	0.49360508988673774	0.7154994254456601	0.7527101105645042	0.7525711645392021	0.7336064159707414	0.9968149608646834	0.7466223741603181	0.7487089815194791	0.5061190979766569	0.7503387260765193	1.0	0.7489330194868945	0.7508806607420995	0.666113277302667	0.6668598183882136	1.0	0.7456120233576661	0.6666753889198032	0.749758245703515	0.7420095190675067	0.7462243046892025	0.7466990241452477	1.0	1
0.7360062660391352	0.7417841283017713	0.7437017194003155	0.47259063050084427	0.9982790546815591	0.736022348143454	0.7592744727415334	0.7342350155978661	1.0	0.7558075552966463	0.9962124592282351	0.0	0.7469257039026782	0.9903234950573359	0.7490604063557733	1.0	0.7470131660096665	0.5736395395173213	0.7502424162034965	0.7524458724159838	0.7526760615274021	0.9974359606136656	1.0	0.9958118072277327	0.9955063278001499	0.9964307418418353	0.9951878327992525	1.0	0.7479327450706372	0.9904452151893613	0.9993904866692119	1.0	0.9850409103672267	0.9965924916355771	0.9842003237980774	0.7422924804041947	1.0	1.0	1.0	1
0.756895673453702	0.7539207934613176	0.7391266549242432	0.41339767276426076	0.7503036125869229	0.7571745748930623	0.7491562363430806	0.768304994747303	0.7703399972630672	0.7623593826266015	0.662512187939576	0.001869496235765373	0.253227753045425	0.7349494153805641	0.7472684277915713	0.7538214500797468	0.7585815715667865	0.5768035491387052	0.742650012372905	0.7504998571414363	0.7533268240043913	0.7502617106294935	0.7519488108095461	0.7478646826170252	0.7537804439823025	0.7517979028889491	0.7517434822838173	0.7540763094083521	0.7481763491322567	0.6714806140880384	0.6663762035928553	0.7515676272445292	0.7520041728146666	0.6685697100561266	0.7542848449076939	0.7481641322131848	0.7480881133055537	0.7511660239290922	0.748326952634645	1
0.7596475558533613	0.5115813090657495	0.7430191424398491	0.21487727151172512	0.750634331091716	0.7477553675954188	0.742940312414667	0.7297783126374315	0.7195801776810842	0.7422046439142606	0.6664293172966175	0.0	0.24335288989553197	0.7421630876969469	0.5019596231483345	0.7450713708888296	0.4959054769615144	0.5721834251325197	0.7476285974963868	0.7465415609769783	0.7532406962314108	0.7517343834608462	0.7519902800326663	0.7465067094264464	0.48231891275748573	0.7497114981852064	0.7528302577803684	0.7463064852207488	0.5039405021870008	0.6666454690173225	0.6670329166624841	0.9991918368224129	0.3390891615861367	0.6654229415738107	0.7402216628238357	0.4878560035796264	0.7410884711854768	0.7579496617768445	0.9960969369112275	0
0.7488543763346247	0.4852119152250985	0.7434821761986107	0.08678134043912103	0.7500084449835273	0.7437758415826967	0.7413770173410553	0.7252165297551151	0.7446695073575612	0.7414651673967363	0.663900142978031	0.004667607544290804	0.22316140207349636	0.7423552955526479	0.25074689067802675	0.7410871460612256	0.750631887053081	0.5742323068866938	0.742764619983571	0.74949248665315	0.7470192195524625	0.7518316046191623	0.7482940539154006	0.7491437612894551	0.03987213912124912	0.74985891728873	0.749910652431758	0.7514888943762399	0.7468564112602819	0.6681060807795062	0.6668818661564512	0.9992978141159138	0.7528457515558272	0.6682904374341517	0.7337628865488849	0.7495793729619324	0.7455532741857377	0.7609208724414614	1.0	0
0.7593569813928295	0.7601885922387451	0.7527601110700963	0.18544711864784236	0.7501085411984121	0.7444285219151942	0.7454843883917754	0.7443176872801917	0.7303585665309453	0.7401446378622448	0.6649571484812147	0.0034746881197406402	0.25952617559899044	0.7249706672717987	0.2539311028312427	0.7477938539140636	0.23430694805195307	0.5705956203543641	0.7550444685974098	0.7503906564057784	0.27927122589666226	0.7495506875953286	0.7490235706397239	0.7481718141678454	0.272609771466786	0.7520004538900523	0.7488796196867704	0.7505880168395982	0.2596379915951625	0.6691958433882872	0.6667364592255138	0.7490715505809096	0.7571557856780701	0.6653623372390324	0.7253661326501881	0.7535428988165858	0.7434297789666086	0.7462042266012145	0.7552746519862201	0
0.7499147416728176	0.49131015035249476	0.7465882941597525	0.5689462719471683	0.7515450605379281	0.5002756215545549	0.5255399775741575	0.7596525833466939	0.5002725307701804	0.5150760241817248	0.9999999999999999	0.0049728691121264795	0.4919297423879248	0.7372900446771387	0.4963278915958005	0.7583281468334765	0.4999018696350461	0.7090165939878341	0.7498420816585049	0.5073855721097517	0.5025727464828784	0.9982863424462614	0.754539921728527	0.751842299876086	0.48127569269377884	0.7490902772644068	0.9957098339066249	0.7485814205624746	0.4986512476386284	0.6652033943437552	0.6677636479474419	0.9980159155814093	0.7395826681175118	0.6645224447683948	0.7386744081728602	0.5107783158439134	0.7498431742698912	0.7553908003718811	1.0	1
0.7339395306970341	0.24588211684725836	0.7457974740069614	0.29526245373205023	0.75	0.7355796972989306	0.7497865407370917	0.748172906546124	0.7520529560512652	0.7482467701189383	0.6674417078597906	0.004068794709836705	0.26138331701921125	0.7475905530254129	0.7469504811879301	0.7374598963214414	0.7443246351646563	0.5635819125319776	0.7525205859700143	0.7477917536700782	0.7450250201639781	0.7506023822756928	0.7477577089361248	0.7347220121367755	0.7406232644890858	0.7499591807212332	0.7511870895540325	0.7498728814115107	0.7499088027183696	0.6655405320036862	0.6685050580468969	0.997317229875579	0.7620784919414604	0.6661218805405256	0.7562500705946206	0.7422637210695074	0.7392471541976159	0.7566717984466477	0.9976973688874825	1
0.7615461751864937	0.745846091123119	0.7528988040723124	0.3008704142002664	0.7511664728251609	0.749571035064998	0.7463312857930993	0.7334114839912051	0.7606638326559455	0.734882044480179	0.6679334274196077	0.002455953951385667	0.24047285276173985	0.7442597320346097	0.7551173668989175	0.7435997166353325	0.7551707462761548	0.5737197010340503	0.75177121491256	0.7474134957738049	0.7503674916613058	0.7504822311034045	0.749438333751199	0.7497271154213077	0.7421142333421669	0.749905776525522	0.7512351782109281	0.7494360054236311	0.7489081942497795	0.6676222913090469	0.6667017460201007	0.7506027811615463	0.7473792833730689	0.6659922835170289	0.7567529855673562	0.7436859213497917	0.7540674592547615	0.7511491080587694	0.7545383676287507	1
0.7441566235973612	0.7437157193842404	0.7432032218692418	0.5738718517323608	0.7510646970489959	0.7500642972615231	0.7488332270434214	0.7406506631344302	0.7658053753425588	0.7505342065548061	0.6657669839816107	0.0	0.4916026818260918	0.7439997414767181	0.7437131304790414	0.7561981725804893	0.7467483723278918	0.5722380995537791	0.7491525916134727	0.7489640844585739	0.749856653116466	0.7491472408365002	0.7519776630855332	0.7491659910374159	0.7511168912171141	0.750359046564601	0.7458978645311085	0.7484301042536584	0.7480924140012842	0.6653010850790878	0.6677082527655898	0.7532018178049057	0.7621383341219592	0.6668919627396505	0.7471550691806583	0.7544095639361407	0.7467392070321524	0.7567133517555001	0.7502905374239073	1
0.7506052234367552	0.749898690180204	0.7488069067823411	0.08469216646622862	0.75	0.750976235185207	0.7446804272862788	0.7563908753799335	0.7425498251672492	0.7553395359716641	0.6681413775076926	0.003982495184020828	0.2635844995118406	0.7404033212892276	0.7448081379864188	0.7470321914154869	0.7446329597861404	0.570339535286576	0.7397824070835216	0.7473180134290163	0.7559848936683284	0.7511509059699774	0.7496400938868583	0.7366189259806495	0.7363001216792913	0.748041741875484	0.7533003311526153	0.7480591117199515	0.7484460054134467	0.6658942421449343	0.6660476062061558	0.7511163138470864	0.7556029655246668	0.6685601332192487	0.7431964023792837	0.7456352174707181	0.740456515614961	0.7664796733105025	0.749273653274241	1
0.7453271470758256	0.25788176777959404	0.7469052647911891	0.37320239000990213	0.7512195618117211	0.2710529549430922	0.7584719987243185	0.7193415343877426	0.7548152123850351	0.7394194411480989	0.6594601604530106	0.0009643696673272623	0.24259087902756415	0.7555774198891495	0.25837082546322915	0.7297478159947199	0.25488552780398654	0.5674785406225281	0.7405036226690365	0.7487247849617211	0.7522444546885461	0.7498668206610384	0.7506478069325071	0.7473189043882469	0.06852996347019055	0.7509598189911307	0.7424156487146519	0.746357052257096	0.25477040546214424	0.6606520761998563	0.6671590583473517	1.0	0.3475113053400398	0.6695726181666349	0.7160125848566471	0.25	0.7384330547027183	0.7465437343584508	0.7521315409819502	0
0.5100516601950444	0.5033023130106286	0.5143886444891945	0.5677765976975947	0.7510066024911602	0.5041005233550903	0.4943594713024152	0.512001962638536	0.47925991264274054	0.5249654388141982	0.6670827490101506	0.0	0.5011159535552963	0.46944447661655714	0.5019119540215365	0.5111459950965513	0.500566095395323	0.7067757574665748	0.5125690081001326	0.5050511118790332	0.5098356420659979	0.7504676870025911	0.5244427232903326	0.4945096280508614	0.5169792445245563	0.7511112768453474	0.5411391748489642	0.7486976564802301	0.5050764061219566	0.6641845783488796	0.6664076550043212	0.9981105025662106	0.5337476095192234	0.6670173986519711	0.4873694530650443	0.5021967830814705	0.49717669751778826	0.7676720999978532	0.9998461294064654	0
0.25940013596582745	0.24487198545113192	0.7490322702758415	0.3289939120855998	0.750656344395839	0.2564629712004769	0.7527565611388229	0.7527126019737103	0.7473049584134163	0.7504966008745431	0.6638193486809462	0.0	0.2643557319267103	0.736107181314363	0.24415397944954212	0.7438630331588293	0.2617731343548802	0.5757512104789677	0.2682020090692299	0.7468404790478499	0.7444710990563654	0.7503786458957107	0.7543970606324009	0.7527674578773886	0.08405390298441355	0.7498267936217331	0.7466441140880377	0.7483146497659307	0.7457578374444402	0.6719566298324836	0.6675507021994165	0.9985163263751913	0.21969218562393128	0.666681195589031	0.739823700015057	0.2609369996288864	0.2742110854945804	0.7674963316838251	0.9981693032667376	0
0.7578219343940079	0.7509876011177332	0.7423333614966324	0.4325577656514893	0.7507516549370259	0.7545947797558569	0.7474678394932954	0.7541593736811008	0.7679184980955852	0.7504526759011414	0.6783054310531991	0.0031787197839628035	0.7441708998771634	0.7486089544989676	0.7415747702026017	0.7516679740861039	0.7435207793529371	0.5761599000658578	0.7468781974757877	0.752040231559929	0.7449310503370817	0.7502943542048571	0.7471084953695413	0.7526417677035541	0.7478954858315832	0.7482704257341373	0.7476491524780883	0.7497655755965914	0.7497113042380786	0.6694459854210266	0.6674855801655272	0.7498463347860908	0.7541608599192613	0.6682318091063119	0.7435734807016184	0.7461716283951138	0.748760132188725	0.7513022339985752	0.7485715872219582	1
0.7443689784501855	0.48862786138741926	0.7423109098954057	0.1735114978382039	0.7505073947434744	0.7495202471236453	0.765846614073774	0.7503460234823556	0.7408275922427093	0.7472950283191653	0.6699156336699759	0.0	0.501050168389316	0.7495677329560574	0.49986117239937566	0.74726566379077	0.5057708649779599	0.7247505664686824	0.745352999125848	0.7471465163835075	0.5030382069674578	0.7506662561864984	0.7484580844201084	0.7521428098520907	0.4796357853906704	0.750821188283638	0.7457056120357435	0.7497233860582148	0.49589311550016707	0.6628083793058943	0.6668920862482095	0.7510748298060107	0.7547762636379393	0.6657782940920273	0.7338721838341276	0.49624590940790175	0.7586031670137182	0.7600195063195879	0.7480461375886298	0
0.7455974799220518	0.2574138973871781	0.7393354851033285	0.49490330443641595	0.7505872582990892	0.7401180496718339	0.7488684764382746	0.7308339417005769	0.7511386452602857	0.7538609525722907	0.9999999999999999	0.0024439499008384927	0.7548254547782981	0.752421195583906	0.7504392335375845	0.7437802661723664	0.7571438419106075	0.5743307234522285	0.7523983307727605	0.7503480949387148	0.7535527490292867	0.9969708101180584	0.7556496613217221	0.7443994350827794	0.07497570138348535	1.0	0.754766648883082	0.7568004588842824	0.7491476544324013	0.9999999999999999	0.9973252734926185	0.9970509420244773	0.7496285149803827	0.6670841641734431	0.7302482252972124	0.7474715375859468	0.7492169619057694	0.7366104299449135	1.0	1
0.7485058071658917	0.5008484399082764	0.7465811489137516	0.2726337417117167	0.7501600914261513	0.26551569654690194	0.7470011183948804	0.7387066122346043	0.981862282358061	0.7419506590194986	0.9999999999999999	0.005150562331385607	0.2642868639121251	0.7525899434487733	0.2577900543097127	0.7434957179593563	0.2603189970007582	0.5733924180319978	0.748048944639606	0.7498029171330286	0.7498020901519166	0.9990449478736476	0.7493751711357102	0.7446599333988186	0.12902716365384698	0.7504073661389988	0.7483838626696432	0.7561367798994436	0.7471844729899576	0.6712502747163044	0.6666553926622342	0.9980904011433405	0.7582770368765684	0.6687471889818251	0.7576989341770544	0.25	0.7460451373952383	0.7762761406720472	1.0	0
0.7593907439106568	0.7474444773150095	0.7548693330628549	0.29884051118194227	0.7509279847495873	0.7527642570238455	0.7497761808771166	0.7287191689679117	0.7386093078404281	0.7577832090027127	0.665939529918243	0.002653424314278963	0.2535503766929735	0.7528643953155243	0.7414040657337517	0.7554239087255109	0.7553525215397701	0.5787255177501612	0.7475064355383394	0.7482784577609338	0.7558346206302726	0.7498781496466557	0.745765645349836	0.752298722215478	0.7370667756319654	0.7483080348854967	0.75115794001784	0.7534851424570898	0.7500095380807132	0.6672358227297672	0.6663075983944745	0.7499905196591283	0.7616240816185292	0.6665788572572099	0.7549353259627527	0.7458354313111393	0.7557378267454685	0.7471895221837241	0.7475623255057525	1
0.7377907752347695	0.7523869541999149	0.758694470895087	0.13660944310848452	0.7512884239902167	0.7457683774316888	0.7486422998086989	0.7603968772762937	0.742232337307285	0.742402093398455	0.6646535025450964	0.0036668487181195208	0.7496661843893458	0.7331012907307848	0.7477523900687747	0.7492939340022486	0.7453815180967104	0.5671651547001044	0.752120474187262	0.7484352979366473	0.7503751461014686	1.0	0.7529726055678864	0.7467451463820716	0.9820192652424409	0.7503211440056646	0.9842108862649988	0.7548369958282807	0.7503664779934909	0.9927917361130518	0.6669103500134237	0.9994255589466058	0.7374169554457833	0.6680856880822718	0.7395778277949983	0.7600671042279444	0.75133573372211	0.7520584114465236	1.0	1
0.7345073401200789	0.4986388352925887	0.7470325332889094	0.36230143661593717	0.750510515288291	0.7398837441951862	0.7531792804682609	0.7385521982754423	0.7347278923088467	0.7397208567804068	0.6588779035141213	0.0	0.4876429965297642	0.759917902487196	0.507332148536181	0.7487945468360574	0.4888540822123113	0.7150937241701245	0.7461690005257188	0.7485980084707498	0.5141096167010025	0.749200755492518	0.7462819663301141	0.7457863021843181	0.5235634189224408	0.7495129695170052	0.7433497734629794	0.7483155258798837	0.5017433610234641	0.6702999655176625	0.6664177902919047	0.7480158454446527	0.75315599537936	0.664538745122143	0.7484135808572551	0.7512275781719329	0.7414329349803724	0.7625113453559407	0.7489057200564511	0
0.9819250327667413	0.511593128316408	0.9976059789436803	0.48490700747710747	0.9991093012789425	0.7504054573088996	0.7454294954855207	0.9797636411982046	0.9928324200360918	0.9771291368883842	0.995738616706998	0.0	0.7357539021253037	0.9924553854787126	0.7450600879292952	0.7460880871301613	0.749125428092502	0.7084810057741853	1.0	0.7494285968364676	0.7380869952876226	0.996961150234658	1.0	0.7598770315840203	1.0	1.0	0.9966793121475287	0.9928602947217017	0.7519105079404218	0.9999999999999999	0.9993952898751451	1.0	1.0	0.9936941865974499	0.9758758264183879	0.9960533999888679	0.9860233034277293	0.7600965080752081	1.0	1
0.7455802288260559	0.5115260401253787	0.5091575293632628	0.32046169251064305	0.7506288423370298	0.4971762465982649	0.5159995703356904	0.7318718204325667	0.7489321785440941	0.49009804419671177	0.6704152629249089	0.0007163079513029334	0.4885880622137492	0.7185803898444437	0.5003645114932532	0.5007845657172284	0.504905738632962	0.7157652020688007	0.5053614882563928	0.5051840198417525	0.5111022148829258	0.750946455802734	0.7490269674034079	0.7487535208877415	0.5070000930006656	0.7524224072694148	0.7502236158491876	0.750796748815962	0.5004121882139284	0.6649843304947277	0.6665675422665127	0.7496466554670793	0.7682237950114963	0.6659738905377923	0.7379064369908249	0.4920292823079572	0.7435828175782162	0.7482008596243418	0.7498254528791748	0
1.0	0.49813832726244656	0.9829579892964363	0.370557132288094	0.7512335178810795	0.7534408968108922	0.7548801724310618	0.9967060214032091	0.9954675723765202	0.743179053380989	0.9953920889533194	0.004994749620136887	0.5055960536118315	0.9825241026457641	0.5019251898560834	0.7490611603312887	0.7468172799033524	0.7082921381242454	0.9831685380544147	0.7459818945387222	0.7610003928609888	0.9991481028444792	1.0	0.757509378261715	1.0	0.9997210918253866	1.0	1.0	0.7501450196163034	0.9976916824196279	0.9999999999999999	0.9999526736913082	0.9988924613038285	0.999955294724674	1.0	0.7470493633617371	0.9966866604805535	0.7794329320422023	0.9971980520583352	1
0.7367002204213242	0.7430425733426135	0.7496494783198102	0.0	0.7500843433842146	0.7431972317913959	0.7435248540918199	0.7421513536902176	0.7414212291204424	0.7562316718002703	0.6698438116809939	0.0	0.2569150144892479	0.7502008237932024	0.7456230171690408	0.7357643867697541	0.7439058035591262	0.565775740237008	0.7461094612846199	0.7462616809078217	0.7561750241377064	0.7500421574133589	0.7575463562594273	0.7399532282567005	0.735010601721692	0.7496340704558849	0.751471946291999	0.7499773572787077	0.747059424661884	0.6700163869013115	0.6663688408953576	0.7503257645071267	0.7448390080618004	0.6671286870460373	0.7305241288592843	0.7482599613517407	0.7499773728067874	0.7468995295342602	0.7516727080103799	1
0.7535323141713078	0.24041193749530057	0.748888544970373	0.23232699196091908	0.75	0.2502514976527882	0.7430068256979443	0.25	0.7534901189009332	0.748166465996304	0.6703289762337332	0.13502172899979406	0.258136730600533	0.7404048762967766	0.7505199269939402	0.7504331055088624	0.7456759294132914	0.44098754334951606	0.7477994987887343	0.7489859996174933	0.7684780775025752	0.7500036938326903	0.7569209144833356	0.7489683231282651	0.7466542784265471	0.7519561037470284	0.7481773055729874	0.7526039124016475	0.7510710487819707	0.6636158362839845	0.6688425570314728	0.7520783283881008	0.7536948131770662	0.6692329707633878	0.737610989593096	0.7608522155070023	0.7372277023303495	0.7566107477148117	0.753055410628607	0
0.25	0.2544709055059046	0.7489717309962711	0.1540065800115877	0.75	0.24247337410110142	0.7471142933602021	0.7253546234920799	0.7385410286212005	0.25	0.6689464993303933	0.00928193451353121	0.24687738225962885	0.7371813428534583	0.25801620604859277	0.7435193273481092	0.23379397885076705	0.568168141803322	0.7435599532873909	0.7510435619776136	0.7540839706820581	0.748750439188594	0.754624746323088	0.7533747581142278	0.7464221594401056	0.751579723981114	0.7451863548335064	0.7486551319470242	0.253226681492538	0.6693321914519629	0.6698874208941514	0.7526029222644482	0.7523907873423277	0.6679618307707964	0.7306678259494088	0.26284541068732065	0.26793600701583775	0.760401520691491	0.7507054129945252	0
0.7371914376293969	0.7410762384703092	0.7445342075554381	0.2530384845930449	0.75	0.7442481470325695	0.7564776170832666	0.7633180266387372	0.7369309652451157	0.7488600896031987	0.667257447307699	0.004606269977886922	0.26308468480098895	0.7460938781819193	0.25764171145705994	0.7418678257588589	0.7488364918078212	0.5690408243728095	0.7466406701753945	0.7491169181442914	0.744971404814648	0.750048712215653	0.7486221060877355	0.7421224502604851	0.7664942386863118	0.7497156958339027	0.7492511055101347	0.7499824432720129	0.7517179684684007	0.669038702317628	0.6685345014637233	0.7510588640050418	0.7653401305209552	0.6669618805151527	0.7425605269018355	0.737398683823203	0.7525321874943585	0.7480923684531554	0.7495125846680002	0
0.7590894978576258	0.24422015120408253	0.7486817514051948	0.17224850521944798	0.7501569345882036	0.23527623367803138	0.7481467545342113	0.7300111988005574	0.7583880533354448	0.7453483487583866	0.6633867936198388	0.00554085703764992	0.2428202409949906	0.763224847375012	0.2613967667204383	0.7421274158342742	0.7424076183633571	0.5675703082077445	0.751806663901937	0.7500536668840874	0.7442146219248482	0.7520951197808289	0.7502904845052663	0.7437110073195395	0.7401003476509619	0.7513636604455297	0.7537327460982101	0.7585447303375576	0.7470228150626215	0.6668334873606153	0.6663510555716556	0.75017332032458	0.7561134149039906	0.6684757909165481	0.7217748716908694	0.7427739164719894	0.743420515054614	0.762963407671057	0.7451935227122553	0
0.7501153028945966	0.5048850750755131	0.7526901697898507	0.0	0.7511634735550111	0.7522314449006106	0.7456151906734538	0.7478928698490429	1.0	0.7529585654604677	0.9957458405151565	0.00651991461894633	0.25423560014926627	0.7490725540328286	0.7553257472330137	0.7438377526062707	0.7513984832297694	0.5645932186522801	0.7453101131789293	0.7469152535347032	0.7363872868544818	0.9992623115977467	0.7521117355526213	0.7466659188988448	0.4965667093769318	0.9952988380841952	0.9974503404344797	0.7488763376122055	0.7461762327471062	0.6692538673768027	0.6690886534481043	0.9995878377580234	0.7509104832578525	0.669302203481542	0.743304918251398	0.7472523896755787	0.7422044178292575	0.7560239107814775	1.0	1
0.7464466412455559	0.7470620746227425	0.7542512594280297	0.33590232032789774	0.7508810476386288	0.7493589291861203	0.7514221456206445	0.762853739979903	0.75496602305763	0.7520694628844224	0.6664943432790147	0.00786116748115654	0.5095455089054629	0.7488361545532761	0.748933384708503	0.7473934877090216	0.7480019666041886	0.7248141352848972	0.7463674533721305	0.7450048245057704	0.7511609340182922	0.7498752059860755	0.7496685476464967	0.7539087536209456	1.0	0.7478414752670802	0.7538050577494305	0.7533649975388735	0.7483797913558979	0.6687231948364926	0.6676044329481581	0.9992156235784506	0.7420734107915324	0.6655622808550595	0.7399173937212616	0.7478313026529179	0.7471769794431763	0.7684959628407124	0.7490366293851559	1
0.7401299716855091	0.7566865470100917	0.7549329820132801	0.31147579077347615	0.7509295271989176	0.7476430947411853	0.7451396724576158	0.7496428023206119	0.7334453917712911	0.7410860239894106	0.6663571289112237	0.0	0.24850472097931148	0.7546347218886328	0.7502823330108033	0.7475975957105978	0.7414730172396456	0.5708408702803914	0.7505997411423413	0.7486833644045126	0.7579354107886538	0.7494013120071402	0.7527986647959815	0.7508883602711282	0.7298067776995751	0.7519313726964513	0.7497793416013886	0.7554886838637869	0.7490646180260936	0.6660676857028517	0.6672708669020564	0.7497492050572063	0.7565763557281182	0.6663475820948984	0.7396924790425939	0.7407498500979296	0.7493498208072364	0.7530620747184621	0.7459916645976676	1
0.7418007340544381	0.737045244512273	0.7511840994188528	0.1580734319205596	0.7504405150678636	0.7489994143807155	0.7417599475996933	0.7420142154168351	0.9626990579466983	0.7498539090887314	0.9999999999999999	0.0	0.7299443384429928	0.7437757010647816	0.7483766840170812	0.7409032454277139	0.7377197161497705	0.5732734132355349	0.7414170047276888	0.7450881336335585	0.7572130154676491	0.9993386075411425	1.0	0.7534948351788341	0.9952722219247694	0.9996782210683266	0.9863065578819865	0.7483197512359545	0.7469867306502648	0.9952546596038878	0.9987559092669371	0.9993126202791155	0.7525944690605725	0.6676594879529972	0.7446551729867098	0.7470422051888207	0.7492635173170211	0.7510032097422618	0.9995830567826086	1
0.7393565556642584	0.7421073701230506	0.7526421427313424	0.5986508840778311	0.9976112693281309	0.734355087469119	0.7432313720891274	0.7271519654303068	0.758092475921875	0.7458107027887292	0.6632036011578167	0.0	0.7501218451611533	0.7472576127955709	0.7510942122945045	0.7464247282648767	0.7564808745891216	0.5780038108629257	0.7462168977682815	0.7527787777033031	0.7524385836486241	0.9979956877872962	1.0	0.7489914640117293	0.7360667970119497	0.7519952063256576	0.7561426758029247	1.0	0.7510979789716625	0.9956338757502503	0.9999999999999999	0.999012859584077	0.7457754788882008	0.9999999999999999	0.739023143023318	0.7447983696481141	0.7550999213608788	0.7424956818440224	0.7522491816412379	1
0.752675845267834	0.7641252821106856	0.7513277497210135	0.35236362515048036	0.7516749487316746	0.7433145531745629	0.7420541822374807	0.7510012178190496	0.745347444555376	0.7580753744448832	0.6639426922321923	0.000603918196486143	0.7279386432650722	0.7435462845738829	0.751716134921921	0.7524039929030053	0.7514845474547438	0.5585948402947202	0.7478019275343475	0.7480419381832106	0.7526769165383979	0.7533322588824981	1.0	0.7559223991975704	0.7620213749230874	0.7494147616837563	0.7569383362251301	0.7451243603941565	0.7509071579871783	0.9999999999999999	0.6679155020319013	0.9981052163199332	0.7410297209965729	0.9982099423253601	0.7435849292923626	0.7472491390479511	0.7511242858462744	0.7632544020966847	0.7523593877288121	1
0.7488219098598445	0.2439891858675076	0.753050940119563	0.281402984040759	0.7503547736110011	0.7316348478413572	0.7546275041451579	0.738279154183441	0.7595156947097504	0.7503253465176594	0.9999999999999999	0.002387633217686477	0.742399436642383	0.763130517457466	0.7472599485726152	0.7496950092325773	0.7516455531047129	0.5621913208460014	0.7438688324116983	0.7451237990674222	0.7478963292876468	0.7528645296959432	0.7523489015692354	0.7448062230510882	0.7392094288421688	0.751915661505214	0.7506209328597405	0.7511099815250487	0.7481972009230721	0.6741285530712255	0.6672887120279352	1.0	0.7606230826031709	0.6679878489738841	0.7477179516614145	0.7560173178990464	0.7501333160436993	0.7448511270103734	0.9971499979961099	1
0.9947007299286097	0.501250856355917	0.9982996194087594	0.5321313077299545	0.7502368781494451	0.7398747336858192	0.7442930410293136	0.7524152695495591	1.0	0.7446790451921781	0.9991726848287551	0.0023282256027958676	0.4997561677432113	0.7348849366760557	0.49720335075137384	0.7407137869222257	0.4948999881463731	0.719198294532556	0.754508323622041	0.7503841986576232	0.4759712677042142	0.9959022286081314	0.993386505225381	0.751717850767297	0.4830451464521025	0.9960138447493688	0.9932663792545915	0.7565796565751286	0.5045581732182525	0.6709810047045454	0.66912452225506	1.0	1.0	0.6671360072371186	0.7637618819197508	0.7449774362929951	0.7361612854577309	0.7541075738243503	1.0	1
0.9865677213469002	0.5068463838052187	0.9848988421357668	0.18915663496885537	0.7500787288648808	0.738074646346877	0.7518166818036908	0.7517883595615031	0.9982157337058817	0.746418976401804	0.9999999999999999	0.0	0.5132173442718778	0.7307154574905148	0.503159422766488	0.7577783721404789	0.5133320950553502	0.7130893462522603	0.7610368717638232	0.7522985985166538	0.7464317657397445	0.9955572977145758	0.9951690071287418	0.7527103299938509	0.9855475244240232	0.9952271416984473	0.9968670745957164	0.7459459527034155	0.7519712383056393	0.9999999999999999	0.9986279598614662	1.0	1.0	0.6677436882680482	0.7401213036615167	0.7451143570498902	0.7504756279243721	0.7690697078338795	0.997334118151247	1
0.740178897926549	0.7498504142666104	0.7484680158644866	0.2755297748191747	0.7508475357501575	0.7516964287577709	0.7429578931979248	0.7409063830891629	0.7435438043184439	0.7405095664798528	0.6673429377305058	0.00359921042626625	0.2470767947787323	0.7561944210093742	0.753780993902715	0.747686105469134	0.75555784713637	0.57359413731452	0.7494817008461728	0.7491455812445736	0.7384476832608412	0.7484615638094265	0.7476333960981905	0.7507677983341565	0.733502267385062	0.7515136072908913	0.7494111011519233	0.7547867964346605	0.7491521292256281	0.6646124912492425	0.6662769493991522	0.7497017289712579	0.7634540944503239	0.6674336651083689	0.7360452651770791	0.7467013330517905	0.7501972608262697	0.7584593083699752	0.7505902293362287	1
0.765464597272274	0.754715984968987	0.7510202395475668	0.19681474386636355	0.7504649021021003	0.7542821858128532	0.7460872419716353	0.7303932315380085	0.7586163340954003	0.7542832342441634	0.6680815308989226	0.0070036413666586805	0.24193678366345495	0.7660697056223001	0.7581591695132966	0.7472803109582195	0.750980709556429	0.5725611269556377	0.7541867306716282	0.7513309399451916	0.7438868770681265	0.7481627684274712	0.7507515846945341	0.7466127736197331	0.7416631365949724	0.7513950377343204	0.7506720732976421	0.7545026044570142	0.7498971179390983	0.6699499267879744	0.6683151566300449	0.9984597331590778	0.7545672387848726	0.666497939631415	0.7378878259942402	0.7525410151723549	0.7547136266796789	0.757386885284011	0.7510750501593746	1
0.2779277834654171	0.5095318891579997	0.7554210661360329	0.534040970360742	0.7502428868742796	0.2559811834915871	0.7550447398378801	0.7342453875761581	0.7502586352779823	0.737782517421045	0.666891926686358	0.009237082686770526	0.2403302858696952	0.7526238233986957	0.25012790127679413	0.7374087671475458	0.23502087827968093	0.43833445469834675	0.26437031993960214	0.7478691389605641	0.741199075266899	0.7493859776205796	0.7520741944657003	0.7432022574222289	0.009462330385108644	0.7493530027543529	0.7532410001674837	0.7516426618299218	0.4993111495077731	0.6650245059912087	0.6650365404129148	0.9990742805539338	0.2521786210139152	0.6653298184025614	0.7494056136170266	0.5101859201007473	0.2618934921918524	0.7408488821393361	1.0	0
0.7389784458337295	0.7422736926870002	0.7461827407188271	0.592823281465934	0.7507337335813561	0.7475569309092437	0.7540055684914483	0.7138834975136095	0.7703858757637785	0.745780928170549	0.6701282237673216	0.1362259951447409	0.7444308758520786	0.743686362068269	0.7472312490596043	0.7407627400400477	0.7468448146656186	0.4304018856365744	0.7427490607715248	0.7480742056549093	0.7520516042117016	0.7518800770201932	0.7533803106272573	0.7464479491817007	0.751026452268389	0.7507250765051736	0.7501438574033467	0.7525339841516333	0.7493866591973685	0.6678296829070126	0.6679406336666426	0.750359036791001	0.7537887216311694	0.6683451228252019	0.7568465040496033	0.7390083241109416	0.7501912632369029	0.7462137074283222	0.7528976118926911	1
0.7519305928828746	0.742133988659163	0.7523290791825804	0.28879512666521767	0.7502378836766981	0.7534595714165627	0.7479888031593108	0.7310234255284332	0.7556104264534342	0.7625356556598234	0.6750859941601288	0.0046602387064910555	0.7452309003731132	0.731598973698917	0.7485415785282377	0.7384989368015361	0.7607925042038237	0.5778476767275191	0.7508057053483136	0.7489540012015481	0.742366248885681	0.7534075953460233	0.7512074250533063	0.7431097555339324	0.738846092958057	0.7524215970220088	0.7470025517031073	0.7484894169769918	0.7475001433248605	0.6684498700790471	0.6693956702896382	1.0	0.7518555714951263	0.6706177923097852	0.7612510699828084	0.7511380948175567	0.748375988595557	0.7471157011876054	0.7511052027400685	1
0.7457045155508215	0.7489133839561606	0.7494722682963327	0.2097195638389075	0.7511581675301386	0.7542847813887542	0.7453575943536233	0.7437613307909805	0.7465158198228937	0.738225179307313	0.6595386685482657	0.0	0.7414370344912853	0.7381672737542773	0.7465370527444072	0.7524884770765657	0.7488518260613438	0.5697060326460494	0.7473720059078531	0.7481828721800988	0.7457836817170004	0.7517159555910513	0.7522363916817465	0.7397662949914658	0.7686914982299206	0.7519520317781452	0.7528845472257443	0.747791826751848	0.7462299305277658	0.9948405092965104	0.6688721196928612	0.9976083562909638	0.7568074992087207	0.6679348367706632	0.7579447464613941	0.7419183642726915	0.7522332399255816	0.75476933508219	0.7530774969684871	1
0.7597554619495183	0.7602716149093872	0.7572250440076375	0.24055991454559128	0.75	0.7374880429709202	0.7476256807394265	0.7522837078988757	0.7396500220135254	0.7493648869980943	0.9986803050478399	0.0	0.7681395816599176	0.7352326059917207	0.7463392483673418	0.7487640334661512	0.7536359084441904	0.5699173781310787	0.7396019200134705	0.7507352184321346	0.757779155634035	1.0	1.0	0.74361537483748	1.0	0.9965025568680593	0.993283451255553	0.7509862018046435	0.7484170407297308	0.9992596170634787	0.6684295167943709	0.999860123697079	0.7486500800360361	0.9964809871057991	0.7508973111322554	0.7491031262880867	0.7447666442352896	0.7588588594005817	0.9997017930306715	1
0.7549372297280916	0.2588644194748482	0.757064839822035	0.122419265915678	0.7503927391537979	0.7389602441082781	0.7478530949922308	0.7460219112793629	0.7667084660635052	0.7461464506166853	0.6703277069591959	0.009115759422376558	0.25587831638245145	0.7464983741742539	0.25994244216658063	0.7442722931445258	0.746856010390817	0.570681121057571	0.7478017017966234	0.7486062334036371	0.7514699610890014	0.7525169461238348	0.7494337858509402	0.7501232657268282	0.7325958674544112	0.7497987307193296	0.7526054277497125	0.7525479592357864	0.7467854491770215	0.6670561786495984	0.6655789182092371	0.7497966297872944	0.7513168202574348	0.6671626897399703	0.7540665115011134	0.7495960695231967	0.7458749493840665	0.7626078205814925	0.7516988640213513	0
0.7619092119995545	0.48392991173901	0.7396619192402574	0.33646846831065547	0.75	0.7437588531618924	0.7673032947056451	0.7599170031061174	0.7658627734783664	0.7494913782534061	0.6601770864558364	0.0	0.24290959775502025	0.7380153456850638	0.2551152496107984	0.7425491425649009	0.7421785472939627	0.5731827967838379	0.7459285219357911	0.7447365848187365	0.741554660934683	0.7508937209277642	0.7498880784483372	0.7454336780015924	0.49565083325953024	0.7501261210922674	0.7492907865853417	0.7486594756937445	0.7474817437643189	0.6683221357018807	0.6694697677307192	0.9993601080978275	0.743913178061651	0.66300225140638	0.7421198723676544	0.7437054522101264	0.7433278674093733	0.7534918586537583	0.9947207283742396	0
0.7457089655187492	0.7503699146212409	0.7606911604543898	0.026640109735501433	0.750516799617314	0.7483938053610794	0.7416437158791429	0.7414773770079653	0.760658135802182	0.7430727306615393	0.6640160692090937	0.012253932094619677	0.5034691322722136	0.7383909792511699	0.7529986362825838	0.7454483558996626	0.7463340308349744	0.5654018172500954	0.751046215938669	0.7504815177572586	0.7547633038532873	0.7495864194397932	0.7482983217731233	0.75267899658655	0.993897253423117	0.7502466431361979	0.7507516003498154	0.7491315203728962	0.7482939302271354	0.6646188664741267	0.6678502013880102	0.9995587532005648	0.750716723856394	0.6651487802373086	0.7307125253945311	0.7490388537025174	0.7453112804103019	0.7717941335302543	1.0	1
0.7483265553277123	0.50165163860462	0.7497022722546035	0.2735716759152939	0.7502342282966747	0.7523034317661459	0.7463189268188585	0.7513608900519214	0.7637961568826455	0.7515184220615406	0.6709599491313317	0.0010672573659652664	0.5092303619871119	0.7470609260820938	0.7500264530287113	0.7524035255359828	0.7545739469876898	0.5638879316612121	0.7395868165910863	0.752846494421413	0.741853439307973	0.7490936578989305	0.7543144645909987	0.7442082711827429	0.9696309546701297	0.7473889303003391	0.752750546406086	0.7521994305283634	0.7475037505401246	0.6687588670723815	0.666775603194438	0.9977337111081825	0.7404496300354982	0.6658496369482702	0.7345691544116134	0.7491162710576811	0.7608625631597054	0.7481509901641358	0.9954309282998428	1
0.76258136583201	0.7552651245899125	0.7572782688813304	0.0	0.7502677394223104	0.7553645405010925	0.7466427193082714	0.7381993400309624	0.7708868960559059	0.7384534279326112	0.6647323505295712	0.13873029132004178	0.2303053756249266	0.7448756741512703	0.7487494774714817	0.7495584581194592	0.7516540039257494	0.4301927019692923	0.753115204211712	0.7531631378877098	0.7553066147404414	0.7515250598658549	0.7497494763065288	0.7475212062434949	0.7424999150310045	0.7520113566169805	0.7434993723299843	0.7562087163988539	0.7500021031946998	0.6683559942780518	0.6676440332062953	0.7523909564748542	0.7517887277757234	0.6677150571469951	0.7607892247763414	0.7568413814406088	0.7481284016250775	0.7506638433804735	0.7477233426304151	1
0.7464194206925814	0.7422026425241833	0.7451044061610173	0.19299647327781838	0.7503416502845656	0.7529157457346686	0.7600024255877579	0.7407493516530743	0.7554729665404193	0.748782345363351	0.9903488031926091	0.0037846447343440138	0.7428551906022999	0.7549730005430616	0.7553033523713241	0.7552472954631614	0.7449620530095198	0.5664906666045018	0.7516747882816043	0.7491756591157068	0.7228053113518008	0.9959966347573949	0.7545196637591381	0.7446750287380647	0.9911725685629772	0.7519309214038055	0.9952264809012042	0.7548102225654646	0.7495866715698165	0.6711124292832708	0.6665822170543886	1.0	0.7459160040129446	0.6671770787081377	0.7502678110350253	0.7497495220303749	0.7504035104044454	0.7509102508134077	1.0	1
0.7476824212652675	0.7458678315664585	0.7449180414549703	0.18962186650767013	0.7502630953812085	0.7511064856764825	0.7527816800832364	0.7458142285297191	0.757884830108139	0.7438449286831448	0.6668742215717383	0.0	0.2713735906239006	0.763523702523773	0.7506174712678868	0.7463925958997295	0.749982013243227	0.4364701499017659	0.7524831217429536	0.7492434442123715	0.7623385385089345	0.74995620590817	0.7530385936346795	0.7531639668705497	0.7436982780558985	0.7482437923645568	0.755253193867067	0.7466234316518502	0.7489431363506684	0.6665812210402169	0.66776765059871	0.7505515165704081	0.7498378386296354	0.6668705145731134	0.7150301413214465	0.7470761952717806	0.7500688009580074	0.7411443677837009	0.74755240578914	1
0.7442569217247789	0.7399365895654615	0.7405635122766648	0.26970419199469997	0.7512197737954746	0.7450623359843761	0.7464793407156155	0.7302229194545266	0.7503235118234063	0.7549689097777025	0.6681769039095659	0.004404905313062233	0.7522728748832413	0.7516653090619235	0.7513826441825693	0.7445028899064603	0.7387722276893417	0.5667219296547047	0.7546284023356369	0.7483925483121381	0.755277400357555	0.99941064560938	0.7512605627716981	0.7445764389800941	1.0	0.7525143819144182	1.0	0.7464004266204964	0.7501903181315303	0.6660744159859301	0.6671792661848392	0.9971932701195774	0.7501567878006706	0.6671668420368226	0.7370930683570118	0.7376056672900628	0.7464654062082501	0.7538777709072079	1.0	1
0.7605572877888549	0.7507719493760509	0.7524026875430344	0.3386861724216225	0.7506252473582711	0.7559564621335385	0.7418086291467485	0.7405429880577762	0.7644038443035911	0.7456618041371802	0.6686617337260105	0.0	0.7416681316225872	0.7365250221389247	0.75322055995865	0.751304150656557	0.7516604533201551	0.5697252495124571	0.7471023267710872	0.7501079661111263	0.7495090398506958	0.750040941126428	0.7527146185215428	0.7371637883357031	0.7292398414394624	0.7509355770991897	0.7556385405240129	0.754064795896997	0.7478715061376582	0.6684114596353249	0.667060053696855	0.7503929618216145	0.7710128223637496	0.6667548160407167	0.7440318052219417	0.7468814647681816	0.7477932030773748	0.7550996259835256	0.7539158373067238	1
0.7692304390544411	0.26612798615532435	0.7367736329052221	0.49700093774581733	0.75	0.7483589106842218	0.7487514227786916	0.7414617073649752	0.7431901460290281	0.7369044166022269	0.665604257739757	0.004602019777977496	0.25720025735997143	0.7414133926541449	0.7496766965972661	0.7567351751127134	0.750465424455389	0.5827658377435533	0.7519700995308727	0.746174683330469	0.7478644654312429	0.7516573544396439	0.7484039364880276	0.750288158968064	0.7649658941012274	0.75108146438718	0.7507903796840291	0.7503700182313291	0.7505794046057183	0.670319413219995	0.6662428852948538	0.7514087196448078	0.7435467226475212	0.6659279269395593	0.7291771778248277	0.7509206145935257	0.7528386470754207	0.751691723888418	0.7494447599099329	0
0.75517964353952	0.7579339963208773	0.7446009176469097	0.34079519833705896	0.75	0.752691380984568	0.7387080109434115	0.7461471989354221	0.7470898984160951	0.7367137013594395	0.6630859348674987	0.0	0.24383164899971288	0.7508390111671325	0.254207250680074	0.7421334551018398	0.27434255293784193	0.44039800675375046	0.7474654783682375	0.7503702689469818	0.7631078330337658	0.7503975432454023	0.7481315555548013	0.7474298773337161	0.7541165001247087	0.7507275214258121	0.7574988347191963	0.7513193258256997	0.25	0.6665548327001074	0.6659115084130603	0.7496936402331615	0.7677695284438846	0.6656711738058	0.7361712816240937	0.7417089638430685	0.7568500864474943	0.752000595576847	0.7470136464983148	0
0.9702799901232692	0.500730743865066	0.9824329002378176	0.21061899594630498	0.7512404015841442	0.748997928021411	0.7452200713075049	0.9904129636190391	0.9724353897914922	0.747865967268797	0.9961968172969965	0.004272064506316706	0.5141331898488077	0.7563825031947903	0.5047419131080603	0.7459142065190777	0.5036050890372548	0.715817693744227	1.0	0.7506861656714168	0.4872276553153463	0.9981009917861174	0.9989770652585297	0.7401155506887652	0.9884589514000012	0.9976647662718054	0.9925768410779752	0.9972593668727896	0.7506738868480143	0.9987492555246659	0.9954984202910148	0.9993944550099068	0.9846696396451544	0.9957932268598514	1.0	0.7564460612308298	0.7486521955146577	0.7389448176956792	0.9967018149427307	1
0.995816595740714	0.4884051277050199	0.9895325898905312	0.23999596868341144	0.7510944531362775	0.7397208593050234	0.7492784729713354	0.7315781516083417	1.0	0.7599033571348051	0.9999999999999999	0.003703773105738533	0.4984641136545045	0.7447634656476866	0.5047445636842401	0.7389042420827816	0.5094190626496056	0.7167940093136085	1.0	0.7505627632251173	0.5016285502305666	0.9986563351307672	0.9876999040245268	0.7467024472808875	0.5071274305621973	0.9935293378545016	0.9984230144863517	0.7503863227705126	0.5074027389582636	0.9966579087265832	0.9974691119344281	1.0	1.0	0.6670793756600796	0.7534845114322862	0.7475870221862152	0.7485453949985742	0.7720520252093167	0.9980716675629133	1
0.7460325149707029	0.7428552788355394	0.7507900198981515	0.44442226981975363	0.7505030211469731	0.7478044923760531	0.7500703846833329	0.7346558547667307	0.7478383741232545	0.7485870375678861	0.6643586294443452	0.0	0.7429237171204176	0.7311636301080586	0.755509237263112	0.7514085848530527	0.751886965662939	0.5740625563392616	0.7540694744335028	0.749733807140991	0.7564228628024369	0.7523280306333259	0.7488358668454423	0.7526063439216734	0.7457859066880655	0.7499042236887244	0.7491527397622906	0.7498601015748556	0.748443710693397	0.669818345606849	0.6670396196968632	0.7489527909604902	0.751948121333141	0.6668796006558012	0.7293192516452802	0.7448577355414497	0.7637133926507687	0.7559741038282747	0.7509480503453594	1
0.7526182889028831	0.740943583416304	0.7424909644724549	0.19265550220500344	0.7506661028987958	0.7455712514089107	0.7502308453894013	0.7343063121510269	0.7624817776057372	0.7443109358819117	0.6722725294765598	0.004958684780847646	0.7344878895021356	0.7390095019678055	0.7439358323837323	0.750710666601081	0.7454543279668102	0.5698830254455503	0.7514326065541009	0.7486611664192052	0.7582416015085403	0.9976551726515313	0.9916991653328908	0.7534322794427998	0.983432351306075	0.9990455034089382	0.9881958831624352	0.7565816786290365	0.7494016570844177	0.9999999999999999	0.6672531439030674	1.0	0.7416309315701515	0.6687256096007894	0.7411588285505613	0.7549220759846215	0.7535566307945281	0.747382173826148	1.0	1
0.751330313390071	0.7479603746670787	0.7497933371896847	0.26113103588104225	0.9973296582642251	0.749414729079958	0.7487302959108918	0.7603189913829093	0.753727449453202	0.7513110208941162	0.9947875455800703	0.002937754242598298	0.7554864633040236	0.7244665532836395	0.7555154034875308	0.7442875797032231	0.7412760662149306	0.7027054559386292	0.7528526393042722	0.7490053291304181	0.7398071522416165	1.0	0.9983545699328479	1.0	0.963298962096759	0.9949475064070821	0.9989433525374662	1.0	0.7493237446732214	0.9933005438906165	0.9991418202161487	0.9978688702126424	0.7415581393998908	0.9975333484211992	0.737433260363855	0.7480311682797363	0.7630509359015007	0.75959592982392	1.0	1
0.7623839034346057	0.7456759962238962	0.7465139831080663	0.09608206120367241	0.7506263705480597	0.7625597223856309	0.7437548648156846	0.7451405154662565	0.7431095484103994	0.7505828223533249	0.668182077194872	0.0024838523760583615	0.7620432174690539	0.7496202578240505	0.7527360513403795	0.7509025614702779	0.75257827789474	0.5704211553873989	0.7539504539650077	0.7476381079680268	0.725082272889919	0.7503443939514716	0.7474078515542151	0.7453865149721268	0.7529905053482726	0.7516643977420852	0.7478331352024078	0.7519044333393549	0.7493630033477318	0.6707691679623022	0.6664738710591703	0.749119960755291	0.7585386960475594	0.6662947095183176	0.7255068179498543	0.7518306270828238	0.7558777316336165	0.7599972477860636	0.7485674231070688	1
0.7614238948656161	0.7458704652608037	0.9945601005802908	0.8653102948659886	0.9990557716035876	0.7493067462416326	0.7564288140406745	0.74421805725397	0.7549535654957006	0.7428964361751651	0.9999999999999999	0.0	0.7462730311005547	0.9859825012429468	0.7524881090010468	1.0	0.7483317103125255	0.722688867388341	1.0	0.7479653826495454	0.7363250093089821	0.9980557777647631	1.0	0.9888289701685858	1.0	0.997716098814307	0.9940581514884772	1.0	0.7485599721421448	0.9999999999999999	0.9999999999999999	0.9994069197408679	0.9997583219864988	0.9997086543870676	0.9906154096262826	0.7403090770436722	1.0	1.0	0.9984223653152846	1
0.7388536392237923	0.7451185588876147	0.7493832251183669	0.2363178402974599	0.75	0.74808873319334	0.743315521523014	0.7501083399309044	0.7687077595295653	0.7383086274261608	0.6673094455005052	0.0016931599656937228	0.2670209485845339	0.7454654845267501	0.7508025770744603	0.7506131221350845	0.7524934641866786	0.5652368771082837	0.7517033138689269	0.750832958518663	0.7524544215165138	0.7482524564996954	0.7504135939498093	0.7417215524689678	0.736670320411678	0.7493604251900405	0.7556346366748542	0.7519624461212479	0.7496755818936103	0.6643523900591559	0.6668719182963073	0.7516576982576164	0.7409774280692416	0.6663829869318437	0.7489581419729596	0.7519643101805639	0.7536531245200507	0.7450768972791374	0.7475553433644428	1
0.7422200065985805	0.49718515037879424	0.7403600225295834	0.404114752035898	0.75	0.7455607870583838	0.7507027665831121	0.7502031911482737	0.7611455670798366	0.7361821623903508	0.6649328131151662	0.0	0.4885671700038049	0.7465990981283438	0.5027737463823023	0.7461838941942167	0.5076985245481724	0.7045614023217995	0.752641904006981	0.7471629104218034	0.5310243536497693	0.7478335148790468	0.7496426483834856	0.7433843895240333	0.4791091432506158	0.7501256686048003	0.7544223047885248	0.7463052494128387	0.5005397177501261	0.6634014433627599	0.6655748961220104	0.7513792576949557	0.749565020839091	0.6661546712859431	0.7586219238494287	0.49769342270110206	0.7463550391335403	0.7436331568614998	0.7482558035969201	0
0.7384340746394042	0.7513242034323655	0.745657967664339	0.09243656410967221	0.7506819234865094	0.7385426205571857	0.7420064318745064	0.7336297934893872	0.7698916847309157	0.7541533109789387	0.6632989996171327	0.13687724633933135	0.7471357790897162	0.7359870515115615	0.7555586627589371	0.7475475042843849	0.754240065119553	0.580097973215091	0.7483840715169	0.7480118456172105	0.7499710917460805	0.7507799144566822	0.7459244789644267	0.7568867628310929	0.763933649271105	0.74984539097188	0.7520831903595252	0.7523845555643282	0.7517591172309075	0.9998276009995696	0.6669773311633453	0.7509326636545434	0.7430191877536511	0.9999999999999999	0.7540467888624616	0.7499215292377999	0.7436176421352971	0.7677897731022725	0.7501418359279194	1
0.7416146376340274	0.4960643326609192	0.7448246093492901	0.6490410186698103	0.7507963547642235	0.7628013386886725	0.7421102457496139	0.7321063095238697	1.0	0.7476092424322999	0.9999999999999999	0.0023577900326001585	0.7304395666064035	0.7539354986398338	0.25758108826509435	0.7594553999319597	0.7574477450341427	0.5711041615305523	0.7521899797983564	0.7475109706363001	0.7366251036152255	0.9939341468105143	1.0	0.7453238129277299	0.9981310776986706	0.9948599872201922	0.9966024361135991	0.9965891524645732	0.7505350659754876	0.9999999999999999	0.9952965442682883	0.9997160458779962	0.741798402446872	0.9952870824708024	0.7448853787208644	0.7431381199680495	0.7413148071536785	0.7539380896839152	1.0	1
0.751160683391637	0.4902458501685111	0.744511033915476	0.35417246161231375	0.7505410289493408	0.7571085417330283	0.7512948682530136	0.7254850393104177	0.9811805327038365	0.5353789758720714	0.9999999999999999	0.0017714347476182946	0.7396061734630361	0.7376541321106331	0.5188191132899762	0.7433250701779013	0.4872710386718233	0.5651316274158875	0.7469601112606048	0.7474974760676318	0.7513503896390885	0.997998033872618	0.9986752411133324	0.7535855192209776	0.5056693521846601	0.9955084071961858	1.0	1.0	0.7499899263108999	0.9906272379240383	0.9926740417925131	1.0	0.7547765577060924	0.6686915641616674	0.7475319372265117	0.746095756028715	0.7504492938632802	0.7699250336178789	0.9951686046101275	1
0.7635144594710044	0.7516941758616607	0.7549902788306627	0.30128074925903703	0.7503305262278771	0.7315741903020949	0.7339508969701375	0.7623159463350626	0.7474019314494558	0.7536627070320402	0.6722865584397165	0.0	0.2582185914912931	0.751282549416556	0.7489306531171581	0.7613100598199343	0.7513090337221319	0.4225418885322514	0.7454809377592333	0.7457132325432912	0.7492751543502307	0.7522734294527034	0.7529648440249321	0.7509575423541397	0.7594798609016585	0.7503141650376447	0.744439395909315	0.7588350225345255	0.7455970897864899	0.6728154592857425	0.6670259612196742	0.9997072606524989	0.7335315864200959	0.6669577904060939	0.7612026574457451	0.7472187965121956	0.7443030547737663	0.7374699437974045	0.7479635980670246	1
0.7758474735384313	0.7576692590840385	0.7447109856786926	0.0	0.75	0.7487859978878855	0.7494476343967024	0.7317777870169149	0.7395415552594815	0.7461226356602874	0.6628397628570438	0.003927337229797914	0.25416706083752794	0.7562994725196828	0.7500118935885276	0.7572819669492967	0.7519469886840605	0.5655412847819549	0.7475958931066777	0.751277377024619	0.7755592727237443	0.7521412378987676	0.74868303069464	0.75053297920331	0.744021628813142	0.752545794468012	0.752894330152378	0.7538889986942272	0.7488758943318519	0.6621937810439196	0.6666255625731655	0.7494917693051016	0.7480895569536868	0.666389320765675	0.7338511619603509	0.7533533255745081	0.7470226356263386	0.7613361728762327	0.7518062821192861	1
0.7446360834386241	0.7452299272778582	0.9860129781041421	0.3847204579720287	0.7503793613998628	0.7533461326281616	0.7459882971980331	0.7434247278738658	0.7434232057945023	0.757078271049943	0.6617199068344582	0.0013202921530438224	0.7569106728236261	0.733341460488635	0.7448303786362002	0.7504406240403352	0.7437967192483934	0.7116431645596148	0.7542042481938024	0.7497109093709048	0.7509805862245654	0.9958576495970755	0.9892752085090203	0.7490675865970094	0.9840493345018643	1.0	0.9987816596221167	0.7500548850579589	0.7474850534259732	0.9999999999999999	0.6668856613473481	1.0	1.0	0.6646799853280195	0.7543557620536606	0.7526281077506224	0.7542473777570788	0.7414748569599388	0.9935231952425503	1
0.7433082772574066	0.7584091237740054	0.7526744756982163	0.2927506431298276	0.7508183686956833	0.7630345762793072	0.7565734927582032	0.746784435426072	0.7633356347063378	0.7367795254668191	0.6711237674732466	0.0	0.24340085618882956	0.7443739173049303	0.7375801792498144	0.7380001501936809	0.7442262339033857	0.42891839999132303	0.7486712410500681	0.746906669144948	0.7596432250302539	0.7502746009235147	0.7479260052418981	0.7491285618814663	0.7623781528636305	0.7506014664347954	0.750507401671419	0.7499888764802907	0.7466826716108916	0.6651461807162211	0.6676284350891534	0.7502133554966974	0.7478909050235614	0.6669245164115577	0.7527519943418484	0.7454398412336201	0.7525642644099237	0.747397224540994	0.7504819316505981	1
0.986725287204066	0.4908096811047379	0.9871768640507755	0.2889570499637104	0.7505237420156187	0.5067986674358969	0.4866616167056797	0.5019746837474146	0.9997392618902179	0.5086125713266034	0.990489338993399	0.005073371297324035	0.4963754954358834	0.7369690201574064	0.491753320359566	0.7507044616548102	0.5087118162820009	0.5729432278897953	0.7464531969763192	0.5084700996524989	0.4966151711706537	0.9961372895832461	1.0	0.7454831889966609	0.514870949169579	1.0	0.9922467740781123	0.7515325980346891	0.5012418258854854	0.6686270543565186	0.9946136716577925	0.9999570338421283	0.9962513357987024	0.6684781754487049	0.5266285747878219	0.505281933022698	0.48884609657644856	0.7474587972989979	1.0	1
0.7678864176827485	0.7374567507297163	0.7427805999996829	0.07471087147812291	0.7508298417735494	0.7362203173075629	0.7433324009699395	0.7297184699238806	0.7216672474570697	0.7437344953537363	0.6674081139479128	0.005095447450808381	0.2515548050360964	0.7691789733373461	0.7470237334285714	0.7457334647332291	0.7404300698308864	0.5727496651320011	0.750768376046509	0.748304979854188	0.7303121797407316	0.7504153055416791	0.7528867418099152	0.7509701330409146	0.7472137586934017	0.7486629965466631	0.7534730688160197	0.7518206523579823	0.7521048835523467	0.6703931060838688	0.6656307587200061	0.751284233968962	0.759508105429877	0.6659972172644681	0.7311248343193434	0.7494930075861951	0.7551108978468853	0.7518807392208904	0.7497528660746409	1
0.7360983951755412	0.50952712963864	0.7438089812151457	0.19995386999271353	0.7508225813971582	0.7597606964350148	0.7413604990156494	0.7354797700998359	1.0	0.7401190615796039	0.9979612097354714	0.0	0.24010714234276398	0.7366819019248726	0.5049090553424765	0.7412025660198014	0.5015890966399634	0.5683089246002953	0.747941300914406	0.7483650910764641	0.7381198098130056	0.9981934383848087	0.7522115240485187	0.7476555497007716	0.5181357535592256	0.9987187762923855	1.0	0.7514156047646204	0.5024270544281949	0.6674043461760578	0.6660452093263092	1.0	0.7477133190205774	0.669293392078259	0.7559431421303734	0.4955096966812082	0.7426322895018636	0.766629749552998	1.0	1
0.745863033141359	0.7474642122878317	0.747098979175042	0.09961923910643156	0.7502522682231266	0.7447849115663773	0.7469283012094408	0.7336273026284739	0.7469625632973746	0.7604919939214975	0.66244284897063	0.0007622299938896814	0.7363925517751562	0.7459086285066372	0.7439010456728438	0.7470252161478412	0.7440270758368862	0.5675420763441101	0.7336471520053662	0.7492524766893575	0.7597383282241117	0.7505544588221627	0.7472418601589262	0.7468289756843077	0.7484600659496653	0.7504899378658718	0.7513445367224592	0.7541234473555445	0.7498982929948689	0.668387043776387	0.6663854992704745	0.7504347086733701	0.7459186683517585	0.6660518410957701	0.7419887425501733	0.74585943565558	0.7543777752228684	0.7569562659693245	0.7518843731812055	1
0.7572063019332754	0.499318694267243	0.7457022853341678	0.21916899564111147	0.7510140245256814	0.7405919105137082	0.7457259068711901	0.7306450051850305	0.7655303790135254	0.7400265846861402	0.6721352913885055	0.005610448943733787	0.2511732456264863	0.7574396216559531	0.2521488555935623	0.7459743787650985	0.26339090602540755	0.5763087168145563	0.7426117638566709	0.747066981952223	0.7462372079384645	0.7513790905653123	0.7517188569592022	0.7581091530856011	0.0677550725594981	0.7498180057681895	0.7473665711228423	0.7537831467703445	0.7494739965720666	0.6687522037691993	0.6667233799198705	1.0	0.7580229988502217	0.6664708608963614	0.7600943744729909	0.7504864371597774	0.748760528368872	0.7684539960102146	0.7540851859406387	0
0.7541646076974218	0.7512762487668393	0.7427731428481332	0.29750294141455463	0.75	0.7383335164979592	0.7600627786541297	0.7591466070054179	0.7628853315488219	0.7594581411124273	0.6626997655128392	0.0006155835849724493	0.251974309328115	0.7354728098829355	0.754422280947107	0.7512505034303983	0.7411290279342608	0.44709787785484223	0.7411929421345277	0.7461513124969994	0.7436115802589994	0.7491430972991979	0.7515006914459837	0.7536379937381621	0.7464229393306482	0.7532842424953082	0.7485198988415065	0.7532385494847509	0.750325538825856	0.6642287045005547	0.6701634062476608	0.7505667999142237	0.7580513072067431	0.665111156464445	0.7401106262098244	0.7551091752021811	0.7474837642843382	0.7627369384662186	0.7528136607986453	1
0.7536126225163099	0.7489842536732036	0.7461065420371694	0.4351322404674602	0.750766911507579	0.7378940251046957	0.756161787293496	0.7630554480379981	0.9878158129025688	0.747711106791799	0.991986030007133	0.0003682739026908446	0.7404450896141825	0.7438699983830285	0.7468166929539793	0.7426084433604265	0.7462510705867126	0.5638939991124001	0.757982635545988	0.7520880978235998	0.7542217732033435	1.0	0.9972000059999798	0.7463321984861672	0.9970203813947123	1.0	1.0	0.7539260024785834	0.7469582882396654	0.9999999999999999	0.6677372831315874	0.9982031772003114	0.7605388492021499	0.6683929629549409	0.7531933320816806	0.7497072000971663	0.7523084388476208	0.7667541555822527	1.0	1
0.2930445587533419	0.270195050563541	0.31512289753467543	0.14919532437799854	0.7509261012491871	0.27836229444257665	0.7558450998551441	0.7381035221726723	0.7487569160977384	0.2980017933073171	0.6633779524860941	0.0	0.24023161759810263	0.7198217387581773	0.2629415419560827	0.7230427501321184	0.23625038569423162	0.4365820184535478	0.25	0.745314180563009	0.7529591345994575	0.7511922229673691	0.753311523379555	0.7394551315457513	0.09424448197113729	0.7509451744805586	0.7480901582158677	0.7548885900597192	0.25102502925049125	0.6650795801002894	0.6666541538803193	0.9999454416762319	0.28775387362170285	0.6674035170174671	0.7403675755015636	0.25599054570153335	0.25	0.7586322904457156	0.7522284059642517	0
0.7528302040590126	0.7469997576786479	0.748152136972558	0.5505191844442845	0.7503554145141508	0.7395735730349223	0.7462007180621921	0.7534421181676827	0.7547484514402267	0.7541956594045996	0.6645800592198927	0.0014289823592539997	0.748110931593097	0.7285729110062217	0.7524105646222895	0.7474843377603784	0.7547141139490782	0.5676790369409305	0.7463972462837539	0.7465659456401151	0.7411254827571294	0.9970746045733053	0.9962980089097262	0.7487690352812321	0.9939778847434327	0.7496037622680837	0.9965938201873765	0.7566724017644624	0.7478718850011886	0.6683458847883755	0.6679934838269188	0.998465931436078	0.7451889510637497	0.666599616440362	0.7526706062637998	0.7410344398771079	0.7559027703594746	0.7552923355644421	0.9984927289312645	1
1.0	0.49790792154109575	1.0	0.3699963392527619	0.7506486029554453	0.7592880323637626	0.757310512317232	0.9841552044209444	0.9683526422992897	0.7537277657275693	0.9959830912414757	0.0069784349872685555	0.7626280696381863	0.9984836722451094	0.7514527641794991	0.7467900353866601	0.7579717374320227	0.7162738892656594	0.9946395700484612	0.7520228580114622	0.7390173473007283	0.9988723472255034	1.0	0.7446851256382959	0.9844129612291178	0.9998747268168784	0.9903957669855638	0.9939584341151646	0.7491815010628426	0.9975372292962352	0.9999999999999999	0.99917613697812	0.956481991985616	0.998954670023202	1.0	0.7496060313831124	0.7572728369169215	0.7443204976469625	0.9968704315813	1
0.7383091609252499	0.49669935923255804	0.7501906118055841	0.2822444287707513	0.7501470069019005	0.750292094057442	0.7576454430896484	0.7617289764687042	0.7428669733446078	0.7496674880356222	0.6684141798828857	0.0057626199558331835	0.26070275844412305	0.739168109057203	0.7488621371976677	0.753617858912433	0.7555009646418771	0.5784218440783653	0.7510785021147968	0.75083391581612	0.7524706984272386	0.750806753870724	0.7510129926410356	0.7467355731522552	0.49651789431942234	0.7511424729277066	0.7499275666667552	0.7523125761853439	0.7479627962241627	0.6735474654215506	0.6681249840228447	1.0	0.7436844508661388	0.6666174762520838	0.7455442847648869	0.7512802451667154	0.7400591632385297	0.7540014634028726	0.999312566573103	1
0.7506011387098602	0.7462358489841598	0.7511315295863028	1.0	0.9980177034054311	0.7543707967368979	0.7517638767564295	0.7462470825503826	0.755364179442446	0.7387442519754862	0.9999999999999999	0.004123859417617648	0.7346214717222362	0.9769258032723869	0.751573164007203	0.9839953318225408	0.754718851261971	0.7113728973532581	0.7539811698527787	0.7487463266467568	0.7545946965186452	0.9989382422856863	0.9991877397710373	1.0	0.9902221912689388	0.9967794958391986	0.9988199094855158	0.9940094372705153	0.749378309646442	0.994930776516733	0.9962247395305844	0.9986455142226865	0.9791582630554252	0.9960969598032825	0.992773117677996	0.7573093009095409	0.7575227660449052	0.9786219804236705	0.9936754775905867	1
0.7384566272048041	0.49839679591696645	1.0	0.34000725733895076	0.7510167960772675	0.7394372009782789	0.7560846538682688	0.7667119187432404	1.0	0.7375549870923919	0.9936372373461726	0.0	0.5048192370135705	0.7489160522755857	0.502650947428434	0.757929217301498	0.5041805910250772	0.7122830409237333	0.751104976082066	0.7550069165137038	0.7481233650031845	0.9941575654719924	0.9976630748533643	0.7490445557699609	0.5082487156498774	0.9947302651194406	0.9997078374553863	0.7582589175596854	0.7477956941016086	0.6726434701894386	0.6696543656250282	0.9984228166476702	1.0	0.6678476304691779	0.7468748913638196	0.7486839605923556	0.7515342789022753	0.7574725130644858	1.0	1
0.7326797780943693	0.492422475115015	0.7444103343811262	0.3378488774579676	0.7508117294105345	0.7405135477821544	0.7466993348400389	0.7491009027925118	1.0	0.758671399323503	0.9999999999999999	0.0	0.5061603916488766	0.7360210088236894	0.7467978047872268	0.7415912346564462	0.7509045327306215	0.5722173163924474	0.7504495224157396	0.7466895491906007	0.7263346362508708	0.9966476177812545	0.998524934623583	0.7465458695108976	0.9723875828676335	0.9996736582123847	0.9929583669335125	0.7492453289501078	0.7489547212651311	0.6745980748767099	0.6680260827144073	1.0	0.7517771938953209	0.6661763487487661	0.7313529195383356	0.7561716186415649	0.7539447313574648	0.7504893233923616	0.9959008437988395	1
0.7436908078799321	0.7507811156648968	0.7388888908550599	0.2578047523359944	0.7502926765101342	0.7613081312953487	0.7353763017824789	0.7638689270973845	0.75717214286577	0.7408925794445289	0.6619551053956029	0.001714991096096266	0.7509326406373904	0.743796900279977	0.7491114400042825	0.7391173059026712	0.7533982916322731	0.568080432382031	0.7488045834625094	0.7495436052175888	0.7538306455779072	0.7501823993933421	0.7496428869569015	0.7479394829174846	0.7578922611349024	0.7501569369698348	0.7524645038389574	0.745133257218027	0.7479867552733235	0.6669780422784161	0.666513503159849	0.7524170005155751	0.7440390774785265	0.6665713622781947	0.7258693954806209	0.7499555169287213	0.748444685725206	0.7423675647582285	0.7497849029362922	1
0.7345272220761495	0.2595772126851475	0.738691756044529	0.14343423340080602	0.7501390499979805	0.7443375494247993	0.7377876209815409	0.7333142851291877	0.7557303644870412	0.752235402446729	0.9999999999999999	0.005957672739186215	0.7516424382863588	0.7456572657891143	0.7479766717556317	0.7435229431572404	0.7523498039666009	0.5808288835204674	0.755114772699516	0.7471095876339526	0.7430313926331453	0.9972358809460155	0.7561629131525748	0.7495359874315649	0.7370632887389743	0.7521431983020535	0.7476079404583474	0.7516475773619328	0.7482747129140895	0.6729219617792114	0.6701141204074595	0.9994627164753892	0.7481215922301313	0.6691457399843973	0.7234520615251241	0.7543983784336187	0.7442781162248692	0.7622353265105337	0.9963608618270949	1
0.7467637132587274	0.7411159204586459	0.7442420620439784	0.18463456021935443	0.7507120894462544	0.7452734175741165	0.7527402820953334	0.7364887926752445	0.7403027742354026	0.7458762756254806	0.6710339029438946	0.0	0.24967251405088808	0.7551760509285139	0.750529607882266	0.7522244057764309	0.752010433566167	0.5783961152257739	0.7440593320590275	0.7471471726222727	0.7428065055953097	0.7479883731388398	0.7476161437332408	0.7602165419466781	0.7473687106365476	0.7505723931810986	0.7478246341796326	0.7499501733660785	0.7481591233238204	0.6657579254190804	0.6670335120566598	0.7519775020824793	0.7544953396183002	0.6661028167102859	0.7309843032339388	0.7436379824832462	0.7441322308177898	0.7608054531610428	0.7529143503396329	0
0.9992978620018886	0.5020865138094367	0.9782134969878038	0.20362764019230706	0.75	0.7436007154552082	0.736057501083453	0.7220788653450327	0.9812280673547217	0.7365399180891842	0.9999999999999999	0.0	0.5066048406766989	0.7400751928654696	0.4933623759322272	0.7447841474693886	0.502951296731959	0.7162362471566671	0.7513089774562387	0.7491891912251969	0.48354103962014794	0.9971404671556464	0.9938540367081657	0.7447017224218715	0.48663258464333176	0.9911981138187249	0.9864511136235171	0.746466832561637	0.503921709078568	0.6674077784733896	0.666785240270085	1.0	1.0	0.6656276350565916	0.7453433552483586	0.7544802791883591	0.7387384246289811	0.7658043698160409	1.0	1
0.7327816353092985	0.7518908417336261	0.7417252255789244	0.33514934983783407	0.7501963490924209	0.7432938263451201	0.7597496578997244	0.7415278423542271	0.738728304581847	0.7460316465445991	0.6750710239223143	0.0	0.7507109359783846	0.7493673546292664	0.7479232844275177	0.7442177379111898	0.7473250179492076	0.5704573529791611	0.7530814916507055	0.7471999923214963	0.7521347579682257	0.9968111507369495	0.753390442945232	0.7398384874971066	0.7527352484957441	0.7529572992567498	0.9984147242810218	0.7486048808296485	0.7466850263330314	0.6687606058075509	0.6688281778539655	0.9987235125297269	0.764604047862853	0.6696090741706209	0.7687665437046423	0.7492856881088704	0.7461039870058759	0.7483851933167266	0.9938819396638923	1
0.7532741666917805	0.2516860066157439	0.7451259553775447	0.2821074449624729	0.7503318792896628	0.27349426290118034	0.7403031745150251	0.7438728379484707	0.7611935998789016	0.7375313429599316	0.9975728959561982	0.0	0.23814456913194143	0.7487152379489779	0.2544465660995525	0.7432788840001447	0.7410342468483068	0.5761139243146818	0.748021454374539	0.7459798337908577	0.740850796136281	0.7503645973434883	0.7525744684877917	0.7512882323069386	0.0628697855094386	0.75083746554912	0.7559614181055588	0.7500319200372327	0.7466529727679821	0.6638963910648313	0.6673938489455681	1.0	0.7504009285776089	0.6669465692145377	0.7334720433665217	0.7531675285589587	0.7489553086887636	0.739181622763719	1.0	0
0.2532059241299905	0.272211606619442	0.25	0.3428747981847757	0.7502963487051314	0.2563755634678707	0.7403622228911442	0.7446792972840024	0.733899578420281	0.25	0.6742659264225186	0.0015072858382631572	0.23836833266445911	0.7608229083637643	0.25465035983146905	0.7276495858338498	0.25080097944769175	0.56939767784138	0.25	0.7459806713341687	0.7557385562045326	0.7497903543833159	0.7480106851600309	0.7454648279911318	0.08271451567608126	0.7514004011092577	0.8100490779471183	0.7553205086380105	0.26986776778360827	0.6656919812050837	0.6676504472265958	0.9974847082594553	0.2945669682672105	0.6693750198167481	0.25	0.25	0.25	0.7484590947224846	0.7462882210218026	0
0.743073378365416	0.7490414759094138	0.744602706445348	0.22652636563200026	0.75	0.7420505466724993	0.7541596790685193	0.7485934256054194	0.748483822743371	0.72875234308766	0.670972068689139	0.0014667623191371613	0.2374449676328299	0.7358115157483995	0.7490399425632188	0.7447420523451603	0.7503854291743153	0.5693217262781165	0.7484879446519981	0.7469774104685881	0.7419891252028613	0.7496006454093558	0.7484262709584147	0.7531998669323938	0.7233489891818526	0.749571230277471	0.7534015209982214	0.7514941580323037	0.7527024817273615	0.6661340184987884	0.6667894807073461	0.7503916273637301	0.7451393875447283	0.6648364463845924	0.7512582071930516	0.7522506316117886	0.7434316657645884	0.7480887672779493	0.7489542115513264	1
0.7415521692318572	0.7539887472267687	0.7428512950745371	0.04478751541513373	0.75	0.7628633328505872	0.7382604543376725	0.7403746934334466	0.7359088419142477	0.7459951112816442	0.6610160770161345	0.001633985692731206	0.26852805820548326	0.7692523713859745	0.7492885306051096	0.74620014573381	0.7466630329442611	0.5669236930974125	0.7437199456403274	0.7510190431770879	0.73443018602707	0.7531448457154876	0.7520036214323788	0.748656228098459	0.7547063008086106	0.7508788760871556	0.7486596452992414	0.7537134897384308	0.7491216191563159	0.6673220122473336	0.668231986801583	0.9997415468391475	0.7507603566761715	0.6668618333773384	0.7565397517216677	0.7385005027678724	0.7523296445813226	0.7418172479928394	0.7496826391092506	1
0.7438999633778444	0.7429985566119004	0.7470826209580118	0.18189566142849353	0.75	0.755999841407519	0.7416600940654132	0.7401813780898374	0.7294664093717597	0.7413916273921071	0.6665229722146797	0.00026244758065269754	0.7583028458948117	0.7343873505905474	0.746210777028238	0.7498794221264355	0.7409207011789702	0.7108674256371138	0.7466967281973129	0.7484336092910104	0.7406000135216747	0.9938168900197017	0.9987637413836723	0.7499557351690468	0.9923520366415118	0.7504031648726561	0.9980680842931424	0.7520717535135911	0.7458738152883252	0.6664912600665819	0.6668436902462144	1.0	0.7549771586737982	0.6650911805997684	0.7542915721446944	0.7534058308076347	0.7610494163652249	0.7456544829411766	0.9945211093873672	1
0.9718404612172373	0.5036844309170578	0.7483150047992455	0.056159773448102995	0.7508152980924746	0.5139705572550632	0.7425114719701313	0.7377199399210681	1.0	0.5647989444065609	0.9996644737036275	0.003347581494391175	0.4951831545989057	0.7513882169597076	0.5032394824917984	0.7368276963943783	0.4850416756994027	0.5702146784377279	0.7411470956817858	0.7470881810714052	0.510413961711218	0.9976632681552993	0.7534393322437155	0.7525091161646826	0.4916546012351775	0.9940432603177423	0.9905991403919129	0.7514631896507162	0.5011447301438129	0.6692093121316235	0.6670934218524903	0.998216272663329	0.7377858978720134	0.6656967462981543	0.7427551933313021	0.49845553066678644	0.7384887754464864	0.7535868442045218	0.9985521591520645	1
0.7582859898412534	0.743878072426449	0.7443886681910458	0.6216426380987834	0.7500996262085202	0.7342023867449068	0.7466016546098538	0.7510775340061793	0.7295035242254366	0.7553360294648565	0.9861609570465174	0.005614709176535019	0.7379444986255302	0.7334457800020528	0.7421941046677277	0.748420249934604	0.7432812742359539	0.5671639665230597	0.7429495345563635	0.749438384582905	0.7422231031263381	1.0	0.7537853767093857	0.759084114993373	0.7457695417924306	1.0	0.7465300462144318	0.7517735597187687	0.7481722676532259	0.9996871818192602	0.668629903463331	0.9975708359016753	0.7479632241733043	0.6677875691977135	0.7590787674112948	0.7516467260301759	0.748205653095361	0.7595549895849502	1.0	1
1.0	0.4988027035025234	0.993015600028419	0.2346440540387545	0.7505240654213925	0.7523332609549223	0.7472527168420148	0.9833467592267066	1.0	0.7401258626831195	0.9861319178660773	0.0001604083920340271	0.7396901264843805	0.9768874215463201	0.7508567361940691	0.7356807187989213	0.7466460535964443	0.713083347193493	1.0	0.7462616590097576	0.7414393146797629	0.9986125645381647	0.998321575226082	0.7474243641301155	1.0	0.9971822999831756	1.0	0.9802340215038764	0.7491942876352135	0.9999999999999999	0.9999999999999999	0.9981370571041673	1.0	0.9999999999999999	0.9877906743448911	0.7504525349129885	0.9721474353481862	0.7447660933696951	0.9968877547344764	1
0.7499958308140743	0.48258015645187463	0.7488579907372758	0.5597723507576597	0.7507427333130555	0.7434617569434685	0.7423150776952621	0.7331392022137264	0.9934818225738764	0.5628117549113593	0.9999999999999999	0.00644351089380025	0.74340639756814	0.7384412845463338	0.5057972159920384	0.754943907595995	0.7396569197195265	0.5669791638637426	0.7496380641161364	0.7491577453459667	0.7538305290158076	0.998390712349921	1.0	0.7422904622491349	0.9971728786088674	0.9971312812225269	0.9939016719413623	0.9928107061787905	0.7462276341901866	0.9970425464655197	0.9999999999999999	0.9997335021891507	0.7464543791851027	0.9998824812974983	0.7357068797565112	0.7484818104471721	0.7418083417182737	0.75976155357871	0.9976687834933491	1
0.7543000733931445	0.26385198085726896	0.7535578410890011	0.2802357835849074	0.7512659096048528	0.7512043551275116	0.7383456820273308	0.7569328352132749	0.7359308842244271	0.7458271632960279	0.6665439960959842	0.000354750759993643	0.2428827324016363	0.7473214180011868	0.7482003952635997	0.7540097254460366	0.7553924935724433	0.5750097958813447	0.756264256156003	0.7480089178601494	0.7577468227035431	0.7524251835999451	0.7474597363857133	0.7522893838498482	0.7584580834165086	0.7514203300945388	0.7510703221091805	0.7501786241270954	0.7512965558437142	0.6686276328627986	0.6682237423151428	1.0	0.7576602515198345	0.6687165846171633	0.7566999912599992	0.7561237824380836	0.7472061132707151	0.773488481962967	1.0	1
0.7415867809682591	0.5024788913435937	0.7514038122287369	0.5494999870822581	0.7513752620011507	0.7387647217415032	0.7523021938139883	0.7173808238335032	0.7342083076414272	0.7452114904303607	0.6727129265381825	0.0	0.49643558744081934	0.7461456817347182	0.7495736190285447	0.7324273213147773	0.5082735192049626	0.5732963818633457	0.7483147846290408	0.7490322240006932	0.734712261536647	0.9982386203139656	0.7511642003837419	0.7535650860095346	0.5047436162402085	0.7524968151013504	0.7534843362300686	0.7540848272446157	0.7479946431203287	0.6682572322395034	0.668019489804172	0.9990947311754477	0.7538619809791601	0.6680798845103295	0.7294812332006806	0.7411148107516935	0.7590554173014523	0.734941265508131	1.0	1
0.7688301787630087	0.7487058241627267	0.7476830280538743	0.34895729662697594	0.75	0.7433482109917124	0.7306752831345106	0.7456281394544915	0.7443883974846173	0.7392029522961888	0.6695891980983123	0.004054770350456473	0.2623588139011921	0.7428738385149155	0.7476524459515782	0.7513265500860458	0.7391831237325106	0.5690748531593296	0.7572283914123747	0.7464295357006359	0.7423164926843895	0.7505746759940356	0.749104388621316	0.7507453405775164	0.7394767264669952	0.7495305775171958	0.7551518948312834	0.746237233294186	0.7489056990487872	0.666136123650582	0.6693335419221315	0.9994864035797716	0.7572940003762251	0.6659213764739822	0.7498474870437396	0.7459495617802434	0.7469060975553158	0.7771044036669242	0.75263536098643	1
1.0	0.7455092103733456	0.993767064070918	0.19971244851040018	0.9984486690075827	0.9990723377152892	0.7569991121334918	1.0	1.0	0.7442562924575373	0.9999999999999999	0.0	0.748547263185748	0.9969994409559366	0.7450815229320921	1.0	0.7569584331329707	0.712682028587461	0.9825755470875669	0.7509373722653835	0.7548540168375356	1.0	1.0	0.996396385376653	1.0	0.9993604984045577	0.9975875282222323	0.996359689366241	0.7503359838361142	0.9996251620298245	0.9999999999999999	1.0	0.9923424404126939	0.9948739184703955	1.0	0.9973457757512217	0.9866955519060195	1.0	1.0	1
0.9626331973698868	0.5056769463112072	0.7455028503982051	0.09065392656691948	0.7500777415853257	0.5025099431586205	0.50033855428249	0.4539227006257997	1.0	0.551248415324723	0.9999999999999999	0.0	0.498834485423603	0.7405812756900542	0.5037899956935891	0.7381009055510253	0.49801158869391404	0.575980941120413	0.4990385362986757	0.5087015498488753	0.49900758013126145	0.9996789196612047	1.0	0.7414295421845315	0.48406960525642373	0.9993717792557238	0.9974351616215033	0.7449855782216093	0.4997537240730822	0.6697835900565073	0.9999999999999999	0.9986433746411674	0.4990622357026372	0.6672347232718894	0.46119074434874574	0.5015528875461148	0.4824019208064289	0.7614095753153161	1.0	1
0.737035274781892	0.5077411974836076	0.748764544463092	0.31496717575392186	0.7502178146025271	0.5046418187322473	0.49183384460183405	0.7155025513085775	0.7404933856919085	0.5393002969586612	0.6668279799344755	0.0	0.4923835636917593	0.7476776913610456	0.4960851226003598	0.7475931086723298	0.492791499076662	0.7160231786313973	0.5133368124804059	0.510944938696017	0.5077275642255048	0.7507140723408563	0.7443610231050073	0.7435592498473377	0.5033244835786805	0.7500711488677224	0.7499143263171845	0.7488289834100332	0.5040032858609038	0.6685155971233963	0.6671321373709236	0.752195099155093	0.7442434161826252	0.6665661405844105	0.7038912141686209	0.5152861105843872	0.7508709548627496	0.7534111858545287	0.7512585405455117	0
0.7565910190638127	0.26166802088055735	0.7534411465529037	0.35322117065412245	0.7508079442991533	0.26530099090942383	0.7446691163237005	0.7388425361597073	0.7560631930353419	0.7420737981739448	0.6720207568289579	0.0	0.22332923644911143	0.7357653117792142	0.7454467493632893	0.7375241309421664	0.7407142237703781	0.42511480552907216	0.7473169175847749	0.7488496623077797	0.7463481989994346	0.7514669061696694	0.751157470859844	0.7509200248761182	0.7417613190141613	0.7531311309612299	0.7454116298350615	0.75471382294784	0.7458921907274593	0.6639493128550532	0.6669942130327258	0.9985372106238029	0.7415755271457235	0.6659577517146019	0.7538309433287487	0.748734366695136	0.7442693380510674	0.7757863900879344	0.998615456060185	1
0.7485352683769826	0.7623557070799181	0.7532085848914607	0.02850348527387772	0.750913488646888	0.7429811552041917	0.7413845901212113	0.7383303081870859	0.7465727046617936	0.7549499964403128	0.6589371432540841	0.004240029981379691	0.7451034067078294	0.7331252810690903	0.7461973011142855	0.7442208204818512	0.7527798030804252	0.575661958943702	0.7509672716028852	0.749490811092068	0.7468515135778253	0.7518974643488388	0.7505969979486732	0.7520257821833337	0.7394033331459905	0.7499062467471559	0.7471474838722849	0.7469332723123273	0.7489946300710738	0.6713147977683585	0.6688044609632122	0.9987181004443418	0.753137678887443	0.6667123875517621	0.7694235878478771	0.7579297291479956	0.7448407973935292	0.7608210838755316	0.7493962490127066	1
0.9794189024120448	0.5034826969036589	0.9977991232108127	0.41754355563318996	0.75	0.7430464391272921	0.7623757767348927	0.7501535093701844	0.9751256610723109	0.7491298139285869	0.9998425887198938	0.0008588601071869037	0.4932375478478003	0.739691492242759	0.5058559338027906	0.753028217941367	0.5028308558097334	0.574274188762993	0.7457705018740278	0.7509437279468391	0.742364986049365	0.9979572750238314	0.9900612555077073	0.7498725207344606	0.9844392104267069	0.9983351279963464	1.0	0.7558827130800234	0.7489146485159027	0.9999999999999999	0.9981504717529328	0.9989171337565871	1.0	0.6691810687741223	0.750908935484373	0.750775693539102	0.7502806593217535	0.7502484664658597	0.9907360806341193	1
0.7592176947782858	0.49942904228726787	0.7527276475811026	0.45234931618097546	0.75	0.7531091870939415	0.7500746949243257	0.7471320440321075	0.7612436069114795	0.7368111047308856	0.6658122552175264	0.0026542139973980447	0.5013687818068355	0.7478131431276615	0.7453769611360069	0.7410375344087032	0.4913216472233576	0.7159963658477061	0.7516149585256611	0.7480706051828068	0.741445212797834	0.7498205163895219	0.7511498350211605	0.7484394286948335	0.5094060846422105	0.7507042542734624	0.7504503436667384	0.7541820174655159	0.5037032574722603	0.6653092247708299	0.667622129872754	0.7510649379757546	0.7494859227073586	0.6655697365268849	0.7249813583325453	0.7437725469512771	0.7411333726502287	0.7611511800849524	0.7498853047720102	1
0.7402934531395253	0.7419653566489333	0.7543018522199956	0.13068605242747855	0.7506098093356278	0.7586266718949575	0.7479340265897115	0.7617449733400539	0.7582208270836318	0.7415229236399634	0.6684210410340922	0.0	0.2547116877645416	0.7300614411282286	0.2410650658792236	0.7463926098182525	0.7543686314251878	0.5699768530308951	0.750336809751868	0.7516053353869363	0.7567917927335892	0.7498091859624131	0.7468480816415216	0.7486807797244209	0.7637456961006137	0.7496100829921379	0.7530319093454031	0.7493457810318055	0.7492921264757849	0.6691834631734808	0.6658066477334602	0.750899483351023	0.7541813346852593	0.6648538095944447	0.7674868757357705	0.7488104143193816	0.7461461110294011	0.7706049431402179	0.7456733886808798	0
0.28206186223398527	0.2504191309421195	0.7460533534046907	0.0	0.7516978878509771	0.24577848342653547	0.7414199341403505	0.25	0.7589676097133343	0.7498150280342698	0.6648969912390177	0.005222763945938422	0.23150093776090444	0.7386742195924355	0.2519167521320434	0.7446259417588686	0.24085168892869696	0.575523789055945	0.7422249907395012	0.7477294047488915	0.7567482306294259	0.7513769517785152	0.7493486642715306	0.7393184507568036	0.7389183713798858	0.7498483398933794	0.7552919157156996	0.7491112061740768	0.7474690036461095	0.6722449356525503	0.6669574477865604	0.7509982470154993	0.7381220870952607	0.6664651549394123	0.7401386946873375	0.2543957791882867	0.7451462882780495	0.7560322179957468	0.7472463928111212	0
0.7460157267486357	0.5064188127858393	0.7500544076297667	0.33432801423650405	0.750887278187862	0.5052719723631082	0.7571895664314062	0.7625606892509768	0.7586905105442222	0.7409876319723128	0.664038824460192	0.0001631891115478236	0.5010164829555479	0.7392520480958531	0.5030064122736966	0.7471958322829625	0.5043590702095291	0.7191118856938623	0.7550427273454626	0.7501499457560502	0.5120385228643619	0.7500625385331465	0.751162293340408	0.7450858894916883	0.5027548270837705	0.7496555211397691	0.7511073783442341	0.7442468448115412	0.4998639642179211	0.665026069037278	0.6654283275434142	0.7506932686862104	0.7494895393753409	0.6658345785243815	0.7646332683948525	0.5005998510255812	0.7409774457986454	0.7447117924154476	0.7496833268567458	0
0.7554260134072628	0.7501114079217959	0.7463075034192174	0.19095405387616937	0.7503215118487923	0.7345520273773057	0.7567788330804901	0.7441556771171535	0.7604094288340385	0.756313364919491	0.6630523322977359	0.0011290953128856001	0.2546737163609821	0.7373753517080115	0.7489832127050704	0.747074348526002	0.7388162696412707	0.5777832740356932	0.7528943416517964	0.7494656762407251	0.7523017595597316	0.7503068219890483	0.7501468199249475	0.750064151937697	0.7617941406687357	0.751533881574277	0.7574688338554064	0.7480838872015053	0.7476875229706544	0.6678940534049463	0.6659603773767436	0.7480091826624183	0.7618941001545148	0.6668181243677049	0.7545891170331671	0.7542872886449509	0.7490201544331961	0.7444162441592701	0.7528078278678103	1
0.745721186185165	0.49611446998692527	0.7466080771597259	0.5600235872691715	0.7500190505717124	0.7549612632611039	0.7452005010939964	0.7268341078317256	0.7611584814466003	0.7387797205959203	0.6688433549484504	0.0019095910222036389	0.48555176518907606	0.7543053845136959	0.742527535561968	0.7731130427165938	0.5015114237312616	0.7081518888583408	0.7443348391356405	0.749320775693482	0.7437738853783731	0.7484185940404275	0.7476749404951972	0.7477828080260259	0.5305596582685091	0.750224413159941	0.7496719905446478	0.7481530195032822	0.5021397916711908	0.6667566470095491	0.6664935925499004	0.7518551323414049	0.7395996069791998	0.6645297796943266	0.7426783905364539	0.7530764836645261	0.7488850732109414	0.7574804775866835	0.7497177679905839	1
0.7299202229828362	0.49830771080422	0.7459064609755502	0.5528388978111398	0.7506063225108061	0.24727051092141655	0.7568536942781354	0.7374274164611403	0.9768837656722392	0.7451927642221795	0.9999999999999999	0.0021014710584134066	0.2555476387536261	0.7546139435931671	0.26659616579004336	0.7519130827310243	0.25644558913361826	0.5710202513862839	0.7402785091072297	0.7510849076579731	0.7415170821450642	0.9966308609113034	0.7499638842221259	0.7415760388659303	0.06279738179462324	0.750162607892756	0.744932726289896	0.7499343342091835	0.7454843373579028	0.6709936394840049	0.6666877856371847	0.9994602369083642	0.7642003859138117	0.6690436865529494	0.7555704698133677	0.2586309734937216	0.7546676992943179	0.7460810509977933	1.0	0
0.7458996713589582	0.49995547059898654	0.745283687588962	0.321806370318429	0.75	0.7577255853221823	0.7476709717428889	0.742547744634649	0.7570301658420162	0.7491062781548883	0.6715086559046592	0.0	0.4951395255920144	0.740297567305993	0.2555806004020019	0.7513194726297342	0.4986066594746545	0.7138681525024088	0.758478258543897	0.7502664081034541	0.743453958939217	0.7511051635058855	0.7486922430230114	0.751350253794829	0.503428917133702	0.7482309977746985	0.7541161558719423	0.7503996949845422	0.7468126358266599	0.6622123191930606	0.6663412240642388	0.7533854593739842	0.7454710843304929	0.6644781789169347	0.7510576206262753	0.7380885307188524	0.7536033350214179	0.7563193618170415	0.750031525388661	0
0.7474997722645882	0.7456664608119724	0.7432212527262324	0.14454373210955296	0.7512630996842112	0.7577690076286822	0.7577751940245898	0.7665490076988837	0.741712336301649	0.7534125209113123	0.6643657673758081	0.006591240292982262	0.25803476494874206	0.7503173136911496	0.7504648068250572	0.7546713600426187	0.746335349651557	0.576692315782783	0.7499465299988197	0.7484038067089994	0.7562941451241589	0.7488655514328368	0.7519203140295452	0.746180539054973	0.7473743795503616	0.7519303130727653	0.7520089341591921	0.7450384529550228	0.7484758713194768	0.6671090956379249	0.668013974594366	0.7520881694934545	0.7385359543009478	0.6661859439169178	0.7311650914694785	0.745966016544802	0.7573457882122147	0.7582789550424334	0.7507092113519247	1
0.7638194572743634	0.505752881817434	0.7463362036534854	0.21377224414647253	0.7501265739480925	0.7476985272282363	0.7496529094009183	0.7396562088853492	0.7478029279983726	0.7466307601717861	0.6715609148194311	0.0031219413740772584	0.5027851314225226	0.7507137172241594	0.2554786518008705	0.7462381676489211	0.5007613450019782	0.5705258973805712	0.7488574801272848	0.7551602341054032	0.7382228589317524	0.7487862468547456	0.7494128938101843	0.7380030777548561	0.47386930517860343	0.7491830151918527	0.7437191673374309	0.7506322822502467	0.4986450119694908	0.6735004688451769	0.6668999709236071	0.7482314792619342	0.7417056644555179	0.6682071748090934	0.7542131066273986	0.739606581785279	0.745950829259528	0.7465599631793326	0.7541918883346308	0
0.25	0.2515542381239612	0.2844829939003974	0.0	0.75	0.25835986211609635	0.27278566540117444	0.25	0.7554595271237676	0.734985644374805	0.6698392351934397	0.005816807845428918	0.2606909599776	0.7389891390547765	0.2533785567366933	0.7437443288730137	0.24469700332237104	0.5639171120835527	0.25	0.7485507708113845	0.26230074781884255	0.749543309951454	0.7554859297590814	0.7483943732261744	0.25767119435549574	0.752172518499597	0.7511024712401797	0.7536685776769634	0.25415623704300727	0.6659716299167231	0.6667145176386905	0.7521128950067354	0.24393488149545284	0.6669173246361313	0.25	0.25	0.2538743432164002	0.760111957381755	0.750815932191637	0
0.7539718936690147	0.7494230484590867	0.7417294413427483	0.4673416618448767	0.7505637577828882	0.7594115551513917	0.7395699498084181	0.756062691052968	0.74795349549646	0.7481661274492074	0.6680087666281707	0.0	0.7408560832783503	0.7449454237734532	0.7508355290197162	0.7472631759438252	0.755334809060275	0.5692434789527452	0.7434475329505792	0.7489147504002142	0.7595433090941018	0.7493900063896692	0.7445183224065179	0.7503466305333912	0.7534239115187865	0.7520723525186905	0.7485499697563873	0.7503985839941285	0.7498784485109773	0.6660452964500484	0.6675853051390216	0.7512867866981933	0.7469235408114269	0.6676611091783564	0.7712878104534868	0.7495642776650037	0.7526796484903169	0.7453961713745106	0.7531186062123192	1
0.7436297560122349	0.4999888342135609	0.7406142395400679	0.223479826223481	0.75	0.74770710513314	0.7450336710542238	0.7379518417002584	0.768980175429132	0.7471841404382578	0.6608222036791079	0.001414980088507929	0.48327390903275336	0.7412593343798368	0.7467976332160879	0.743134249648882	0.5175397333059852	0.5759279399865145	0.7534786566405842	0.7461039893789513	0.7649253153225838	0.7505297183386022	0.7476051555163868	0.7473429883898062	0.4992037730753784	0.7498157029224637	0.7497667594408236	0.7473117092547176	0.7505318936502706	0.6613175287314356	0.6677467019261476	1.0	0.7554480995801671	0.6637577192485645	0.7474243018485237	0.7483031264271157	0.7471196679156709	0.7488743099217188	0.9967209245464416	1
0.9968564957146504	0.503548156401566	0.9818110214126311	0.392481834195607	0.99832519688132	0.9421907991260943	1.0	0.9623572700033178	1.0	1.0	0.9980894957478298	0.0055345447106333	0.7477516403435168	0.9922189104292194	0.5089959628116262	0.9947723660654432	0.7449901607200866	0.7122636176571168	0.9825220794068393	0.998164952924591	0.7539635580421103	0.9979117662625184	0.9958899510945598	0.9980620737523256	0.9895060022601424	1.0	0.9938995694848456	0.9944265661539795	0.7503634921078124	0.9934927903105778	0.9983970753041072	0.9997342127497976	0.9723094578990229	0.998546899577899	1.0	1.0	1.0	0.7357643928358688	1.0	1
0.7556165935198992	0.7463034099638681	0.7472778879011616	0.026911108900851632	0.75	0.744604563338965	0.7435974355196674	0.7422096595508088	0.7481921155269695	0.740534275586373	0.671214801002403	0.13332608014870712	0.7428440441519328	0.7486753509173232	0.7451428282903869	0.7433208490776703	0.7509303889596698	0.5756766185341309	0.7437354872466738	0.7541920378995116	0.7467745900645195	0.7501764257416557	0.746570865925719	0.7500700475192777	0.7649605698228849	0.7504897808790453	0.7464409331760826	0.7521436859133099	0.7498585397196064	0.6656032478748372	0.6695126063571477	0.7500039740190194	0.749491008385379	0.66715526690301	0.7562362745139201	0.7457967176618951	0.7444279731414805	0.7562042869105615	0.7508520598675468	1
0.7279694724117067	0.7579250800423258	0.7507973293511211	0.1585665400832234	0.75	0.7546313905699844	0.7391065873198945	0.7345741162494444	0.7465988514692594	0.755264592245296	0.6721427689848245	0.1341991313397767	0.27457460695694674	0.7313554817143711	0.7513924276861748	0.7507975712435427	0.7528306053368805	0.5752093332378801	0.7438904743226143	0.7477815187939009	0.7608799080231562	0.7525337308566923	0.7440821893973272	0.7437497496734198	0.741687696286511	0.7492320493556934	0.7500857030102163	0.7450778996913036	0.7516184639826178	0.665354300376288	0.6668472020934006	0.7506552048384358	0.7298007017979476	0.6662673789240421	0.7585343297455566	0.7536198606490436	0.7487838066720004	0.7601425099172546	0.7543601623004144	1
0.7506176811463546	0.7503566794038523	0.7384037232320523	0.35208329107101105	0.7506824010676834	0.744521298863216	0.7464457068302299	0.7604742221357558	0.7490551551964834	0.748858556984525	0.6667865565302604	0.0	0.23343023021991993	0.7446525399545852	0.7511625105063713	0.7516836837643295	0.7560156518326855	0.5702891148854217	0.7470603453346505	0.7528283376651773	0.7531452511529744	0.7522572152079745	0.7540258067316075	0.7487537453156647	0.7498300304865058	0.7506957358553614	0.7475885351957096	0.748492321059125	0.7467004522051268	0.6712496944678279	0.6679322944437915	0.752021168500135	0.7407912581480962	0.6676950980512916	0.7412372074765582	0.7417333323395097	0.7522415651294896	0.7523658491039418	0.7485354390936583	1
0.25	0.25257835518031535	0.27812396254816185	0.327810037674158	0.75	0.2709974038656239	0.27443173488031486	0.7392431275007485	0.7589447897935832	0.28590021069319493	0.6674374190189557	0.003720260088459143	0.2627657511483918	0.7240913017864293	0.25693134784554683	0.2702107535358906	0.2626157910135412	0.5660298197010196	0.2625287114642343	0.7474715579268445	0.7532904390122402	0.7515936661795193	0.749292705618704	0.7442390916143186	0.02280840798719607	0.7517767884747707	0.7540909037107805	0.7465241025764165	0.25624105696254074	0.6710631108812297	0.6684518261681437	0.7484185889366619	0.24035439791237498	0.665976829627101	0.25	0.2663335180607041	0.26127632915352766	0.7545677800681242	0.7503036109413442	0
1.0	0.4974040568741106	0.9892626880884223	0.0	0.9967218731084972	0.9776181924141173	0.7440845356143077	0.9777141943585949	0.994228047851039	0.9950504465054542	0.9999999999999999	0.002409745320061633	0.48231309229707464	0.9808528810083593	0.49712089139322907	0.9891730330149716	0.4951422596463426	0.7252767353944534	0.9773131471390067	0.4990450572267908	0.5020644433706701	0.9998193594491468	1.0	0.7371732997360312	0.9772525815662063	0.9956018200745815	0.9948240841662234	0.9989469574057206	0.7492867207942593	0.9952554410762328	0.9971967678032466	0.9990939524138387	0.9778233836107934	0.997969831572506	1.0	0.9922677979105827	0.9841894318254568	0.736573722942093	1.0	1
0.9967656951715722	0.7560803527049853	0.9793205735864133	0.37973957908779793	0.9982417119510265	0.9738825139108921	0.7579550258230037	0.9886848556751634	0.9624283920252422	1.0	0.9999999999999999	0.0	0.7345309936984483	1.0	0.742914410741684	0.9964018901967124	0.7468945362697635	0.7060196622288228	1.0	0.7535786261224535	0.7574401035218846	0.9984071162031666	0.9973058662843669	0.991097161723492	0.9956358457357157	0.999215979037486	1.0	1.0	0.7486013844729977	0.9969238622111517	0.9984547430120116	0.9983616928661622	0.9847654775440383	0.9999999999999999	0.9906964202550796	1.0	1.0	0.9655632807494162	0.9979490312124398	1
0.7477363080708985	0.7478515852728834	0.7561963309828719	0.20883674584082434	0.7504122947797967	0.755245760187942	0.7455403621967277	0.7511831129556329	0.7349280522701037	0.7414038818140463	0.9935633400360673	0.0	0.2679452474682049	0.7343192418729738	0.7540896480559964	0.7491084335558145	0.7489304285040504	0.5698490761069283	0.7476445735613974	0.7490070082272962	0.743689106585073	0.9969784478981054	0.7546763626048326	0.748196975137336	0.9858381041354068	0.7532079134553356	0.754784710659895	0.7506408458808067	0.7486828296025011	0.6725675476724791	0.6660390487246147	0.99988375179345	0.7535217536275934	0.6670688263347141	0.7290487333745967	0.7481538403958008	0.7579550110166817	0.7626273159369416	0.9990905883841559	1
0.7440125900842518	0.7507000730494247	0.7454967286955559	0.37737728020236133	0.7512707038233941	0.7418467560721732	0.7522518852547778	0.7349255249051557	0.754528859092522	0.7542849054814549	0.991003738280426	0.0036744978470778893	0.7357310625406087	0.7502224933520597	0.7502789927673652	0.7478617645090878	0.7616619042479427	0.5738255631667628	0.7467980860587703	0.7531924005461522	0.7571667762617457	0.9958689130752982	0.7511256062502979	0.7428813270618577	0.9874507105515601	1.0	0.9972804590465543	0.7520472551201857	0.751471280325695	0.6760649281310404	0.6668933219080748	0.9997209001518177	0.7562366220243041	0.6669489994209947	0.7372196668027328	0.750045008935506	0.7502974253570825	0.7660375994077457	0.9980255945918597	1
0.2624321262039609	0.26653755652765226	0.282001632019108	0.18449002074190923	0.7510580993827172	0.25334271028632366	0.7483230634608594	0.25	0.7605033386878536	0.25	0.6673705938658085	0.0056033823714481176	0.24419355854379526	0.7218456139427355	0.2523921341679594	0.7474924604221477	0.25015041025282736	0.5753527041853144	0.27143288450238157	0.7481951778336724	0.7453598398792494	0.7493921088207943	0.7496849778469914	0.741641645591548	0.09488991563209065	0.8024591920211968	0.8213269477162634	0.7493311758840221	0.26032899496042805	0.6632804433408805	0.668902637710355	1.0	0.1882275597178613	0.6658446532941634	0.31206619177596195	0.25	0.25161942279759464	0.7556608193056839	0.7488118915427185	0
0.25	0.2508609279225071	0.7498713607067089	0.3747428907209959	0.750048502158304	0.2553461989413196	0.7335021975249985	0.711799240519556	0.7475543885053328	0.7492058232893575	0.6687543935425863	0.0	0.23475462017161333	0.7366356327933403	0.25919407133398414	0.7489759946161444	0.2599176054670349	0.5702980391319759	0.288859981108807	0.7457361999726003	0.7511549702043036	0.7517531927346526	0.7531060872278175	0.7417274682045004	0.7680446405765751	0.7526712167033438	0.7564823754518911	0.7451560597454393	0.2568146653127951	0.6657115755277366	0.6670055382515617	0.7513147731485637	0.2199260513796179	0.6662730157665736	0.7535984340434995	0.25851947868113917	0.25	0.7574363854769128	0.752320787883048	0
0.7484867597327405	0.7495538483741385	0.7474831663094776	0.2726859698010119	0.7517215874869279	0.7449872964399131	0.7485319808157666	0.751895337051007	0.7480529807849358	0.7415262419592533	0.9836742178850799	0.0025980022018166266	0.7584382227773582	0.737042372944874	0.7504944595905148	0.7620075017134919	0.753246846730058	0.5728913413695919	0.7503699486346284	0.7493670078426944	0.737840542472471	0.9979091110975311	0.9998207721561484	0.7365622977124786	0.9942459608839639	0.9984220200887107	1.0	0.7532749415814132	0.7494603018607223	0.998937639230723	0.9962268780100985	0.9979661617143278	0.7495182419583757	0.9999999999999999	0.7190491062646517	0.7540085730089462	0.7486837616082238	0.7529373561863837	0.9974404774267226	1
0.7428838747182008	0.7459954874729766	0.7500051808038407	0.28941206386673374	0.7510742405942858	0.7634395146667032	0.7525088238312616	0.7605267391131617	0.7287091105485421	0.7461197867102862	0.9834201480964975	0.008881540547669828	0.724115097717871	0.7402988919482554	0.7442142912706537	0.7444229200883995	0.7555647918316873	0.570512663482231	0.7498265292382358	0.7468050509168421	0.7593074519859098	1.0	1.0	0.7463239875020812	1.0	1.0	1.0	1.0	0.7485715193562142	0.9999999999999999	0.9980539397702789	1.0	0.7413864561889633	0.9996522310106687	0.7473334748399084	0.751379705019229	0.7529126139070493	0.7422163946707209	1.0	1
0.9673214127083353	0.7380501990122592	0.9944898050628067	0.41261673199183435	0.9984615554834027	0.9823775644218472	0.7484178504935096	0.9803753461865544	0.9689932928925464	1.0	0.9876279803735473	0.0	0.7721632508293016	0.955476243649489	0.7439563217113248	0.9929649541460389	0.7465913816547315	0.7066864868842715	0.9810842472232383	0.7501760375128699	0.7558430364154791	0.9985308281673687	0.9983302809700485	0.9852306063220834	0.9849472064014326	1.0	0.9971242391466103	1.0	0.7522525300499492	0.9999999999999999	0.9999999999999999	1.0	0.9965694795188397	0.9999999999999999	0.9854529529700199	0.999981559168375	1.0	1.0	0.9996547233722612	1
0.7626906184961881	0.7387727214226159	0.7483919021939358	0.33893253766341325	0.7503878233637589	0.7657924009728633	0.757604740960155	0.7366706410946937	0.7457467422852151	0.7460580678589417	0.6711263641911862	0.0	0.22571044519061145	0.7455485229188655	0.7508482787217974	0.7482791408867704	0.7456190514387221	0.5691590408485988	0.7580682027479301	0.7492641223638794	0.7486529799164713	0.7512487547717375	0.7539659871824947	0.7527571195470327	0.7199050600788195	0.7526721093747802	0.754476469968057	0.748606063205979	0.7483283467051599	0.6701851023711821	0.6684547276744945	0.9984005380140796	0.75370947268903	0.6674470281589685	0.7242693540468392	0.751918904371747	0.7499379990419869	0.7575183288585089	0.996900228437846	1
0.25	0.24865545604596342	0.27593068533242876	0.0	0.7508848601794549	0.24988336467822259	0.7636333197848658	0.26432621102866904	0.7583069737239907	0.2550658255343456	0.6746982077427505	0.003661682468075956	0.26471919105509056	0.7336370338244075	0.2633978549385026	0.7402840795651701	0.2442501998120805	0.5819296355725481	0.260726576888314	0.7551984189977223	0.7467306792608073	0.7497029405611277	0.8048138848391094	0.7427341537911909	0.02287439579644692	0.805432680754474	0.8222845767745371	0.7491043470448292	0.25	0.6638238104017906	0.6663043514851208	0.9981982346884891	0.33211524402916703	0.6689293329473956	0.25027555231708243	0.2707991816874614	0.2610208714223811	0.7524015330658982	0.7505014259173095	0
1.0	0.7466595507368935	0.9918320037482335	0.1054596292046604	1.0	1.0	1.0	1.0	0.9838732968259744	0.7435588751329743	0.9999999999999999	0.0	0.7427901630554233	1.0	0.745187562901252	0.9930989798938409	0.7475143236517587	0.7070931060063418	1.0	0.7474377518176079	0.7420534953186468	0.9986593318723027	1.0	0.9908545292052734	0.999029132089587	0.9965621984472337	0.9936291236437926	0.9885244944798605	0.7484683264894268	0.9946392279424751	0.9992753755596376	0.9998173714257514	0.9875439755463095	0.9999390155353558	0.9993891816219406	0.9962767814798789	1.0	0.9946362609974021	1.0	1
0.7420084775672069	0.7428541801589416	0.7500252358791717	0.5276918125132628	0.7512582552731686	0.7556620792982157	0.7393085485206805	0.7586741735916191	0.737647734149618	0.7435678772939902	0.6742996591260285	0.0	0.7597117211071028	0.7338270450244777	0.7508075657205681	0.7493350545924288	0.7426261595578144	0.6989974237797604	0.7420339295377519	0.7521191517606288	0.7527558014610846	0.9977808087593313	0.995014554026425	0.7491869782523414	0.995566165542333	0.7494886096241126	0.9898351591634881	0.7523383146505447	0.7491989259547945	0.9999999999999999	0.6665270829063755	1.0	0.7480135440001033	0.6674173141285181	0.7428676567049767	0.7528924407916906	0.7543200835130561	0.7613378266879729	1.0	1
0.7523314677581467	0.7564826740224193	0.7531388580322473	0.3350176755096085	0.750854764579297	0.7414349873303189	0.7519737064844676	0.7405774631561173	0.7679375563684442	0.746258254136515	0.6692641192282643	0.1455100564280604	0.2512040962336281	0.7330171574020755	0.7494679098150259	0.759228513094998	0.7453061895294363	0.5672425496421977	0.7534026000848377	0.7538669910547863	0.7464620100854754	0.7484153143997279	0.7509646852395034	0.7536129569374785	0.7463772321216291	0.750808876006888	0.7496701291378124	0.7531492235008421	0.7471514468050114	0.6663700076190489	0.6669300303409192	0.7517731979300206	0.751006262455726	0.665758756838225	0.7279099348184261	0.7521640348524627	0.750634827863863	0.7403219494233603	0.7509957560495895	1
0.7372318015997624	0.74755278343937	0.7457641479935894	0.07330201658045976	0.7505747689193928	0.7521553869861306	0.7542398404639583	0.743623225865206	0.7377320132139584	0.7417087689893135	0.6651598511210624	0.0	0.2667192923300087	0.7330988167362072	0.7477971438377583	0.7390244039599367	0.7567328169217433	0.5723902802128906	0.751049976614589	0.7520879214616304	0.7428759646134494	0.7500300775039942	0.7522523236094962	0.7497755662561404	0.7443804324554586	0.7502309996778898	0.7479694802928384	0.753932938355768	0.7480549178840668	0.6708812262935436	0.6665582840030734	0.7486998326893313	0.7467447379953742	0.6684573219401112	0.7623871575786255	0.7365736280033224	0.7422239521556885	0.7495119958836212	0.7481889367188994	1
0.7621648649661963	0.7507422720591397	0.987480697111245	0.09570240853112211	0.9991572434834063	0.7509912172583696	0.7457737062420275	0.7479619519427555	0.7605654911855464	0.7406298279114099	0.9990627423206938	0.0	0.7581728855716251	0.7429133013050557	0.7519406386024698	0.7481927425416606	0.7600594808220039	0.7108974283434678	0.7557664524793246	0.7497695441175083	0.7420418686215332	0.9967483158419105	0.9926583268545901	0.7343710951000485	1.0	0.99499130889179	1.0	1.0	0.7493868524818715	0.9926101524473291	0.9980347806135679	0.9992749760154599	0.9855903239687499	0.9997011801672304	1.0	0.7525486424893272	0.75229048411556	0.7588444690728772	0.9978165983201601	1
0.7426249494573717	0.736905425419776	0.7502065380670331	0.3669028795620427	0.750641770917638	0.7639319997235836	0.7464642397182639	0.7352300140692034	0.7652214005264877	0.756666005364561	0.6655945166470253	0.006757395456948275	0.27561943973088787	0.7262725826576043	0.7480249683370114	0.7559813904866123	0.7407591062746693	0.5693250085790431	0.7569136432780631	0.7490817393574338	0.7493317587965028	0.7498435110787581	0.7462355808656954	0.7523781702303669	0.751923499650498	0.7509431583521688	0.7493796735173719	0.7524126059299657	0.7482671624387964	0.6674574112777025	0.6672786769677437	0.7503037165352754	0.7422136804318425	0.6652274115203616	0.7417670752543777	0.7465315477853649	0.7487191095792687	0.7475289610917162	0.74805611088435	1
0.7227441167169899	0.5009786288266244	0.7485741829082698	0.11893127155617433	0.7501849253073918	0.7345333195765693	0.737535467062449	0.735740584620636	0.7411361269007288	0.7520990662545889	0.6644055565392417	0.0010562529256957732	0.5160752789527631	0.7420606143521752	0.7460443828340398	0.7419496485245078	0.7378394723540693	0.5754855213383244	0.7470188090543631	0.748139317234794	0.7559241501783338	0.74991163082022	0.7521226357108906	0.7385150025478715	0.9991477810056592	0.7516115706961097	0.748114191163412	0.7529072423254999	0.7498397029108946	0.6634609618642145	0.6670796081818322	0.9998638969006147	0.7564620735863102	0.6647994644636475	0.7286647207423544	0.7478451661196213	0.7422553166568155	0.7488659697765017	0.9930632653369824	1
0.7447353054600228	0.24920741428668583	0.7529281513239081	0.30263929505720966	0.751073230423469	0.2726545953256498	0.7452847961983174	0.7290444762443451	0.7415881200304534	0.3099216614459667	0.9999999999999999	0.005403089968510614	0.2669717464967609	0.7564882099049235	0.2590576538835506	0.7493267782728152	0.2634194930420415	0.5743977812620932	0.7537164907030743	0.7483525128655291	0.7457617105614545	0.750560703786534	0.7526328318390029	0.7448049299974314	0.7553543465169108	0.7503001672260573	0.7538822445898907	0.7536228163379584	0.7452535795111971	0.6657807161132663	0.6661135498511961	0.9981375442346961	0.7382047387286298	0.6675226736544545	0.7392422494748728	0.2783328400743391	0.7437427542011359	0.7495404021690216	0.999457242607534	0
0.7503955884926283	0.7444237470293671	0.7534010511747994	0.2618894628916533	0.7505972222979136	0.7532177503686263	0.7444120809397105	0.7499626600622705	0.7660869586801068	0.7408586884028363	0.6618952184478389	0.0012072447124069706	0.7297751252631417	0.7423852696072689	0.7476853700989216	0.7523614225686241	0.739496183572728	0.5738602261142984	0.7535197709111829	0.7507424995114371	0.7441971683098955	1.0	0.9982437004387876	0.7517756142657827	0.7482996104370252	0.748195912516709	1.0	0.7499691687383327	0.7515118979803501	0.9999999999999999	0.6685395977344348	0.9985689385879354	0.7618378521617246	0.6673438768771902	0.7592239243343818	0.7448914199427605	0.7481476388456505	0.761725440615555	1.0	1
0.7352387106960346	0.7339188886648136	0.7419154697631491	0.12337961403068709	0.7501892797873837	0.7506170716858255	0.7577670519936109	0.7287823955476159	0.7454930356291678	0.7376793962301313	0.9987655172281439	0.0032233312779020636	0.7359423073175885	0.7418680543529997	0.747575587810246	0.7421784032288473	0.747952680459403	0.5802673746190875	0.7552981298418914	0.7489111514080711	0.7589291627318541	0.7493399944056408	0.7524368974991683	0.7380473153242382	0.7530351596972344	0.7496929660608544	0.7469316552556818	0.7546098731294747	0.7502012074921496	0.9999999999999999	0.6668235457947509	1.0	0.7473387753784866	0.6703302829273107	0.7506891440182298	0.744089758346112	0.7431506396075284	0.7709289401486624	0.993231753586441	1
0.7373975163441149	0.24846972593014297	0.7422336737962301	0.20670689385041413	0.7500845168310211	0.23322918051660055	0.7446914252614268	0.7380950325169304	0.7418465086132551	0.7541563250068156	0.6591323541815148	0.0023059490963792516	0.23140128669480725	0.7391946550182679	0.25037169542250304	0.7480317728319077	0.24031727289031313	0.5746916836323197	0.7529949060996418	0.743718001056108	0.7416010096725562	0.7499012162960774	0.7521077639863679	0.7421573022199909	0.7347098611945276	0.7518480650844178	0.7476446084869328	0.7473842859303313	0.25	0.6678223828259878	0.6678007679035002	0.7527269825941342	0.29636580301944165	0.6641497658116295	0.7481342959257349	0.25165654801253273	0.7424180751093253	0.7609094201766529	0.7486957206314296	0
0.7509464871030221	0.7481179938313771	0.7434495211852558	0.29696750702884483	0.7502825573967546	0.747882859571618	0.7517575958199133	0.7153632382717131	0.7311336896308046	0.7457782804999615	0.9996585918654357	0.0	0.7462326329374303	0.7482062003061878	0.745192253609515	0.7438408821720713	0.7579268928805474	0.7100934245681376	0.753662583075861	0.7474483027293094	0.739701867041443	0.9990425054818076	0.9970963777672789	0.7535002161431206	0.9774527572581218	0.751222933574823	0.9907352783322096	0.7510430038276795	0.7499183017568595	0.9999999999999999	0.9999999999999999	0.9982021089356312	0.770989491942322	0.9963425341621999	0.7347966841225858	0.750354971708551	0.7367744751566858	0.7351075271646654	0.9959958496586155	1
0.7433150339101237	0.49204225744034286	0.7461190265225571	0.3873882510810519	0.7504944201904126	0.5003507376083051	0.5006344485424071	0.7408651583275369	0.7329459923339534	0.5083026573154051	0.6674300025986133	0.0055455479061818375	0.4815453819570189	0.7435216142698843	0.5085817877856595	0.7401463978923517	0.49691432132080093	0.5671909528134395	0.7482952685834571	0.74921675735299	0.48751705281261876	0.7468021599762911	0.746830893367257	0.7438057181119716	0.4470219215778818	0.7486249568532541	0.7513838143074807	0.750585761481783	0.4985163652242005	0.6706615001389999	0.6659535561096882	0.9988556799351991	0.27479976692189656	0.6650933164261961	0.7620228852834804	0.5091705726029526	0.7460017506589545	0.7717216381231303	0.9978403622255222	0
0.7370960473354917	0.7536953291969958	0.7532457030011348	0.2915802958669308	0.7508718930279313	0.7534141777935816	0.7534190216120825	0.7391659234337927	0.7579378671845477	0.7484371989382846	0.6627614480508798	0.004773905272247294	0.7523931225987956	0.7468867384240723	0.7552844930185779	0.7589839505137547	0.7519595781895069	0.5674620018764367	0.7439058130895289	0.7490479960483876	0.7626677284958223	0.75112730810564	0.7528341488220258	0.7472226488610436	0.74798446202284	0.7520143688042489	0.7496071755163617	0.745385767771575	0.748556551347569	0.6737085816063966	0.6658411376258665	0.9976866302013806	0.7493770844457817	0.6678542927937694	0.7376952171362952	0.7533066551563464	0.7450867165799191	0.757196714581955	0.7566525283361181	1
0.7542308728821112	0.731900508715019	0.758182469147406	0.2967677779502215	0.9978130736687443	0.7584703074145382	0.7540040577585975	0.7344524946345442	0.7586005273084062	0.74225146199953	0.9996215872244216	1.2808988650535574e-06	0.7304859499356212	1.0	0.752245560897758	1.0	0.7426221982697649	0.7088032151390298	0.7550224965563344	0.7511713209804196	0.7267996318206454	0.9985801989119665	0.9959879190635944	1.0	0.9818059702883858	0.997705071481065	1.0	1.0	0.7496152901945223	0.9993054417691278	0.9999999999999999	1.0	1.0	0.999323006336385	0.9573098348058753	0.7369582290584059	0.7503684233279723	1.0	1.0	1
0.7438175263564432	0.7535672742535182	0.7508350411491179	0.5100356623919209	0.75	0.7383258900724263	0.741406304492138	0.7696476939594773	0.7247291265029375	0.7331917612478658	0.6720672525808062	0.0020826421243666463	0.7647149406069021	0.7479208213780189	0.7495836566631562	0.7486351495179463	0.7453764493381585	0.5762755348886687	0.7523204089100735	0.7471635051399437	0.7389222212380221	0.9965590885802467	1.0	0.7496655954029594	1.0	0.7492889678977607	0.9953504528750592	0.7476624778123449	0.7470116764147309	0.6658639243572008	0.665195857939833	1.0	0.7495877836143054	0.6675469672929499	0.740036241687403	0.7546107409947914	0.7480582619589775	0.7547427634581765	0.9968419318243391	1
0.7625415693712594	0.7602975687949439	0.747380469362923	0.21421612323905947	0.751074915837123	0.7566604525219438	0.7446013340070033	0.7737502405426951	0.7430663818580981	0.7495856273490711	0.6682271799788727	0.0026939410471288703	0.7633337696948076	0.741724214174168	0.7477345944565947	0.7392483968109916	0.7535905029609411	0.5719708274221579	0.7425248218928432	0.7496572102365715	0.7471926857012596	0.7523014952794616	0.7470435861898356	0.7521530864841366	0.7302844160843762	0.7519860795324997	0.7479060873499633	0.7497466494146982	0.7482223296461855	0.6650217339239071	0.6682178783441501	0.750023290890392	0.735553911587928	0.6685996600634121	0.7313169410442107	0.7540996427141723	0.750522348887677	0.7563457778374948	0.749212847146646	1
0.7491385770985348	0.7453812517972475	0.7420034960073653	0.22283491269274572	0.7511825360668828	0.7615789944054381	0.7514341798066589	0.7454034020043976	0.7605092296303131	0.749080029607705	0.9999999999999999	0.0	0.7436552794791594	0.7403268281635458	0.7426004401096672	0.7464030994210671	0.7507816468506738	0.5683275567220909	0.7554512842478849	0.7489711464208365	0.7444784107620038	1.0	1.0	0.7438925576476533	0.9898991611480492	0.9962893040131191	0.9948791958259076	1.0	0.7504564210682539	0.9971456191997145	0.9999999999999999	0.9968435140206069	0.7648697939183058	0.9999999999999999	0.7506352595175246	0.7491493094558007	0.7503404816163184	0.7665162954327488	0.9978403508347498	1
0.7570907010371222	0.7535281952904176	0.9668588898227726	0.6505969628232329	0.9974782511975808	0.756693618725367	0.753442352153276	0.7520278918365603	0.7594871248474921	0.7552611320052791	0.998149432021833	0.006934818648307413	0.7597597146037774	0.977169421645986	0.7510343520158922	0.9915977968674754	0.7450401297424971	0.7043433014699265	1.0	0.7508000140486392	0.7350961253542441	0.9984869785508054	1.0	0.7491816969598344	0.993098931981102	0.9963227110119952	1.0	0.9821430983871992	0.7510364661599639	0.9965051096820324	0.9999999999999999	0.9988419349820313	0.9775617809863162	0.9999999999999999	0.9849282648780623	0.7510007184261074	1.0	0.9929097978701598	1.0	1
0.7406981589052724	0.7400268852346655	0.7505184248214944	0.34912790455418696	0.7517602958202786	0.7343681585827895	0.7540938106963125	0.7507392332914425	0.7616878812439463	0.7493029704279209	0.6698523497074127	0.0	0.27263435336745917	0.7630872158732817	0.7513863459552831	0.7477387979378174	0.7533782342503129	0.5795090313594723	0.7422003525795251	0.7506219765127651	0.7524163726789108	0.7507865709267748	0.749474633751276	0.7479302766593049	0.7392967654147036	0.7509660688271896	0.7498287398650608	0.7479152404190708	0.7493364048130998	0.6703884946846531	0.6687901579268312	0.7506207158203687	0.7480760937839439	0.6687117359845678	0.7484354905958595	0.7463620908589998	0.7506491773425914	0.7647736089016702	0.7482591421519488	1
0.7491642622376496	0.742604107969633	0.7504820480230178	0.14538487476153483	0.75	0.7524381748856664	0.7486994021399801	0.754068631779983	0.7294248757639026	0.7424074314425552	0.6692802061330315	0.0	0.2524689443128094	0.7588885130426811	0.7507132326679774	0.7481802666575424	0.7486965735359912	0.566448969327648	0.7422813856175481	0.7502268294391723	0.7481345881384761	0.7489688331476247	0.750237812390528	0.7477440020149323	0.7636110022321834	0.7508904710937144	0.7545309848615184	0.7517156143751557	0.7476321806646338	0.666735165917293	0.6673666678345419	0.7516910339363604	0.7505554896318535	0.6674591392406988	0.7407381015001873	0.7442232557280516	0.7477743560873645	0.7635672429045184	0.7525000794979453	1
1.0	0.4953359229121229	1.0	0.2941711059050119	0.997869340629511	0.9762976767943846	0.9985562883850573	1.0	0.975585866650204	1.0	0.9999999999999999	0.0	1.0	1.0	0.5042822237452549	0.9702305817691204	0.500256112314689	0.7061280861600603	0.9842370412672087	0.5085937459990199	0.5238683017360843	0.996081122711244	1.0	0.9888501371925142	0.9853794442913854	0.9969860864816077	0.9979026963418385	1.0	0.9926962537756274	0.9999999999999999	0.9999999999999999	1.0	1.0	0.9999999999999999	1.0	0.9827013250441657	1.0	1.0	0.9991580459025494	1
0.740966207030203	0.5050655912944428	0.7459283716482715	0.5407206263013067	0.7507999887781626	0.7538671675791873	0.7505581538141276	0.7681076366819573	1.0	0.7579065114403205	0.9913504313424032	0.0053919186783812755	0.7467923860257024	0.75564710535693	0.7449561232074069	0.7455275647176364	0.74628735631075	0.5757905088400239	0.7561489102605977	0.7533358056208338	0.7344058353215265	0.9971992299734831	0.7490201389766385	0.7420543934717966	0.9825528780427832	0.7484996340947007	1.0	0.7476882118660624	0.7494731322872783	0.6668024709460566	0.6689820603700539	0.9975995289799496	0.7504752664672333	0.6685832483146201	0.7352198246248095	0.750871621198163	0.7436849605952242	0.7511886453593516	0.9992072182539553	1
0.7497531700750228	0.2567892919040715	0.7430882345716256	0.3877146221217542	0.75	0.27828967643513786	0.7453299099341234	0.7576295662190683	0.749392886749358	0.7552423611203599	0.6721724038187367	0.0	0.24944478469674417	0.7559115463968002	0.2590935911657153	0.7426376178035321	0.2372222958081234	0.5779587098522544	0.7552336895452766	0.7498330415564859	0.7543390684711717	0.7480013212047139	0.7531034349087483	0.7512918096417431	0.7439433144018751	0.7487253291138078	0.7483821877997073	0.7431231911669961	0.26325762192187513	0.6695465619525627	0.6682763814605178	0.7525843313189184	0.7472909173724506	0.665406992994792	0.7545744882157929	0.25	0.7463162519077899	0.7464371779829335	0.7510842671738016	0
0.7555986922624518	0.766169805002081	0.7518341794357801	0.6165475224802811	0.75	0.7382845809424081	0.7536092540672074	0.7553871238247112	0.7517634364684579	0.7492080382328723	0.6602252479775599	0.004606585901107655	0.25760861619566994	0.7504523910003231	0.7419912887636774	0.753736756892603	0.752020374318238	0.5731020261122216	0.7499337882419994	0.7472523029369964	0.7643177269402279	0.7498108815890324	0.7477643201959269	0.7395389291994198	0.7487661198000968	0.7487749859292058	0.7537649613974203	0.7496356950347194	0.7475304377444703	0.6666659958236939	0.6685483189733208	0.7518017260506131	0.7485309830968305	0.6665187648636257	0.7471963331776196	0.741665356456503	0.7504194753680163	0.7663610122938131	0.7484212411851837	1
0.7438268088242009	0.7497652709276692	0.7525521344130613	0.1860191467317059	0.9997022647774154	0.7515002329203218	0.7560488977230404	0.7729917960522769	0.7561965488526893	0.7458177858363368	0.9999999999999999	0.0	0.7339018460150422	0.7442552163557853	0.7520988174455349	0.7539779421018218	0.7633574732325705	0.5733015834114842	0.7487288470544613	0.7493743299280725	0.7613977066941875	0.9969931572203569	1.0	1.0	0.9879203145263902	0.999212009396338	0.9938993757297417	0.9938632354748771	0.7537143772884427	0.9999999999999999	0.9973282780642447	0.9993482368248886	0.9814468502758309	0.9964420806753975	0.7596353219285679	0.7521405340252085	0.7443032936812027	1.0	0.9987404578814685	1
0.7512098905530872	0.7426586637649079	0.7416946311262399	0.34378046295382814	0.7507966296831227	0.7545710581530536	0.7358140210527704	0.7693825364039167	0.7466299624429038	0.7404113956066752	0.665908902445113	0.004852715831860114	0.2387244987861294	0.7669209082567401	0.7470742124485185	0.7432302215785763	0.7383950625282998	0.7147322955531503	0.756981381536599	0.7489043469640392	0.7434648377171501	0.7478850422668802	0.7499857453237329	0.7579163943233244	0.7507459736222585	0.751683917012401	0.7561957613176946	0.755008950030237	0.7490572645795286	0.6687874465812655	0.6675871606195317	0.7520222338670622	0.7517934603511308	0.6685248765227377	0.7404255472315365	0.7557677420362237	0.7462677402661064	0.7575915155509825	0.7499177126526129	1
0.9803922669691159	0.5144297553694229	0.9989186501077357	0.12432511198335602	0.7504146029823352	0.7492808356733734	0.7277868187335097	0.7383073512706988	0.9790003029965554	0.742155767429841	0.9926969514574363	0.004430283771317484	0.5039811851736944	0.7421469020199576	0.49965246733304003	0.7569436972734064	0.4871132558489422	0.5692864876344481	0.7615673275084683	0.750663903413682	0.48696549957330093	0.994701430480274	0.9974946649637113	0.7509259158137701	0.5007788402865267	0.9961456747085718	0.9877328675689914	0.7479754657899609	0.49923241693632314	0.6629418951887337	0.6679711505283148	1.0	0.9937682765980856	0.6680943239724562	0.754128952730834	0.7545915595260356	0.7500479534871449	0.7582000089729284	0.9964245272473861	1
0.7388406158667035	0.7595387233791693	0.7406722594566156	0.31878773379439646	0.75	0.7406796229066355	0.7432094103793727	0.7597243307720306	0.7416433457083553	0.7663041398235244	0.6721959516610614	0.0	0.2688613447717783	0.7383688781286988	0.7476629548547686	0.7469690867032626	0.7610412248685305	0.5687255842334529	0.7485398840426563	0.7517402906058444	0.7608574556430043	0.7508111525220439	0.7522748294777521	0.7446203954926739	0.7500136401605186	0.7508924584729659	0.7530012788986397	0.7547026065211957	0.7495253726746243	0.6698151154288258	0.6690914518651594	0.7498420432058673	0.7510610119469969	0.6665158482854452	0.7547587523378931	0.746497634533792	0.7493155126267974	0.7541446349365704	0.7533157112791579	1
1.0	0.5006968053667645	1.0	0.5024272373340686	0.7502279317183823	0.7448912976008533	0.7420173621935608	0.7435388417216364	0.9709247433748943	0.7558197468664717	0.9888807132787122	0.001558593762882376	0.4919462272135742	0.7581730883411814	0.49584348839234466	0.7551041886651056	0.5063586848353814	0.5736483799547075	0.7504437217533418	0.7501724517848876	0.7386367770607244	0.9971377514069456	1.0	0.7402154744101703	0.48896857121619985	0.9975494585012921	1.0	0.7487516354581473	0.749358255494628	0.9999999999999999	0.9981821501887038	1.0	0.9965464358626819	0.6684143102037212	0.7424256145139242	0.7455369446510932	0.750598581481616	0.7589721738951023	1.0	1
0.7453282296701718	0.754874957338322	0.7490171479305094	0.2233344783188926	0.750810866699561	0.7515976428522921	0.7481042156165045	0.7399100205202386	0.7356549767468434	0.7383565934893674	0.6710825275351221	0.003127565319926145	0.7485797305978799	0.759426992195484	0.751421052163178	0.7470302264806319	0.7471789085443806	0.5759006978666268	0.7513905259951918	0.7474298553053101	0.7491582789962913	0.7504541470649568	0.7513750183304553	0.7502100251615127	0.7672819549120128	0.7509502666910443	0.747131614043279	0.7512353508401161	0.7500285499929962	0.6710095788594477	0.6685231178288881	1.0	0.7451899631378072	0.6671891923154308	0.7320642724561011	0.7517412388158169	0.7562165360885105	0.7535312152760878	0.7486265420768751	1
0.7491962391497801	0.7490810174093846	0.7462693983525055	0.14682060746723383	0.7503159432345806	0.752520740065856	0.7540822213079651	0.7222282571732552	0.7536241910170282	0.7469047713156761	0.6746970134104536	0.0	0.7573824188833305	0.7439981594530705	0.7482630341660058	0.749080563634783	0.7524480919997231	0.5751678307440824	0.756087025993597	0.7472212421628419	0.7514612081967036	0.7504741162558299	0.7532883270885354	0.756305071577682	0.7296465826722853	0.7501135880970417	0.7502841883311714	0.748638337724635	0.7494098588811804	0.9999999999999999	0.6684829933252863	0.751866719096987	0.7484566295936066	0.6697953896412859	0.7350964715004862	0.7469823608872942	0.7530271813547962	0.7419121361828265	0.7489833023174706	1
0.7628260621843285	0.738524800129643	0.7454223171034033	0.3384244601528966	0.9975957387864555	0.7349623889403729	0.7402274579143158	0.7531824439205782	0.7454356127800386	0.7598476138106791	0.9958221736879749	0.006449500913026551	0.7590075800976845	0.7308214492093874	0.7477014029630151	0.7555587761849816	0.7530054123679015	0.572982548742127	0.7480366782973787	0.74798378492157	0.7477619055711432	0.9991444990385235	0.9999549983305037	0.7468252493642235	0.9752629774932753	1.0	1.0	0.9969992076010943	0.7497776668623651	0.9954923321953707	0.9982929910175213	0.9987091404571089	0.7454653509827498	0.9960486198660508	0.7499792577791363	0.74750345008184	0.7553762037397318	0.7318399593013659	0.9964196518974222	1
0.7435370998530574	0.494133138990341	0.7508562075242453	0.5462620203695794	0.7505139565471778	0.7536865545075491	0.754445936788183	0.77320374480856	0.7359920597122024	0.7414607222155253	0.668861728178945	0.0	0.4783925550430799	0.7495223474406347	0.25297519245665134	0.7372257532326547	0.5037196658087448	0.5758683857374054	0.7432061408945285	0.7466860077570632	0.7524447020974698	0.7481494319946401	0.7508123101668845	0.7521092704331256	0.525063390660239	0.7512602702707575	0.751046179480569	0.7575623334290194	0.49673992446355925	0.6663082260840307	0.6663084749583854	0.7512663143279323	0.29831569099361965	0.6664798723148967	0.7540194871469422	0.4940930083592911	0.7356025939190759	0.7690706834846182	0.7490361048086712	0
0.7512647042684201	0.7501125134322549	0.7474259962541121	0.4211375538545161	0.7500491248792792	0.7540248898565514	0.7428687739034467	0.7308261375279902	0.7406221701815557	0.7533904443679955	0.6754506906011217	0.003840256479491326	0.2711293206870649	0.7403555902578942	0.7442219134861184	0.7513214409511753	0.7477403940337983	0.5711008570329219	0.7591300161910971	0.7511375588905669	0.7388414402259634	0.7498648246926337	0.7491767362837316	0.7433425164296367	0.7785897104988709	0.7495978338925096	0.7478114082323604	0.7513083582017075	0.752077685601151	0.6698827747321783	0.6685796921929692	0.7504780235430298	0.747419742679221	0.6674045245940654	0.7412763593326663	0.7441824901522976	0.7540150897138318	0.742780575494554	0.747752902424062	1
0.7483381948445766	0.7503636130303791	0.7532652461437819	0.13621729028972449	0.7503334606390758	0.7638901288813367	0.7436388728010073	0.7381348006429291	0.7384134699837231	0.7562950853391048	0.6702556772775569	0.0	0.7338458469422108	0.7342722841203962	0.7524079429521716	0.747575976901743	0.7384995986268457	0.571632050836025	0.7491977061095855	0.7436271227918598	0.7450709298357766	0.9982108518906113	0.749878432738656	0.7497155845838266	0.7426876392753597	0.7520860155051015	0.747403305100459	0.7451930048036036	0.7488108804630924	0.6687901425370522	0.6682318304532945	0.9967387013822567	0.7406899595522121	0.670506499887839	0.7398884252759571	0.7516277384073957	0.7512439364414302	0.7464912138341092	0.9959338651147501	1
0.7382026673434848	0.7562383951717562	0.7391685203608803	0.3021840038512212	0.7506132692540268	0.7348581552735061	0.7487195485392996	0.708414876151542	0.749495023682046	0.74336543023287	0.663810431500771	0.005114431569670853	0.24841301407509214	0.7447006756138881	0.7462939889289498	0.7602493340658849	0.7545536213528727	0.4274954790529063	0.7473533769054365	0.7508222636938053	0.7682998626020064	0.7520142359021247	0.7519613068740914	0.74788635502854	0.737579417811697	0.7500199635465684	0.7527312106425968	0.7552511675749016	0.749004914159645	0.6644840287209628	0.6673895184146869	0.7493643787253614	0.7596564404860093	0.6667721590896772	0.7393792711466115	0.7489791218140034	0.7509034484795445	0.7468878320030137	0.752692730769877	1
0.7444398957520145	0.7568303995778092	0.7492176978657931	0.09601834425195646	0.7504847997693233	0.7554383634057545	0.7372164566294998	0.7195694930620111	0.7387613404347635	0.7398358646526906	0.6698731731601841	0.00366912027250506	0.24828118712157995	0.74532492900102	0.7549549503464925	0.7386247492183659	0.7511958019701065	0.5714892916215738	0.7454242028377949	0.7504056490827724	0.7650035403956339	0.7508574080287428	0.7510555481196372	0.7503828185540579	0.7360717892239064	0.7524053637391909	0.7473122799644318	0.7502819523687846	0.7489895532687909	0.6668164702569698	0.667264958299078	1.0	0.7619679602698539	0.6669281275920524	0.7488203691188395	0.7403265361114499	0.7472618048435994	0.7383726403046385	0.7498904237985197	1
0.9852249527957175	0.7449850354505297	0.9769230157320117	0.3666143192351481	0.7502820152672379	0.7481172285375153	0.7538508981630505	0.7571139327954928	1.0	0.7484050994595296	0.9999999999999999	0.006363055622712604	0.7397496693429773	0.7322003155297168	0.7498519953370494	0.7389560563050919	0.7507867414783137	0.5725958674317405	0.7545407650418372	0.7521175405118303	0.7580566353587863	0.995269610462895	1.0	0.7619154766959023	0.9967214063080898	0.9996746462857541	0.9904506282700829	0.9960895914850566	0.7500485448487031	0.9928736008371553	0.9999999999999999	1.0	1.0	0.9949754446840091	0.7457062965414477	0.744016178844257	0.7463350923813149	0.7453611038799405	0.997646153854302	1
0.7514131679319417	0.23590751288926637	0.7394341621211606	0.22379224826661437	0.7504597203503293	0.2612413991484005	0.7294538176475229	0.7411274164282416	0.7520872289200049	0.7492491280428404	0.9999999999999999	0.0004087585183806643	0.2507947809424226	0.7420960597085249	0.26261041858482254	0.7328928155737443	0.7550457976800529	0.5729656348566391	0.7488003548705229	0.7498883697831813	0.7547153245335555	0.7497422053153245	0.7463308878313476	0.7493631780463336	0.09981155408662615	0.7504779466481044	0.7527514056880503	0.7485398170169483	0.7466288191017678	0.6671152488730399	0.6674538675169794	0.9999086547593649	0.7441429022960673	0.6677865320596973	0.7359829153986766	0.7479805149009241	0.744942526246983	0.7456172518763396	1.0	0
0.7546825116409557	0.7457928544986306	0.7456249783047969	0.8613878400824174	0.7510522725614012	0.7663572686041308	0.7621502511167288	0.7383334567640769	0.7564856242151898	0.7565329479191238	0.6664682773642745	0.0	0.7460427027501813	0.7353836018526835	0.7455374066210293	0.7569547974823877	0.7553559090291891	0.7091078455318998	0.7521847805588271	0.7517821772618172	0.7590114842858875	0.7500693788110053	0.7493641298856546	0.7394187198153555	0.7487033099791729	0.748008870806611	0.7482560845628551	0.7520469324956388	0.750792988632688	0.9999999999999999	0.6671002506958003	0.7483984508430369	0.7386770788447828	0.6688947105433081	0.7221032072048501	0.7542746969366538	0.7527683599075785	0.7827576716832425	0.7521467951227033	1
0.9467123598841243	0.49515399275824856	0.9732768257334774	0.2349983660155741	0.7500680886691852	0.7511881011358749	0.7427115500165933	0.9936554239340947	0.9701516319948826	0.7447609441184391	0.9995448948759068	0.0056019200353969855	0.7373717427211407	0.9750303541580018	0.4995156215516571	0.7421321914907055	0.7412438674903269	0.7111457984884408	1.0	0.7523495909707449	0.744488913993459	0.999715564976061	0.9964638621431715	0.7519546818215588	0.9922870453999079	0.9955130110684143	0.9889947183821017	1.0	0.7515031427338145	0.9995633291176576	0.9991057833157829	0.9989182772021508	1.0	0.995196824399289	0.9491400437118166	0.7453065155508042	1.0	0.7508429600242066	0.9996787720019171	1
0.7443667482253566	0.7472965948206189	0.7534355997672254	0.1304657567879167	0.99957300663132	0.7438666363985093	0.7384750015141959	0.7178324695727583	0.7374733371468306	0.7394054939036039	0.9952817876283045	0.0	0.7396289280487993	0.7559212246721807	0.7486010402378709	0.7444552766035296	0.75263210727817	0.575211880869866	0.7528542252948264	0.7511534482010201	0.7489377172770378	1.0	1.0	0.7470026786172438	1.0	0.9986907332125753	0.9925974386888418	0.999828142260208	0.750333281574845	0.9999999999999999	0.995271938455549	1.0	1.0	0.9988988008136654	0.7311096695485957	0.748990569017176	0.7503797046026223	1.0	1.0	1
0.9964461445833839	0.5029479594138004	0.9916659299336553	0.2481466705354165	0.7504668097330504	0.7418987547236622	0.7503263383616375	1.0	0.9786489802336839	0.9883066327005395	0.9892713349634211	0.0	0.47698973173079506	1.0	0.4976125863655649	0.7451661027668285	0.5059399827619472	0.7127069475459397	1.0	0.7510367492390166	0.499759833029693	0.9983951015361094	1.0	0.7554123412595048	0.980428363071334	0.9972351535874473	0.9985960262770411	1.0	0.7508645647447594	0.9930289378436371	0.9975483754206323	0.9999874517339064	0.9987617320235211	0.9963768239937656	1.0	0.7405075191782604	0.9914095577991509	0.7450226052915252	0.9980081599894338	1
0.7557604278420018	0.7509642295310259	0.7495512954729506	0.2970977658081241	0.7504208332939936	0.7574092316720198	0.7563894936272376	0.7237771139158712	0.7622669078186443	0.7487428748158371	0.6660494746936598	0.0	0.7423687894858423	0.7331938868082286	0.7557583058836589	0.7496500259104075	0.755428312398428	0.5780719836220252	0.7494852331879783	0.745720021796233	0.7429072078710237	0.9967546720173525	0.7476066611361235	0.7466924727149401	0.7622951661221226	0.7506795705889432	0.7549566334873298	0.7498199511896935	0.7504013287814233	0.9929571101233543	0.6673029128814746	1.0	0.7621163738938196	0.6688927977745689	0.7428303465348501	0.7477466754056247	0.7455745089249197	0.7440458735487576	0.7513665864196053	1
0.9663201523174243	0.4897871704436546	0.9949349319354572	0.24874305450074252	0.750681138141075	0.5029257069159981	0.507189021446667	0.48708987802107495	1.0	0.502320347547085	0.9999999999999999	0.0	0.4952089059004713	0.7412225992240566	0.5064009648816999	0.744768870579398	0.4995845893790823	0.5688389301427305	0.5280141305948494	0.5084557965556987	0.5044228918387553	0.9983199457098145	0.9975141999370235	0.7493012532720564	0.49289755004125146	0.996871605884268	1.0	0.7509660680999188	0.5036616517018879	0.6642976116697435	0.6674514881328383	1.0	0.516239213466382	0.6662622970983556	0.5058188916636291	0.5129886507380869	0.510273979168268	0.7458624192279938	0.9915809036499637	1
0.7493570947762312	0.7465223918286802	0.7499517053314629	0.26902576477218715	0.7502661249647627	0.7652262291074947	0.7485452743561913	0.7333870051159337	0.7439660272085041	0.7348963073657211	0.6688606676196677	0.0008344070131696984	0.2479236956492476	0.7455111814715025	0.7502684887434989	0.7470210745743302	0.7395356070412129	0.5737743303752109	0.7426806694585723	0.7501722548445772	0.7531135526896757	0.7489085368142543	0.7482990044906251	0.745789793359019	0.7610783482492198	0.7512988182561783	0.7520658633668724	0.7508569623500744	0.7501942536653496	0.6723813423678938	0.6680359229584566	0.7469845875253023	0.7627336226284007	0.6681885854743446	0.7501939927745849	0.7566875531748641	0.7561199572414536	0.7600437307556674	0.753243937189411	1
0.7514718864585958	0.7387543321729545	0.7520188727190926	0.021951956085432378	0.75	0.7517297645909915	0.7543397820791238	0.7521930202463133	0.7524106729484741	0.7439858861838926	0.6678596260230362	0.004562614817268443	0.7332337506808309	0.7404140216611801	0.7511076418625016	0.7552593667619825	0.7480429672977972	0.7204301487959093	0.7518428537910306	0.7486249932596233	0.727554864493023	1.0	0.9975912002819336	0.7507262688708596	1.0	0.7514209688024994	0.9964656945746115	0.75094508932147	0.7486643514039867	0.6662104439860237	0.6684051928241573	0.9977183679794692	0.7492693872552216	0.6674838156923059	0.7424017955848011	0.7516865069099831	0.7407222531066786	0.7460402883210928	0.9988012657265611	1
0.7550100913016584	0.48159259949457706	0.7424248141122113	0.1553257895896485	0.75	0.52255063739033	0.7444917963048671	0.4956611145138325	0.9595330712061929	0.5191141709618758	0.997814775171537	0.00035743750763851776	0.493839306754168	0.7486890387208283	0.5060581012711296	0.7532908808141792	0.5165405459256158	0.5724383121635191	0.7466924777095578	0.5038661889084264	0.5142703465747792	0.9977863238895567	0.7504809818152901	0.7428565583289817	0.5027610058575293	0.7516303128882134	0.9991939939675234	0.7504621820641892	0.5044898912317305	0.6633679445459032	0.666731814140102	0.9994417619712904	0.7475766008567676	0.6655807267028869	0.7291217939157945	0.4970273055097945	0.7524847694992962	0.7660153432071035	1.0	1
0.9867989445301667	0.49987866137423415	0.9913746616566005	0.5508484392595969	0.7513620641669869	0.746390489540693	0.7531156578166378	0.7435857296468322	0.5151510933627178	0.7370845808545132	0.6703857171028456	0.009331857882159468	0.5022783309970228	0.7447146165114439	0.5004278703836217	0.7438854038968608	0.4975677077020254	0.7215296780471456	0.7450629372725387	0.5078023884495918	0.5072566042230667	0.9968768045412931	0.9908712835308577	0.746417783570185	0.4978567493726525	0.7499243109487445	0.9897863197560431	0.7484320063462053	0.49881683655224074	0.6739603307668909	0.6668550975964402	0.9977953047680208	1.0	0.6668657727847573	0.7672739206258686	0.7469203419541903	0.7509006817245577	0.761130127514697	1.0	1
0.7397417499721095	0.5068853260039051	0.7491321665096645	0.5851197841150665	0.7511299777122719	0.7532684365568092	0.7514714355166188	0.7590150081826156	0.7550274384573037	0.7470123331792432	0.6661990563839796	0.0	0.5006054829584404	0.748941696021167	0.7446865424974831	0.7448397299483692	0.7365757751228715	0.7070033370867371	0.7495555115242305	0.7511542160627459	0.7485786226482933	0.9946626739583188	0.9989027711627425	0.7422065138777748	0.9703474313946339	0.7504618907690713	0.994436678325428	0.7501234326937543	0.7492356334766034	0.6678035137381528	0.6676265696682244	0.997854899469615	1.0	0.6648732044718402	0.7635427655378401	0.7463282296790356	0.7603107719664635	0.7470551589115914	0.9973661181878074	1
0.7582959398593341	0.7327665006014904	0.7455968082454402	0.40596272834354497	0.7509017749047227	0.7597951885153814	0.7460182603723128	0.7467486633993451	0.7451349899423405	0.7438705791699781	0.6687686425972034	0.0035174155126463554	0.24597755746318117	0.738494604286055	0.7475301793261558	0.7606833286879234	0.7622477499782819	0.5728071665311668	0.7459315046243792	0.7515578909946729	0.744243532284336	0.7535240684779371	0.7519589233790048	0.7491668299780169	0.7450370727816902	0.749220962205797	0.7496832591804297	0.7537679172458926	0.7500156384567305	0.6677273913411054	0.6663533231434021	0.7529569455044428	0.732152294677292	0.6654575820639904	0.7594553192420033	0.7458065069974346	0.7535357169057254	0.7620237201635357	0.7509871579898287	1
0.7474893655578764	0.24977474745220232	0.7566316254667217	0.5365235487868181	0.7505717487832653	0.2616813686344501	0.746383152947754	0.7450671439056157	0.7457756811481512	0.7497817715298836	0.6650646864622256	0.14217100933646162	0.25160708858841496	0.7554395017591704	0.7432989623823304	0.7409189680028653	0.7450409679328998	0.5742773513108876	0.7534443168764786	0.7450174857677404	0.7436351138148904	0.7495084351431268	0.7532371378681509	0.742380035666859	0.7594530980651422	0.7508689355740957	0.7490373983552281	0.7482007032076018	0.7489214696961717	0.6668164056447307	0.6690314376985653	0.7508023681784388	0.7462662518105405	0.6669261646317415	0.7371955255539839	0.7429947036552687	0.7411960791861228	0.7422959297230892	0.7514803832139206	0
0.25	0.267609887541338	0.25	0.5119738832382563	0.7500179613810797	0.2294895804953916	0.7543098105225038	0.25	0.7707514584979849	0.28312959677425353	0.6708288046478059	0.0	0.24415029540530245	0.737955656474445	0.24592482299957788	0.737017473168579	0.2715110286819437	0.573093812387257	0.2582344964909055	0.7472023931575482	0.7505685470350366	0.7502847171160447	0.805801273531185	0.7443384949805305	0.04427488644625001	0.8077242309779901	0.7487481971068078	0.755329757128371	0.2522531479446803	0.6678342122978922	0.6678818330309568	0.7505978033610295	0.22030281023605155	0.6683113811247797	0.25	0.25158810089382355	0.25	0.7763149794561421	0.7501576912422573	0
0.7482457303454577	0.7386918215188542	0.7473650867913837	0.3867983809436353	0.7505883738055105	0.7472185573851596	0.7554819606977432	0.7463807551909007	0.7596041994114374	0.7527177732332957	0.9985764693308262	0.006168272845188183	0.7357000722560939	0.753956757123113	0.7501691135753049	0.7491363221340738	0.7595179317388205	0.5724096586892121	0.7481607110814973	0.7497917527651069	0.7362738800602358	0.9953324457051432	1.0	0.7455724896185073	0.7442415816592479	0.9958071968386462	0.9956791252557166	0.7476024837986348	0.7468823455491541	0.9999999999999999	0.9990589175738123	0.9999498294144828	0.7599520651231716	0.9931797808195008	0.7544164107280552	0.747188523139279	0.7481199149947065	0.7477287501216159	0.9978449518721064	1
0.7655989235029036	0.24530956973267692	0.7523626063214898	0.3829772441566644	0.75	0.7555845732290037	0.7578139257295122	0.7656493270320848	0.7399618511027346	0.7538971902359511	0.6635787014515193	0.0	0.2659315812870379	0.7385658592761867	0.7520158952967967	0.7548260005981516	0.7494943580968966	0.5773902698435006	0.7504165020542459	0.7457965491867592	0.7440346077210559	0.7512497584187806	0.7495977021556568	0.7460777126409621	0.7518190316514756	0.7512674821707057	0.7529904470455554	0.7520025131768985	0.7479272477654839	0.6704109481624906	0.6676042789091462	0.9980686971160233	0.760363932322597	0.6667280147690176	0.7546170731385451	0.743379235731644	0.7525905306402192	0.7447468227690366	0.7481068328201008	1
0.7458239261423133	0.7489707829774368	0.7496243340896621	1.0	0.9977672821545372	0.7460079593336362	0.7488704538039564	0.735337759821407	0.724979924815816	0.7371369999957804	0.9979658763109277	0.0	0.7599797037103104	0.7361341462028853	0.7496999287699267	0.9889183730583004	0.7406437700028112	0.7110139456600619	0.7583695041479964	0.7506341458760946	0.7460843384146774	1.0	0.9931231453329844	1.0	0.9884856243161154	0.9994725936731514	0.9967034437946148	0.9923638078591921	0.7510516556953629	0.9973022318841916	0.999717477732048	0.9996006058479574	0.9839738777870574	0.9999999999999999	0.7520381885842115	0.748681698311369	0.7521858352405911	0.9794843819774354	1.0	1
0.7466749692888967	0.2486164135141587	0.740016488958234	0.0940611971473721	0.75	0.749949424434311	0.757586054653849	0.7235342978070101	0.7359092698679809	0.7342180015683165	0.6682101964391477	0.0013399210322679537	0.5060782734731274	0.7401651862197378	0.24590833189275982	0.7395323533580643	0.26564671775186227	0.5724278585290158	0.7385598567724265	0.26791916946072036	0.7396169873665354	0.7498930826334576	0.7475323174177053	0.7515939146076138	0.14257277198620266	0.751772630568951	0.7503359241243924	0.7455637133233607	0.2508039866988923	0.6623805901680823	0.6675523080513022	0.7519495636468213	0.30021435755770615	0.6654174528772566	0.7550616061629184	0.26438102101441624	0.7378825831348834	0.7611425900005679	0.7476402393240896	0
0.7405090302864437	0.5079422196111628	0.7474679194674504	0.502724027873725	0.7510082747254053	0.7417856207996314	0.7447294633102642	0.7515625593053139	0.7497745000849484	0.7428335208741137	0.9999999999999999	0.00018753331560935477	0.7412415399806682	0.739580163559116	0.7469553169375048	0.7472666778415652	0.7536341900699823	0.5695781484688379	0.7507081628605938	0.7467049105668399	0.7463509030308288	0.9991048904519645	0.7521884434458666	0.7483935139309974	0.9956718437876143	0.7515719018457013	0.9960522969951247	0.7497032053835735	0.7497353647911248	0.6664352465925641	0.667016244312704	0.9978004085227378	0.755645228890509	0.6667504502815575	0.7482392792391948	0.746729618841922	0.7435429435956856	0.7595991426841825	1.0	1
0.7465715894013318	0.7553601754832739	0.7517162401317934	0.3372553218871497	0.7506458994852184	0.7417468187576277	0.7369562815405881	0.7292786956380087	0.751164533706143	0.7502098323181392	0.9999999999999999	0.0	0.7413126534011065	0.7405656840518099	0.7437562192007401	0.7401429398974323	0.7412235038201344	0.5734561262642645	0.7508285369845054	0.7499188992997883	0.7504696250113012	0.9940376444086435	0.7494295313520364	0.7513337556068923	0.7535891537227022	0.7505610142817262	0.7451822938287874	0.7452617569167937	0.7519572058546206	0.6693851709649714	0.6674351329398104	0.9967416131874571	0.7419570482301785	0.6670148162419124	0.743380389166014	0.7496144172000061	0.7448149896851732	0.7455012300763936	1.0	1
0.7486025509451025	0.5053066373993473	0.7516899854938955	0.36525856040370974	0.7514628076424043	0.7615388731200737	0.7600078494656349	0.7545213972780149	0.7504283188092277	0.7401037815154663	0.9992494940535822	0.0	0.7344991134017727	0.7459194476046991	0.7530570919952245	0.7455281967680035	0.7458511567254734	0.5736120651190264	0.752082175354203	0.7501245198942075	0.7556182547063828	0.9975735201364806	0.7495792615392267	0.7590945511370015	0.9872666315898694	0.7508948688929012	0.9970084487758649	0.7500317448756764	0.7510096095576794	0.6687571929111268	0.6664193380682376	1.0	0.7526373482141416	0.6663778370093678	0.7451379155688828	0.7515198135567371	0.743520929494381	0.7636691034521557	1.0	1
1.0	0.5026927324960092	0.9985271438724816	0.3395574549618652	0.999475760129106	0.7590129648707432	0.7503714708360133	0.9779573056224643	0.9610133969037553	0.7538377124316226	0.9912668151798009	0.0	0.7529261365661144	1.0	0.5117008048686423	0.7389985069668271	0.7435858062259569	0.7204564896148826	1.0	0.7436192158501401	0.7463400505650445	1.0	0.9963752979100351	0.7518319639065305	1.0	0.9971552959218919	0.990448437313686	0.9930989084043754	0.7496376089125729	0.9998493912087011	0.9954049951672153	1.0	0.9946201998794978	0.9999999999999999	0.9957587558202449	0.745674995851639	1.0	0.7537639153412093	1.0	1
0.7506992120735894	0.25673408264399095	0.7480083508686043	0.18293622064387555	0.7507762649771658	0.7522016333570692	0.7449174587923926	0.7249691995490528	0.7440475813119752	0.7412231964039464	0.6633950915307666	0.0032527693932852967	0.24121377971534372	0.7369746116518046	0.7528522106306683	0.7501409175270134	0.748409015952885	0.5668776989220571	0.7523173422662586	0.7508775076426624	0.7637758023063441	0.7492934103251394	0.7507283465565076	0.7520341238622463	0.7459244782318455	0.748905887089767	0.7498985760407517	0.7461312011988893	0.7495313642478586	0.6708445378781578	0.6665406056161942	0.7505923275102391	0.7567666054676219	0.6643901442063045	0.7448848701746965	0.7419585040034627	0.7490780809791874	0.7441457321553426	0.7517056720351124	0
0.7497934303516794	0.2482953483405393	0.7535739251366119	0.2968875034591095	0.75	0.2656240889820097	0.7395762370483869	0.7200955514358546	0.7444088557996822	0.7513291277300628	0.6665462297897689	0.0	0.2534448733138955	0.7449738219128447	0.7475655736232778	0.7515321501100455	0.7420386059760117	0.5782386257847287	0.7433255485059123	0.7508923968223673	0.7442562764669047	0.7505110657494092	0.7538347701481193	0.7417474491974871	0.7691878222331813	0.7507129393614036	0.7513750408958548	0.7509664946229161	0.7476665937493452	0.6691345190750495	0.6678966949682397	0.9991754856798545	0.7492120698152902	0.669275723418712	0.7546540056100447	0.7513558636796825	0.7487783119943384	0.7601071843695147	0.7532224833476728	1
0.7439130204196042	0.7501838421314639	0.7496794523602651	0.13638245213895234	0.75	0.7515459556769104	0.742965909262467	0.7440246404753618	0.7302574967201293	0.7409501751293056	0.6720687342235843	0.004758585390576564	0.7488139697776494	0.7526681692629595	0.7469991011267063	0.7510945446430323	0.75405347412138	0.568674491772169	0.7452112482537112	0.7494417323668736	0.7462419800368886	0.9956584819964546	0.9963874965138041	0.7550472295593236	0.9942184330479819	0.7511049219030367	0.9971698552139299	0.7512857759682687	0.7490591993144798	0.9999999999999999	0.6683516860496053	0.9989857161916514	0.7459080260792921	0.6676634641498133	0.7648209064922195	0.7574859674663847	0.7616909558360629	0.7714173159958224	0.9989033127742393	1
0.7588669957523682	0.7521766422190183	0.9986585054840051	0.23595526492468905	0.9991165298439645	0.764686178482692	0.7496669156343785	0.7470084884492443	0.970812600528864	0.7380850973752033	0.9934148949200662	0.0069328677987916055	0.7592551773940418	1.0	0.7449763673851214	0.7454763674828373	0.7635590002268664	0.5678426571592051	0.7657752838129632	0.7503312159774365	0.7481032071773105	0.999362107593133	0.9999641114310263	0.7467579719388489	1.0	0.9981644688874273	1.0	1.0	0.7495456027306583	0.9979213064422305	0.9947858403466373	0.9984534349759507	1.0	0.9982397993349762	0.9645827932487095	0.7612585815343107	0.7416068558522599	0.7535932093383416	1.0	1
0.7448342620468767	0.746570784627752	0.7464872316945448	0.2879342126010237	0.75	0.7453251778736213	0.7523074844657075	0.7445175300197082	0.7361970253492038	0.7445199471434147	0.6685750899314519	0.004296405651731485	0.24826924434904704	0.751152752469682	0.7535784828873012	0.7483952130857495	0.7524160383041051	0.5798216393719481	0.7450618525759882	0.7480254276805325	0.7634674312280066	0.7506715856924678	0.7467815016198658	0.7457003049411385	0.7518858065748811	0.7488373271819916	0.7553589513647002	0.7499194897709004	0.7515820232268707	0.6679118242697716	0.6662195082933117	0.7487519483685853	0.7408043363398107	0.6682796579039921	0.767553201802013	0.7511895980943386	0.761764087039815	0.7472374752546861	0.7491391119749116	1
0.7390093111186723	0.24605009606659514	0.7525731558912201	0.2863373910656825	0.7505462667437885	0.2851678120078277	0.7493659930031107	0.752842296465846	0.7681744374840161	0.7523874891680669	0.6599540860872963	0.0	0.2371554284592079	0.7534822609561856	0.25302113441395785	0.7368233120652707	0.75160211253644	0.5682330940121965	0.7505872897669758	0.7482408124400095	0.7442486146079662	0.749667837517581	0.7459344140567803	0.7450122270831229	0.7540535471680209	0.751036244986008	0.7567661711289932	0.7497024834715154	0.7483957108770102	0.6627085421685477	0.6684518501687691	0.750812524690468	0.7527335967895902	0.6673091991000982	0.7251267570929499	0.7537180237002828	0.7524856699302838	0.7415907278403704	0.7517645235471657	0
0.7400646557184365	0.7420180630366284	0.9836106428042425	0.3505690094961059	0.998490708911688	1.0	0.9853664896682174	0.7310531948751257	1.0	0.7697392939619397	0.9958538361374301	0.0002073296770837696	0.7483979345666437	1.0	0.750691562960564	0.9774217030573157	0.7550055092309516	0.7088714138060825	0.7539383575364209	0.7520217407067926	0.7457558132690516	0.9969224370716789	1.0	0.99415805611399	0.981039370285477	0.9952641747215045	1.0	1.0	0.7510226351883115	0.9979757514740771	0.9999999999999999	0.9996939466389864	1.0	0.9999999999999999	1.0	1.0	1.0	0.9919612019849745	1.0	1
1.0	0.5051856528260141	0.9910708061979063	0.4797558931725788	0.9971846266759242	0.9850108860280318	0.981785759668003	0.9222606334587036	0.9965807221090072	0.9594899086802828	0.9914085989442983	0.003856606186542942	0.5031724002811666	0.944588002870901	0.500718444614158	0.9972202854139482	0.5011556248101536	0.7055151277310702	1.0	0.7548399851437178	0.7436983644914628	0.9979651067383919	0.9960033895941542	0.755037851035357	0.9971999542262122	1.0	1.0	1.0	0.7508408840662897	0.9964293974000533	0.9999999999999999	0.9979893063231429	0.9834219780239306	0.995731894885166	0.9787360495358548	0.9922820001107322	0.9946752837796057	0.7345293463120314	0.9984680953972062	1
0.7386544493177022	0.7445141383481103	0.752111815932541	0.16074047582966616	0.7514259784917207	0.7473525809518454	0.7447111624535532	0.7538131233235006	0.7673247813234353	0.7589492640419511	0.6603447549390887	0.004072427321649853	0.4876420448535121	0.728331998672997	0.7568096121350169	0.7523316415009329	0.7475352125161326	0.712789658832935	0.7474600596346034	0.748449201460406	0.7514089731764871	0.7507478429597301	0.7458788403041702	0.7447209054361403	0.9762552324797227	0.7502868329917614	0.7506322219088108	0.7474098344628349	0.7491830853554229	0.6656882847690577	0.6673283642333926	0.9989408495681297	0.7585793518749603	0.6649828038712597	0.7563442700910401	0.7470467838974181	0.7561049800070545	0.7617650089126765	0.7496952791808857	1
0.7459061445335269	0.7435541543455009	0.747428427844139	0.38674680575686204	0.9983343709241472	0.75645006198795	0.7556183727417488	0.7401165649065153	0.9751332864171074	0.7360064521045503	0.9975804595832137	0.0031333278887699543	0.7524476506651622	1.0	0.7555634123080679	0.7513902193927683	0.7435303045953071	0.5816400372087158	0.7486717510999413	0.748936828634256	0.7577294054236369	0.9975240404562482	1.0	0.742823376449863	0.9874212755267724	0.9996410514161087	0.9958561399455416	1.0	0.7503839783894145	0.9976104994871472	0.9944903649122652	1.0	0.9808114448602774	0.9969818522755933	0.7423397531879247	0.756703715738122	0.7497485550120996	0.7671643110215106	1.0	1
0.741839713488959	0.5070950976554361	0.7457110490362865	0.05775460677695779	0.7508144495247728	0.48948162927007566	0.5017219569633532	0.7378408741878001	0.7726826209995402	0.5176035931729114	0.666804174333744	0.0	0.4980777536825306	0.7424381818561411	0.4988998105413612	0.7520470214239454	0.5073775814591247	0.7198725048943279	0.7506279713359607	0.746480469088117	0.512277935767228	0.7487174655680183	0.7509750781573471	0.7458621299561219	0.505626081987925	0.7481630079486754	0.7499885373650234	0.7484385284339578	0.5001567694258493	0.659470875003066	0.6673985476056452	0.9976038195562419	0.7491192080174264	0.6667132735840812	0.7532891812980469	0.5180514828540919	0.7276671226269754	0.7536010896943501	0.7530008882732021	0
0.7540652900510386	0.7503200285965287	0.7434720511330811	0.3222608576822431	0.75	0.7446752378817735	0.7447951180885636	0.725436613164388	0.7555157681829463	0.7474481881255899	0.6692823147743835	0.0	0.24696586944530463	0.7636239370205586	0.25552880647342	0.7464742841926191	0.7491826539683017	0.575944251071477	0.7414089988941386	0.749232647982515	0.7481177007377029	0.7503489153667111	0.7452415276680532	0.7473958310225912	0.7565267728364807	0.7506081270677079	0.7524745375294576	0.7437537840467997	0.7495804814052295	0.6651438978533332	0.6639578927544524	0.749908140318119	0.7590039648428074	0.6669752969546727	0.7318377404899487	0.740523890756988	0.7422387197136177	0.7462914917809229	0.7466459717244414	0
0.9557387542669395	0.5001341226411831	0.9815770205922787	0.35746709827373263	0.9968360245009568	0.9710903962870635	1.0	0.9979438310293318	0.9696852983536526	0.9940145677111194	0.9885807349227566	0.0	0.5029249215627728	1.0	0.500189204344555	0.999280366503406	0.5066637575018504	0.7136926484400026	1.0	0.5098392354516209	0.49282121548933483	0.9999611664273494	1.0	0.7533150142735769	0.9786046953450955	0.997364310888585	0.9975140158598577	1.0	0.7475119081037612	0.9999999999999999	0.9996066223510574	0.99800083209811	0.9753025974595806	0.9932893016461751	1.0	1.0	0.9975120473784855	0.7465186946730997	0.9983130743613625	1
0.9738007069011996	0.7433384637377638	1.0	0.28374943369116346	0.9973699763326286	0.7479375332574966	0.7493445501872742	0.7369017821593579	0.9970769357839672	0.7419546242156247	0.9928255739786359	0.006202275573961854	0.7370930448002101	0.9655943604280004	0.7467900228928692	0.7493399753842168	0.73822821781541	0.5671626273060714	0.7454782578139	0.7500007497391811	0.7470491541281826	0.9992895352669637	1.0	0.7413707368531727	1.0	0.9929374963843849	1.0	0.993624111907942	0.7505405107906765	0.9953500824433382	0.9994264185561127	1.0	1.0	0.9975321343924957	0.954515023141236	0.7411006567863503	0.7469987717363402	0.7483355207639736	0.9980215139898918	1
0.7570884920667225	0.7539968308425056	0.7404617826768753	0.19360555538482088	0.7507573865523675	0.7585470113973298	0.7411384666990622	0.7357471784339736	0.7455716154304306	0.7582890065468231	0.9937934491272695	0.0	0.7596765662310353	0.7390589860436849	0.7481541080712464	0.7443697169429069	0.7572230014008903	0.7150073134583554	0.7516211920169739	0.7527799278206248	0.7493463252836879	0.9983951297862057	0.9985779077866537	0.762540569164634	0.989604362171254	0.9956954809902613	0.9947986995642849	1.0	0.7516111200251298	0.9993537756040218	0.9964489552989862	0.9980440927640717	0.7537141852210067	0.9988835765005434	0.7360968797291318	0.749377500800619	0.7487782199603765	0.7515922028319704	0.9928276222860158	1
0.7358659032680137	0.7490724281697212	0.7436084583515545	0.1832010371346774	0.7513887156948841	0.7466140125536057	0.7519158748647649	0.7646388329466794	0.7673212648685473	0.7498429707957378	0.6689713219108457	0.003187013056678012	0.7439827637722282	0.7538342008909323	0.7433345111912291	0.7556984707048046	0.7472105993127605	0.5722012602745976	0.7573095648741511	0.7477770628432421	0.7482638553591423	0.998252796505687	0.9989763534562193	0.744100854245314	0.9860633167650837	0.994670880806134	0.988036799552668	0.7498204291029895	0.7494763381923066	0.9999999999999999	0.6670419238219274	1.0	0.7558928571755208	0.6654686826369058	0.750891721318132	0.7552912830658549	0.7506856863998121	0.7429067582126587	0.9948163245595494	1
0.7444170276145127	0.5122111285961257	0.7541495015867095	0.20101542466936215	0.7507528930696742	0.7420887057222066	0.7516174176779474	0.7739864352573083	0.7364152436819678	0.7494939885224413	0.6660106596023683	0.0	0.522273810940549	0.7400145063325547	0.4927852340384215	0.7414296448399729	0.5000402370558362	0.5776245137833909	0.7483916836140003	0.7463223077644717	0.7487819644097797	0.7511667785390703	0.7531599296196388	0.7435146368161628	0.5097342958126613	0.7512257310502625	0.7564663739244529	0.7510021794669276	0.5001655760166636	0.6714412766142772	0.6679038218393247	0.9967552342079241	0.7569163883193967	0.665231313619421	0.7601112394413845	0.7509773422180676	0.7477451319825015	0.762763672017274	0.9988263798849393	1
0.737413277009521	0.490663431741171	0.7435993310513496	0.2774727045038894	0.7514370229264221	0.7430267253892939	0.7369094935725838	0.7391052831427741	0.9542646351192088	0.7458618594379394	0.9974758069558465	0.0	0.735293627060938	0.733239828511836	0.7502199431353791	0.7400350161216371	0.7497641412822128	0.5806113024768974	0.7531891856868168	0.7490339367987427	0.7433755563464615	0.9968533049984696	0.9956821712745189	0.7481024831470943	1.0	0.9987718113892025	1.0	1.0	0.748571461345227	0.9976770226725415	0.9968891711569563	0.9995074948037443	0.7485980397125971	0.6669199163905168	0.7303544445965119	0.7454256762079237	0.7364060824386627	0.746685498179111	0.997308142555332	1
0.7399312772452449	0.50542123968865	0.5096711706674378	0.18871287326865027	0.7506606317889217	0.48866123007161144	0.507216859878239	0.7543723459347017	0.7502806593051715	0.5049438777801362	0.6678618772324304	0.0039811820362911305	0.4848457679529427	0.7442605701916073	0.5054014682831877	0.4977168833721196	0.502636222087598	0.4305062847563337	0.4978435215245146	0.26297458717011096	0.5296896443400995	0.7510311896382138	0.750530792353572	0.7469826976421263	0.49577135198240035	0.7489053569718879	0.7490846918844871	0.7565539300746795	0.4995981191259176	0.6699926570758973	0.6650485217536256	0.75114485912081	0.2939398640387781	0.6658431064505249	0.7335013698532207	0.5068564784247112	0.7431034175114299	0.747802779879199	0.7549525720708135	0
0.7487998606614623	0.7492836766487796	0.7506912154686062	0.29939972740865245	0.7507183922405422	0.7456320719896311	0.7533969475033822	0.7495556081887422	0.7432865796182536	0.7595360562336007	0.6675485846099692	0.009418624936425476	0.2672017912076043	0.7466732077280678	0.2606957696843466	0.74197322636369	0.7539108659125952	0.5778325384191566	0.7448981179278484	0.7466915347136278	0.7533784788192736	0.7503590473370769	0.7491593601940272	0.7518906892783422	0.7277741806064142	0.7498320144971735	0.7480821251725951	0.7485843115651533	0.7519126268583712	0.6639119740422748	0.6678410531756105	0.7504409226642498	0.7403681599640564	0.6654793826705914	0.7500427161119727	0.7493282886439734	0.7466518836050448	0.7555934846794997	0.7475826124381001	1
0.25	0.2593479147748814	0.2630258868854523	0.21960513868054765	0.7504584401811751	0.25956250267005343	0.31039399606904094	0.3420841015846522	0.7563554030051134	0.25	0.6690987842567356	0.0	0.2497628469892869	0.7488898031572024	0.24347826274913137	0.25	0.2552311853698703	0.566754306924698	0.25	0.2755840422310501	0.24658667104970478	0.7486147915179996	0.7497349468543846	0.7357406060149962	0.23174867209795483	0.7505323894213249	0.7519299035207908	0.7510857159881924	0.2544085305033515	0.6722504097751274	0.6674960409445124	0.7523250977577357	0.2975290207959217	0.6654701607855038	0.25	0.25	0.2583181427691387	0.7626329233857903	0.7513374098553295	0
0.7499340916444472	0.7542408986991327	0.748269021452188	0.01866846964498381	0.7506465887775235	0.7532485613418771	0.7400427276798183	0.753173831308705	0.7446822057300646	0.7582896971841784	0.667286300672121	0.0	0.2519070098014912	0.7716886113807135	0.7496611011168133	0.7529993556504871	0.7494676378904797	0.5712883699172846	0.7505218675920564	0.7504960098704182	0.7483652129857327	0.7511188942964251	0.7482390828953479	0.7498723235869998	0.7590586644543063	0.7503330311442858	0.7501282260973541	0.7502485240570264	0.74926041714073	0.6722182380245793	0.6669769115144456	0.9999696960805888	0.7652834576305309	0.6684902889990467	0.7339850546880458	0.7388923847845985	0.7433030507374468	0.7475205648708406	0.7520638852549456	1
1.0	0.4966997873279147	0.5213218989911411	0.19051559878960433	0.7506310630240162	0.5026080134165242	0.49731702536230366	0.5351829196316261	0.5100713804664229	0.5416328804520802	0.6672797341864816	0.0	0.4881356946410662	0.5299901728378075	0.4985902882298349	0.5033928149743541	0.4994601352814537	0.7058590637594767	0.5121913604670532	0.5021468152201393	0.4745750067549861	0.9972143270000824	0.5128047249101965	0.5185348612967912	0.47781689822058804	0.7517423147596388	0.9860596870560132	0.7572429691540142	0.5018616800894119	0.6641140206443411	0.6681235630206969	0.9996405010384276	0.5334877020147067	0.66524533449603	0.5625426004254102	0.4921291377174907	0.5125789533755548	0.7564435609727352	1.0	1
0.7519140653532294	0.7430931892778871	0.7543838466261259	0.8423960274223952	0.7519255958692703	0.7555902715904362	0.7384120282931346	0.7394485183788887	0.7544395070677118	0.7393238373093655	0.6787281800042705	0.13900152109020525	0.7297559451251165	0.7563235380527168	0.752460477844663	0.753749161499795	0.7441568407728466	0.5768039149373957	0.7512397425673061	0.7516083155685824	0.7527273800082045	0.7497839593115462	0.7537324179897501	0.7504553529185403	0.7576294745250141	0.7499934279979262	0.752706554924026	0.7459940460667616	0.7479651901579666	0.9999999999999999	0.6666516408260825	0.7499615495284112	0.7479040505975243	0.669855257903496	0.7275715947816725	0.7490781359577481	0.7558728801636652	0.7737860758863438	0.7474409617549792	1
0.756677752496234	0.7542372782951503	0.7588921429523007	0.0	0.75	0.7406491798562297	0.7427251002794047	0.7460785200581035	0.7533251018829109	0.7414174770850749	0.6686210886598463	0.0026361975362954823	0.7222727679999303	0.7461221871614259	0.7383723808133466	0.7500039316458003	0.7553088230192233	0.5652542699657372	0.7514002153290052	0.7475951140708923	0.7439272319367587	0.9962100620179352	0.748869193508074	0.7466105876028041	0.7422916967466798	0.7471339969293027	1.0	0.7510501799611499	0.7503735512384524	0.663630345032895	0.6671062555986145	0.9984308590117833	0.760819980796291	0.6675216154527497	0.7441271834730117	0.7510909667611936	0.7465783573641822	0.7636770656088798	0.9973893205403539	1
0.25	0.2373360566554094	0.25992347974502117	0.13089782694584912	0.7500311905921402	0.260611841250961	0.28594451915649505	0.7381131330999745	0.7439042740926951	0.28374522150758025	0.6665446256449762	0.008327699747720275	0.24786224432048296	0.736920957445504	0.254354715712859	0.73757342819293	0.26023862273148946	0.5725076903291414	0.2606388554481354	0.7534281473357924	0.7475436508759623	0.7507356931252539	0.7512288653638859	0.7395360338030817	0.7351920884478632	0.7508717982227516	0.7484991895891467	0.745926266579782	0.25	0.6693511370342962	0.6668428668952738	0.7517889632112177	0.22200584287180852	0.6645475088681531	0.2578434905617034	0.25	0.254113513612012	0.7558956151000732	0.747752904326921	0
0.9908895994568467	0.4993513485420018	1.0	0.15983837769852866	0.7512267724360779	0.49481648117250093	0.7469940603225924	0.5058464446298724	0.9976674752934015	0.5066912854167026	0.9999999999999999	0.0	0.5032257712201981	0.740396265497306	0.5013158714657742	0.7498191415796949	0.4923602708920038	0.571677652123739	0.7484807932133747	0.5073905375993125	0.5128188483716899	0.9982129180016703	0.9953502301329618	0.7436769650322113	0.4948946238720661	0.9982527828617439	1.0	0.7505401924765792	0.501642462541659	0.6706941501063854	0.6679829026724516	0.999748529304127	0.9955623544612927	0.6675940728684429	0.4917918036141629	0.49129246948197375	0.49430915212715804	0.7621720496924104	0.9990557329150004	1
0.7542947761184744	0.24740195781752364	0.7377503955670928	0.16728112025662	0.7503534162736843	0.7541098922027846	0.7367743014467153	0.7595463092996504	0.7432809646090662	0.7463924205229808	0.6719646549039643	0.004057279599900485	0.25274186611443705	0.7461158843672778	0.7461043348525465	0.758090397886149	0.7388162123265539	0.5712052352073247	0.7499103683331517	0.7473897514643791	0.7373928111408617	0.7523516698099233	0.7505480480300378	0.7510450062654185	0.7362142551085242	0.7497107751857238	0.7491917759961135	0.7478128968996444	0.7490401480336171	0.6705516602423975	0.6679559494356114	0.9997339117489809	0.7616773977645509	0.6663542928338574	0.7409130263017741	0.7531502803590595	0.74408995461394	0.751728854772589	1.0	1
0.9816026484382696	0.49513373233604535	0.9921626096972033	0.12162102120745788	0.7507540052855253	0.516787042736561	0.7514985813052906	0.7329869475108091	0.4965585142043086	0.5490390928563108	0.9874689388525758	0.0032583767558981187	0.483853091208042	0.7588927474522486	0.4902870802759733	0.7391260971061754	0.5034265760663007	0.7175340910066378	0.752336299149267	0.5028116835266467	0.5075757012295404	0.9991381257438257	1.0	0.752964509968702	0.48366836623049175	0.9953425715191995	0.9982734957484158	0.7483926182392714	0.49932053837844076	0.6692375070926285	0.6694085174614713	1.0	1.0	0.6673425906468221	0.7430050193945026	0.7373817510183017	0.5163040962508061	0.7774747519689608	0.9952254430767004	1
0.7448826807023412	0.7452576046554459	0.759059795124816	0.42199775804205797	0.7501502032940671	0.7386674241450197	0.7496157962718183	0.7797704419210851	0.7358781054341218	0.7404640538143004	0.6616821153025401	0.0	0.4962837848073994	0.7503788120355491	0.24903753824288583	0.2532350746520243	0.2757362977996103	0.7067347760596695	0.7503669039532793	0.26229061404359466	0.27266995081364037	0.7502898031357738	0.7523973569180306	0.7430284209219032	0.28475565621255866	0.7505969299810872	0.7495312209774304	0.7465886907631212	0.2507771097025673	0.665542699950295	0.6680787318855832	0.750743868007538	0.2636932244199326	0.6643565852712618	0.7515335043636561	0.25	0.7415085639509319	0.7760627284634893	0.7496192771203369	0
0.7544132279107143	0.24442784177925622	0.7556613825030957	0.3959211875385515	0.7504490186307652	0.25242096238527967	0.7544945236847805	0.7634178065409492	0.7349926740186163	0.7451092206816388	0.6686615490323973	0.0	0.23721496169299	0.7345849844108503	0.248198852711378	0.7590757190060171	0.2638779358757867	0.5779762346433132	0.75342155872603	0.7492057747325409	0.7417181419282725	0.7529033485028762	0.746723989576507	0.747764363952445	0.7553248218084696	0.7501107779905763	0.7447008914887661	0.75498082146218	0.747245082856129	0.6694787780791006	0.6663263529882845	0.7514704908257221	0.7535759800918833	0.6688052881345936	0.7349129015143218	0.25524426425363816	0.7552994624109505	0.7544228810171015	0.7490833351257302	0
0.25	0.24867648624830394	0.7464966930492476	0.29778976985705014	0.7507816184369093	0.24606890932198386	0.7496119460964614	0.7213032120947385	0.743925050252713	0.26660422445148657	0.6662955596137307	0.003636705142506448	0.23719890860394632	0.7419338192991296	0.26165530359308026	0.7463558553114883	0.2718896020560837	0.5701492858264476	0.2530385677964061	0.751656100959103	0.742356772178764	0.7488287604201295	0.752963300624267	0.7481363605602358	0.07457253929590268	0.7505946880164123	0.753039107771965	0.7531458736474692	0.25786458896729303	0.6685545162403878	0.6685238830087089	0.9987818795711698	0.21502210148536866	0.6677875260734617	0.7403532089629593	0.2664037577384964	0.26576638187464113	0.7568495683733591	0.7516829259218385	0
0.25	0.2512590893928617	0.7434637439967572	0.1552499974250278	0.7502520901373284	0.23765353922840182	0.7384561246587273	0.7544012709311337	0.7504953865788931	0.25	0.6711161851676202	0.0032150621529405893	0.22508671453986287	0.7373818686032517	0.25428688372253144	0.7455390171422375	0.262696186288071	0.5690798923116913	0.25064620272963545	0.7510576318923881	0.7546566995849987	0.7495263328418189	0.7513896925815315	0.7450387420370623	0.1016608753094522	0.7516762537292722	0.7437067678981102	0.7507166824321619	0.26037797021718323	0.6707818707501568	0.6678522438077359	0.7503476186154381	0.2924601180821327	0.6668066865880709	0.7481837766922358	0.25	0.25088786478822295	0.7646890391396383	0.7518555785529041	0
0.7548155000052009	0.7495217552110893	0.7479647804334018	0.08921239093893724	0.7504298920707579	0.7467634109909136	0.7617772113380038	0.756301419826546	0.7780141024348459	0.7454177143900628	0.6730531311315461	0.13478481214312005	0.7410043796566198	0.7426734126643774	0.7437634625056325	0.7531768032815922	0.7440070546685855	0.5634055295557333	0.7500413340485913	0.7450176126795942	0.7425195060483281	0.7499618084577709	0.753765135587661	0.7534690060041144	0.7413806691255368	0.748171527166706	0.746684181866578	0.7480240957833633	0.7502260537095071	0.6686885274561107	0.6692415940906793	0.7512408709182508	0.7591663755313954	0.6664901420236293	0.7403492495257802	0.7495227970419819	0.7595181474764601	0.7485934946568508	0.7523553028676301	1
0.7404397237689376	0.7388962410352672	0.7477509472962912	0.5086295689811214	0.75	0.7524202925426465	0.7466325437564968	0.7361185110175572	0.7637886275107332	0.737557952123078	0.6717350365101972	0.1350599023835985	0.2545185698374288	0.7401686935266516	0.7466498182991405	0.7494989432850927	0.7425776128931731	0.42704547413558724	0.751847384493717	0.7502103613622939	0.7444496551497791	0.7502148752507115	0.7509803406678194	0.7380477890149496	0.755489769994293	0.7503636065256597	0.750934001596833	0.7510148249377261	0.7478220578088217	0.6686730068677648	0.6685385209969285	0.7501037772734342	0.7597383601126562	0.6685954891072211	0.7412964390411124	0.7512724897493472	0.7479611430163672	0.7658298031514256	0.7459740510510122	1
0.7518622800657827	0.7483942178122079	0.7496756842063163	0.2772088031336276	0.7506341864520591	0.7521130099590988	0.7499363138391482	0.7370312566818752	0.7530361962437698	0.7489837462517532	0.6621588077390673	0.00795136690043718	0.25066832237748154	0.7405047810485739	0.7504923332785931	0.7435749300969894	0.7444087595528264	0.5810214882839192	0.7611941556686541	0.7534958461029521	0.723965908120762	0.75150463568272	0.7535092575907285	0.7458653699312356	0.7445851629340577	0.7516132432451245	0.7474689805467764	0.7479333037202415	0.7473935964747395	0.6658236369824445	0.6677914539439969	0.7493506785420537	0.746910007015482	0.6668603521272206	0.7697581916449231	0.7526207265240188	0.7461429508269295	0.7633405616113482	0.7509782106055273	1
0.7422208805232205	0.7517095749215309	0.7453570489564202	0.47642759753613567	0.7508455090256497	0.7616720202452637	0.7431147007630479	0.7488081945033643	0.7595588149789205	0.7433527743287641	0.6659018261733607	0.004952502766731142	0.5008602381418088	0.7362068110204958	0.7442514094655798	0.7449348614581539	0.7461248568860782	0.7060405512857126	0.7491485651106502	0.7506685760681797	0.7553551357541589	0.7486460651557535	0.7446975254907621	0.7561525054587362	0.7432851638812827	0.7519282789720508	0.7471120026421866	0.7493303527547138	0.7464493392091415	0.6706461615558433	0.6671974378084209	0.7502125402646064	0.7501756828598624	0.6655418857299058	0.7563984485528306	0.7346212014444274	0.7461538335187204	0.7614132231443435	0.7501749219381159	1
0.7396233572732677	0.2639747171473797	0.7497736294681532	0.15079071425805257	0.7511431324903561	0.7477587654140863	0.7305228625975819	0.7349489675108721	0.7474862846663447	0.7405466977130675	0.6647776092230644	0.0	0.25700947882437436	0.7405901842383844	0.24266219853846852	0.7459152188026187	0.2439617477045963	0.5724913571748675	0.7513240923393972	0.7523864154024266	0.7498994821354199	0.7502872162201587	0.7494673702149083	0.7487592305422345	0.7446743520739443	0.7493916291515362	0.7467173547642341	0.7453484986724119	0.7475491050397308	0.6678891811907937	0.6657867427446642	0.7508609357728238	0.7435488754555567	0.6681957196274271	0.7498975904157893	0.7490979710379165	0.7408957728557067	0.7430422352584244	0.7498746659512188	0
0.7498328866931343	0.7404295000046207	0.7435904452431361	0.3681076539407965	0.7505248716846037	0.7528036285199537	0.7460875680019083	0.7319708556554309	0.757361306413931	0.7396720119814396	0.6679857658271564	0.0	0.7500584684550147	0.742076417509745	0.7456509256783315	0.7529339825420326	0.7549649075102832	0.5691091250359369	0.7454641007344047	0.7473959692489524	0.7550011080439377	0.9958376385162783	0.9997819431079221	0.7511532434160588	1.0	0.7531794926276474	0.9933424690515988	0.7523995595372304	0.7520456255164386	0.6679432632881966	0.6676818660427745	1.0	0.7516679086359758	0.6683492992499526	0.7545808233033594	0.7514129082198222	0.7549943816854335	0.762993740003132	0.9997187504745595	1
0.7458498226325542	0.50141260190762	0.7452563285127677	0.1437068666382305	0.75	0.5076972313258313	0.5122921334486072	0.737960953168557	0.7287612029458475	0.7510011530695236	0.667704247284847	0.00386419503183341	0.49084479302514117	0.7352419806060463	0.507522387662678	0.7415877489509868	0.4950301895949656	0.6983836451684555	0.7470863342913714	0.749276578642717	0.47900132753664715	0.7490030810105799	0.7468757700358148	0.7444726136328781	0.5071053879573109	0.7505473753985183	0.7506725532193996	0.7522928486799809	0.5003032816259346	0.6666041645234797	0.6666427872352557	0.7519462223483915	0.7519102861548259	0.6653185721861439	0.7570196228586301	0.4932830927350559	0.748299324368897	0.7473608210643262	0.7524142267117702	0
1.0	0.5024745271552293	1.0	0.42728750867403226	0.750995208021224	0.7519863479063382	0.737753127734328	0.7436458277337471	1.0	0.7434959567474784	0.9979506040555625	0.0	0.4948727912765481	0.7338662155044077	0.5056245563755762	0.7482792234102233	0.4907686601902637	0.5734050144726931	0.7471881800360922	0.7489128979800054	0.4987147234799673	0.9984094781782492	1.0	0.7431947125078686	0.4805082631627064	0.9975893366219221	0.9912794117742023	0.7527809386625375	0.4991672326605531	0.6658262404363334	0.6688296458122891	0.9993886251725909	1.0	0.6670034050511917	0.7478698907826203	0.7441164983785141	0.7475073037626727	0.754538180548477	0.9980440699674	1
0.7420850612453409	0.751263163342796	0.739681467374653	0.30038527129806053	0.7513515316244948	0.7427450413881078	0.7501637596565447	0.7506198082654257	0.7482162145637473	0.738671418243583	0.6708467581074239	0.0	0.7242118491038371	0.761834272904286	0.7466324634144588	0.7443241810434096	0.7427831993609421	0.5691885998824608	0.7502762371712244	0.7511857712490332	0.7685156860050492	0.7510481989204908	0.7535603020992792	0.7532501106278983	0.744752939144733	0.7482545766434079	0.7471632853607452	0.760188417846017	0.7491308136687862	0.9999999999999999	0.6668828689804733	0.7505606975807856	0.7602229053628974	0.6679859074139066	0.7346566056571586	0.7508376761386351	0.7488746312788389	0.7496386149665555	0.7478840564999959	1
0.7541186224335351	0.7515560752040422	0.9836079304102733	0.0	0.75	0.7392587073254493	0.7603263882354125	0.7382941616071755	0.7431225642588444	0.7649257064847114	0.9970687197263357	0.006385674813784315	0.7537822637352566	0.7530634153571666	0.7534833047509749	0.7496168950232622	0.7355549060697971	0.7167571947375827	0.7576653654037465	0.747555611000238	0.7511785938246195	0.9975667051329102	0.9994644190967349	0.7500370187292116	0.9908807262043086	0.9969380851598367	0.999151044881811	0.7493815198886197	0.7525448472154266	0.992208889271684	0.9961543096340224	0.9988636271292745	0.9612115362681312	0.9973633787948983	0.7498511569067947	0.7478851399368124	0.7409744609623523	0.7494909672353831	0.9988376536001436	1
0.7431155876142806	0.7474478327041711	0.749966822092284	0.6474312619534716	0.7503108377589854	0.7416205200339652	0.744566584601495	0.7535882030173945	0.7421361128710683	0.7452889694345284	0.6623811042782604	0.0	0.24992206350169816	0.7609693688686728	0.7546897649555422	0.756856504130602	0.7494017923341052	0.43754692294948105	0.7503466803536682	0.7514361835972204	0.7447028959109151	0.7494458493159469	0.7469668851655671	0.7476956242845668	0.7340615983316814	0.749022232975489	0.7533924406534975	0.751833661852902	0.7488852564733022	0.6665369245386076	0.6683827456575028	0.7515119747189584	0.7585296161239838	0.6674818426415362	0.7492249479366208	0.7500392713649232	0.7462487373183678	0.7478995572326083	0.7518577657188291	1
0.7399213327846031	0.49876624872435416	0.7511571908213933	0.2382666536957661	0.7508031619318695	0.5057478636553022	0.7542426849643428	0.7386718900040605	0.759919515585655	0.76436502914873	0.6696359462670951	0.0009625480205903813	0.514507025074335	0.7434780470844129	0.5054433192216267	0.7415028344924528	0.48716055722598856	0.5688909627528459	0.7455077196952066	0.7509854214466001	0.5035954580386827	0.74945717650254	0.7521534923776942	0.7411413706819858	0.5030440353804683	0.7514634552392004	0.7467816561987302	0.7450036031639432	0.4999410782576298	0.667249125911726	0.6657205595787667	0.9987858166106985	0.7581101711194075	0.6681590539734504	0.7254030189955963	0.5102265259266713	0.7408242585998752	0.7566790784215108	1.0	0
0.9870643810459583	0.5009954703585741	0.9955086840458163	0.10360216984636272	0.7503831674056346	0.738349810175179	0.7506800992259857	0.7475817963946887	0.9929330983057818	0.7436094001717874	0.9897781433341246	0.0	0.7459023529281624	0.744569612910918	0.755024688917112	0.7365140632510927	0.7400643831834368	0.6963651975685622	0.7482323091314689	0.7512661739084147	0.7434325135467579	1.0	0.9941866499253983	0.7475211206836073	0.9688550488205923	0.9945789426862482	0.9929453358298971	0.9933972010055006	0.748190672375972	0.9950626107713576	0.9958908598263009	0.9982692269181868	1.0	0.9949800505093106	0.7721586763747857	0.7512716537077171	0.7496105917454575	0.7423801767060306	0.9998060318530461	1
0.757618239004664	0.7480813582409992	0.759794365256175	0.3767430607697178	0.7503912772174604	0.7507594998072984	0.7569542119565587	0.7369836994141304	0.7420280231138157	0.7418043034678691	0.9950579385213292	0.008989753021322825	0.7342302354985224	0.7419866614574846	0.747389461258739	0.7552952954236158	0.7576031306072243	0.5723775850219498	0.7527411187302322	0.7508579777038058	0.7693280247693723	0.9977254012614705	0.9983437475935886	0.7479049868659544	0.9924296302133416	0.999461150121055	0.9978174768312511	0.7578088234823153	0.7497147635491824	0.9999999999999999	0.9995507640625314	0.999693803088067	1.0	0.9974717302682924	0.76706145518286	0.7458625462944083	0.7436449188052383	0.7609545067669208	0.9999732184583042	1
0.744230658262582	0.7397592621613335	0.7456061341242888	0.47823197194361144	0.7504475503972081	0.7535849138405312	0.7433207365187372	0.7520896918505864	0.7322993100209788	0.7575406386075701	0.6653058184400563	0.0	0.7496258620931228	0.741673474770002	0.7545741509720999	0.7594983793475464	0.7501167367211374	0.5702445006511612	0.7532651444516401	0.752213800988849	0.7418765971300464	1.0	0.9966140935156241	0.7460825388218153	0.9755573319422132	0.7509896861030734	0.9946418000158218	0.7550681635614492	0.74925934806044	0.9943025506496913	0.6663210130634701	0.9982220226316385	0.7493576571289404	0.668419553971734	0.7429922852740439	0.7433601989851041	0.7522587928874258	0.7456273638723717	1.0	1
0.7443262588116167	0.7510271869050525	0.74860235635889	0.5090374000427624	0.7504747225870942	0.7467003609483821	0.7417751717008224	0.7663250458099226	0.7605382089746331	0.7474810166392654	0.6623037215105072	0.00024347614260353213	0.2520263517174581	0.7327345739046508	0.7447752137938044	0.7446237353719836	0.7485563783268054	0.5744679805870135	0.7485573607132012	0.7465257314992283	0.7516323879177302	0.7499957090553708	0.7513578695194935	0.7457060615001562	0.7594476223145743	0.7528474174137845	0.7446249579039402	0.7498857338209044	0.7459155038788878	0.6705317892944034	0.666743437483731	0.9992541257616262	0.7491567932987439	0.6675166080511172	0.7372634525174024	0.7438743968953719	0.7574902576768271	0.761977972373702	0.749502658323541	1
0.7633364894517788	0.7421263662386697	0.7434679992646439	0.2334664113969344	0.7506914252017245	0.7497117541411248	0.758772439454968	0.7569526745771119	0.7366794383980491	0.7382221454957065	0.6613668141518093	0.003108828138230181	0.25534624759478064	0.7477566993278686	0.7514655751776281	0.7516642478726467	0.7516105285083481	0.5678049960661393	0.7459672102796037	0.7498134002243423	0.7536655744609035	0.7490845561550822	0.7506982331408957	0.7592894474912962	0.7492733830656928	0.751280531980149	0.748960973867265	0.7554515038554627	0.7487797783944008	0.6657935220459816	0.6676300990669073	0.7508653944755412	0.7385474184479617	0.6682084130666754	0.7559208744097949	0.7519403908548766	0.7558974450535969	0.7563719423780145	0.7505000011567027	1
0.7493585846499837	0.5032894315941306	0.745452636429071	0.16541543479032386	0.750283590186188	0.7469819925695467	0.757225652352684	0.7551020230661225	0.7557110409672366	0.731749819428887	0.6715891574046795	0.0	0.4993944972509164	0.7485987080348047	0.7525709571714126	0.7570142509712307	0.746480629274367	0.5852669293180622	0.7514671542571375	0.750814469863615	0.7340432210476937	0.7514105703228962	0.7471916615476302	0.7519897041635415	0.5070194117551026	0.7488871374761121	0.7516540297780913	0.7488773261686529	0.7482385409954269	0.6688205881725069	0.666621560645135	0.997594765782267	0.7546100717760474	0.664308549066232	0.7521292756583782	0.7472768985082998	0.7576390286109091	0.7498165000581217	0.9963495027379834	1
0.7463060155657445	0.7532735520532778	0.7500642651024135	0.17054556801192772	0.7503756568551707	0.7510683304303668	0.7519156997913947	0.7419837594570312	0.7444849328777674	0.7428916248806878	0.6650942035091265	0.13825302335222767	0.24953758860659392	0.7374574114149306	0.7487309416274047	0.7509693876470154	0.7515046539772612	0.5712750537485699	0.7570293524924824	0.7460723608179437	0.7380827004154653	0.751427404481217	0.7454652434130238	0.7478807388150452	0.7586887853112887	0.7512103540511539	0.7552002102346378	0.7544369071713929	0.7494663269747945	0.6680324951271583	0.6657783354667891	0.7486986312169153	0.7476932129558435	0.6680175288356492	0.7672347016289927	0.7559595559460627	0.7530597496267587	0.7487874202436129	0.7483252430307323	1
0.7470416841460726	0.5011252610878618	0.7523647789021595	0.3162830518810342	0.7510256136042879	0.7559669275855248	0.7496956694759547	0.7340178501479828	1.0	0.7392014745436724	0.9999999999999999	0.0009782405135603735	0.7461321716828314	0.7509315740620368	0.7518833605852765	0.7372640175079785	0.7383639891640416	0.5761312360236698	0.7481174935845982	0.7503570829902985	0.7372869957271352	0.9982053879486796	0.7540816974980364	0.7461975259560654	0.9731658306101644	0.7527269029694014	0.9958721670529631	0.7534090047501742	0.7504074818483246	0.6706965739508425	0.6673409767145148	1.0	0.76309832345416	0.6689302877089628	0.7469845923154368	0.7507130994503581	0.7480580007321268	0.7408582558712229	1.0	1
0.9960679852280195	0.49939563558521444	1.0	0.5151064485115786	0.7504199828934094	0.7505796538329382	0.7523471162054299	0.7362589397669794	0.950482371681787	0.7472302349258889	0.9999999999999999	0.0	0.48794298297047867	0.7368153551314628	0.5034099203095062	0.7552821427784658	0.5011958135771375	0.7153571514265711	0.7533098350604238	0.749590968950413	0.7429248175972635	0.9986950256977326	1.0	0.7468827227622685	0.4760191659432877	0.9937836846105779	0.9809359259986349	0.7539988418716737	0.7511111150028716	0.6702897554648034	0.6668774653598996	0.9983244550817505	0.9748095588670216	0.6665713473348854	0.751093553967081	0.7492598240358147	0.7573882975430581	0.7495208279299235	1.0	1
0.746404039223802	0.7475101306756294	0.7486671514833453	0.10446499863197917	0.75	0.7562626106435341	0.7509153133808625	0.7434579812630591	0.7304076160732913	0.7396652015702923	0.6635447246420819	0.0013692874368069472	0.2579666207313566	0.7603285028417448	0.743782032537386	0.7360481004512273	0.7398778111711977	0.5677862689229475	0.7497191862239283	0.7494574935846542	0.7574266704583766	0.7521634860921158	0.7512415853926866	0.7446880116686575	0.7508144212591134	0.7505910059324381	0.7550097756831361	0.7552587951981098	0.7496762087098905	0.6671854013941643	0.6671456585258962	0.7485428145540777	0.7565267234769486	0.6671079027053594	0.7248254049610596	0.7506903793023192	0.7608278020117033	0.7515928360695161	0.7517839208684324	0
0.7452744727883766	0.744005608424055	0.7491599765702812	0.06263812429081256	0.7501885162611539	0.7442000142292858	0.7477555181135663	0.7513788658201218	0.7685797552084763	0.7588112480954627	0.6603712884627755	0.001718893396453393	0.7330136264221829	0.73597974287028	0.7545109625888815	0.742369534300784	0.7410654283989414	0.5809164972097106	0.7566895063943384	0.7486083962524667	0.7400039517922613	0.7504840756541998	0.7495003048325652	0.7483078822607232	0.765478961290876	0.7504873645553034	0.7494035110134782	0.7496084817639633	0.7479835331216589	0.6634667340133419	0.6660630764513247	0.9982741924275592	0.7555026747507322	0.6683709620998641	0.7399239417113044	0.7528368100456179	0.751207506658366	0.7496035868995166	0.9986091887052229	1
0.7523214280142895	0.7546205809804273	0.7452600787276904	0.3303334843094965	0.7505784106210958	0.7538063329168811	0.7387969372009842	0.7375492134125988	0.7248143305701763	0.7398308083357669	0.6683967662086789	0.0038825717390426557	0.7612296892255552	0.75144170914484	0.7512824279663078	0.751252355527074	0.7527747275910007	0.5619388286734311	0.755743743368277	0.7435687162022627	0.7429005861514147	0.9988531083206686	0.997326235572099	0.7595554212269204	0.9914882596121853	0.7527873875140811	0.9984288916256674	0.7547185908012779	0.7489231492411189	0.6763235088419786	0.6681186575463136	0.9991643503466496	0.7495700019580193	0.6706886307173159	0.7456999731972042	0.7495368963437385	0.7565274660348184	0.7595048353260929	1.0	1
0.7442525790927262	0.7472195337310914	0.7520833821673629	0.0	0.7506597959377419	0.7469941179069131	0.73860635204547	0.7487056225148258	0.7604075836579993	0.75747373000542	0.9963496136793153	0.003993519430032361	0.7561561832003337	0.7519658253807946	0.7482445850984042	0.7404407486993775	0.7503499218626332	0.5781902813880697	0.7588606826810208	0.7491377825873089	0.733484649247918	0.9995275875362015	0.746684433633315	0.7441327414319727	0.9855197228556624	0.7508853478333676	1.0	0.7479581084401098	0.7478490115107564	0.9904598591819069	0.668437675320129	1.0	0.7492529157343227	0.6681618620941514	0.7486093105295891	0.7499637195285404	0.7470637097833744	0.7503210212603428	0.9979100526503575	1
0.7446637056217698	0.7486300992397552	0.7536913551967039	0.41478992631100686	0.7503326501720531	0.7476778920200867	0.7555602332074605	0.7424566977092528	0.9834974079700093	0.7512942724684399	0.9999999999999999	0.005116233651851237	0.7345340702060811	0.7333197661034869	0.7441325267360515	0.7514241112788564	0.7612722512183775	0.5670463633339329	0.7377351420197941	0.7493848718131875	0.7329545172448242	0.9980405220801832	0.7554696289538008	0.751060582648405	0.9813959035557664	0.997563451507494	0.9942365618075152	0.758602584382774	0.7486632186868724	0.9980077312154978	0.6691609386915818	0.9988819816723304	0.7463997738585355	0.6671214478112762	0.7341466368052875	0.7462888699958637	0.7504615963082872	0.7386930435806898	0.9987810155309952	1
0.7413747881048227	0.2549055661390766	0.7442768055295914	0.054905463299414176	0.7501565751738122	0.2621067972359912	0.7555265430103115	0.7420920945678481	0.7516768092342385	0.7526167408802622	0.6684058941376283	0.006210924241647635	0.24871563069211045	0.7530256051682377	0.7444786769155518	0.737583312351571	0.7490282516268923	0.5722111333244508	0.7534126568647224	0.747267464087911	0.7432604672651673	0.749096238495143	0.7557065838190787	0.7552930703820683	0.7546869243740731	0.7528036873372045	0.7439155579375183	0.7507742288987321	0.7480643238338981	0.6619995051436753	0.6675772386127838	0.7495855133197126	0.7580859482890961	0.6674748198271735	0.7662610545130367	0.7489555425441338	0.7561251875530887	0.7596029933703382	0.7510705624772788	1
0.7514068325893044	0.252756476720543	0.7418257849906778	0.1375163476533862	0.7506724955625	0.740942937080149	0.762684325314806	0.739404195001802	0.7507423902393207	0.758441423514113	0.9956379516317725	0.00044237562961179234	0.23156318497878273	0.7514463489648955	0.7492035127000037	0.7442968389351803	0.7239364275840394	0.5658612379368818	0.749092373176099	0.7507793887066918	0.7532218262268694	0.7511562732403156	0.751998534832315	0.7470975545711548	0.7428606154831247	0.7513604011458532	0.745934067523586	0.7511115862590748	0.7503436599945568	0.6683152139650758	0.6684503405857997	1.0	0.7388183635893397	0.6696354306146293	0.7465125774433338	0.7462017724421943	0.7523563385286771	0.7300229749361308	1.0	1
0.9687200794565698	0.49713958404346265	0.9895522523305281	0.4446553041945871	0.7502492042523172	0.7554847067233882	0.7369647191868357	0.7179140418060892	1.0	0.5084714961242998	0.9980081528530136	0.004775398688097483	0.4888647871572097	0.7335565201355051	0.5071562367190549	0.7414692941828234	0.5106030086665977	0.5707401656869243	0.7451388764705857	0.5104512087483787	0.4832361711924206	0.9991011042023077	1.0	0.7525297627116253	0.5028958962284401	0.9956043791720803	0.9908523800286017	0.7505812343079279	0.5020020831061699	0.9999999999999999	0.9999999999999999	0.9992086370643404	0.9938692477402955	0.6685531565531628	0.7632056821515412	0.7452572050558097	0.5055763854698719	0.7497807282476197	1.0	1
0.7548528413996682	0.7425701069311239	0.7364013462822534	0.49617872361471965	0.7500297937322408	0.7511111655278013	0.7458973934783567	0.7260270874739547	0.7587354677611293	0.7367494297775797	0.9959233864084989	0.0009355599381017791	0.7624008930156195	0.7583707117941947	0.7499532879884263	0.7406162413650155	0.7440965452834583	0.5715639581586381	0.7448638793019984	0.7482655634359501	0.7444403870106366	0.9972632281427406	0.7473375243325919	0.7401034101876576	0.742789751907269	0.7508515352899591	0.749783883979119	0.7516447990260597	0.7482012236074084	0.9942074065353015	0.9950607107251633	1.0	0.7524617774732145	0.6680210925963662	0.7477054027655271	0.7468807886845017	0.74837918093076	0.760993220397299	0.9937647416080023	1
0.7528552172086211	0.7389506530368841	0.7523832743371648	0.21790313848674045	0.750697251941365	0.7456463342271608	0.7470986623321	0.7586051024501033	0.7322497022839085	0.7529750261574104	0.6698509469581919	0.0046098510160640475	0.7701405296508913	0.7405406107112837	0.7506334034684907	0.7435770120136759	0.7528286754637801	0.5733853585489879	0.7550888368288164	0.7466027673272613	0.7660347190017459	0.9983232228324553	0.9930369689641222	0.7414679053725216	0.9705839748652416	0.7505791283733068	0.9913665428236567	0.7521233742761624	0.7500644820683828	0.9970078376532719	0.6680552090863137	0.9993137525603192	0.7483245564851172	0.6677012274596237	0.7554117582785882	0.7539698884596149	0.7510089253868739	0.7434548311694493	0.997022259760205	1
0.7546846584892996	0.23999213941929382	0.7476194666378752	0.07541048891603458	0.75	0.7475846361804542	0.7427130800356828	0.7156437296904122	0.7352698881433706	0.7403640011912237	0.6679082870572729	0.0036905886505350987	0.2582785139403368	0.753093724038805	0.2593354377188553	0.7426255215981987	0.22092816382200792	0.5720397910013106	0.7528664075193542	0.7473026086374513	0.7485608760157427	0.7521668164311848	0.7471928026732233	0.7486926345478675	0.7540204634861641	0.7504614791161143	0.751541129507883	0.7496343514842313	0.7481373844510062	0.6663959780712073	0.6679300505903939	0.7503308026877277	0.7617469795092406	0.6696929392282233	0.7628727299175416	0.742665459646232	0.7543365166463736	0.7481468017192606	0.7521913054867223	0
1.0	0.5045916641561022	1.0	0.34033402446410527	0.7505988592520341	0.5088126005384562	0.7497367024049005	0.4857616756080736	0.9961980002156638	0.5084922643270793	0.9887240391718932	0.0	0.4825265618519491	0.7536783853514246	0.5007658936823777	0.7438417928319934	0.49101815362495277	0.5709201914140069	0.7491923308315185	0.5124995213809731	0.48869460201000475	0.9978614335864856	0.9926596113326779	0.7460867515818366	0.5016019057309528	0.994041363924201	1.0	0.7460291335981888	0.5025316070044454	0.99635041650094	0.9999999999999999	0.9973543756292803	1.0	0.6674217963836933	0.4994597056032403	0.5130958348445002	0.5124794253334597	0.7505965053796394	1.0	1
0.9808309945243243	0.4999158302485787	0.9915459686900767	0.23081224567238043	0.7509391924906698	0.7362869907276761	0.7466728986104282	0.7506061037726844	1.0	0.7364071811933124	0.9876562345148963	0.0	0.7535044989429849	0.7418701849611421	0.7484198134313801	0.744641452731813	0.7429583198328532	0.5755495157325695	0.7482091022117845	0.7475749732363857	0.7490324505701915	1.0	1.0	0.7446671137345301	0.9737097408246297	0.9979356476586004	0.9888057489090899	0.9990474084455007	0.7504149697122975	0.9999999999999999	0.9971133574181398	0.9989316632784293	0.9786012062933518	0.9954348864637579	0.7494375702308128	0.7530064992449089	0.7477805819490195	0.7451053948474446	0.9980602099148366	1
0.7416774532121991	0.755905312124505	0.74987667328083	0.07363078787583835	0.7502340803355217	0.7462297388909898	0.7474577962888037	0.7468516617469119	0.7654800434424283	0.7540651139233486	0.6752083321179092	0.13713417095430525	0.7512099681466932	0.7500565765603182	0.7503178493524868	0.7534645720771094	0.7570821784060912	0.4425446568182514	0.7383440833555053	0.7512849968201962	0.7572468177342615	0.7498614512523658	0.7498018481189603	0.7489752667532455	0.7485520790167826	0.748264356356738	0.7516458879378792	0.7521158259014559	0.7489494210069794	0.6681943683834259	0.6669201567841145	0.7516481703129768	0.7518598712517761	0.6664442431950315	0.7490721170574394	0.7515323306594373	0.7432189767123286	0.7438223711034996	0.7488265786928857	1
0.7545735881668627	0.4949912012599055	0.7437040168511823	0.2725926528222347	0.7506157539411205	0.27096068706975535	0.7421379591706438	0.7438676188385072	1.0	0.25	0.9999999999999999	0.0	0.7574101299479651	0.7407887813969145	0.2536919445306005	0.7423259374560999	0.7477825380934657	0.5755275972121522	0.7401248206237111	0.7525112246458201	0.7549200732586561	0.9992698505938233	0.7498038931897244	0.745496147001863	0.05213244655870909	0.9955411750366814	0.7479442719284212	0.7567747489800841	0.7472327404070375	0.6692460566051409	0.6667044923133563	1.0	0.7338126708481267	0.6691543445285375	0.7242916266869858	0.25	0.7509295460675504	0.7474050948092524	0.99716111321718	0
0.7357864201615272	0.7481256510408464	0.7525691436965906	0.28585419478797036	0.750599734530947	0.731284747596428	0.7579055081726483	0.7570224127037339	0.7577546071054502	0.7693614267791761	0.6727061100136067	0.0006290032655732076	0.7400475648336078	0.7516556580565178	0.7531069329536874	0.7460216314500319	0.751461786825906	0.5729752940629275	0.7529664881237917	0.744996337782826	0.7452532188505758	0.9963957488101832	0.7510652286088447	0.7510135208448641	0.7351223881173511	0.7508363895789542	0.7521208479591575	0.7525101902781536	0.7466755049184844	0.9961248742781934	0.6694202280558502	0.999340123198539	0.7456698141646421	0.9974742959977054	0.7595211321735823	0.7512603425621125	0.7524062605918376	0.7402034010702296	0.9969526069148741	1
0.7303222520270625	0.750903335648009	0.7476172072007766	0.34383774843029946	0.75	0.7511050999598838	0.7545395584857435	0.7475211153258845	0.7431057492101	0.7393417788224859	0.6654324733255325	0.0	0.7525988332897571	0.7460299075526742	0.7562760721589651	0.7526449608842551	0.7320566339462218	0.5770260881233643	0.7525285327866871	0.7466471247365123	0.7715956461040924	0.9987026075808213	0.7509722113219544	0.7494124527776982	0.9992315578124625	0.7495666959810864	0.9992759495044958	0.752455630503482	0.7515202080705214	0.666361756684726	0.6667712808397852	0.9995109892354245	0.7506400567428957	0.6688286515937493	0.7524994900618606	0.7514378935864765	0.7451474635337214	0.753308346519605	1.0	1
0.745720096344761	0.5058251126787888	0.7461647985658487	0.2981735735661228	0.7506367692401227	0.7508928686558372	0.7544453831833674	0.7388028577709573	0.7549443507418847	0.7545870676035725	0.6647651450177559	0.0	0.5040973590418886	0.7510851132353105	0.505460234178466	0.7505506704885274	0.49734019034357335	0.43411765206346253	0.748529119817213	0.7479855571272344	0.7526451074565644	0.7493100575113462	0.7490984603253272	0.7457474045643981	0.5110012951860449	0.7497926759448585	0.7442907788342531	0.7565961384113281	0.4983418465314457	0.6630350374262338	0.6663182181394683	0.9984686465314421	0.7535646902811821	0.6692567971902841	0.7500316852140898	0.7424350562320927	0.7438893444594892	0.7546202474943067	0.7520978903248765	1
0.7624591566446832	0.7602800932270469	0.7519364684416612	0.27625979597040146	0.7511152346957807	0.7344597280142663	0.7368402146590345	0.762576228847446	0.7687890190627976	0.753964676830195	0.9983725063738365	0.0015937595295298168	0.7540185426685286	0.7406463031017417	0.749132520198365	0.7532233829909244	0.7515529449342719	0.5732239032364658	0.7432102671030031	0.7517649343082142	0.7617331496403881	0.9981871807679568	0.751233102543417	0.7477557056078425	0.7327128613220467	0.9956447620934498	0.7444340530978933	0.7491040184853652	0.7490808085655788	0.9959976797863987	0.6678484281075943	0.9979844644375164	0.7515012570419957	0.6723555789962181	0.7437130653083099	0.7448869328686745	0.7450821381531683	0.741324086687639	1.0	1
1.0	0.7594726599893471	0.9953198331774709	0.0	1.0	0.7360372347716273	0.750240447178104	0.7340160890614853	1.0	0.7514923869287484	0.9999999999999999	0.0004434495150938382	0.7358824190254369	1.0	0.7581358814497401	1.0	0.7568346053166815	0.7033566721839778	0.9971965272018117	0.7509180945421698	0.7566570568432743	0.9960586096632946	0.9932082679088523	0.9847030992799664	0.9608954969227625	0.9983625681453703	0.9975331822035753	1.0	0.7500158027695298	0.9956583222932235	0.9984282736905755	0.9990776769562448	1.0	0.9954823026744629	0.9913906648223507	0.7489513842327169	0.9915692923471721	0.9980462844829977	0.9977317823886751	1
0.7445080033750044	0.2514696678898465	0.7490106660718119	0.12784427213503083	0.7506012771761326	0.7545627282115207	0.7522446582652571	0.7459611375431788	0.7448221598856952	0.7553242695103928	0.672316603299764	0.0	0.2430970190383408	0.7336841064279822	0.745657186766465	0.7469605797631212	0.7544392951338957	0.5810218725087678	0.7451798665563368	0.7471140703000071	0.7438423366445083	0.7473972358924011	0.752014219597102	0.7433391295422686	0.7528751982177553	0.7492332703743672	0.7552291626964615	0.7565664365770338	0.7478225092024365	0.664278873797696	0.6679940832264415	0.7498718947730021	0.7626884404886399	0.6683340471092957	0.7362346380907173	0.7428190162862565	0.7526784825101744	0.7538120309276772	0.7512160335653914	1
0.7480279822668799	0.5052526612857882	0.7428119490671891	0.14219727043016878	0.7500535084201313	0.7421853306475817	0.7446593716516908	0.7694874891170507	0.7285568265140651	0.7479824481118305	0.6640720071555897	0.0039512623807584244	0.5050352285288527	0.7390341041619636	0.49923584284767364	0.7585104778943109	0.5040689166559466	0.5713970093989884	0.750747017889703	0.7473810361924473	0.7608966087845865	0.9982772883081149	0.7500325968820011	0.750727195651636	0.5120543238427023	0.7493615931907456	0.7449084917615748	0.7521640791303259	0.49982734744134055	0.6670911653123223	0.6684028267898463	0.9992601827994999	0.7586745726219786	0.6644624140963079	0.7405239151267976	0.7409435289347742	0.7519625373393083	0.7475812772038994	1.0	1
0.7504848253050025	0.7464647984829957	0.7460966594771558	0.6576851311266682	0.7507993773678394	0.7694024634389118	0.73827005922002	0.7553407343791229	0.7495961892002272	0.7517059096557057	0.6673609214188368	0.0	0.7372607845575598	0.7473646706575101	0.7485991955078366	0.7410267206136862	0.7482944977114104	0.5713471008812259	0.750717116736819	0.7503271717674342	0.7589723624099083	0.9984288115502918	0.9924230808378652	0.7521216971951565	0.9831814649781337	0.998190388264132	0.9954862921469755	0.7539118799708994	0.7492951437780133	0.6661108073138144	0.667531859847758	0.9990926161296729	0.7596661885604037	0.6687064993966627	0.7487597918899155	0.7489168171324119	0.7528121088717074	0.764894835920574	0.9973580058286139	1
0.7578002884571964	0.7485966405709739	0.7587095133886078	0.21163043321307165	0.7512527574741015	0.7543567791980804	0.7442808164130503	0.7515709876495027	0.7488376737563379	0.7446530425084009	0.6682428474501884	0.0053194873403924195	0.24144820829523111	0.7552913430646399	0.7477955400482199	0.7468226546821439	0.7563606666897573	0.567690737352715	0.7502283287416631	0.7491545988461216	0.7642275673074478	0.7492666916614583	0.7458077367329787	0.7497621170086811	0.7627768208764574	0.750701087287599	0.7458245385841236	0.7462350794411954	0.7465640161420954	0.6656928578316327	0.667178132975088	0.9984476211560718	0.7410656112123323	0.6698726566759682	0.7580649886213051	0.7498411994722257	0.7510024889891377	0.7512336209517771	0.7526321284829253	1
0.7486011229383607	0.7455315825558319	0.7477747728706778	0.0	0.750794084160783	0.7361914994606634	0.7578578101416968	0.7373589514724432	0.7473359012088262	0.766891268132822	0.667731104126487	0.000550200771501143	0.21917612930351235	0.7401323446294364	0.7501069364490729	0.7466096489647978	0.7532461924906204	0.433421642280228	0.7509948893020977	0.7460760567033088	0.7565899699415932	0.7500621423409319	0.7460684834547875	0.7509200805296132	0.7494562897282859	0.7512871599750911	0.7551461491832927	0.74796651470951	0.7462454231765352	0.6630713704442455	0.6674613643699614	0.7506017187115777	0.7456762402132233	0.6674095286699278	0.7262067459406538	0.7423323734726979	0.7581798666114039	0.7523050187262545	0.7471170596759296	1
0.7377922999957326	0.5018741424160671	0.7437517728337285	0.40675340498402757	0.75	0.7515778898511161	0.742459748657032	0.7344211041208677	0.7408316017471741	0.756972816164025	0.6726833271928777	0.0	0.49899524079488067	0.7451587341665253	0.7485606337874086	0.7434892576219541	0.5062132933649319	0.5702094708035175	0.7538329591115905	0.7459187608795683	0.7448203589217639	0.751448144102104	0.7535027833513853	0.7433922828957642	0.5128797244793608	0.7490703253295619	0.7437151774021584	0.761125525451825	0.7472938971277271	0.6637992482320045	0.6680019710226577	0.9987610818660474	0.7469481712661503	0.6660834818754583	0.7516207167503417	0.748749772998132	0.7442516518441904	0.758098924321155	0.9955083815796288	0
0.7569445604022427	0.7616802638503968	0.7544777191988356	0.25679946637736656	0.7504545110915372	0.7518742958558938	0.7484835653521368	0.7643213981194339	0.7578311731604422	0.7490662758035892	0.6654238812653496	0.0017765789121411614	0.7426880376827363	0.7546099114653596	0.7516518802883657	0.7466411136941263	0.747820356393366	0.5717116934222545	0.752520917953004	0.750522947792136	0.7513236373465326	0.7507199140553208	0.7470852814915241	0.7568909921656296	0.7589500235677293	0.7504953698526455	1.0	0.7543937191142978	0.7488755295975504	0.9999999999999999	0.6683631792412658	0.9986836025760228	0.7396561003284925	0.6697622571512025	0.723521171779342	0.7499651322964728	0.7536639743653837	0.7677789225107602	0.7514350150654403	1
0.7443708120023942	0.7423819685850216	0.7321350422775322	0.37330138914353217	0.9980449802694552	0.7365582524152096	0.7546488209037969	0.7438755018706174	0.7659313248884515	0.7641856936867517	0.9999999999999999	0.0	0.7415726997632021	0.7439756588642594	0.7474493045322218	0.7468262585989278	0.7488728561289237	0.5647989688753565	0.73718994934763	0.7489557372653927	0.7443907713858866	0.9980192306381391	1.0	0.7406834748618589	0.728394066081004	0.9964760612561547	0.9984626227198573	0.997430172180815	0.7501287685371922	0.9999999999999999	0.9985244814708152	0.9991579867686906	0.7542645688436785	0.9987286177243383	0.7298238977118454	0.7479649229559635	0.7419784019456057	0.7522257334090688	1.0	1
0.7472408660139974	0.754875777157	0.7500062807836461	0.4050328402998531	0.7508709024832739	0.7529890200505341	0.747361706021761	0.7358832746176751	0.7397481489976854	0.7562902737688008	0.6664117888718492	0.14117205125898108	0.7505636271702654	0.7537756365201117	0.7536279135690749	0.752656305389342	0.7498117024215374	0.5697832666280803	0.742616700910024	0.7519003712834673	0.732824299370941	0.750861854790204	0.7547725305200652	0.7472969874903068	0.7683123182830891	0.7507826936433674	0.7487141654572168	0.7551660279733317	0.7499124898563727	0.6703394435707353	0.6700104458143532	0.749719644152315	0.7707853097080618	0.6650560338545323	0.749507053931245	0.7461030355178097	0.7450097399342079	0.7461964642211399	0.7524450400954982	1
0.7532046078359739	0.49194843479992745	0.7478186395430267	0.1907509722517376	0.7502945876820516	0.7483069432237802	0.7365172482793683	0.7515476555174445	0.984623550545933	0.7639798330151559	0.9999999999999999	0.0	0.7491664072926585	0.7405615301491576	0.7498180086507986	0.7528843791769924	0.7500271502924277	0.5762580714839742	0.7431703878127814	0.7492838923282805	0.740144101798216	0.9993087692269019	0.9951069918740038	0.7399352572026852	1.0	0.9990703449626046	0.9916214837672316	0.7550979762260137	0.747251697491512	0.6725470872054025	0.9964735751146873	0.9998578296972418	0.7480040940730406	0.6659960685200511	0.753488413340243	0.7462093771772955	0.7336984486305262	0.7174791831303748	1.0	1
0.25	0.2542336083559342	0.7413899743330516	0.0	0.7501982964310762	0.25408438965796754	0.7432862555378009	0.7245710177022447	0.7302476371756585	0.7506870752632785	0.6641604001996051	0.0	0.25151612598233203	0.7450439542248977	0.2504533340994996	0.7447434856269924	0.266889411372704	0.5699934118995447	0.745029415831526	0.7484032298640518	0.7487858009077327	0.7525951148386814	0.752045041535533	0.7443739229152039	0.13062429440123055	0.7507690795768682	0.7519868883058444	0.7541590359740357	0.7484273571812713	0.6687628718365414	0.6682374501012491	0.9996755868282362	0.7571258705083818	0.6683938462855907	0.7658341279059782	0.25	0.7365108896511922	0.7797871113594966	1.0	0
0.7424124855289822	0.7545802605322531	0.744300092125769	0.30301006021314475	0.7502375156103918	0.7602308112713743	0.7495822459659421	0.7689735341507121	0.7450850165520071	0.7637621091505499	0.6677185696845153	0.0	0.2433090564916763	0.7509879346205547	0.7485159794976646	0.7548158672261809	0.7435226465364813	0.5729216285348443	0.7502190090450496	0.7508048892377521	0.7739445559754261	0.7518366202389745	0.7549822175963398	0.7541849254804187	0.7432743038611895	0.7523290374198697	0.7529053364140184	0.7499842487545023	0.749665675987932	0.6605741946763529	0.6681730394946795	0.9977294072631185	0.747994681336606	0.6677671032131597	0.7434948368004197	0.74808528964948	0.7500899584385963	0.7467137607581603	0.751761520140187	1
0.7500344413983322	0.4913764227176295	0.7548755122308498	0.3909576554096579	0.7504131702725488	0.7441849475264163	0.743987213186483	0.7501149909287833	0.47385895578865345	0.7469840200519973	0.6655662044418083	0.00033064089426088474	0.4935592367077001	0.7433804991608983	0.4999673834231941	0.745688864487265	0.5066396227121197	0.7090326658940194	0.7479437404064333	0.5100489126815597	0.50287231818704	0.7483997469111804	0.7490848064930895	0.74717055429746	0.5071336079355995	0.7490864392925807	0.753703484446837	0.7459221340444862	0.5023660199541388	0.6687153565672666	0.6664787344323841	1.0	0.7516160132165397	0.6668519570862298	0.7355215485706196	0.7503495296406409	0.748148652270488	0.7594429250419782	1.0	1
0.7528061609477483	0.7516271375816523	0.7490566756863996	0.312702993574986	0.75	0.7529068662201115	0.753642450769867	0.7362868473888007	0.7612491281532118	0.761463800086544	0.6682638189038792	0.002023400720076327	0.4944642520152978	0.7517422223642833	0.7499415281332525	0.7423805182287251	0.7407452211729836	0.5774271194440384	0.7465296612276034	0.7462353420845268	0.7432862458053736	0.7483680232796578	0.7472186127510729	0.7381160538950152	0.7514740053529133	0.7501551353056071	0.7520723249065784	0.7473660993308241	0.745863890734692	0.6642550362205262	0.6656380381090211	0.7490465314450775	0.7501022815905742	0.6671503278598618	0.7442042095372133	0.7522656883506983	0.7478744071350932	0.7342005889163796	0.7473070641011845	0
1.0	0.5109523780461431	0.9977298169729274	0.6097182639110249	0.7511199170862157	0.752577680480818	0.7472163562328229	0.7534704078913119	1.0	0.759874380160935	0.9970685523653439	0.0010699829988951096	0.7753762640463704	1.0	0.7494104410610306	0.7484344604915133	0.7504210056172886	0.7136537561335424	1.0	0.7515266569390356	0.7563185539643847	0.9965489525983909	0.9983655879953175	0.742749934515295	1.0	0.999061995828593	0.9853520112481251	1.0	0.7493892831493665	0.9999999999999999	0.9966834333061546	0.9986928134061465	0.9718728366019219	0.9999445489486333	1.0	0.7455102290605289	0.9942808262968285	0.744111675575981	1.0	1
1.0	0.49806662752942343	0.9889218222413522	0.3120800616300878	0.75002995458501	0.7534181280089082	0.7514791024348669	0.9846953376051986	0.9857557171840619	1.0	0.9989994027552058	0.006772673700162256	0.4983667150128593	1.0	0.4956185201584574	0.7481926213901355	0.5135254165097526	0.7236245677427522	0.9931356886380527	0.7503895428282648	0.7540897349938026	0.9973471619165244	0.9896911621961989	0.7444624389631479	0.971224446018283	1.0	1.0	0.9980754535251264	0.7500540254280315	0.991341029783699	0.9999999999999999	0.9992434050005511	0.9871386674941988	0.9973239158461364	1.0	0.7587466230227687	1.0	0.754124698016738	0.9971207846446819	1
0.7463713313095303	0.4997391814137696	0.7566336826041808	0.6159824492083467	0.7505006057946886	0.7564490951798505	0.7443001103414145	0.755004324251949	0.7484439424051229	0.746145360844171	0.9913358142539351	0.0012734569110200709	0.7606129779804347	0.7535258307463513	0.7460591823457694	0.7443934445059833	0.7470047667314776	0.5707101925182743	0.7480006030506233	0.7481004538871304	0.7591475155589685	0.9984610083559256	0.7475059709206126	0.7489111325541706	0.9980556975811072	0.9980382416853298	0.9869235703943736	0.7547521801906224	0.7500069419112374	0.6680168080116485	0.6687095394525382	0.9988962047556289	0.7543729827885111	0.6667804449201243	0.7543370381640047	0.7501597493002731	0.7419751871943223	0.7491491131750078	0.9952419720773733	1
0.25	0.2553397199608596	0.7363133349344131	0.6287437512485229	0.7511954884268475	0.21816260124901773	0.737681727694667	0.725344151346665	0.9706290453031037	0.2595430056900865	0.980492978455274	0.0	0.2548740512907589	0.7451568391354001	0.25935331314937365	0.7500439109319065	0.25175592979655226	0.5742402096520618	0.25883952766271573	0.7559060704302035	0.7604872275324172	0.8336627228623267	0.8057008913334709	0.7344622624386749	0.0	0.8073486072382388	0.8079065287219673	0.7543727502259053	0.7473589135023296	0.6657403011211935	0.66649563069179	0.9999515516028055	0.20877294627831228	0.6703593080352761	0.7392165108509734	0.25084277135376715	0.257127200866922	0.7558675564981053	0.9985078992487773	0
1.0	0.5003571900296617	0.9993290501515658	0.10186535086753584	0.7514525819102181	0.7527094381351984	0.74929826311418	0.9927680459124689	0.969380846021541	0.7440039228727919	0.9999999999999999	0.0	0.49770656116849826	1.0	0.49922102529690104	0.7535476577213182	0.4964746867002223	0.7191079288285869	1.0	0.7422382526192183	0.7573638972873763	0.9989444668156088	0.9999738827971911	0.7503147948427693	1.0	0.9964019725193037	1.0	0.9920698545610146	0.7528841162377139	0.9999999999999999	0.9999999999999999	0.9995920593830036	1.0	0.9982335797121404	0.9976775995563444	0.7421851481241523	0.7506797685997952	0.7606864940743163	0.9953900539247269	1
0.7549283771123995	0.7453896548575148	0.7452064088211529	0.188369071615829	0.7503568154126428	0.759827210182773	0.7392484921714026	0.7448494374543759	0.7402358813324554	0.7572447618325129	0.6671224025045909	0.0023476874443819325	0.7318230609897024	0.7461690922580553	0.7453558793210322	0.7612356521550602	0.7524949931912255	0.5706016028364801	0.7557996611925358	0.7501602128105531	0.7351147417655238	0.9958386192394931	0.7485525064201051	0.7523009080981015	0.9975855011752693	0.7519794885459055	0.7539990322816196	0.7558082035890218	0.7499346317740976	0.6631870835334606	0.6670835540297044	0.998552844514989	0.7693762220693162	0.6675521860855135	0.7592609369157269	0.7497578857146986	0.7560917085688276	0.7553863962601239	0.9982699108372152	1
0.7525219364450718	0.7465037856271851	0.7454414266838808	0.12153987822677259	0.7501681713612831	0.7465741011753633	0.7409236752415777	0.7279271460561075	0.74159685577122	0.7612089459718607	0.6708383226206186	0.0	0.7471839288010026	0.7407843782598625	0.7510772992949224	0.7548226845538252	0.7555025241461422	0.5669453364296625	0.7553482774970123	0.7518577101441417	0.7687144544779778	0.7494542000711539	0.7514660223572802	0.7573430291919554	0.7456790510038966	0.7497913820072818	0.7523195931335537	0.7540108525813053	0.7497234994412457	0.9999999999999999	0.667179384828521	0.9987849220548772	0.7439257711057394	0.6706190021584844	0.7479011945341354	0.7414086492773485	0.7479709053307073	0.7509015598129613	0.7560549330361478	1
0.25	0.24813324376113807	0.25359571731300184	0.17013425963269002	0.7506441673657228	0.24455195834487645	0.2708895094096853	0.25	0.7535312779389512	0.25	0.6599258501449162	0.002917410288188185	0.24305290209644587	0.7286375856898298	0.2509427325733277	0.7407489290070897	0.26459266437883816	0.5715263765346049	0.2818161525979113	0.7533756918970013	0.2423782288448446	0.7494795162044137	0.7543349530398775	0.7565252721132558	0.7484195275323392	0.7512302209162038	0.7492743668570622	0.7500361278278835	0.2590843965153348	0.6690922623076988	0.6663497694948165	0.7520003916636806	0.3112292283198974	0.6698457105379915	0.25	0.2640579408756415	0.2632609441175397	0.7623111300439295	0.7500695860355207	0
0.7593177824057312	0.2514022135649905	0.7448766378049219	0.04623023852099187	0.75	0.7441700593574061	0.7460144519213175	0.7415693082154474	0.7462349550567865	0.7395881266398464	0.6679167376964518	0.0019306418894972973	0.235117039052659	0.7300944281041858	0.23858727453288328	0.7555089775943222	0.26853261777207565	0.5673857929601425	0.752120320423124	0.7498951128201735	0.7600792191634262	0.7500014576376921	0.7508812204978501	0.7546008296235567	0.7420159842398742	0.7511822022938094	0.7534571194311671	0.7477116658621005	0.7470421341102571	0.6714586859867588	0.6677355626333263	0.7504797003978554	0.7379254564601702	0.665337450598457	0.7536425358286304	0.7372719948910506	0.7447691517683872	0.7560292523522221	0.7508147133310414	0
0.2673615070457481	0.24705081224433595	0.7449350697018098	0.1627004202166501	0.75	0.23601234477924948	0.7480151131968888	0.7477055024396988	0.7663024753281941	0.25	0.6736004509723256	0.001272511665693448	0.24507382845710218	0.7400785637924167	0.24785955984750024	0.7444492564062687	0.23649303378709782	0.5791188900445894	0.2603669921905131	0.7498170267409651	0.733465743908607	0.7530082086039371	0.7503636517910582	0.7434862229297141	0.08101420714727776	0.750234980955287	0.7433811950446181	0.7548110636953744	0.2546912103879359	0.6682242095775898	0.669051081463902	0.9998748368959144	0.1769493050767103	0.6645451119022885	0.7479537176768509	0.2871832500121275	0.25	0.7554958068938383	0.9989975347532587	0
0.7434234490517813	0.2543724760046875	0.7510901238942683	0.45500298420735497	0.7502531783278762	0.7523391128760165	0.733444709840405	0.7426691212403419	0.756707181005033	0.7372999308133165	0.6664923628034091	0.0012112642698414071	0.24217526026907227	0.7437064142886841	0.7453110049555722	0.7517439910536655	0.7427943985637341	0.5682397475425753	0.7394617342852793	0.747340069421508	0.7433428376078562	0.7503721661738881	0.7546018300938402	0.7394161629942289	0.5206440081517283	0.7504580123728128	0.7555382055029346	0.7497877435668188	0.7475854689337046	0.6676294473495198	0.6688632580639616	0.998875587080414	0.7533052246502676	0.6660896146510259	0.7244661641329745	0.7496109388539911	0.7336751955386309	0.7508375984293557	1.0	1
0.7485836704392831	0.7467793105854802	0.7463159259279506	0.19678188942576835	0.7503533282235973	0.7408816098043796	0.744633834248739	0.7303709073353889	0.7371507657311708	0.7392873287016823	0.6677374831287614	0.0033409825207922662	0.756913812811181	0.7583114607672927	0.7585839800475923	0.7462089160673561	0.7504750173129225	0.5733625337646219	0.7482285825611719	0.752138270165625	0.7682316530962107	0.9960512480953952	1.0	0.7599654666629513	0.9928837667237647	0.7491891720055431	1.0	0.7447862452179919	0.7492886560696776	0.6692979011383933	0.6675978575032929	0.9999650316398002	0.7518430935839624	0.6651993261770509	0.7343628949285663	0.7582092904971696	0.7498731071846976	0.7484870408404528	1.0	1
0.7666429620156725	0.756538686571342	0.7500485412681114	0.2313472281534019	0.7508607903443861	0.7485156047686471	0.7409097269403764	0.7527177065035406	0.7420868482835229	0.7514350227979166	0.6738578721987508	0.002444369334579391	0.745519596154633	0.743656814661482	0.7433285081117625	0.7472668455519419	0.7484065777130159	0.5766906483821076	0.7480170634680958	0.7502347757617014	0.73902847955878	0.9971700393555202	1.0	0.7464527257003938	0.980103106556898	1.0	0.9999011053281567	0.7520636864650895	0.7483009694390177	0.994687078371634	0.6668755193113438	1.0	0.7373479715174992	0.667709145754051	0.7641269950475392	0.7528353392725805	0.748547574833067	0.751601870639354	0.996989545085923	1
0.994798051953489	0.5034663232872256	0.9837802682910491	0.3248474540298808	0.7506908472206486	0.7709670223838995	0.75437416229218	0.7490666728118943	0.9688469620978956	0.7468570462254742	0.9973014466686612	0.0	0.4982105108212345	0.7169649182646407	0.7468887483990502	0.7501021824170057	0.7366312809407105	0.7115037144603666	0.7498323042080343	0.7509957918399066	0.7414535422216414	0.9962013843582311	1.0	0.7524943877485645	0.9725949658433792	0.9971170750129207	0.9999780984099588	0.7531776089601474	0.7470623370327387	0.9967647311912772	0.9956135658441472	0.9984294243793952	1.0	0.6700867013316744	0.7443536812662226	0.7379605085541675	0.7506714773050516	0.758838296215595	0.9964476607474736	1
0.7622038570798482	0.25372621910078247	0.7466595886065922	0.1599382392613808	0.7507124774290739	0.7513399397634146	0.7576730613445962	0.7425420161090461	0.7484667321601066	0.7585944706760552	0.661995125066587	0.002936060414125272	0.24644541783319207	0.7343489180438798	0.25425860554761714	0.7328805547743789	0.23801167198056067	0.5765800387547283	0.7488837095029114	0.7474577623144403	0.7626575313040591	0.7474670298738516	0.7458481032396789	0.7466644447754012	0.7534387391421783	0.7511398176462742	0.7397408249052341	0.7476034604702245	0.7483451053928951	0.6620165785021327	0.6671116609047277	0.7508532179485914	0.752964264521191	0.6664685253222971	0.7309271282357698	0.7425862084858286	0.7500034459571736	0.7517304351468256	0.7508835099817569	0
0.7502370027181705	0.7474393247545451	0.7491875527672672	0.132596850846005	0.751272463170562	0.7503245506691989	0.7473457250756691	0.7561508066912745	0.7535459469450976	0.7430924174508029	0.6697408195057384	0.1438287033733242	0.7418485186335535	0.7487975096594833	0.7501198839426744	0.7515052673550418	0.7500180823539148	0.4259245627813374	0.7557635603349798	0.7454661790866848	0.758526003953603	0.7514188074955785	0.7534013685734291	0.7512097445639193	0.7437486800358489	0.7512510794683644	0.7508973672550756	0.7473401107697137	0.7500650645921597	0.998632253472262	0.6674148231651362	0.7518193994448387	0.7519358688393318	0.6664994589767066	0.7764528091213143	0.757827538555934	0.7453863879948553	0.7528151091508765	0.7474222459088502	1
0.7551872721004413	0.5082490782524338	0.7453722142884567	0.21517355744168598	0.7505295551890125	0.7498447409900556	0.7468992834996773	0.7504941359983325	0.7356983505935573	0.7485349504035718	0.6631895077983143	0.0014577191668630513	0.49163915916539846	0.7430543141837118	0.5023683278551389	0.7356112676782137	0.5114062721974328	0.7064180090014694	0.7500086617608934	0.7482915700625167	0.7499200954143873	0.7500774558326303	0.7488895183327945	0.7448025693255145	0.5062405552490362	0.7493652283816657	0.7520699836607213	0.7529595484680364	0.5035248121999535	0.6684364195809632	0.6668031881662551	0.7498847649144131	0.7526888242348165	0.6679480635256679	0.7491213891458146	0.7458671774240596	0.7596160957505086	0.7488675360241422	0.7491240669598651	1
1.0	0.5102347366239411	0.9789573747840182	0.1360704101282717	0.9977451391654836	0.9953514611308756	1.0	1.0	0.9950509426213427	0.9983668061933693	0.9873044246560234	0.00063025442506262	0.7574754942802656	0.9611521031158207	0.7569506988814666	1.0	0.7395066337098338	0.7070872491157777	1.0	1.0	0.7372112204505821	0.9962846918546651	0.99808403539395	1.0	0.9924521704431472	0.999838980453938	0.9971402891656371	0.9987368912253205	0.7506220692923993	0.9999999999999999	0.9949189265580717	0.9976716338673867	0.9850648674598191	0.9996662353312106	0.9831767118548923	0.9810167521831035	1.0	0.9953331575684122	1.0	1
0.736391906120284	0.5014020810128647	0.9769970443165501	0.4242264784223334	0.750421428244334	0.7466581180401167	0.7390454915638143	0.7175622156367841	1.0	0.7429874673416221	0.988054225487114	0.0018565357352080766	0.5099940444215293	0.7335612581929988	0.49841809143111443	0.7507140525584917	0.5028562015844564	0.5766577342681836	0.7430293755628677	0.745634940704871	0.48516960802348563	0.998465671519579	1.0	0.7432884803924533	0.5212078731065196	0.9975541456618177	0.9970868492358044	0.7484707709633563	0.508301562718111	0.6677574610488773	0.6695221748981379	0.997926937626151	0.7663843716743837	0.6672797625829836	0.7468768951001626	0.7484791029922634	0.7475542675169528	0.7613841351533398	1.0	1
0.7506630423075004	0.7593706947704815	0.7510331125783177	0.41776306467953744	0.7507885205865725	0.7544042635352638	0.7526399542245055	0.7322885421475891	0.7454724151856148	0.734199812649208	0.9999999999999999	0.004035096728053575	0.736969808568184	0.7554631157946996	0.7452073071527426	0.7467988755968168	0.7444646330098106	0.5721166064924638	0.7415048795005014	0.7460574923396793	0.7402080476685813	0.998131640778581	0.7498009399212109	0.7426477552985519	0.9723885833098079	0.9982687078752622	0.9978211188028416	0.7537762615090529	0.7474057734210825	0.66601156564238	0.6698576695069581	1.0	0.7390684454837013	0.6687077578678218	0.7423591637842022	0.7425070408284685	0.7494985089715382	0.7464975955835464	1.0	1
0.7406921751271223	0.25372878118327674	0.747940821707675	0.4409319686324701	0.7501735731428707	0.24820132553617877	0.7457061572098955	0.7526106256541004	0.7420701956137019	0.7595123780722748	0.6622760105386192	0.00754120573621262	0.24799044634692372	0.7310407710439063	0.2510649455879133	0.7481184869300613	0.23349365362347516	0.5675413452778185	0.7487201625033529	0.7494469315702581	0.7542902318698974	0.7502299306825081	0.7505053846843514	0.7462760946458324	0.07469185947323104	0.7492744494527853	0.7433753522431358	0.755346835551151	0.25	0.669374534475523	0.6669352572428603	0.7519289920205106	0.2671389232850291	0.6663959800030307	0.7539865102013859	0.25	0.3038049061314611	0.7671564856436289	0.7528800039771948	0
0.7399658907393752	0.7372135612443793	0.7491028620470666	0.24932260517212992	0.751381535816235	0.7548237413232051	0.7491131479997609	0.7463652305115663	0.7546130807980402	0.7409760214962875	0.9910893721314509	0.002417501768923403	0.7583041501351099	0.7341674527686983	0.7499423585063468	0.7482781313331526	0.7380897385558941	0.5678514225230494	0.7547169773875153	0.7479752182325782	0.7436551960592718	0.9960061315869677	0.9955260535035877	0.7566965205387705	1.0	0.998206587277947	0.9969296538711746	0.7503386904241045	0.7488057309576569	0.9999999999999999	0.9953197179576954	0.9983649601379366	0.7351241497041326	0.9985628863017687	0.7524452895977137	0.748795141772503	0.757703457007145	0.7487378987739453	0.9948925552197845	1
0.7482055733403006	0.7533380455245525	0.7555280188166726	0.28142120967078577	0.7505837784615325	0.7542770134885184	0.7414385563220031	0.7276314458508023	0.7593947366940893	0.7438959038794425	0.6683068349480161	0.14740861234555672	0.7565852594820798	0.7321602439026949	0.745374637448446	0.7429233095131464	0.7664444096535359	0.5705004262111922	0.7508963637908442	0.7500576336183222	0.753565611513267	0.7505244804652824	0.755194834432249	0.7524142758493116	0.7403020106337742	0.7514928862772577	0.7468585672970479	0.7491803051011716	0.74976638082716	0.6720784745582363	0.6683208244047779	0.7490870570048528	0.7510504151645094	0.6690561252337694	0.7486906857891812	0.7470757950069377	0.7520076967795644	0.7643922379573247	0.749652906616751	1
0.7484817551667987	0.5001487042884933	0.7540166569591017	0.20240275738455038	0.7500583142733941	0.7504408107899394	0.7425100503850653	0.7289789138424082	0.9740113576880477	0.7463397681521967	0.9967639326150142	0.0	0.7423700860836606	0.7499009592913	0.7466074426233542	0.7473978405523855	0.7457300395270708	0.5749370297450557	0.7528820593984645	0.7491854191005698	0.7500912126106285	0.9972393781418155	0.7558599329055165	0.734430716067707	0.48869823311624006	0.7477980353676807	0.9925279172804182	0.7523302779203821	0.7501428849868687	0.6689725510643154	0.668540802712776	1.0	0.7589875538718763	0.668286302762545	0.7639401638114753	0.7554604427852316	0.7524385681884671	0.7393893565846106	0.9979286706618549	1
0.7529277224995036	0.7578494565499702	0.7479150876480254	0.35004760966142767	0.750693013925439	0.7325014168991879	0.7384652467386822	0.7556279160807304	0.7554530109721339	0.7392082977278492	0.991012414036894	0.01026003812824902	0.7555209540286416	0.7594421567237606	0.7409162294088917	0.749051027177814	0.755128583165051	0.5684869632442655	0.7395468776145392	0.7486246450206213	0.7514460567574524	0.9980748634652822	0.9937416760549705	0.747483871917653	0.9910316487740102	0.9996397526006847	0.996635465558819	0.7547833840612403	0.7468981010262763	0.998900221191827	0.667546467706548	1.0	0.7407474555192248	0.6684836568615256	0.7558238257246308	0.7497155687546285	0.743786134008696	0.7517145510515343	0.9981522208499543	1
0.7471592013209271	0.7438555700142813	0.7485369568831713	0.11653265000998578	0.7501303290819359	0.7524993435120239	0.7499139040139595	0.747031100596356	0.7655216107662645	0.7452865786241978	0.9931711311930803	0.0031909642429850974	0.7511056530138145	0.7367074445041834	0.7497445483275623	0.7437190116535365	0.7422950529260077	0.566847873258716	0.7598752503316656	0.7475643872510165	0.743949354057827	0.9979673698784762	0.9974942142273038	0.7551730831633888	0.9796884222077537	0.996111130999623	1.0	0.7536553560633968	0.7501332247060225	0.9913790259639033	0.9999294725994002	0.9985371738289237	0.7396435332624365	0.9998332517940667	0.7379669290267643	0.7561344117182717	0.7426123352449804	0.7719520349419161	0.9985058598766782	1
0.2547764129760146	0.2630689491001198	0.7515570427033675	0.204578273026357	0.75	0.24487082029552626	0.7451237485509997	0.7643323788109078	0.7531629533520563	0.7425389981966359	0.9999999999999999	0.001367797027032787	0.25858670939508493	0.7557775544514982	0.2521974076554491	0.7345291350663299	0.24547057888661777	0.5747004320774711	0.25419348343858567	0.752029036228038	0.7619228561021485	0.7504301905395636	0.752361988386914	0.7482176030502002	0.043073892217652426	0.7514353724262237	0.8106847733809767	0.7499855264033474	0.25	0.6754942288329778	0.6677352442050446	0.9998633267543549	0.2839530852565358	0.665704911379536	0.7581551886281753	0.2680520125576019	0.286241943164554	0.7588482048339902	0.9974269291368076	0
0.7460957655879734	0.5103267086343088	0.7456826274568094	0.15513559987574504	0.7510832706719504	0.4910243914022154	0.4879445509677217	0.739854571605624	0.7702454688764087	0.5785547391494752	0.6582131599782106	0.0	0.47559167706356764	0.7423981706102637	0.501455285058489	0.7534449900978974	0.4854564671349317	0.5812259173951151	0.7453651968699938	0.7460018835297221	0.49776274128142595	0.7496206151540333	0.7455059624517012	0.7419604612898184	0.5131567842902719	0.7491587001352475	0.7483371520046433	0.7540667940357823	0.49970819059175087	0.6614970507657448	0.6677666320043486	0.7515889333850977	0.3061165884983439	0.6676379580153187	0.7340866433102626	0.5055609004407218	0.7391691319513708	0.7623952623133676	0.7547277403162194	0
0.7536226818016467	0.24489047436620565	0.7423162190267478	0.316412045331529	0.751044150334228	0.7505351100956063	0.7490295783801735	0.749127408154641	1.0	0.747159946195113	0.9905728904008079	0.0	0.2469447452856263	0.7395165308318263	0.753639671712541	0.7443722956979201	0.7467635811320981	0.5729296694929344	0.7443482566901248	0.7465517893357642	0.7374387942096168	0.9981343515310185	0.7465117360137166	0.7449137168187508	0.07158782465741591	0.9992891184694294	0.7476434197669188	0.7468621893609048	0.7484217509195467	0.666088099823216	0.6676388074942582	0.9992047469018882	0.7414216809967558	0.6690147306004673	0.7361943678810876	0.7466653752226445	0.7455032009986996	0.7614709805436294	0.9999711838640004	1
0.7454530857520886	0.7429231453621578	0.7474496261027235	0.19284871236704232	0.7510664501961553	0.7459841644726405	0.7554487948966562	0.7309020940516306	0.7360875164561859	0.740812333583253	0.6662339619068002	0.0	0.7677281048887096	0.7426603313452588	0.7467097321386094	0.7402635487644986	0.7529540177301339	0.4266713591789599	0.7462275448568851	0.7508111616106368	0.7426500329704862	0.7510174472006169	0.7520316518804423	0.7499737512069037	0.7505756785162949	0.7508801850690318	0.7507274953317952	0.7479516467855472	0.7480134248282352	0.6674746815312744	0.6667561120740764	0.7538716031532624	0.7376182538532691	0.669714188687381	0.7576305523374357	0.7447793936190039	0.748902068682617	0.7272046823833576	0.7480278288303897	1
0.7426357195305415	0.2271326828998453	0.7521391939877542	0.3368549579155549	0.7506855959858209	0.28333953868682166	0.7359808743111138	0.745017226370474	0.7620755588382282	0.7570869108214874	0.9999999999999999	0.006237019286159313	0.23756579330180944	0.731958829759865	0.25967798668287767	0.7485613633624026	0.2636295607083667	0.5729583532977678	0.7478508444380692	0.7503034260786952	0.7376901751932495	0.7511033146000374	0.7542424096466581	0.7474144824032884	0.0	0.7524503051852479	0.7418903835983172	0.7494290018495816	0.7451071835643506	0.6681491933124061	0.668586539452671	0.9982622207706559	0.7438191744580581	0.6665211003327475	0.7389584486676454	0.7460822159742485	0.7501233926235068	0.7493583340461428	1.0	0
0.7461138174567384	0.7598911827390833	0.7470484143252972	0.4086006600228085	0.75	0.7523167644994841	0.7547414431196641	0.7507625361633188	0.7532579687273201	0.7497000496233013	0.6720387125545316	0.0008895556115456491	0.743292960080269	0.7336394263964721	0.7500622459591175	0.732570957251918	0.7516698932697898	0.5735255046090108	0.7484056638763376	0.7454920535528761	0.7424727407256342	0.9985627184268563	1.0	0.7453368273777548	0.9935049064815902	0.7510734540030469	0.9943177643567565	0.7572922625057564	0.751435621228635	0.9999999999999999	0.6659148889263604	0.999748999608434	0.7555288389794761	0.9999999999999999	0.7566503243394946	0.7465715123229749	0.7446646749654214	0.7582541099706407	1.0	1
0.7652243391540416	0.7505736676791713	0.7483582559369352	0.06729568798252508	0.7507306018359603	0.7608106443135725	0.7669822691737331	0.7499657467013497	0.7472888092110325	0.753827165667656	0.6680392944012099	7.938371652510849e-05	0.7545034910954064	0.7388288842462866	0.75271438252235	0.7527240675300166	0.7383180941371644	0.4365083032707969	0.7453433791745643	0.7528516037214686	0.7312956800906689	0.9995685873088943	0.9977381188744859	0.7578839972961982	0.736760170808247	0.7519044026792157	0.997305742824987	0.75277374301622	0.7479423007326721	0.9979804480943861	0.6694837844652711	0.9996547360907028	0.7657323500408759	0.9999999999999999	0.7630375388367043	0.7589785823000581	0.7515722118702703	0.7600247138919937	1.0	1
0.7292666606690745	0.7595071273024823	0.7538368988683348	0.2284217229241121	0.7507454690759578	0.7453444975253458	0.7581802266417362	0.7332669246846483	0.7519116673193598	0.7613855185468827	0.6717785624402254	0.0004606086856269936	0.74437588333043	0.755649249273841	0.7496986703286147	0.7460574122955147	0.7440075998583069	0.5672373914441544	0.7504594848961934	0.751719415587028	0.7512718653188674	0.9980540263008142	1.0	0.7437379915602232	0.9803816702489634	1.0	0.9978219700260703	0.7501472187842945	0.7498460166063475	0.9981714001175369	0.9971865512913238	0.9999586931214283	0.757699299372409	0.9989598156031635	0.7475736201479511	0.746814987365913	0.7486869087649287	0.745053429845768	0.9954719844898205	1
0.7426291720392953	0.7437827305171548	0.744314957899534	0.2766137479574063	0.75	0.7562194655851604	0.738670040285731	0.7306180765065466	0.758973396650625	0.7468567047592685	0.6612472137786463	0.00261063535597304	0.7596781625398746	0.7583572820955086	0.7479041641962743	0.746922459189916	0.7524981535119946	0.5679605306060271	0.7623116509177761	0.7467016061785353	0.7594672707687344	0.7496879198852143	0.7498422668639365	0.7448448146221893	0.7563940312899476	0.7500504665938477	0.751292085202687	0.7469016878898396	0.7501387331092072	0.6656100085492458	0.6684116219131969	1.0	0.7581844001159538	0.6675478900796208	0.7632677955148973	0.7437443864710145	0.7496171817303119	0.7549130192407398	0.7535371927150327	1
0.7379034150289254	0.7373547886706582	0.7493508710484988	0.015754940365816872	0.7509404492279363	0.7358281901818637	0.751508214649007	0.7433597869927834	0.7593931058430416	0.7460771433250815	0.6717827053507507	0.000703826022338003	0.4996226888217603	0.7407803537364152	0.25943513661295026	0.7549444393803785	0.5035745601189722	0.7226756831518485	0.7515501160145369	0.7451678480014489	0.7275635863850458	0.7488447911269347	0.745636158308753	0.7473226010391805	0.467097836063107	0.7507590896415532	0.7485125842646191	0.745532055340286	0.7487197146009625	0.6660276735042381	0.6685995528060443	0.7500996855517882	0.7485713648444888	0.6649566053864151	0.7642959020774821	0.748834389277233	0.7588394649426782	0.7522216002626879	0.7479897474906662	0
0.7537516975386268	0.5142911349534588	0.4996334863042203	0.07941413165662811	0.7502183881771634	0.49267257555625255	0.49995387089114185	0.5014091207292241	0.753880301884672	0.5411231197429489	0.38057854422630144	0.005240641459231981	0.48496970661443967	0.7378757744119098	0.504751506483992	0.495781369724893	0.5036425284670064	0.43413437861932874	0.4896417551306571	0.5070435765208497	0.517192169303625	0.7517121942529319	0.5125956988680097	0.48082595881740775	0.49222260714739385	0.5169752642452848	0.5038038606233208	0.7566027179707803	0.5020238293049833	0.6669441728001383	0.6669195508055767	0.9991647182831571	0.21437426066817566	0.6694120358085683	0.5089505933350302	0.505680465619987	0.48522596271068563	0.7535388061663504	0.997530330799531	0
0.742226288931058	0.7412698428259774	0.7487405280998746	0.1694219306669197	0.750784776882197	0.7563665872879729	0.7511794403783494	0.7199591832064325	0.7539995650949025	0.7444148264613425	0.6684482313730041	0.0	0.26625735044783344	0.752986675340088	0.7500937502104006	0.7482143104780089	0.7350173772926186	0.573249448848011	0.7560679929051851	0.7473465723628129	0.754697156972869	0.7489210137119866	0.7476473391199687	0.7512106813289324	0.7425960055635987	0.7504265001145498	0.755476676996519	0.7455172849084516	0.7468337383734936	0.6695215768661277	0.6677473058134349	0.7489390101431146	0.75811549925411	0.6686485168162816	0.7524438402331952	0.749218021990288	0.7552004239243846	0.7531117554893613	0.7512548238417418	1
0.744909126744416	0.254533443774342	0.7453193681881681	0.15676235037311065	0.7505832510662351	0.7532341465024768	0.7563903847016472	0.7411052719060414	0.744493646854348	0.7439788889168234	0.6627594974458458	0.0	0.24948527570922918	0.7412616309067289	0.7456723858177849	0.7458472781990637	0.7373677082482875	0.5773749382216532	0.7471443743810856	0.7457212176848742	0.7478579344736493	0.7500532335311498	0.7559633034709832	0.7491781773076621	0.7555723062082852	0.7497312380754116	0.755560521180546	0.7509446025804709	0.7480645732483006	0.6674677247973896	0.6680258040595101	1.0	0.7468065541334346	0.6703196768626549	0.7436329930013624	0.7455783917495722	0.7496407170088555	0.7445279021413519	0.9981663140383907	1
0.7450372200264529	0.2454028355362467	0.7486952198595636	0.2800340709539214	0.7503715934874313	0.751510184619261	0.7462753926106844	0.753548902846749	0.7561838600197465	0.737807615263885	0.6698315656468745	0.005892483562707576	0.25476600578709185	0.7694642049280855	0.7414880545527208	0.7457171522715462	0.7417877799483081	0.5784813928786441	0.758041583500607	0.7441824694504777	0.7597972997325214	0.7500755551833401	0.7509907867682082	0.7459860001871309	0.753762681484906	0.7520323080199143	0.7502870755173762	0.7524422964614852	0.7494422087308981	0.6661060729045405	0.6689940970664595	0.9993249778577711	0.7444291299057776	0.6686272931047548	0.7609591583931287	0.7489557864675664	0.7516229492177139	0.7479095731260367	1.0	1
0.744420574015296	0.746116154415411	0.7468784056881765	0.18968637261675694	0.7508059146690403	0.7453482966419134	0.7480919517338043	0.7473424456560442	0.7605573363586503	0.7635209319374748	0.6704555706015058	0.0	0.7412444905209606	0.7274896154994072	0.7487562226953443	0.7498927045832644	0.7423143590845137	0.5682769832849697	0.74499981036735	0.7449468166706624	0.7531078855952067	0.9975599059900605	0.9952940089454989	0.7440697947172163	1.0	0.997082929183342	1.0	0.744451352258318	0.7508811086233559	0.9997120440753319	0.9991676225450783	0.9978937700043393	0.7626543577948299	0.9971952157081668	0.7388717114358266	0.7485201253180848	0.7597062216618654	0.7429320447828542	1.0	1
0.9959247481940477	0.48645631641468684	0.9875780500704451	0.332418549406893	0.7500479893720237	0.7639419023090178	0.7538903352914903	0.732936857754137	1.0	0.7496687872279331	0.9893391234402383	0.0019990428285072614	0.49701670595030967	0.7563703473627904	0.4987814165685459	0.746576073802168	0.49504911001406166	0.7203524170183683	0.7540675078612029	0.7512754639295357	0.4750818788360332	0.9960842005611942	0.9897323491358091	0.7586833500453934	0.5071720929879577	0.9953730587566947	1.0	0.753997953782027	0.49973076646679165	0.6654698313476747	0.6670240967290164	0.9989727298728255	1.0	0.6670485471981826	0.7417076765157309	0.7423924379830298	0.7607926967084523	0.7464569451024151	0.9973123971683775	1
0.7469357158054712	0.23958194221992657	0.7495588390349609	0.0	0.75	0.7488373477829369	0.7490119314462835	0.7383377910727374	0.7601853120747837	0.7478717115855404	0.6661861360070703	0.1444998786332804	0.2580458282219041	0.7530261397019582	0.7460015993757421	0.7450728796835818	0.7458415133306255	0.576086271649032	0.7441797616550574	0.7471521460822019	0.7492336071690829	0.7506713566595075	0.7471975526881007	0.7437585763638889	0.7334993052638532	0.7513329063138633	0.7494192856453842	0.751370671600361	0.7480443565309359	0.6667266256815627	0.6689017795865785	0.7477473842030246	0.743744190253608	0.6662883344597674	0.759872293368001	0.7427944808331403	0.7442715116198271	0.7723927940074509	0.7517884406743449	1
0.25	0.2472881249666139	0.7496942062338304	0.2718058946502853	0.7501561557501714	0.24201022044202142	0.7365078730465185	0.25	0.7464089253593696	0.7542602835318172	0.6687069499657445	0.0022975164938957866	0.237625406227968	0.7560144845104749	0.25837412448797314	0.7412348676460244	0.22873197932412068	0.5700223589309101	0.749910682866148	0.7460939083274516	0.7608883833614597	0.7506991071171414	0.7504384409860608	0.7432709629256916	0.09296787741517186	0.8090078615828806	0.7521042113843943	0.7531268571233876	0.7479927679564092	0.6709498963760179	0.6686862682573248	0.9987683305592409	0.29749985260058043	0.6669125475690755	0.7546569371491075	0.25	0.25	0.7469851023348844	0.9934790992846811	0
0.7418411132167494	0.49509722602493034	0.4905297109650504	0.32867839578022084	0.7502617698474076	0.5000531469365589	0.5209054558332162	0.5581485328590732	0.7320375624142281	0.5247634791928228	0.6635711421084167	0.0011955370270886488	0.5090241930537477	0.753311710816641	0.504012590243952	0.5100373600322423	0.49741546684092214	0.7108185847629441	0.5099777274818829	0.5057325057393076	0.5266545653048796	0.7485060898079522	0.7460330345250803	0.5009436588830238	0.506921982560608	0.7496375597304976	0.7566387358660297	0.7522748195269645	0.5019132480666809	0.6646845593275857	0.6657909838368795	0.7492725998041964	0.7519046237303656	0.6643347186255648	0.733481078480941	0.5007465615752384	0.7453925294110805	0.7532410398885054	0.7493422518019971	0
0.7478847392795508	0.7393339673367633	0.7484857214503757	0.38014877645948053	0.7516132907733778	0.7577733611501706	0.7511896075730766	0.7317470296110417	0.7639799688422834	0.7592199489241367	0.6688318588157116	0.0	0.7415657679108797	0.7460344818031827	0.747061130339194	0.7417395317416922	0.7510472025657278	0.5684190515813046	0.7520181180199255	0.7481199323975799	0.7627955037832871	0.7493239560082263	0.7506127806076579	0.7445631200220693	0.7371585810072778	0.7512834370313558	0.7463130477908859	0.7512835541193112	0.7489138827990335	0.9999999999999999	0.6672606612910018	0.9994731604162617	0.7461915489770432	0.9987774951460251	0.727342747222052	0.7471086784410053	0.7484418484498666	0.7648020660552536	0.7538846563194709	1
0.7490408032060791	0.7578329823559272	0.7517870242790876	0.07379604743221627	0.7504748773953398	0.7487678201729296	0.7536059059156702	0.7560645384483121	0.7290556729380091	0.756051277452265	0.6613954402971753	0.0009396951177724439	0.24703268715441268	0.7456912991817665	0.7418128702340252	0.7465090010922394	0.7399616500517192	0.5773276854703115	0.7510805869821582	0.7486282656086661	0.7537068161271012	0.7498187007890509	0.7481091399551065	0.7459949635504733	0.7599163954632419	0.7482163338220478	0.7540124553047448	0.7539044472077301	0.7480715453226565	0.6611510063558005	0.6662248157870888	0.7522697144173477	0.7502603874322806	0.667223853201263	0.7449883879472391	0.7575134723965479	0.7518290796335896	0.7697097818151717	0.754366695488881	1
0.26650768927910456	0.26603634514153157	0.25	0.11751303062933136	0.7504910733598986	0.22495935164825875	0.25	0.7432412928875676	0.7503968985749869	0.7501232355588467	0.6661889249386292	0.0043851788467580855	0.25242094386033864	0.74998184323933	0.26099585669025616	0.25	0.24475438158184004	0.5722344675879756	0.26408720243783385	0.26663407293916014	0.7475757777796161	0.7504350720704586	0.7484866026022462	0.7495157582306214	0.047864949243082565	0.7500708245718044	0.7543735077569442	0.7511473803452193	0.26002313671748484	0.6670789240766006	0.6674779798361399	0.7505398049677086	0.2088475041985561	0.6662314587406938	0.31117480680077997	0.25465080095636494	0.26597469398462364	0.7545126611606214	0.7520464643823879	0
0.7476976185158027	0.5118329056422295	0.7558808029677279	0.11735910971125232	0.7506356157061286	0.7487034082454573	0.7575264738627447	0.7301098748105482	0.9714000131696486	0.7430420190453999	0.9999999999999999	0.0	0.5041824022702074	0.7426117045773851	0.49098675473083636	0.742885646485679	0.503945908527006	0.5624436421233036	0.7449286355109758	0.7460878729360071	0.7489767723995027	0.9969153214567257	0.9944959345323904	0.7500511305736222	0.5044590539707743	0.9974367422157182	1.0	0.7492430646314341	0.5020736292889543	0.6663629267744159	0.6688702341073589	0.9986994565743619	0.7584351017971921	0.668047395054979	0.7577425290977308	0.7525143701652074	0.7436462008171328	0.7422737675947177	0.9973399877527218	1
0.7358819613478582	0.5054049791121404	0.7515284829879711	0.4304210291694859	0.75	0.7476634224408826	0.7477766725152036	0.76416042983984	0.7419970195721352	0.7442920532507837	0.661128465718475	0.00516074234294326	0.5050204304657738	0.7382750799264663	0.5055833888102501	0.7434462370119963	0.5173167305721981	0.7119179086873784	0.7465974372616652	0.7481528166754524	0.7544501672765842	0.7491768954696842	0.7478547923727042	0.7528859638014487	0.5132403966629764	0.7522317696673991	0.750425460917257	0.7465188617372096	0.500435669995352	0.6729900811345557	0.6649396185184621	1.0	0.7749165518473565	0.6660476756782174	0.7362210916851695	0.7475901974273147	0.7479661913624839	0.7736043493104539	0.7522878663640443	1
0.7505127487412856	0.7423925129775745	0.7506887449504712	0.15893471918914742	0.75	0.7451183068226007	0.7564093741228227	0.7560076064990585	0.726455704806362	0.744811586264497	0.9857930277510347	0.004029829605340888	0.7440432046624536	0.7436181444517495	0.7463140571630668	0.7445678279819594	0.7437931640117968	0.5684953626996301	0.7434873111839331	0.74944051176515	0.7600163479237719	0.9976655417707637	0.9972403757114711	0.7621637689799516	1.0	0.9989572702610012	0.9962832563877465	0.7488448629429992	0.7502532237416916	0.6610879884310021	0.668530217421132	0.9987878802904141	0.7597689777338992	0.6675665663618978	0.7494904241816852	0.7407329443742615	0.744499667364071	0.7481897543135538	0.99804192043656	1
0.7424714685304014	0.7451186378669676	0.7438334828298442	0.29141185276275333	0.7503184210409117	0.7526740973295604	0.7578148833485292	0.7306666976013405	0.7441372994498195	0.7514678478730634	0.6642566850625805	0.0011957558018365713	0.25703969757043027	0.7298668152821339	0.7405007825465413	0.7467544230986617	0.7422258814956475	0.5743223380063674	0.7530350241782826	0.7504076734229885	0.7609835816221747	0.7531301276996856	0.745899186105508	0.743806099215164	0.7593869807468352	0.7506004778546779	0.7481240145485111	0.7527095657178299	0.7502273394839523	0.6679856026671687	0.6676652340525596	0.9981207468137564	0.7610939302891276	0.6667559957154491	0.7430735089009317	0.749592638202304	0.749591462325607	0.7356307940234458	0.9980613453174422	1
0.735337185498587	0.4926813089316115	0.7408569920888197	0.26549702947691917	0.7501856287734034	0.7521229879989904	0.7487405499020038	0.7586182278174094	0.7457394223603158	0.7508053903804238	0.6633955067165942	3.0133209236722896e-05	0.5090492718875786	0.7448602907351001	0.7477332122954562	0.7495889890010119	0.7496287291026704	0.56790315870595	0.7469089750656032	0.748031015940374	0.7399655699441394	0.7509256718067534	0.7506299086237594	0.7496969640366515	0.5121186204524989	0.7507487093666716	0.7456771904825131	0.7533076671510133	0.7470106098554764	0.6676847477583406	0.668056314612872	0.9982739133928775	0.7591547397480479	0.6679153367642106	0.7468506794007882	0.7508283852324066	0.7428530451085573	0.7574894676258572	0.7483886618613883	1
0.2717546100689605	0.25693045553360494	0.7513903958907485	0.01761498060782024	0.750343607250808	0.24522874499765626	0.7433343795281078	0.25	0.7554716275980322	0.7408320873575333	0.6762414657140801	0.13645381799250517	0.24865048656458644	0.7503957626789508	0.26346788406868527	0.7435498745347436	0.24843069821204133	0.5695015137464033	0.7438620320429343	0.7495856282185779	0.7533057699656586	0.7522771332763717	0.7521819194906368	0.7444028500438231	0.7602118429040351	0.7516661255938251	0.751097507707345	0.7595650186488085	0.7477083266270905	0.6592205542380359	0.6662755511167319	0.7523355960490845	0.7608950237345746	0.6661373540116795	0.7482338916289858	0.25381274834507206	0.740719895101543	0.7541522052464141	0.7518599687157953	0
0.9947225583536573	0.5208532337495189	1.0	0.4042175463869491	0.7505506197344566	0.5083806432415116	0.5064536574148077	0.521912475475118	0.9674243396169373	0.5288239933029354	0.9911348118981573	0.006919246840199156	0.512450744432502	0.512943488079264	0.5028702322778565	0.7498838009859894	0.49573668424169876	0.5701805255851372	0.49750717733136973	0.5091659266693844	0.521451479222463	0.9968561095229943	1.0	0.4832677435965528	0.506683452753294	0.9961880927453868	0.9914711502676936	0.7521640511489335	0.5035444348798027	0.6724293496209979	0.6674072286393625	0.9983699357936983	0.9968664895338242	0.6672801535764293	0.5618606969568818	0.5118593512272744	0.5053312498725367	0.772781912875595	0.9983540134465063	1
0.9960861981690399	0.5014414498752086	0.9864649128831375	0.14980439116284588	0.75	0.7357171306743884	0.7500889130913437	0.7532479895360855	0.515840515868749	0.751529425520352	0.6674237835743596	0.0007560792354416837	0.5034433590136284	0.7655425665314188	0.5079308848940222	0.7453913125525065	0.49531167742344	0.7105588723924492	0.7502897021458431	0.7514055193608137	0.4958839327105167	0.9973143144650335	0.9924418853100807	0.7451073659842364	0.4917394780799668	0.7501359539658209	0.9891056590529518	0.7471680195840992	0.5028853700249815	0.6646684181513414	0.6669935149968984	0.9981356754682889	1.0	0.6682546663718826	0.7388503035101068	0.7498257516789205	0.7508293295002837	0.7505467725700046	0.9975171952628027	1
1.0	0.5050393604209696	1.0	0.0	0.7507335135789479	0.7513461147557343	0.7637362841944356	0.7496436460447917	1.0	0.7435516684534009	0.9999999999999999	0.0	0.7456615056677943	0.742048587216427	0.7539328818560824	0.7476856470358583	0.7369570014144996	0.5699439708488102	0.7464602837063581	0.7461017452068341	0.7330603601909649	1.0	0.9997271352989853	0.7551120733510471	0.9822514427529919	0.9958286462625594	0.9930968540034685	0.7528284301406523	0.747407671772199	0.9932824602555826	0.9981238530934521	0.9998939560982582	0.9648772137193237	0.6676652786949318	0.762134585343852	0.7408561463394348	0.7459146397749745	0.7522016600703851	0.9981684330449587	1
1.0	0.506980621801744	1.0	0.17157805270825696	0.75	0.7669296635853828	0.7472012238792552	0.7261905815146694	0.979819528517599	0.7560247966346123	0.9999999999999999	4.8405448895117104e-05	0.7317993982128838	0.7072154618247047	0.7496207649268729	0.7550103239212864	0.7478976464236573	0.7114835649174261	0.7569501050925564	0.7483377384398491	0.7436360409627237	0.9966072144371725	0.9973596766503889	0.746804862718406	1.0	0.9982567550598456	1.0	0.75074216044029	0.7500185421323784	0.9970464676850925	0.6705203114143741	1.0	1.0	0.6664100697103458	0.7555275654755637	0.7441972722518017	0.7452059468683712	0.7428735781868491	1.0	1
0.7507833263563896	0.7395556456710312	0.7537409405033186	0.2798235723203705	0.7501664827765128	0.7430247629503101	0.7483186288090599	0.7449586673052226	0.7554441898937557	0.7470137038108915	0.9997703002285034	0.005387155948952026	0.7476926142987252	0.7428828825938246	0.7505866436002038	0.7487921463033277	0.738843395008098	0.5620626445110922	0.7546225437624127	0.7493874426765892	0.7532958811807234	0.9983083107407851	0.7508443183623016	0.7460588169208462	0.7305044804294656	0.752366858223253	0.7460661711817211	0.7499709266618216	0.7486135165085257	0.9958906864071564	0.6669212882824115	0.9973983784028306	0.7540998351617271	0.6695925557451794	0.7411017737279294	0.7507016403717144	0.7488380866712538	0.7575491946923062	0.9931849956366413	1
0.9981104151656389	0.4925636470046942	0.9848772499174409	0.03432945701322182	0.751117865186275	0.5084821897705093	0.5090155866591047	0.7654174581660792	0.9878703765440857	0.506780854526272	0.9880267342837711	0.0	0.4855413499782204	0.7469921845267864	0.5005851277341523	0.74717552093409	0.498160859985872	0.5627033014160795	0.7542212866666235	0.7497853905720836	0.5070132422405955	1.0	0.7540340956567277	0.7379661001702463	0.4814999431308528	1.0	1.0	0.7474399471363702	0.5011899194132271	0.6681634653513933	0.6680789783527138	0.9981205745315901	0.5298055491480862	0.6660757447375272	0.5301607142302593	0.5072128633381128	0.5118843153163437	0.7583347624201722	0.9996578618817751	1
0.7391626283667668	0.5020539942369053	0.7489940801674586	0.3718742126621357	0.7508986156383983	0.7487056482404885	0.7517231061197104	0.7394957494732787	0.7365399966057992	0.7506344852942336	0.6635844357162534	0.002225305380843043	0.2622537298892799	0.7247845249058735	0.7539135481280523	0.7462081114889884	0.7568421806517643	0.5706957931478001	0.7545562696205806	0.748025429133503	0.7486481730514352	0.7513589040693728	0.7529971206883217	0.7466200180765943	0.5084037513424826	0.7501673483076005	0.7544402793411941	0.7508693769523458	0.751297957276417	0.6683166213735927	0.6669465419654158	0.9988781976244201	0.7441720478922483	0.6654349002521269	0.7419804173473405	0.7525916784515975	0.753287688343258	0.7588459335754673	1.0	1
0.7547599539921769	0.7429212580345083	0.7519703723530757	0.4196272722950348	0.7505796620189815	0.7600124325365742	0.745168523786337	0.7334409163659377	0.7585556261601732	0.7531707542931433	0.6716692983629148	0.0	0.7466243724614955	0.7501097093753635	0.750003275696173	0.7512196877961289	0.7506479829603017	0.5739515010122319	0.7420685653452591	0.7517714467648239	0.7482995019648642	0.750455004830527	0.7479273970576497	0.7489497140565822	0.7439136542730989	0.7488042346963819	0.7480048847073433	0.7539486539790503	0.749147600509358	0.6721402669849103	0.671198320148088	0.9975844907485877	0.7640570792054547	0.6680467682961385	0.738072112560789	0.7433531139034462	0.7498482410562253	0.7643261953324382	0.7536920944790172	1
0.9885252448661995	0.7521155544250226	0.9962685232648617	0.506070370803418	0.9994568139784916	0.7560366613931624	0.7482146566792195	1.0	1.0	0.7427752115551459	0.9999999999999999	0.0	0.7402122721427243	1.0	0.7501251644697983	0.7536952478724415	0.7514229524557372	0.7170744775339284	0.7471004364767655	0.7451170476865011	0.7724048410304133	0.9993122000671731	0.9974087074989422	0.747839721409634	0.9999673600554654	0.999135639616367	0.9921153221397436	0.9938631610682557	0.7504433771343112	0.9983069086067435	0.99455265485652	1.0	0.9991980278727669	0.9999999999999999	0.9606563121403008	0.7490754642864559	0.7549420708314799	0.756849218557374	1.0	1
0.7508073343044929	0.2678402275490588	0.7509477179723444	0.14254078469284992	0.75	0.7452532461944693	0.7452351507289013	0.7607868178799903	0.7058221405553167	0.7593497737928699	0.6628572192158962	0.0011163693833822971	0.23346636247784514	0.7469242200861956	0.7505864393859929	0.753749192162341	0.7442355325801612	0.574185314153062	0.7525903267850702	0.748659561682514	0.7461638336383095	0.7489898110640458	0.7541577020955728	0.7411849076688812	0.7336343211452347	0.7504317804445142	0.7483374331580054	0.7475395416974848	0.7463786646296036	0.6710806999480207	0.668364439156696	0.9995739285323949	0.7426984228593951	0.6671849202767083	0.7447304985924109	0.7406531029803394	0.7432316559182578	0.7370162433005938	0.9995925576065111	1
0.9911128484179511	0.748192613925111	1.0	0.25270008393311916	0.9990069706854324	0.9996361628795079	1.0	1.0	0.9864868778499704	0.7500426061418808	0.9999999999999999	0.0035589031986526442	0.7626280800376912	1.0	0.7554588943587278	1.0	0.7536079691117694	0.7116703665690562	1.0	0.7502350452948521	0.7566282640156811	1.0	1.0	1.0	1.0	0.9975641109852865	1.0	0.9866575086046648	0.7505744712791118	0.9999999999999999	0.9990781033781531	0.9993500226512296	1.0	0.9999999999999999	1.0	0.7513698446841143	0.985177069392115	0.9747258283249061	0.9915906330719301	1
0.7587208408181938	0.4983988435435402	0.9949794139099072	0.2532696480795418	0.7510854886164112	0.7547194152255222	0.7477753866638903	0.7576948285847467	1.0	0.7399949625567789	0.9908175466795256	0.0015513892863179791	0.7622084743684665	0.7307316076624071	0.7510855758273844	0.7534880625364381	0.7447934866416702	0.572513842848902	0.7463461331930596	0.7493023061490197	0.7479313266353286	0.9965891644179949	0.9976915456969875	0.7465543838558829	0.9923570650081917	0.9997007839513767	1.0	0.7465395005458165	0.7465656731967849	0.9897392196790054	0.9984606346831577	0.9994324322480413	1.0	0.6674954145002842	0.7453726398868743	0.7423965052207269	0.7448797738297892	0.763991754033004	0.9948121172287803	1
0.2692507943178544	0.25067277253576814	0.7363206149352027	0.22770881534203197	0.7501410829970685	0.22535637742650133	0.7353518568179921	0.7323039846326034	1.0	0.2863723267053746	0.9999999999999999	0.0	0.24231489575907714	0.7533139699264332	0.2542661611558284	0.7523511942474482	0.26464072000561495	0.5739159403858197	0.2884597397472935	0.7461685860111349	0.7491334490363116	0.831990802146045	0.8021264528321403	0.7471959303721616	0.08870307156752456	0.8098960923669146	0.8146183155966051	0.7500172154760628	0.7466991857153407	0.6706164115240507	0.6676714293506145	1.0	0.3328987654559231	0.6685335069105968	0.7237676757709447	0.25	0.7322518358138047	0.7499418829460133	0.9993737876382118	0
0.7384094365012115	0.7521813984392094	0.7521967244020227	0.0298959482368521	0.7501613596707349	0.7507024261345168	0.7351090201052243	0.7445056875470895	0.7286732624325305	0.7510407058857702	0.6666712212859943	0.0	0.5044569226781624	0.7474872061458441	0.7537357252711878	0.7548999060587711	0.7608706834873458	0.5674741803433234	0.7501760622576178	0.7498424675495592	0.7477465002441874	0.7510219787309834	0.7469977014344701	0.7507797949659183	0.7384669226861527	0.7512070228075608	0.7478509975173535	0.7506164073237157	0.7487579315490812	0.6695823574019433	0.6677471356427117	0.7506024281612157	0.7482037258437992	0.6673869357208605	0.7405692364892252	0.745117102652765	0.756847975339255	0.7292358640749818	0.7495703810514625	1
0.753613379040429	0.7351608130414833	0.753000375830546	0.09608534493429519	0.751347329562793	0.7399948423414	0.7463760971380118	0.7727763336629299	0.7522528029502361	0.7416956563438815	0.9999999999999999	0.0	0.2765563575638611	0.7523647627787335	0.7498614324301124	0.7501240708960157	0.7450147354383505	0.574737326519892	0.7582276626595282	0.7496566228429689	0.7405766150058918	0.998146169912447	0.7489481109957474	0.749293861611219	0.744541454142141	0.7514553340703808	0.7494060179172992	0.7492959665353707	0.7488806635750929	0.664994529984519	0.6678488552885132	0.9998142105522373	0.7627064201241209	0.6666021620343957	0.7566992461439742	0.753567965550245	0.7423476034067785	0.7605854648807955	0.9984193279927684	1
0.7538935673363344	0.7392783689557193	0.7549749200005624	0.07294591537662828	0.7506378604661509	0.7570752914158667	0.7554202348943344	0.7452265410048335	0.7445883872913528	0.7389411303802985	0.6614090711204951	0.004208493057850365	0.2668940331446304	0.7477539137151777	0.7471079153371742	0.7377171739763674	0.7491073092507294	0.5801348538415744	0.7517421939225752	0.7590797383086324	0.7655144645888552	0.7517504104217692	0.7482103420801978	0.7503451175938557	0.7453913622351347	0.7481391636842775	0.753488114124638	0.7531011038819433	0.7495828638845282	0.6667993981575915	0.6662759118698024	0.7503807868425327	0.7411764230039352	0.6694788823952448	0.7336305014655427	0.7496431737453796	0.7513085187354316	0.7653245410559849	0.7513171424049514	1
0.7494426739712363	0.7481977257000775	0.7444257281574059	0.20246971392563512	0.7505851775725119	0.7479831119663909	0.7405083754815167	0.7435829139781989	0.7730615897083797	0.7509075131713621	0.664122788013687	0.0	0.26369387877554734	0.7471429411966553	0.7519363342656099	0.7557643913563479	0.7414217556608043	0.5743800572849824	0.7490139816965878	0.7513787993723995	0.7624569509655472	0.7499879068432076	0.747021708684067	0.7531917193206762	0.7610677288254214	0.750594417576313	0.7466460505960762	0.758707765377983	0.7502086132805047	0.6666456732253095	0.669191528382965	0.7513852829903565	0.733994977717436	0.6660032340200324	0.7459399714101225	0.7500773340799745	0.7526313452198877	0.7508798156510837	0.7498514852095213	1
0.7441055351159801	0.740428427109961	0.7484573461963818	0.3857140219594619	0.7504912327218043	0.7445840166075809	0.736783197271112	0.7394584639400608	0.7378109419719127	0.7437711823087924	0.6682738458755993	0.001683487172319501	0.2705988087497103	0.7360414491475422	0.7454528094318184	0.7462840519523521	0.7580051594177061	0.5622057224246746	0.7569526251101008	0.7477614720733086	0.7570257230022202	0.7501472674862609	0.7497338598490211	0.7557801606984325	0.7569469323409009	0.7519419973915279	0.7449891406192041	0.7502618643808214	0.7484889826028225	0.6666340646434079	0.6687013505240054	0.9998354461630409	0.7397995926478391	0.6676157845051119	0.7395961442994832	0.7527247122709619	0.7560442614577044	0.7558683979873771	0.748772711632148	1
0.7508122992339347	0.7410514072264758	0.7520401469232475	0.34967785675869084	0.7512541035101424	0.7569190538832594	0.7607501409820365	0.7774868656929113	0.7569379102534479	0.7448377942966286	0.6699122189222925	0.13798276885386215	0.7452172457982578	0.745673092508262	0.7552536574723939	0.7497973751399806	0.7522438311539736	0.5706548394240715	0.7487219963203022	0.7504662262957862	0.7688681060136334	0.7499785020708882	0.7559528321862808	0.745658188006237	0.7272669114625354	0.748916563200487	0.7444744243080131	0.7540917615918813	0.7507476038361107	0.9964846508078856	0.6686353132715277	0.7502741857318755	0.7297488527327302	0.6684772609689377	0.7211667364398348	0.755293411710895	0.7517808876366875	0.7610770595234413	0.7508512306614461	1
0.7426465683683295	0.4918183598925141	0.4814306818329796	0.2165069071044755	0.7507550728187506	0.5072407679428975	0.5088971477553494	0.5260117890214734	0.4953268608852638	0.5339655324568846	0.6663763957923133	0.0	0.5076801357137541	0.7418969454564639	0.501703002196763	0.7453987181375235	0.5061113686945504	0.7155176854206623	0.5149778795371762	0.5113198865707984	0.5015224548333942	0.7510144513173761	0.7477650008513951	0.7563928972293684	0.521329133432967	0.750545093387851	0.7503481692118565	0.7467338909452679	0.4981759066649001	0.6673912737068102	0.6677817667384072	0.9984101030872289	0.737638169376008	0.6667884574584539	0.7384572443800753	0.48961422904382784	0.7478612780188294	0.7475040104111587	1.0	1
1.0	0.7432597829135331	0.9985996719461037	0.29686312479077115	0.9985348289628996	0.7510370261034457	0.7412378601092161	0.9672530010048876	1.0	0.7516479167005583	0.9969775592166128	0.007973332971100517	0.7435049273976831	0.9927655066120029	0.7542945310059987	0.744629481556366	0.74868608085112	0.7248643180680849	1.0	0.750610921674297	0.7585560671935978	0.99950356512373	1.0	0.744708457876092	0.9929799266206595	1.0	1.0	1.0	0.7504784702748406	0.9999999999999999	0.9996027848119511	0.9994733425044652	0.9854687693171178	0.9992612199250275	1.0	0.7468641017787289	1.0	0.7404747272331896	1.0	1
0.7321909771093584	0.7634537381545374	0.7393257515624627	0.3534446852616159	0.750158964358342	0.7489198128905616	0.7506426924428911	0.7378131817681655	0.7209939460015695	0.749484269334512	0.6653035517295284	0.0	0.2561551688828679	0.7287987924166014	0.25346560138601293	0.7386533315932293	0.7508299883778836	0.5772144101431196	0.7450020083291173	0.7481639513367582	0.7597718341441547	0.7513106069943333	0.7501985588096418	0.752451397950204	0.7237373977463412	0.7501460729715821	0.7502337962482106	0.7475795993652968	0.7480244848011665	0.6692500373040289	0.666364521422888	0.7522310349255064	0.7579851795860715	0.6677207340760071	0.761868043669553	0.7470460046511758	0.7502811458851414	0.7501966758139704	0.7480652108759189	0
0.7551098007283602	0.7524150287997702	0.7463534027841784	0.5519682357876874	0.7506362296200105	0.7531037978887569	0.7562556795040983	0.7218493812163244	0.7630919586958662	0.7365115434217078	0.6758155780950986	0.13563765879832176	0.7608458414683742	0.7547873348842956	0.7509166462029625	0.7477367013131767	0.7573473151324203	0.4335377124093863	0.7488944870126597	0.7480463974493189	0.7528631743836076	0.7523343305864072	0.7538910254547857	0.7493457245515327	0.764733617722085	0.7497781005788741	0.7546469139641848	0.7506104488345294	0.750102634397417	0.6729362678233164	0.6678845542889518	0.750544323616204	0.7396530757173456	0.6701296845686622	0.7345096062770412	0.7570298864626539	0.7505577199428682	0.7396426028779933	0.7492487419172963	1
0.7338263222249067	0.5081100472140848	0.7466536271893973	0.2562184711840569	0.7505879278577667	0.7435042139596222	0.737986003115484	0.7235445068575547	0.7352369698960595	0.7502727826767726	0.6675932002687905	0.00578611584565545	0.2392057248100047	0.7244272442691152	0.24148595065492628	0.7471718353349422	0.5005397236580706	0.5646388274914862	0.7440774368491007	0.7509300340442118	0.756240271853776	0.7519457720274074	0.7468804925896773	0.7428911059188991	0.04413898192833325	0.7536609859381194	0.753619099351273	0.7444828104080105	0.5003085156457049	0.668006132652226	0.6663283535968514	0.9980863836978296	0.22145688334757027	0.6702965345847	0.7208738104130676	0.4834159131096878	0.7416437791171884	0.7669427758551516	0.7536981771761607	0
0.7534894690252785	0.7458542135338134	0.7393944248161564	0.18898590932341908	0.75	0.758621325137266	0.7578648073086273	0.7366204613404584	0.7462881185517183	0.7521966092821851	0.6692926122909855	0.0	0.26218112845947683	0.7475931643860253	0.7530502638513281	0.7490390589817876	0.7398276783175954	0.5706625294373405	0.7499019954279157	0.7494188944488278	0.74419038842013	0.7489866436635593	0.7498027569805872	0.7435279548214131	0.7430207003664584	0.7495353789711791	0.7450267850810219	0.7509931732908235	0.7489632413717515	0.6644420691703093	0.6667264271105202	0.7505189904145371	0.7627118042412195	0.665213161472575	0.7537149630001038	0.7425364833086295	0.747889236481572	0.7535158745559425	0.750495217550516	1
1.0	0.5019336303126574	0.9950827066668029	0.46540730395847396	0.7511861490306808	0.748382168493725	0.740344988824078	0.7224849930520668	1.0	0.5151931947748657	0.9968859733529827	0.0016841797320093132	0.7562069175366511	0.7465809831542662	0.5077758879519091	0.7363067855422013	0.4883726846350219	0.5730152221771888	0.7450211819042369	0.748309138987165	0.7483271862914982	0.9968374714942554	0.9978325005813734	0.751219449225108	0.49543818642184856	0.9961096603229465	0.993926787138494	1.0	0.5018985914509877	0.9999999999999999	0.9999999999999999	1.0	0.9817647902986776	0.6661481409860939	0.7269241080314317	0.7460164363284508	0.7388995634722224	0.7685374719873099	0.9960948039693271	1
0.4816057945212006	0.5013105898132602	0.4981572097327628	0.029455308595565804	0.7503900897557559	0.4896848358164214	0.5073799847997228	0.5085117704275662	0.4633095718782327	0.5539703687501116	0.6678727475055845	0.0043669044932863185	0.4983211090536564	0.5213702585035204	0.5014475285496864	0.48798173393360905	0.4947304659606309	0.7161253739378781	0.5117720373583724	0.5058180202604164	0.48246894277225916	0.7502622130079213	0.5167596909164782	0.5278613659363329	0.48704856581271083	0.7490570637980061	0.7460434276883473	0.7512991647435495	0.5035822443864667	0.6589459720044816	0.6675979744832542	0.9979516611291084	0.5439686167270359	0.6676942614362492	0.48820618474097977	0.4982221551796985	0.49679425861029664	0.7746859865524579	0.5276198291544393	1
0.7505514325188934	0.748575454192744	0.7376787457384856	0.058423942497491915	0.7513463572032126	0.766236332059162	0.7528119948830057	0.7358040144578671	0.7478104793635514	0.7424084330795515	0.6695696813814603	0.008681915149093345	0.7432004616860914	0.7546784256088559	0.7429123028149985	0.7433000671242798	0.7409664351133924	0.5665765380925941	0.7610714098250221	0.7471629324613919	0.754710195413496	0.9943829089199547	0.9937568259530949	0.7387559488041293	1.0	0.7513550044271864	1.0	0.7492830711969661	0.7532392346692037	0.9868853881033651	0.666725138810591	0.9990174824824499	0.7526002180179963	0.6669923286767567	0.7624465324532069	0.7482008736861536	0.7558436110664594	0.7529315091463767	1.0	1
0.9708834691455095	0.7544329178942819	0.9905771410654577	0.2369423741806008	0.9998656950102894	1.0	0.9931299019716389	1.0	0.9722261065992288	0.7476204942225635	0.9943270613029428	0.0036641813385275444	0.746803611916832	0.9915106499474311	0.7470953816451577	0.9813082898432555	0.7511603001837365	0.7105812712598617	1.0	0.7502615432043649	0.753626541027358	0.9967496000872484	0.9935044339232503	1.0	0.9856489600709828	0.9997321445117332	1.0	0.9874010150764927	0.7492247670665215	0.9951350488827228	0.9987819770120282	0.9993995345600524	1.0	0.9953162192051362	1.0	1.0	1.0	0.9911323547302017	0.9994858952757557	1
0.7509116073355147	0.7606684470790657	0.7451558026177754	0.35722734278447793	0.75	0.7415743631973699	0.7461986754841295	0.7555789587994661	0.7771895047731187	0.7433361108482984	0.6641842683494673	0.0017621664525980234	0.2514021930278038	0.7493273483582279	0.7493680183808732	0.7536009529146603	0.7594822057186499	0.5721201634324449	0.74918056522083	0.7464395820669172	0.7575869333220767	0.7532330387663321	0.7500006123223216	0.7526246779410157	0.7284361299867331	0.7476042125728272	0.75570869733537	0.750802565554845	0.7490799897183693	0.6755869643336395	0.6671027636078118	1.0	0.7383022922035352	0.6668794953159889	0.7630749124914779	0.7471555435076663	0.7501587163611884	0.7470798798792005	1.0	1
0.752028441493679	0.2558282025294502	0.7492544187408144	0.32288144567252264	0.75	0.7503419911590908	0.2736118649093746	0.7146929935144937	0.7668060048279869	0.7463071495100451	0.6655795792909186	0.0	0.26659396657803747	0.7247720037034375	0.2642268705759192	0.2811151385100678	0.24946470172536392	0.5738708738239434	0.2935159848237102	0.2514209527977492	0.7615469700728662	0.7490774901733317	0.7484599598664792	0.7514103748082639	0.23994611462809148	0.7499382921736724	0.751900671238682	0.7511352127637454	0.25	0.6623106850111681	0.6654065835494727	0.7514714728748031	0.24016732747857847	0.6684819991762657	0.25404951080019605	0.25047769909728046	0.2699082231297304	0.7606379030799006	0.7508043394581806	0
0.7250027474881002	0.24724726250235793	0.744355240560913	0.3992085097521103	0.7509596984864452	0.7342431162518576	0.7512517102349449	0.7690040637531663	0.7299036186080726	0.7386455808841728	0.6578880463173854	0.0	0.23178440282663806	0.757914911669428	0.2570821057434795	0.7393097685212272	0.25519522038618225	0.5707657674982997	0.7518105877119012	0.743517381284513	0.755935957571088	0.7501021316546839	0.7490160412330545	0.7400266287532705	0.2729667913521835	0.7481147211776175	0.7462484236498884	0.7486078389522561	0.2603174808513226	0.6643380637928579	0.6672059758128978	0.749511232045657	0.756056135171995	0.6652816324097142	0.7472780049893167	0.2587468483551347	0.7601192269364994	0.7710050532507379	0.7502724517210569	0
0.7564475339941269	0.7581758436439971	0.7439419973345835	0.20460818918258505	0.75	0.7553105123161394	0.7461174488003193	0.7058457905106688	0.7408375306988352	0.7437011723128955	0.6616105811800714	0.0	0.7321949108528854	0.725940308549899	0.7508777033715873	0.75067283387208	0.7503460222528249	0.562866596948105	0.7509572959799519	0.7504737757678343	0.7604136848196544	0.7497813127193123	0.7471885322924455	0.7481091206874121	0.7327889567733916	0.7492805581473254	0.7469931257714761	0.7443036915687048	0.7475144467595388	0.6636954545183488	0.6685386513856036	0.7496636138984079	0.7502449103643436	0.6695202156728495	0.7527645618614228	0.7542715609413081	0.7556889303414728	0.755105512170919	0.7502910338004735	1
0.73970230357111	0.25035599881578724	0.7508286241110124	0.30359083727258174	0.75	0.7475728761809947	0.29367380080539834	0.7658105250499379	0.7322308215935618	0.7460030224912951	0.6658853387215535	0.00724711516084073	0.24746907010344982	0.7350577514614676	0.2423943176365701	0.25	0.25180753086787516	0.5650632333330493	0.7464246157184997	0.25071982591762804	0.27096621788658803	0.7497269764174552	0.7513886688182323	0.759221716359984	0.2492936931326874	0.7510011088241682	0.7485420771095941	0.7510732204130304	0.25333724644906225	0.6637424209494515	0.6653914763222047	0.7511077293878529	0.24163110058452775	0.6649474448164499	0.7414502540343431	0.25075641994249354	0.7493394623220135	0.7666203625135007	0.7439896989395716	0
0.7232822841086617	0.2569840441046722	0.7427147718002247	0.3089169628544792	0.7506094094390691	0.25766068254194885	0.7340882213150431	0.7564605407510376	0.7592598680746884	0.7541698607176736	0.6689215354494082	0.0018766778765913188	0.24802448193542012	0.7443394961245269	0.26020713342626817	0.7461178530988097	0.7522545686578136	0.5708349760992039	0.7514953058737655	0.7482334752237948	0.7504859278363173	0.749496886451941	0.7475178123400309	0.74892201446844	0.7328223567323142	0.7529560452695317	0.7550069978189996	0.7435550035105671	0.7460416805478273	0.6647938333546252	0.6693749330721751	0.9981395379387543	0.759722205928193	0.6687253652821054	0.7648013217807471	0.7443962762225939	0.7532059221057699	0.7466614854203927	0.7529214700778485	0
0.7452110389926305	0.7546697178741114	0.7526474846106277	0.03280488670666276	0.7501147735038093	0.7363696136733444	0.7483868745409988	0.7424688517609273	0.7447074974211992	0.7533095405272818	0.6673085562506205	0.002234146954504759	0.7279309760302876	0.7367328534225163	0.7529184564639545	0.743899123101091	0.7455725243252119	0.5667132246071224	0.745268431209147	0.7507646867048926	0.7477809407196142	0.9962222205016682	1.0	0.7489887106491234	0.9780741660529437	0.751076237052214	0.9921639123719738	0.7547779273980586	0.7483946551152121	0.9963516382063161	0.6690341143106053	0.9988371851523489	0.7478767764373904	0.6670344523746496	0.7445697726666852	0.7428552412844456	0.7497342644410732	0.750534331802796	1.0	1
0.7390882734529162	0.25781316279171973	0.7476204294081296	0.06542262829465062	0.7503074347505482	0.24354481073898213	0.7483739924920843	0.25	0.7633619700654093	0.7420590618268622	0.6688424819750571	0.13927315984812758	0.23723213604303434	0.740065882957633	0.7453887161056407	0.7479855104627218	0.7462811379052553	0.43163692164019224	0.7483081045855651	0.7466137073426593	0.746246445165805	0.7495995982013325	0.7461235197463085	0.7400488480877875	0.7403395058391863	0.7512700570197332	0.7468006730698084	0.7582799930287835	0.7474858284171715	0.6670608077843553	0.6678721964890415	0.7504589733588156	0.7491781718956216	0.6673592565159048	0.7299958625678341	0.7541939790154268	0.7476371063665195	0.7551934216301297	0.7508758837241737	0
0.7374978201960976	0.7529502886653595	0.7470967454063795	0.3008825243486164	0.7510363021675381	0.7480155123721265	0.7597497679898984	0.7227337533349799	0.7543380266551052	0.7368054349012815	0.6693559546958061	0.008785636565555284	0.7405406864720602	0.7601811051020612	0.7475998356397302	0.7499539203388379	0.7503550388686064	0.7162474733616685	0.7495216369792711	0.7465449443985086	0.7533176731516542	0.7491907907523979	0.7510772020306189	0.7530800497025105	0.9955863961995886	0.7521616904885217	0.7509834271563387	0.7542355448884888	0.7479415696462249	0.6665175420329396	0.6676155587675018	0.9966605053873097	0.7503163788836161	0.6655080056158807	0.7482283697052534	0.7467030683424737	0.7453462413527312	0.7511828992818947	0.7526046814077635	1
0.7334678721096178	0.4965356600712951	0.7463203985360283	0.06198621441172275	0.75	0.7438568811954506	0.7441752653760327	0.7561155751225886	0.774728697511518	0.7502286478611666	0.6672134102134507	0.0	0.5141704135084235	0.754406448965919	0.7469761114315631	0.7479334834643394	0.7468651080603725	0.7111799389085135	0.755767637429637	0.7520289910325686	0.7609580367545504	0.9974549262196591	0.7519143483900065	0.7477713606830441	0.9840539611201902	0.7512126771099575	0.9879193734556087	0.7529773634021436	0.7495207296594237	0.6648799102482987	0.6683107251346823	0.9977440693820336	0.7424244228221011	0.6663950238548159	0.7488239802460692	0.7483386221948524	0.7572407576922108	0.7485805598348797	0.9964534260049847	1
0.7485751183580232	0.48654780772412304	0.7514616346553077	0.19415783748116	0.7505560774185367	0.759490794697477	0.7533972957432106	0.7705444279603153	0.7529307483961665	0.7523700024544336	0.9902634083590992	0.009343234192542214	0.24013113861740729	0.7516053587421346	0.7466219697267373	0.7416862647606526	0.750340454539986	0.574876522853284	0.7461306394031971	0.7462491940570806	0.745361668612335	0.9957027762162423	0.7471348624746988	0.7484408089933442	0.511398902991685	0.7482559878485999	0.7451232788927858	0.7426819837327301	0.7478507595466538	0.6696896272433337	0.6674485908282086	1.0	0.7418602395046452	0.6672729386377091	0.7623005254768551	0.7434040124280417	0.7456756687742997	0.7441592297391032	1.0	1
0.737631128778572	0.7370048484696752	0.748156291202407	0.669965907161023	0.7509179711496574	0.7426830633346372	0.7482582547593597	0.7548028359694972	0.7581673819204132	0.7624235879233023	0.6656942507861062	0.1475643453000985	0.7487744829289212	0.7327366172825374	0.7515227295509127	0.7461398596329463	0.7424289230222227	0.5709258692350684	0.751798046015485	0.7475624025628884	0.7551267445235688	0.7500184856799775	0.7509078711669803	0.7406840480924647	0.7483735440651191	0.7515201354802314	0.7543813262469077	0.7579810328893299	0.7502178492797311	0.9994840841778584	0.6681996949425192	0.9994609093393719	0.7450001230100025	0.9999999999999999	0.7406458016849226	0.7534257624952486	0.7470698982906427	0.7574762920838053	0.7509763773103028	1
0.7469565753916648	0.5029609427298636	0.7483707864807156	0.4346938728734562	0.7508920029874983	0.7482176140892143	0.7548600355703351	0.7477479042704228	1.0	0.7571224014114003	0.9999999999999999	0.0	0.7125477432188699	0.7438294035647653	0.750460833743797	0.7490285695110145	0.7460405064311469	0.5723196653567473	0.7483082845398219	0.7487091155013287	0.7248856084124027	0.9985380753944135	0.9999649100488739	0.7512297259061286	1.0	0.9967210127350706	0.9915405157520462	0.7471676371762399	0.7474693902176873	0.6642396303711189	0.6676445917907228	0.9995333087151456	0.747708628401119	0.6675032200099629	0.7437391926387168	0.7440117892347472	0.7556039851742156	0.742231912653911	0.9985890224851621	1
0.7622229085146315	0.48892717515053824	0.7557561503679939	0.005992879303023058	0.75	0.5237619139692298	0.7409798151077848	0.726573880186009	0.7355671091345294	0.5409629745540522	0.9978118300597215	0.006250203151880362	0.24043381634062053	0.7333671285993051	0.4979719443546999	0.740201589884821	0.5008471232854532	0.4292881899110041	0.2701960426301116	0.7445901274314414	0.7558751679973669	0.7507944994268505	0.7550124340202847	0.7447656062628104	0.11060140982812042	0.7515167501346007	0.8169880610686402	0.7487498486843259	0.5010720359908541	0.6685959916895942	0.6679650206014157	0.9990494209521255	0.2884267003395002	0.6684771881019801	0.7312048568121208	0.5034327169984583	0.7316402469162969	0.7522951194616435	1.0	0
0.25	0.24709401469082531	0.25	0.046070409509967214	0.7501595594333281	0.2563286296253107	0.7405698739560151	0.7429531094476953	0.7421682320011087	0.28077824455481487	0.6651948299429111	0.004258742526296354	0.21146922646900693	0.749237685677427	0.25641434135488517	0.7429985625525393	0.2750496891880888	0.5745347586013467	0.25751627926648063	0.7447469250583955	0.7418942339725777	0.7480554153255882	0.751326805583163	0.7394821088158947	0.11304931002868979	0.7531784910277842	0.7550527721171523	0.7536245777612248	0.25040135109284356	0.6732613255169683	0.6690599423417208	1.0	0.3159527355068787	0.6669482706986077	0.25	0.2539193896220952	0.2520603589802078	0.746263002398557	0.7510668215552605	0
0.7558805045699055	0.2538401013741019	0.7553289010237831	0.1943536706344342	0.750894489437632	0.2409815460936902	0.748924531663248	0.7373700210685854	0.7485631035312957	0.7459172558590573	0.6741059540907689	0.0006280867780269494	0.2553245104910933	0.7339807875928703	0.2569919129412301	0.7473841923826403	0.25013544957981665	0.5684076543096981	0.7571746229961415	0.746253373998161	0.728266026430086	0.7507888065382138	0.7467035186131868	0.75639549571599	0.07556197628621956	0.7511266911605967	0.7489865780242962	0.7524712264955558	0.7487084524354889	0.6641426122001647	0.66712967829747	0.9992423874680167	0.2607124524746308	0.6659159029169359	0.7583336975094134	0.26248284448325004	0.7540629239897549	0.7606793267949024	0.9960849667313624	0
0.9992186418288658	0.7558003692140659	1.0	0.2990195257540559	0.998220976147731	0.7519977106559582	0.7441342544224011	0.9637372844091346	1.0	0.7523525975176506	0.9999999999999999	0.002368145564780111	0.7546591287577987	1.0	0.7467550014144135	1.0	0.7489446948455708	0.7052906272605787	0.9961070895098184	0.7495783800668647	0.7430120224602248	1.0	1.0	1.0	0.9742797874070219	1.0	1.0	0.9959282167366676	0.75067155550527	0.9999999999999999	0.9981551270336069	0.998246251934048	0.9996098687581748	0.9947549708103431	0.9940446396611039	0.7511466650740392	1.0	0.7503686841116635	1.0	1
0.2846739101139409	0.25398714438552833	0.7473052776421089	0.28522246580540156	0.7501985785518853	0.2558246252259686	0.7538350701825481	0.27417319161693443	0.7441497859774202	0.7610522991939075	0.6695654741457319	0.0011043170010275043	0.2403779704765368	0.7319921431123838	0.2612910903281536	0.74664086447651	0.26557584189544803	0.43263090396051623	0.7466444064234551	0.7487305360967407	0.7563003470446225	0.7495153351063271	0.7469963185463698	0.7475429859544122	0.7397795373237305	0.7521748245191415	0.750221541497625	0.749743741570658	0.2601834315795951	0.6672274987157879	0.6678283729174961	0.7494848936162649	0.7554811786628497	0.6659402821388781	0.7117878322834582	0.25	0.2555436178949502	0.7401447772241182	0.7538728948061191	0
0.7283598046437394	0.7565245658428899	0.7413072351325756	0.9955788536375069	0.9971672061786965	0.7505574475905394	0.7516697250725558	0.73056893422402	0.7392400287638297	0.7584079872547012	0.6707077242485553	0.002404608325367697	0.7686943232727891	0.7596000293185855	0.7478471481673584	1.0	0.7466284669237956	0.7058237002481755	0.7514026536331592	0.7485043196249301	0.7457075251921408	0.9990794119626779	0.9955090004583143	1.0	1.0	0.7510584270642685	0.9953201190273879	0.755226436242036	0.7513486583817607	0.9996011411153771	0.9974458478534978	0.9997911788149847	0.7546300353445992	0.992683101423332	0.7436828797600451	0.752951784037629	0.7445458210275276	1.0	0.7487311722702868	1
0.7572526059795495	0.7340661711059114	0.7517556742772915	0.3676967425730939	0.75	0.7543286474693637	0.7582810067463586	0.7560561001909369	0.7545849702067505	0.7467743230028641	0.6736526159408197	0.0003065318561062513	0.7498696121688432	0.7490028079579251	0.7460092810773549	0.7590754724046742	0.7496482306104613	0.5779084474161168	0.7479599786192511	0.7474370508958844	0.7463709494659688	1.0	1.0	0.7538655359306206	1.0	0.9975871658399726	0.9979132527611781	0.7538364016588552	0.7491066489286349	0.6682947186315765	0.6679691608491899	0.9976272091372885	0.7442398019573875	0.6667617063162815	0.738725699783554	0.7456565911554942	0.7441979597334102	0.767355784345381	0.998014839468053	1
0.7418321215220612	0.49411423226651774	0.5140428160870412	0.4201116660132609	0.7502083318654456	0.485188907100829	0.522696159396771	0.500415122463438	0.7573609013691546	0.5307135268964496	0.66668598050496	0.0016412388461982687	0.4862420304272097	0.748920812500766	0.500504125138179	0.5025202221837834	0.484436265988204	0.5737335637538681	0.5132873594156665	0.5019776550347966	0.5135424605244235	0.749420929110559	0.7462805175442472	0.7418236573931065	0.5091653045503619	0.7510727840272367	0.7507511267028669	0.7520422318610253	0.5027321840002871	0.6695422449995708	0.6657607968560321	0.9982175590433913	0.2959763859072745	0.66441962212934	0.7251718059880061	0.4922186811269028	0.7440344463139212	0.7580155487572874	0.7522375324076365	0
0.7297579466769121	0.5060211921881401	0.7455125111219493	0.4401158700193686	0.75	0.7575055721709973	0.7407674604689076	0.7439289910746616	0.7422184328039088	0.7369498755733378	0.671155019408608	0.0	0.4956925335137264	0.7335116700755919	0.5045894932699014	0.7479507610118888	0.5048854972154945	0.5747689246830806	0.7433640382179403	0.751730822366949	0.74984508360776	0.7529231241550053	0.7506357073249373	0.7485442179195642	0.5012315698313639	0.7501456075928538	0.747674969045367	0.7436097313062696	0.5005269183869904	0.6710045328649246	0.66706509319092	0.9977587752030376	0.7353920061635084	0.6655861399121088	0.7516670858771419	0.7521081900616539	0.740724456247406	0.7461082397382851	1.0	0
0.7478514410931335	0.7544711876816693	0.7540846328028636	0.047528885846298885	0.75	0.7544094431650256	0.7523159479477811	0.7359772652028329	0.7395339201683641	0.745182732697485	0.6677700568545483	0.1368435178099805	0.7531121790001079	0.7308587844660233	0.7480938607996397	0.7476387135393449	0.7535774954700928	0.43642244721905993	0.734150244263009	0.7468175286282287	0.7520156764162735	0.7514415783518847	0.7472817837415743	0.7414139551062953	0.7532468001686434	0.7495567726899641	0.7434521539070941	0.7550672316438954	0.7506525012559842	0.9908607545738103	0.6686339384454558	0.7518548960415941	0.7378829279134617	0.9987240944620278	0.7436158815733188	0.7592755435110864	0.7555197003951022	0.7456485670940283	0.7484038759104522	1
0.9926430362737376	0.49860196064791834	0.9894460746412526	0.48708306640993326	0.7502981186523747	0.5057594532327483	0.5173756342641761	0.5176556019194494	0.9881420262258513	0.5248005691676363	0.993539400566077	0.0005760687048544401	0.4997385108609156	0.49128534980010363	0.5035502545032015	0.7394647200004637	0.49048914538589755	0.5700770695411156	0.5007291871311452	0.5092513832135649	0.5276092555238469	0.9954294444655246	0.9924124690786559	0.49116527470901933	0.5002822380275596	0.9955468705459735	1.0	0.7489084565565789	0.49977439168996207	0.671895635630168	0.9971071531467517	0.9996878362378295	0.49168715201498453	0.6657616033281076	0.5243437938023757	0.5081168744520528	0.504640709332898	0.7466152528278021	0.9989973138478085	1
0.7431085843402374	0.4983904869826306	0.7509640129387386	0.0	0.7511399595507106	0.7445019851176242	0.755642035675665	0.7435380184329786	0.7559677843391779	0.7465845839052023	0.6662561006537242	0.0033274262056693215	0.23647109819366796	0.7434580101233806	0.25650526618287384	0.7491677884071934	0.7424341963691079	0.5680471946384624	0.7445816304436862	0.7496671829711137	0.7663901293020572	0.7503655590164113	0.750982015673996	0.7426049399710405	0.49864612864322866	0.7504787903905338	0.7515919627440882	0.7520324301805579	0.7475693252555698	0.6723146688855133	0.66508642449596	0.997940255618322	0.7580335423340224	0.6664963856851124	0.7438061551889672	0.7462766049761598	0.7471145208004343	0.7474027270064747	1.0	0
0.7538959577086247	0.7512211766693716	0.7564786088635818	0.4802546720560625	0.7500813734730467	0.7662336397226696	0.7555733592344296	0.7609570277715652	0.7417124275016831	0.7682711583108265	0.6630776057170629	0.005252890532501746	0.2343621407978081	0.7553478137480729	0.7504002360453673	0.7509120641425026	0.7388294145143787	0.5741264955466713	0.7520705567456138	0.7470693922036774	0.7524940413778397	0.7489462330090623	0.7555195284578345	0.7496737563493123	0.7467481582834015	0.7490087442200378	0.7490584276475886	0.7464290516832636	0.7492060382397104	0.6683067932125666	0.6698125228743909	0.9999985238134915	0.748554836238786	0.6669991069849011	0.7513533905406456	0.7479193192217576	0.7498389054553333	0.759609504629011	0.9981173174997597	1
0.7448578023080911	0.7434002052410262	0.7486402940874554	0.37313407474337207	0.7509021630843679	0.7424758865976592	0.761828503731942	0.7440600552286498	0.7580589253001097	0.7484210113073361	0.6605756582668204	0.0	0.2323789597850294	0.75875233363322	0.7519273011450398	0.7532872895275655	0.7523825161934894	0.4225614019162301	0.7413812537346064	0.7482587516361672	0.7511388974756906	0.7494249469358026	0.7501607740928289	0.7454992248508846	0.7652469517790872	0.750740560924161	0.7499460563829037	0.7532722357534606	0.7459857202492178	0.6665832021706909	0.6677175044569633	0.7501751377132501	0.7694662718189851	0.665572577968471	0.7473310177046212	0.7516611053852404	0.7532559927752711	0.7463753696729862	0.7521107646314751	1
0.7542215322873806	0.49849323643226306	0.7495561549226216	0.17778375582345535	0.7509099548536382	0.7422534111507028	0.7473224404574724	0.729119257710187	1.0	0.7407992924909311	0.9999999999999999	0.006018303609002279	0.7457214731642621	0.7435209835721487	0.744462290462532	0.7458367795128298	0.7502610093706973	0.5682125143396469	0.7503306357580074	0.7493765969412364	0.7502864200802768	1.0	1.0	0.7449291043744973	0.972612678550441	0.997533381765399	0.9839731990654859	0.7497831512464409	0.747814424068239	0.9999999999999999	0.9999999999999999	0.99987769597872	0.7440530879496166	0.9940985747073757	0.7454314272021906	0.7484223289540931	0.7485082004213123	0.7520818264611964	0.9973554838253805	1
0.7592656489047471	0.5056964219020679	0.7538171200777259	0.38885448300580827	0.7502738736122829	0.5069035849143753	0.5226656507604733	0.7349885149050314	0.7427249152882023	0.49829765042899815	0.6633996409223338	0.0004344008445809662	0.49942404719673855	0.737797579991165	0.5030206728815789	0.7468333834013184	0.5154219378523873	0.7176161046515033	0.7469024903656927	0.7513220209366359	0.48816968320068677	0.7501046388399101	0.7465243092574807	0.7553638187239505	0.5040312221078672	0.7514968200199961	0.7496138474912231	0.7466270890301279	0.502255294759596	0.6628293983356347	0.6653286374629935	0.996923826259686	0.7538132414198251	0.6678418033183033	0.7275766923211671	0.49473028148402154	0.7541028522141126	0.7474708052393227	0.7519946945403947	0
0.9912942896157425	0.4953082371789941	0.9885304151812039	0.2644430277352469	0.75	0.752780830404513	0.7419828977955572	0.7669347103303957	1.0	0.7478768011014876	0.9999999999999999	0.0028900149788951713	0.5049788122934765	0.7489671794846261	0.5021961399166606	0.7408465104137655	0.49769639208371835	0.5715072090964645	0.7485175536627888	0.7528912194563809	0.5008043532391903	0.9978115161451933	0.9998041511925414	0.747076406694938	0.5001642462660776	0.9980800941822114	0.9885363166869664	0.7522525793415642	0.5017479083900399	0.6702042979459576	0.6671732708857232	0.9990719979469813	1.0	0.665098283489791	0.7611306954922834	0.7546800190148871	0.754498110492513	0.7706012976297468	0.9987036522564342	1
0.7421815203356352	0.7391137221983153	0.7476055623183004	0.2197337263960038	0.7501273600028462	0.7518443757913683	0.7409001949348173	0.7634730748772132	0.7479278366299533	0.7592382824861713	0.6709743404664982	0.0019878939018113766	0.7485980007076758	0.7346982413385252	0.7536895686202149	0.750565986294002	0.737458898042599	0.43096349886982993	0.755274714432974	0.749766352799829	0.7585839630537212	0.7497207922517656	0.7514947501884552	0.7563427727299444	0.7566955863916685	0.7492743442592773	0.7549823270055371	0.7533213274125508	0.7486697618923824	0.6668912928624745	0.6666457703139319	0.7494580525117822	0.7491713332674559	0.6683816891609943	0.7390073007110428	0.7472144383255913	0.7541709705151725	0.7604842239801443	0.7496208296627225	1
0.7427882153248152	0.2605051346021539	0.7452412498509028	0.3824163764236557	0.750031503676867	0.7665964167998782	0.7450114583508182	0.7347865389211834	0.7308705350942584	0.7347739595054369	0.669500222085096	0.001315829486055036	0.2543519519770762	0.7220555474225431	0.7512497549092068	0.7377666717325118	0.7483180326056693	0.5757739618815811	0.75187416900133	0.7461682811378123	0.7574632540042686	0.7517799158107009	0.746652310910447	0.7492140909701038	0.766280766980922	0.7503157135473524	0.7524750748751282	0.7471655821231333	0.7485450667673254	0.6689523016332205	0.666603095550146	0.7494086911607362	0.7439614524231287	0.6667099014195077	0.7582535953371148	0.7493982992644886	0.7528061289733017	0.7429449492365414	0.7515508060394219	0
0.7460607779958366	0.49560953525004775	0.749809217373547	0.29866785850871574	0.7506737785703517	0.2590852159693617	0.7520324883752266	0.7215791916986332	0.9657033800470572	0.7417878845366834	0.9999999999999999	0.0	0.24411854101758318	0.7379988442325702	0.7457924280575499	0.7439062510976748	0.7361104544706424	0.5816863104302026	0.7446239053020839	0.7469775644274288	0.7425541140120778	0.9997349230092822	0.7531094308717384	0.743667753658116	0.5050111249205542	1.0	0.746571341859543	0.754652981144999	0.7496852035380678	0.672015015348699	0.6667218557312137	1.0	0.7299209573496017	0.6689461187835665	0.7490750496961088	0.7558452703598264	0.7441883753009275	0.7539519945621909	0.9980845190673238	1
0.7723580858367691	0.7484663335995688	0.7516746360381702	0.14228931383510968	0.7506813720728047	0.7434751870266875	0.7492356029839343	0.7643117174935545	0.7530351304683324	0.7495037535846509	0.6685562832375928	0.004079496852754111	0.7546813723060671	0.7471340355449885	0.7518553815677168	0.7459573061202849	0.7542956359943725	0.5706875432088402	0.7464453788734202	0.7525625476122211	0.7507358287476242	0.7485993052479278	0.7509089269142014	0.751607561476253	0.7358065825428051	0.7497478281068058	0.7511790765793898	0.7521041138765616	0.748983675406227	0.9999999999999999	0.6674390053139959	0.9989644315779255	0.7533552764454117	0.6695948555330178	0.7562860548787753	0.7537267407928953	0.7510234841267421	0.7586691760113485	1.0	1
0.7371925673223909	0.5105148879427469	0.480110903424417	0.37822966406074554	0.7509348940255456	0.5032548680060737	0.5079499177665193	0.472610423794684	0.7613451072586986	0.5091002001045059	0.6624332217019374	0.003991378895822633	0.508739524631346	0.7381414686853585	0.5004775998995106	0.4998068574379516	0.5129343003013735	0.5673566743918179	0.5260339809577252	0.497271182791333	0.5078722809194618	0.7497489591519928	0.7503457411920403	0.5243246030667955	0.47495784832136173	0.7501590137401078	0.7480444677918507	0.7496869352977658	0.49949590715804637	0.6659988381666246	0.6675326244314104	0.9991155365784963	0.7545881902649968	0.6673092448240269	0.49942273057737585	0.5029124985142777	0.48624673584231637	0.7618232722246255	0.996461180995243	0
0.7644132438503646	0.5088010096174665	0.7503691208304758	0.0	0.7507610184825371	0.7499963921946089	0.7564268130229644	0.7382772923196201	0.756298667865758	0.738644499208607	0.6618007763408994	0.0	0.7650356059067083	0.7472312945412243	0.7498116001103075	0.7421335861549231	0.7466306217560598	0.574203090366874	0.7390008123022944	0.7520603778136632	0.7361910652709963	0.996058690934068	0.7511898193449721	0.7448716132234261	0.9877748389231054	0.7501294397640511	0.9945177368268145	0.751272058453137	0.7481452853897823	0.6732556209400179	0.6657837943418378	0.9941775475347471	0.7519326421661869	0.6655002557579066	0.7541907973724404	0.7469554885192088	0.745903707052482	0.7416081427624922	0.9989262758798642	1
0.2841245216028745	0.23635774898325476	0.7398782943559141	0.03632251058000921	0.75	0.2638368270207669	0.7554022608042549	0.7240456766821072	0.7575419398668438	0.7524425606571797	0.6703652208923196	0.006963888181649488	0.24111300935212457	0.7439698998398423	0.25693067224366334	0.7422015198048318	0.2569562096233847	0.5712381308357564	0.27030698875668585	0.7462459395993769	0.7419288268198708	0.7494473513133194	0.7495887971953225	0.752414169071881	0.0	0.7507823079115258	0.7512821233349312	0.7534237876274309	0.25985416211795903	0.6687260078773477	0.6684080265947875	0.9990223743584541	0.255556507815122	0.6672281589130246	0.7404063059945363	0.25	0.25	0.7594757205888146	0.7573216076565447	0
0.7180144372095667	0.7557616964122204	0.7489015044255452	0.4482006487495155	0.75	0.7520501780806574	0.7577695794974293	0.7598948423390965	0.742660653131882	0.7549220389160392	0.6667447206054243	0.0	0.7681195364814009	0.7444479204878366	0.7502004313588393	0.7600246039281731	0.7431761952811572	0.5788676572483169	0.7519513845222581	0.7538874493764343	0.7580474583975646	0.7489922452109089	0.7533188535588798	0.7475419574202754	0.7375288361465292	0.7497374559644355	0.7519980529741663	0.7563491483063794	0.749314640006013	0.6669930389372938	0.668656093082613	0.999833803416361	0.744671167149406	0.6661764671195854	0.7582340509176986	0.7476273914016036	0.7617114315428819	0.7416179281091316	0.9985692577461428	1
0.7372544544728729	0.756362956822579	0.749349993091901	0.2579015287507889	0.7509115515069281	0.7499224916452338	0.7470215146198492	0.7348028478749001	0.7462385602603699	0.757267024911802	0.6639604302760566	0.13288846855304476	0.2319065719215319	0.7451914879252025	0.7513929897866948	0.7409695712915987	0.7508972806508852	0.5713228645667022	0.7590908985665921	0.7490125264571375	0.7552404765901037	0.751196792341012	0.7526574123295308	0.7545138743669263	0.7346114831799452	0.7505746458970077	0.7529554487052509	0.749654100604125	0.7490935921280149	0.6704565772856339	0.6689404770946868	0.7495142351810431	0.7377794755448785	0.6676031003074417	0.7565426299222092	0.7492065414183797	0.7512203962275124	0.7689637755400864	0.750648169627387	1
0.7461372787151547	0.7492410481494303	0.7500112262131983	0.25051104477734065	0.7501099636221806	0.750359649652108	0.7456869337037935	0.7629971520803647	0.7478698545484302	0.7340295260378219	0.665506172941724	0.008562548342432431	0.739902074700818	0.741920496618615	0.7481617618416969	0.7560673711380481	0.7425851540604439	0.5752315066432004	0.752257775634417	0.7442450430812414	0.7538322435151527	0.7508664984143723	0.746812214056724	0.749780971828564	0.7578053443128301	0.7527482708533136	0.750319315567202	0.7481419741019993	0.7478343233756745	0.6660347089544012	0.6686417364726002	0.9988791054562762	0.7467798853546147	0.6677170198756677	0.7262467668423285	0.7461541305047008	0.7485803055736082	0.7736723183228337	0.9958831039704574	1
0.7496036310658614	0.499917650061349	0.7423778953321021	0.5108742677102485	0.7504862951921437	0.5024720391898696	0.5198914975296637	0.5058119383468831	0.47466284097925543	0.5123262814622559	0.6623435715853003	0.0	0.5008770089313032	0.7312381968850923	0.5043815233841771	0.7511802894960771	0.4983659714409631	0.7142834524056128	0.748556649442975	0.5004819592237024	0.49589043461393806	0.7503540056112402	0.7496099400261298	0.7394958518325525	0.4996233690527216	0.7492972816345985	0.7484550700481625	0.7477572669605836	0.49906411201225503	0.664452883618903	0.6653309998440174	0.9991369636106625	0.75809929871196	0.6665741050236934	0.741614197671888	0.4874310045383687	0.7536419673701449	0.7507095853574567	0.9995786885898723	1
0.7527124820746735	0.5046042755784304	0.7456711896386258	0.2546900983151068	0.7504479124996764	0.7536328540566191	0.7383929376190036	0.7470189708410037	0.7513726266557246	0.7484051745216758	0.6718862071254258	0.0	0.49089590971231306	0.7316651526275169	0.24868331496390939	0.7423808173783497	0.50136461963028	0.5763372918990916	0.756345090660901	0.7496829900200036	0.7492046939440296	0.7497179642871185	0.7488916128448581	0.7490503680661609	0.5000120421278121	0.7519787139917354	0.7460892007175288	0.7452314454824361	0.4985218041599756	0.6661984039110265	0.6668180049828408	0.7530660011708844	0.7565943356218853	0.6659101140092499	0.7414487666581224	0.7465748502409161	0.7338776346613344	0.7467149246016528	0.7501309330982235	0
0.7420492397930003	0.7504670937680074	0.7401167187424909	0.40443980395110646	0.7502059709378311	0.7499575245828659	0.7591214023839303	0.7514792469693277	0.7502458878634789	0.742259097176139	0.6679461815873255	0.002440040650364567	0.24044696020502593	0.7608531972541469	0.2549268866330556	0.7532044460318587	0.7477359901186963	0.5725210670862231	0.7469140474788252	0.7438315769865237	0.7561233568456498	0.7501397854796209	0.7497560428097387	0.7567838306298964	0.7571827279785907	0.7493901778164868	0.7527757046964489	0.7511736611925095	0.7467803764062085	0.6675793041106338	0.6674551093051055	0.7520229253950435	0.7609469760428459	0.6670174682366896	0.7463760335552779	0.7480722555924004	0.7426525851586178	0.7572887705210909	0.7496416253658149	0
0.748485729818518	0.5002317901156526	0.5100301067046206	0.22175512570784478	0.7502704560574985	0.4951015375010264	0.48119672806255637	0.4945652127060363	0.517161079884484	0.5320721920397405	0.6618640531950548	0.0	0.490636744763769	0.5166061376601485	0.49758827308582987	0.49959423436644484	0.49987439272104195	0.57238574883615	0.5039251088041694	0.4840696754460803	0.4919859502411008	1.0	0.5195379995630484	0.5080177947282263	0.4960020054194993	0.7508497260309983	0.5170267627375918	0.7521994117133851	0.49823333916724527	0.668409587474918	0.668046489997518	0.9979069774673704	0.5120016445160687	0.6667448700366613	0.5227180729727448	0.5048831319109046	0.5032700651960739	0.7629985125636362	1.0	0
1.0	0.5172410124038116	0.9879601733519253	0.5647780051500493	0.7501232105338066	0.7612125583310146	0.7528693302461178	0.7350195261305842	0.996823082165722	0.7495657192280949	0.9999999999999999	0.006545793514457893	0.7527464795412532	0.7380879835308912	0.7498279193052686	0.7501397657808652	0.7478352726659696	0.5789197852643392	0.7444388318267502	0.7485164848662343	0.7503267412041701	0.9986570877249857	0.9906252825902065	0.7449705241372377	0.9810578225483984	0.9948026524047912	1.0	1.0	0.7496502744030592	0.9999999999999999	0.9999999999999999	0.9994220171917846	1.0	0.997437277175167	0.7380954950358714	0.7424943801215398	0.7480716967834693	0.7530678850942133	1.0	1
0.7371358058988461	0.2515769308443676	0.7453031050284182	0.12782179561214493	0.7502847302478068	0.2410657161247067	0.745564081782193	0.7663937656548905	0.7450706009966114	0.7499041470141377	0.6703788980878486	0.0	0.24015186898410382	0.7654118522976111	0.24821694998414665	0.7424748686310173	0.7558369354775412	0.5653309411445557	0.7506782466112811	0.7496443672369417	0.7368169457140952	0.7540201904931195	0.7535358779982699	0.7395655096750909	0.735218308115254	0.750310987377382	0.7458455231551215	0.7446634833292729	0.7471799680155389	0.664353638712594	0.6664542110684787	0.9977377553958254	0.7796912300195062	0.6676359137148165	0.7594527264552865	0.7539749861141949	0.7441193732192731	0.75083149428554	0.9968123572474051	0
0.27941123095567355	0.2685028807766647	0.7494195973531375	0.274439358093188	0.75	0.24540255493613972	0.7414839023595375	0.7314898126966071	0.7525129018752594	0.27669858618880044	0.9999999999999999	0.005746918285384922	0.2442697166046874	0.7417213522540866	0.25459161292638144	0.7536389950273712	0.25222479739508114	0.5710306040145466	0.25	0.7497854851028335	0.7629222232566403	0.7509954779459165	0.7493179609970423	0.7455896915723396	0.047464234397160354	0.7507857047147017	0.8163214272663928	0.7519260307253984	0.2523725797767326	0.6688345539057712	0.6664229863364953	1.0	0.26018507769962573	0.6689446154110907	0.7423613266241864	0.25	0.2537972929670127	0.7440452416510898	0.9966012449470066	0
0.7461384316729818	0.7475917538548521	0.7472629032670458	0.3709295432167164	0.750081123440953	0.7398123557066754	0.7431384862604049	0.7315036110628104	0.7379594502986316	0.7546502002137103	0.6622272862027858	0.0	0.7476265682841157	0.7498713785246682	0.753966550275119	0.7385385517993646	0.748444933498251	0.5762798839675952	0.7470393146707054	0.7493179174589408	0.7419423384416038	0.7494775462645538	0.7477151593865953	0.7496476793928253	0.7743443037625712	0.7513765404908804	0.7537828319381794	0.7543481151196921	0.7496191181413537	0.6732353439992914	0.6689846917198772	0.7498836569826626	0.7414760030259355	0.6665825147745253	0.7705885985379544	0.7505536078240694	0.7471568572179119	0.762599838181507	0.7473413152131007	1
0.7552986087553922	0.7448390590672825	0.7489785047252598	0.7483341302498627	0.7516998558733603	0.7454750656218095	0.7543228851885161	0.7277242436998073	0.7346218175129077	0.747396028599919	0.6694784597288103	0.1322508380851828	0.7343039876134537	0.7543240292882996	0.7534954130604824	0.7449438287961072	0.7464806408231134	0.43123715097930704	0.7481241887778391	0.7495117760293124	0.7470959653311856	0.7512963666111256	0.7476757852304761	0.7507338180524827	0.7526458302138407	0.7506236380829202	0.750665425936169	0.7461110985580065	0.7514319118510137	0.9979599299905259	0.668231471450201	0.752066612098764	0.7425563062991315	0.6670895785342631	0.7404266767143962	0.7548852228130811	0.7486874925012476	0.7369502810887893	0.7470985692066668	1
0.7565864345440638	0.26737550830608153	0.7585245353050718	0.06281236866018694	0.75	0.26361465050573335	0.7488114950995928	0.7692710851572738	0.7625615638688094	0.7524303019158312	0.6695528499409965	0.13626320156792862	0.26142658756446785	0.7560230165543239	0.7520829041010731	0.7435478800600795	0.7560248555051613	0.5711667168125268	0.7463006189335459	0.7527584113164323	0.7434874324755228	0.7502247618600867	0.7477767690576171	0.7560340785581341	0.7510010262159071	0.7525607070908791	0.7496471313048619	0.760310959155408	0.7514535986326791	0.6735359107898761	0.6687101910642255	0.7511301949682931	0.7411512953339755	0.6661494526029389	0.7387158740369003	0.7536176045541267	0.7456711866647594	0.7553800572939019	0.749738879101824	0
0.7556752494744053	0.750596061378954	0.7531749899440444	0.17468380266704245	0.7509290654499672	0.7517635529733407	0.7524994234583617	0.7358804929014094	0.7557377086644195	0.7400678577352761	0.6685380517092475	0.13554419260441852	0.7615847513157301	0.7540372847273998	0.7545185138447363	0.7442772722775767	0.7542868741266616	0.42387485046747103	0.7536598013880559	0.7510040367434071	0.7530611263348816	0.751185938044887	0.7540977487682773	0.757792235343874	0.7676691126013053	0.7521224845524989	0.742438987325392	0.7566300820352365	0.7485583303614718	0.6673292921015418	0.6680874483615221	0.7505689319963622	0.7424880225604785	0.6653145566523091	0.7403477322274399	0.7544060281066374	0.7454716962483744	0.7590124271288415	0.7516114609424789	1
0.7413803629460983	0.7512672830928544	0.748885316299528	0.4141849372917277	0.75	0.7540013911159233	0.7599123072479255	0.7452455929825197	0.7454844787338651	0.7461093821256922	0.663033398557602	0.003900659951620246	0.4931974662068917	0.7517914864743998	0.24786204193386602	0.7333843006080645	0.4864332191599014	0.6971934539449159	0.7505432140064364	0.7497924062905815	0.7390819446924689	0.7459362287445791	0.7489255981591373	0.7480337270626569	0.7630293175829173	0.749698752872041	0.7523058799515784	0.7477908195315913	0.49858545030246443	0.6641328622154696	0.667112911949679	0.7500321406697639	0.7536761032324201	0.6647279704256766	0.7378185513898121	0.7462133066847996	0.7513768170896717	0.7610202576588833	0.746737357909385	0
0.7636976899046436	0.7425580165936873	0.7454676585261603	0.0	0.7500399951582201	0.7483772337049786	0.744378167119963	0.7451411580403711	0.7603687210183374	0.7423866760113565	0.6704443984940527	0.0043462612833338014	0.7534038606221992	0.7494514416315515	0.7509429499057584	0.7525474175996884	0.7470908806204466	0.5707621497256686	0.7506683079201505	0.7467923240247292	0.7598729142105357	0.9956919598222913	0.7517078765857337	0.7404816425223965	0.9806232635974527	0.7507152711582331	0.9979162812245179	0.7505735067697817	0.7494656114159185	0.6695440939019328	0.6684366728232592	1.0	0.7663579075222897	0.6672730737755528	0.7405323510057197	0.7494032152072183	0.7479658135740923	0.7410360305572354	1.0	1
0.7511982888031541	0.7433731777368572	0.7484698860318362	0.17222033505497134	0.9981578348438369	0.7475656851932655	0.7562968364067962	0.729205798325943	0.7286092060510504	0.7511879406702521	0.9999999999999999	0.0017643503154121463	0.7694168840622896	0.9625070658873784	0.7490738516864063	1.0	0.7482905065255538	0.5711171246098413	0.7572495648536249	0.7515657598858477	0.7626911530165514	0.9985531443081377	0.9984837634221688	1.0	1.0	0.9991356829796273	0.9994858397568898	1.0	0.7520052411710882	0.9999999999999999	0.9993120888684209	1.0	0.9901616901027683	0.9999999999999999	0.9631077485677774	0.7436148329490122	0.7309794468675511	0.9815302706316176	0.9959854503452898	1
0.7426679716713207	0.7466426579743587	0.7503543192615232	0.16336791026359132	0.7508347679937525	0.7443698329988183	0.7508112556787632	0.7218237562748897	0.7530815087780062	0.7526345187801599	0.6649855104386609	0.0	0.24984635961401486	0.7423015927661362	0.7521750343804955	0.7424293080367784	0.7448406411319229	0.5756776483088519	0.7501583068253745	0.7515018109389703	0.739450800326283	0.749602271985803	0.7515060574495572	0.7552586278156629	0.7598160921644328	0.749397063347902	0.7495893074367567	0.7526214495056492	0.7468728868850121	0.6675103911591247	0.6663134781365629	0.749568432826766	0.7501148446836169	0.6660194691443266	0.7537752064402579	0.7382453738401539	0.7410471390628959	0.7453231963841909	0.7500414193381568	1
0.7589041552720114	0.5134794117165628	0.7422333508185172	0.5538337061447036	0.75	0.7318512695233078	0.7427930059351583	0.7609295533070672	0.7352894534304278	0.7565917186758874	0.6650435794586623	4.478866102081863e-05	0.5196667508542797	0.7462996278046324	0.7590975812938912	0.7555634306776754	0.7554846393624645	0.5778370100988139	0.7523947403397299	0.7462109330518577	0.7456724240924875	0.7493100354471232	0.7499909106256083	0.7590266677993729	0.5044745352214017	0.7489733880897708	0.7497829147270547	0.7496154397807383	0.7490861560726148	0.6671352099717822	0.6654630326763248	0.9991019911709276	0.7585794267353553	0.6662485713442691	0.731731439007076	0.7496625806671993	0.7466076793270608	0.7515565238659176	0.7490436036154645	1
0.7438548592176218	0.48822755089857	0.7497769999473543	0.49493525359510226	0.7503352027470107	0.4920700770330415	0.7429380734955323	0.7489167881062656	0.7300174553126055	0.525271033719312	0.6727183419755923	0.0009983905810201058	0.5023626059781818	0.7490092088227158	0.24225773337543158	0.7412968388406327	0.49749479267608565	0.4331689952638993	0.7394004016240077	0.7502086403730821	0.7519121832789695	0.7492651241739698	0.7495576612716895	0.7523211818700994	0.05577253342083835	0.7493050873830172	0.7526733373235676	0.7543733186457189	0.501492211349633	0.6672063857023917	0.6675488254915991	0.750168464080152	0.30489220526478766	0.665177562072308	0.7440703087586265	0.4902797920480091	0.7507271942588412	0.7772916532985407	0.7558295546929413	0
0.7478523230043769	0.7365326157086194	0.7591639392981909	0.39157634931027696	0.7506548562396284	0.7529261779591674	0.7469461812951687	0.7252926759834165	0.7434200961101405	0.7563944999337298	0.6765375406011213	0.0002682607704967865	0.743357690064499	0.7596592454347931	0.7516277399840177	0.753345956284537	0.7497942615854379	0.5738794410381184	0.7506082961906837	0.7490356664861275	0.7569667290747949	0.7510958656294004	0.7512170858106575	0.7536120768504687	0.7313821360928247	0.7508051015224209	0.7492137291298064	0.7529595433902572	0.7488184637188151	0.6621953544736189	0.6678542751204686	0.7504585342853424	0.7655059340623339	0.6685664421306118	0.7481152443144228	0.7483544790969737	0.7564686387066122	0.738992187542167	0.7462573916346055	1
0.9965309148034326	0.4939626540304327	0.7526851150913341	0.48240442323476296	0.7506941270233883	0.4989114034580747	0.744381637287575	0.5241144790587191	0.9990213694403263	0.54972924720005	0.9960989819627754	0.0	0.5039203352273385	0.7312884420518765	0.5112073985134913	0.741811278388217	0.5095150084586101	0.5763917676410272	0.7470808782636151	0.7480401990747282	0.4897115732162904	0.9976996223299951	0.7530257688106398	0.7471612044269492	0.5175735053083165	1.0	1.0	0.7485437249374247	0.49530301106864655	0.6698855305403733	0.6677998373964025	0.9994727486760151	0.49497836182854343	0.6633874132393535	0.5198412456325882	0.5132095291786506	0.5105126755836337	0.7450238618525771	0.997803662293637	1
0.7412817398922614	0.49412381039350073	0.5047179742934256	0.138935149576972	0.8276271813696697	0.5146444912688294	0.4980340644304822	0.7562779107027141	0.75866720518627	0.5273467486232076	0.666722144436649	0.0	0.5053438676757414	0.7510836588344957	0.254737410517683	0.48123828141607616	0.5028245793804896	0.43213120104618363	0.5030027287100557	0.2606963115321651	0.49268432858679234	0.7509742194442175	0.7499158246333781	0.7345474094107532	0.5108001850196315	0.750226049950639	0.7560379635855243	0.7544242541607293	0.5037187992052878	0.663722688587862	0.664846798042504	0.7491637363707973	0.18014607094429685	0.6658196941720524	0.7502626097494343	0.48593718350103643	0.7356319718781156	0.744245732941356	0.7540582350597447	0
0.7431648178330773	0.7585159450432584	0.7552748469598723	0.2292995928117835	0.7501870564083026	0.7486774030299866	0.7394446770859392	0.7513934785475792	0.743022544728006	0.7490684879824169	0.6684072538733872	0.0	0.7676260684495076	0.7445158067057769	0.7464391188769361	0.7370882730924361	0.761968171346465	0.4236788383201479	0.755449519441352	0.7491623999871526	0.7519109373480627	0.7509890458349644	0.7472853943646337	0.7495037913064552	0.7325059025202858	0.750991484185362	0.7524610630533374	0.7531132216856136	0.7501959983224181	0.6698094351792427	0.6680553822702833	0.9983251753096936	0.7538036714107197	0.6700479217453595	0.7551056838844955	0.7451983056679454	0.7537494537039878	0.7546537333226847	0.7528458224137177	1
1.0	0.7473809842701554	0.990312086830744	0.4993118819196109	0.9994010008591695	0.7470670150322267	0.7506054817664234	1.0	0.9791000349781817	0.7561634922764132	0.9999999999999999	0.0033344676415921985	0.7355482103387472	0.9848648578020398	0.7549968685113263	0.7436632209831648	0.7466692963388629	0.7089613285802946	0.988651432649618	0.7494116300027293	0.7510373326150237	0.9998085445005939	0.9942612859176083	0.7424522174961665	1.0	1.0	0.9961939416186522	0.997236618314765	0.7504723412133456	0.9999999999999999	0.9999999999999999	1.0	1.0	0.9970242738948517	0.9664948439156862	0.7504331283663406	0.9891518083877091	0.7706187510615401	0.9979225774275384	1
0.9931400348361162	0.7457174530800676	1.0	0.3398776236109716	0.9963857611818459	0.7593737094512015	0.7427949197172229	0.9600164926466814	1.0	0.7414974853292173	0.9851642993038613	0.003827726947630717	0.7372916620285538	0.967305309071109	0.7518595437759442	0.9855158933412898	0.7494633502801428	0.7134188184928663	0.9752587455960748	0.7513350417301374	0.7541399447879813	0.9965562389659531	0.9968441474513005	1.0	1.0	0.9954992263459251	0.9996884943826331	0.9985548419797474	0.7519393601318921	0.9971023962411483	0.9980500792048995	0.9995718210473904	0.9844344068619891	0.9981174428096085	0.9916101859038576	0.7505540453972896	1.0	0.991319959707441	0.994915250817393	1
0.7377848334858195	0.5049978702732589	0.7528983229302276	0.11560531975543051	0.7503751972513242	0.7586159766042855	0.741412036029487	0.7507681471719754	0.756936344572425	0.7434822768621168	0.6682786895573294	0.005312175218766391	0.22584688972677383	0.7390340788686377	0.25376519566789396	0.7411326724840175	0.5174432025775739	0.5679949695661639	0.7414917864460475	0.7492716891939771	0.7690627725168299	0.7500543418932151	0.7475343946444918	0.7523027535258219	0.5320964557495881	0.7504773315447251	0.7500629224670065	0.7518640737002933	0.7476443877361746	0.6661056063275647	0.6661162007814384	0.9982403638915311	0.7398542673123057	0.666864548068193	0.7568943809261974	0.744568456039339	0.7542447835134284	0.7543037015397912	0.9975590020824208	0
0.742301922695516	0.24666418036082616	0.7431522817375842	0.26745961299548643	0.7507933610527823	0.7393725640208508	0.757205664224563	0.7457704585380783	0.7439122873834314	0.7446983935197324	0.6646252878769212	0.007387036671220323	0.25292295809775095	0.720208568436472	0.7484923049402462	0.7448783440850216	0.7572771933874256	0.566926634800109	0.7435180140905915	0.7483377179581584	0.759806804261992	0.7492211902540923	0.7465051259228236	0.7438260448567149	0.710319773680829	0.7519743683100234	0.7532072919632687	0.7567438614150513	0.7475551360434709	0.6654668150302429	0.6679720108246283	0.9991671754651086	0.7455196671430209	0.6656290680025088	0.7478257009834851	0.7457390770494408	0.7458978910455926	0.7458181057700666	0.750252015931924	1
0.7418952100083781	0.24305570107301713	0.7479354647420672	0.22629627209360992	0.75	0.7525926321277551	0.7382570149700411	0.7704485072667064	0.7494367778145058	0.7605986975613184	0.6646245087948787	0.006387924446280757	0.2493591973677701	0.7360932773237419	0.7489217861532628	0.7501490505156193	0.7544143471272661	0.5796179708651972	0.750942447563399	0.7501738183647706	0.761282175946605	0.7490785717541643	0.7496692317142335	0.7474038151513579	0.7376276789754369	0.7511208583364914	0.7485235033252469	0.749537274918273	0.7470719905310179	0.6684965355109173	0.6685679518109311	0.9987379382851155	0.7539020745476338	0.6683798099824131	0.7434594531454938	0.7453845775768277	0.7498009729101185	0.7429513607033277	0.9931137165011261	1
0.7441300926926826	0.7578025566073592	0.7499289509114694	0.17029159547248485	0.7502981788825452	0.753402174253068	0.7612175874736681	0.7378841128400979	0.7526092938973841	0.7453595990826034	0.6667718120297237	0.002708366649730065	0.2585844051333941	0.745366747951492	0.7487263342182557	0.746761065944507	0.7496147215978629	0.5692892311068605	0.7503291060771554	0.7470431579570529	0.7481921819047636	0.7487948072223973	0.7505777203114161	0.7519171193103011	0.7617621221855331	0.7516522758381604	0.7403095062607539	0.7514588417631841	0.7503740411063924	0.6666210400617764	0.6661916400070053	0.7520462445014908	0.7553273478986919	0.6659883241141552	0.7396299374912484	0.7522748964288061	0.750314214896844	0.7448504114639821	0.7521638986589314	0
0.7577209554004873	0.5009593913024655	0.7451333814893677	0.12733506499096475	0.7503551201576729	0.7461839873421021	0.7377483955312918	0.749813100354275	0.7398612406046314	0.7501346868761634	0.6709072458373024	0.0	0.4923789980490851	0.7538596062072576	0.7485752245901376	0.7507896083752056	0.7484259333113267	0.5730905373603294	0.7468620562367299	0.7497522890432142	0.7317101111597628	0.7511653976436014	0.7477603836770307	0.746110771339642	0.5084884649498883	0.7493753534243065	0.7523991058051429	0.7568065301046382	0.7481358042265187	0.6669645100657523	0.6678118522408554	0.9992674537073719	0.754478223082363	0.666819159035369	0.7650884703273012	0.7511139296187088	0.7502470288276837	0.7594783068496854	0.9927193405760056	1
0.7361475714250726	0.7603540419797667	0.7519924769801808	0.12574353058426874	0.75	0.735190668870149	0.7467178124085239	0.7368163309758755	0.7655133449996261	0.752763393828137	0.6730253880391469	0.0003937013290754353	0.727208654300601	0.7509302242360915	0.7532613707096107	0.752772231910801	0.7472494490869904	0.5756528565657424	0.7499183553251113	0.7502019154989097	0.7219902294760118	0.9992929990678788	0.7479075000964468	0.7644969158431454	0.992649002182419	0.7514338812298315	0.9935544283277786	0.7531590487479178	0.7494243153966863	0.664915630638408	0.6680745312081788	0.9995016195085605	0.7559681260243709	0.6671415552756813	0.7460530388929094	0.7384385658765082	0.7473865441210374	0.7374070583777843	0.9943052629421558	1
0.25	0.23751428984582462	0.2741621355102779	0.35405825693435855	0.7501065925441026	0.2587675524681162	0.25054107394746883	0.261328848984465	0.7534070974458704	0.2621279669466775	0.6719997042289596	0.14126926355271857	0.26405088940974486	0.7480736117369138	0.2536010998484042	0.746518645112216	0.243351904290786	0.5643909302186519	0.2789313100266963	0.7474077302909095	0.7625141779383448	0.7517898494938433	0.7515620344410894	0.7458879031658472	0.7550999957699228	0.7486670934135566	0.7512697906315566	0.7514572093730841	0.25	0.6662482873694684	0.6684004773672277	0.7510658642767747	0.26679471326883036	0.6682942694522774	0.2704370345237293	0.25727068344722526	0.25231814161827765	0.7758774531783061	0.7523732049480272	0
0.7450999227558754	0.5153474769932417	0.7380908642130944	0.47003860225022853	0.75	0.7403408136905035	0.7575272638646983	0.7405784992717123	0.7574271351654398	0.7535390858851247	0.6674587150062412	0.0	0.4979940657129361	0.7352482110991353	0.7498028031796065	0.7584064124258711	0.7404754321507281	0.7097538998481271	0.749777667906375	0.7482190814784777	0.75521498400002	0.7487114091339276	0.7498911683185842	0.7439258357943072	0.9787603751318658	0.7493410325855268	0.7518814864689256	0.7474011316997189	0.7476493017353366	0.6632361246632104	0.6681953782478994	0.9966152016233827	0.7431325880264911	0.6660026332554198	0.7409781714367284	0.7514224694773165	0.745721119810218	0.7654503869442935	0.7480322330869004	1
0.741131595597885	0.24541293115064772	0.7420082794996841	0.22196075305129995	0.8280059884056509	0.7530779343418165	0.32693610317690586	0.7676451958089603	0.760349922616646	0.7449193071148905	0.6620169570950688	0.002772119928850838	0.2518171127462999	0.7412548802753601	0.26350400347019926	0.254114856862701	0.24834070167330444	0.7074255322197341	0.7440995378431462	0.25901364050851267	0.2721761610155864	0.7495729019447344	0.7485966041600453	0.7486526210188676	0.2801992745128695	0.7523817599649829	0.7482497322500608	0.753603138853114	0.25	0.6628255342004	0.6678439109197196	0.7508153785153241	0.20359637029994201	0.6655332726748707	0.25	0.25024640954062166	0.7484543284532398	0.7684203530382656	0.7483773280945029	0
0.2537188928597565	0.4921392760849921	0.7461783452550612	0.1745496758398198	0.7506415919343755	0.2230445586559194	0.7536679691644488	0.7520789881965423	0.9764854409182991	0.2635088473366829	0.9915259641983842	0.0	0.25109372205282204	0.7421637046628881	0.2621850761108433	0.7338607609760531	0.2587143131175525	0.5706815674061438	0.26481051388876803	0.7490340136757021	0.7527180392250624	1.0	0.7480978743433584	0.7483065906917925	0.08068618103410731	0.7510061962687935	0.8136958427770858	0.7519288890975815	0.4994049877289617	0.6667833795947785	0.6665581098074066	0.999650751592767	0.24409250473779917	0.6667739290358337	0.7465746941831102	0.25	0.2756440082137397	0.760766671778074	1.0	0
0.7381679487354414	0.7530362301129158	0.7484383660145246	0.4084128861701883	0.7500710113591653	0.7483875049474251	0.7507774133877491	0.7605731061070642	0.7503419699064561	0.7488781206833381	0.6684975005148245	0.0	0.7376385085314568	0.738759263135039	0.7473946884866502	0.7469595722581321	0.7444584922915243	0.7036300309562399	0.7453715212699127	0.7506966318112054	0.7465323246414867	0.996100964429338	0.9962643799568267	0.7489086196183172	1.0	0.7500706291218827	1.0	0.7502604537797375	0.7510791872274734	0.9999999999999999	0.6670275322741611	0.9981998107810498	0.7583921030476274	0.6664522630136214	0.7344683466533667	0.7482029893093308	0.7531521899705392	0.7599425347448211	0.7504640483365037	1
0.7444138852271487	0.7505849747484683	0.7483216693804826	0.30210283371430746	0.7506358389996641	0.7491288181097913	0.7509274508975451	0.7346268650150354	0.7434209215078023	0.7487175668703011	0.9999999999999999	0.006832871891543228	0.7371035195715052	0.7477306729272031	0.7507783088117007	0.7490540244896675	0.7466103483300403	0.5674220146662791	0.7537312785804435	0.7471463410559452	0.7526616809493402	0.9979445438762131	0.9974041712596231	0.7454146362115784	0.9846112600581916	0.9955765344882928	0.9908506361997764	0.7498667115025005	0.7479276645195915	0.9984670736039182	0.667618117195404	0.9983139725125133	0.7418962182135411	0.6684031590229107	0.7563154110271731	0.7559102582619334	0.7520971735702676	0.7598501484968773	0.9974626666706564	1
0.7411251712198552	0.7547568494242679	0.7485108302159429	0.19209843940693144	0.7515905123800762	0.7380985271399332	0.7644492434914317	0.7486920983709807	0.7687491339520984	0.7399161687831669	0.6694634982656857	0.0	0.753570632457869	0.7483428037195163	0.7545316101960978	0.7493894688733735	0.7534161818719332	0.5767284273293084	0.7501267284659874	0.7518407570619174	0.7520451159558318	0.9993861952805992	0.9970921881840928	0.7476060797055559	0.7378724930288735	0.7509798865149874	1.0	0.753760117711814	0.7491323067839957	0.9985442102727656	0.6702394767364899	0.9991558134515768	0.737296469498704	0.9985219348907945	0.7389634113686527	0.7498074988739741	0.7517310267628126	0.7523699586056735	1.0	1
0.7425650396118404	0.5081705150512315	0.7494787061835967	0.0	0.7505313117293324	0.7484453604860174	0.7510479941414324	0.7463225582008685	0.9957972670030141	0.7454075735664758	0.9962005797424286	0.0	0.7257111252983472	0.7386534569494705	0.49757639590006286	0.7468933703656051	0.49482380870953235	0.5750904972261597	0.7395032232320263	0.7477772227947133	0.7453755080013789	0.994824437201129	0.7476187104957975	0.7459177719588588	0.4910873288452223	1.0	0.9960143276238916	0.7498855662386799	0.7506991036996943	0.6702561434995769	0.9991837155665129	1.0	0.7361283468207379	0.6664804087450393	0.7570250586235132	0.7428473129152207	0.7462554836524864	0.7788258217299785	0.9988331931517765	1
0.7545336075108791	0.7560758858188685	0.745107818169759	0.61154653703822	0.7505024650090687	0.7479477644992917	0.7466447746733458	0.7519899504070315	0.7639166285636495	0.7637617525455918	0.6714487085905405	0.13800079046023053	0.7599737274946269	0.7384396366415376	0.7487494792399606	0.7587299037775241	0.7543582225902166	0.5760144380243006	0.7437846557469248	0.749038489869876	0.7556432002089407	0.7502607548576506	0.7479635334874548	0.7510160732200746	0.748686804945098	0.7498027284820858	0.7498966841408334	0.7499299998429545	0.7494979840303351	0.999237911894351	0.6675524966949922	0.7495214092723682	0.7576816448433583	0.9999999999999999	0.74405705427473	0.7454664988472478	0.7461938361759365	0.7511559176621827	0.749753657822037	1
0.7554772219899945	0.7476688233276053	0.7521197969515839	0.24864889276466776	0.7506686116687955	0.7606149911084427	0.7486894512023861	0.7340149140890025	0.7586085176653378	0.7533023308530931	0.6678180111159624	0.005728917772067528	0.734403526159163	0.7453826237017008	0.7573115150962418	0.7468409019178042	0.7512938278001828	0.5720239487241908	0.7564145190318836	0.7474564746589337	0.7366405612873566	0.9979711165492028	1.0	0.7475061171042227	0.7505079558744318	0.7503450374809696	0.7509736292166018	0.7528775625132316	0.7478815149776387	0.9962137768014797	0.6677743880630411	0.9998514570583816	0.7467450058544871	0.9950403710209108	0.748721002440503	0.7498603150278436	0.7495219795066869	0.7582856015513205	0.7531358541570043	1
0.7360872712300369	0.7708387833119935	0.7456825914732323	0.47792943507398894	0.7501568947295171	0.7487259914998096	0.7439771745975147	0.7545845047658741	0.760387544391042	0.7533657314748995	0.6658521640059265	0.0	0.24754275945142779	0.7628394413997788	0.7492520433690549	0.7528971011171605	0.7570682016668021	0.5716890630035779	0.7423614464211499	0.7458930762886155	0.7594091517458096	0.7492222349004003	0.7497894932091316	0.7455125715232759	0.7339205992892233	0.749643687412825	0.747625895304325	0.7514636884792983	0.7487246120466374	0.6676982239265067	0.6671845053768763	0.7507709703169684	0.7643617381942244	0.6679389967518351	0.751970740956576	0.7510920784807554	0.7563396556909615	0.7441919509754724	0.7491328133783671	1
0.7487874640941097	0.7544866989292064	0.7580549938202862	0.9045866474820149	0.7513149286003871	0.7548789298527503	0.7512724136954794	0.7416757725183762	0.7601834899546895	0.7534901998607122	0.6723419611224136	0.0	0.7514318743856808	0.747163190676872	0.7449000116045963	0.7578508186391769	0.7427823520502426	0.5740073125964549	0.7497242109326597	0.746580453915617	0.7576179680028725	0.7512117848925045	1.0	0.760955120487639	0.7495259064627322	0.7526090600144384	0.9852243069632933	0.7543532379578749	0.7532125946141629	0.9954964406843383	0.6672928950426329	0.9982822635770378	0.7549194518651428	0.9971246147331143	0.7334705795916581	0.7601377884559188	0.7508066722935092	0.7633877503452102	0.7490366154305259	1
0.7556027577749542	0.49956284150706115	0.7521196407001454	0.18512833378026214	0.7507114763613818	0.7478028802021249	0.7598663193653058	0.7495247136902496	0.7431069303232679	0.7463634969766685	0.6614907265970218	0.0	0.5017888945313281	0.7666195529096305	0.7474863683604928	0.7554389168066395	0.754387057826805	0.7165734325635459	0.7516617610458792	0.7522056937725144	0.7533847265885183	0.9950164753080004	0.9999279029804913	0.7518005607297175	0.9607985011843768	0.9957456199362438	0.9978996409916537	0.7584226367550232	0.7512510931390036	0.6684787178147384	0.6681471516311823	0.9989496221533126	0.7442703581670831	0.665080869046542	0.7687088419108937	0.7462584819924536	0.7466188332759776	0.7622811465104433	0.9970840993803758	1
0.750562183799515	0.7574183259471117	0.741684629600984	0.2585065684863118	0.7510086672501858	0.7557589459905218	0.7410631713082405	0.7325869335547855	0.7520995402510793	0.7381356830923935	0.6639125234656497	0.14282972337665167	0.25757331300569725	0.7348964395756513	0.7523351280745176	0.7464933846964548	0.7439721536355459	0.5710266299880848	0.7490571223846794	0.7512363869878652	0.7657707943524659	0.7509627536698747	0.7514484042638051	0.7544455499636182	0.7651754463671865	0.7507016731456234	0.7511866425275622	0.7506442083245435	0.7487955058880441	0.6667352409516047	0.669177676170769	0.750996162601256	0.746066883477121	0.6673398530967768	0.7476561720315297	0.7515044282853933	0.7422346576862558	0.7595504008257228	0.752438662637671	1
0.7594057837955726	0.5094125615508727	0.7483524247396576	0.0	0.7504152987883907	0.7395822877012403	0.7574034334406782	0.7320536093446481	0.7387191775489228	0.5334140137008825	0.6658770035131504	0.0023111215311730927	0.47072896132300446	0.7539324537357257	0.501276980464389	0.7479624639481417	0.4988648770733904	0.7131608072117712	0.7524542707080586	0.4970164688689657	0.5081997693935705	0.7502201027321965	0.7446213868474183	0.7444858767881047	0.49580915706800743	0.7494139807486053	0.7483955655553546	0.7499307194414734	0.502195155489822	0.6651583053008575	0.6685710412455567	0.9986526644533724	0.7612737292338083	0.6648188227632171	0.7440397653261093	0.7498915984998151	0.7448226301892972	0.7459755190992939	1.0	1
0.7547560554034306	0.2385042638769694	0.7400422949377038	0.25109607443781023	0.75	0.7492275998158721	0.7539936428044496	0.7194476613775098	0.7594952694159405	0.7395423084573665	0.9999999999999999	0.005152361761736504	0.26279863777810214	0.7404079575200949	0.7512781130089589	0.7421961456177996	0.7425313609631468	0.5674300715092562	0.7504406242870278	0.7492768959727825	0.7432362013115288	0.9964919250547333	0.7488801855880556	0.7370295341522444	0.0	0.9988400808405137	0.7531794085768674	0.7526260810906926	0.7486543134055604	0.6659322652890178	0.6683710490035769	0.9999298475780458	0.7514187464836511	0.6683339737016725	0.7557726962530102	0.7470100043076632	0.7526820035828663	0.7679051009061417	0.9985380173326507	1
0.7327854580361414	0.7542703806344081	0.7474070576720532	0.4989823407459513	0.7510525161786733	0.750244565089093	0.7593577941764825	0.7544219799252051	0.7443616315258261	0.7587477372356883	0.6655749895755071	0.0	0.7467916531617813	0.7312863221060147	0.7448441376050419	0.7516008782359662	0.7383179070175026	0.5709708237591458	0.7503826882503356	0.7547667427868748	0.7472281887469653	0.7483175800142255	0.7534282826146648	0.7418395076752758	0.7205376833473559	0.7505429722009226	0.7550340401697402	0.7526510190518667	0.7478602724395311	0.9999999999999999	0.6686952943206421	0.9997191624408124	0.7507863208203654	0.6687138245353187	0.7621592205569512	0.7533478501076913	0.7562958794211878	0.7404669382990867	0.9954522808130113	1
0.9792461506376932	0.4931887727234531	0.9944910541125891	0.019870705621194557	0.7520037310045259	0.7618781907586406	0.7405392500039575	0.7524734627896716	1.0	0.7441338057708341	0.9999999999999999	0.0	0.5085336331371242	0.736872888776423	0.5030367121187125	0.7391811874328966	0.500102839117696	0.5690678374013302	0.7515249246302399	0.7480420389259813	0.7481233134166595	0.9983639213753444	1.0	0.7389050834370233	0.9893672983579948	0.9936824962676508	0.9947891139173846	1.0	0.7490500857776962	0.999646928970923	0.9954757426999177	0.9992448931896355	0.9797782472332401	0.9949425192210715	0.7477188936527409	0.7512133089733581	0.7548512839715148	0.7470749956026935	0.9968363944613963	1
0.7518135009443483	0.4976183182854808	0.7489753092339443	0.32992155679662416	0.7500673748583171	0.7439071694002438	0.7608346930577685	0.7520257583863886	0.7417454551970845	0.7492852411397276	0.6662509248762726	0.0	0.4917524354505893	0.7589942175178123	0.4983877078701523	0.7499466286537684	0.5072868344418507	0.5681045067347195	0.7427461694076255	0.7463720739602393	0.7539525336656823	0.7480996928498895	0.7536408765707726	0.7470720343984752	0.5098474587056312	0.7535585939394699	0.7576019312321919	0.7571534520514149	0.49974842132190944	0.6653927963938916	0.666537661365151	0.9995806540815784	0.7631477528117679	0.6669237230212809	0.7696527307485743	0.7403952121118386	0.7506519718768462	0.7456113588179603	0.9973277342710218	1
0.7454560181628648	0.7514126629163219	0.7515075091886195	0.3627831659316687	0.75	0.7418004421926743	0.7361378362037879	0.7581260771391601	0.7557928511533355	0.737980661400883	0.656740470240837	0.009237367435192018	0.7399907071674079	0.7317362457391089	0.7484670506038732	0.7581712469539766	0.7495587046228531	0.5765667431787932	0.7512638747339152	0.7507200460394342	0.746142234221115	0.9987670616815996	0.99339671236487	0.7396514243625134	1.0	0.7496011432411912	0.9937203715205128	0.7483202431229031	0.7481654313172619	0.6703156380867836	0.669028209093244	0.9986847282121079	0.7523259534943673	0.6653055145039843	0.7446915899200506	0.7477935668754337	0.7456512122276097	0.7471588859039241	0.9970121530061068	1
0.9855468969132579	0.9996687954127428	0.9937631253351182	0.7226754072725196	0.9992991006779942	0.9837739366060093	1.0	0.967575917745043	0.9739713261033065	1.0	0.9999999999999999	0.0	0.9585698495761054	0.9699542560974984	0.7547210020933645	0.9889738748502942	0.7488168449618987	0.7168735897360868	1.0	0.999999808763603	0.7425802789080098	0.9954281780854268	0.9947897676818492	1.0	0.9803025433658935	0.9964413307567974	1.0	0.9962256411908657	1.0	0.9952458752397143	0.995994247183439	1.0	0.9824413360982537	0.9978228862852491	0.9689447910558967	0.9947668197663357	0.9937289093655776	0.9965797418148766	1.0	1
0.7462915822439402	0.49313967023807126	0.7429840071559436	0.19307697938699248	0.75	0.7413891242410406	0.7497213264759154	0.7439100187815462	0.7474721610833183	0.7601528164604403	0.6616804948373506	0.003666243013387276	0.49164551967973624	0.7606966844394177	0.5041620457266317	0.7477845520112278	0.5019166785635292	0.7141439388811557	0.7480728101428344	0.7479437335815905	0.7538488699141221	0.9993493675880734	0.7503535802545155	0.7505561291225493	0.5008572081320211	0.750728747573549	0.7519300538806952	0.7551036947612026	0.5075079406932824	0.6616606721907857	0.668156269164682	0.9977916307834236	0.7550693077496478	0.668479924202096	0.737346572303739	0.7435847579927259	0.7444175953204817	0.7580076913451395	0.9985285876632193	1
0.7403820694623843	0.513843947679476	0.7524960979091182	0.20358071471675065	0.75	0.7413162607312391	0.7436207755295633	0.7136297266014194	0.984730152693908	0.750771480927869	0.9999999999999999	0.0	0.758578171406604	0.7418891985424363	0.7494869376125064	0.7505181031908803	0.7452041557156209	0.5716149658615337	0.7521999903679816	0.7514308388911859	0.7524355708560172	0.9974918069695278	0.9924292431280598	0.7537559820854258	0.9940901086112599	0.9985447496734065	0.9888530330242844	0.7514140252719654	0.7487476104539619	0.6685587126430477	0.667378576929888	0.9998402530211448	1.0	0.6674316894752192	0.7409069343354321	0.7510001193887842	0.7590911024033361	0.7616404789477167	0.9976268593880093	1
0.7523697744089611	0.7493943618567606	0.7497762461310583	0.2939554407210496	0.750805630031783	0.7525248607431843	0.7466647275042234	0.7420540889864857	0.7352895846434634	0.7627364590197303	0.9999999999999999	0.001888046243519181	0.745923113564645	0.7370759678825163	0.7500530646814245	0.7541251192893756	0.7432044264428387	0.5650788452686383	0.7531862923707255	0.7501103641477378	0.7464331338505841	0.9988416134932334	0.7501614169923615	0.7395150425893215	1.0	0.9976625627253929	0.9942390864897327	0.7513676738687053	0.7473650370315211	0.9998229449116951	0.9988586162318757	0.9989849809239342	0.7460409911775074	0.6668355847908416	0.7705658706731736	0.7437594204516632	0.74079412071784	0.7738306004010433	0.9956830748221925	1
0.7515769231769663	0.7460129033662379	0.746359150134361	0.19660629273161132	0.75	0.7653363022688144	0.7474055669237046	0.7434680559752078	0.7521064581805533	0.7499075246960559	0.6726738677846366	0.0	0.26109100800389556	0.7457299655000509	0.746370506163945	0.7440962478415668	0.7469053220129503	0.42798859138372586	0.7522377377740728	0.7452014119663912	0.7255661624411115	0.7510897646588979	0.7489265267627478	0.748496322327002	0.732897604368968	0.7504840063176835	0.7511476423348521	0.7529483901982161	0.7469755974840011	0.6677427463005465	0.6664235946675827	0.7489919314857273	0.7517100425503014	0.6656725282098633	0.7369858688688927	0.748999220157717	0.750879663263127	0.7595731923091673	0.7504730817703041	0
0.754844896259245	0.7428348794191436	1.0	0.15252900853869128	0.7509711385184659	0.7432015453027276	0.7528863136366994	0.7418051665298291	1.0	0.7561765836096633	0.998111951700143	0.007245007982233109	0.7472219172143387	0.7621192428928142	0.7530635595669889	0.7485800322431599	0.745056248302149	0.5669346382544834	0.7542590665857976	0.7513160227267089	0.7436191966056331	1.0	0.9958448203590181	0.7560971785547161	0.9872941447697492	1.0	1.0	0.9971460189317417	0.7521282370215487	0.9999999999999999	0.998792589321791	0.9985820192034428	0.9845071782186194	0.9988920596163209	0.7489720411116995	0.7494626845796725	0.7548855853863101	0.7598511607493421	1.0	1
0.756853185781583	0.7485647383701429	0.7510324900552635	0.0	0.7505280055478686	0.7552754459519258	0.7477566836767545	0.7518610110625608	0.7492953500314528	0.7429978567215351	0.9946969669645471	0.0028919053561749326	0.7597061207198714	0.7252469292624855	0.7465272242330001	0.7464135394062724	0.749540075063144	0.71745926543569	0.7443116098605502	0.7497541346784681	0.7335542314244854	1.0	1.0	0.74780796549735	0.9981750011029945	0.9998105534847388	1.0	0.9967177435609713	0.750288055786574	0.9989641451844391	0.9963152397688335	0.999920858901947	0.9728704759492831	0.9972496406411452	0.7258880540264819	0.7505211774496279	0.7459006668888053	0.7311332159154645	0.9965783049559436	1
0.7531324627211832	0.7387559303260116	0.7474476424171823	0.11017332047530806	0.75	0.7599001507835113	0.7515688347624877	0.7546927770954113	0.7546747715534347	0.7470649448606477	0.6632656646716065	0.001443608117627853	0.2628524487346275	0.7377107461565096	0.7451583946539317	0.7519711940420859	0.7444495652684757	0.5692077818448402	0.7550971944953686	0.7501406384930963	0.744523965100269	0.7493882972973136	0.7484253994636887	0.7415793372861292	0.7479250996985457	0.7527985967417009	0.7481859007436322	0.7475621005693902	0.7521255309846916	0.670061467084258	0.667187788242547	0.7492978093553087	0.7425430807609675	0.6656191644927227	0.7267334775129906	0.7492888540606204	0.7627066792956847	0.7717005402695368	0.7454839849570025	1
0.7541536578823702	0.5124085635300868	0.7560903235325055	0.4143221724251067	0.7510215391312606	0.7431570205633994	0.7549196500537483	0.7461142487613903	0.7506041562756233	0.7415056412358065	0.6668792469460356	0.0015964602088192699	0.24349728356712952	0.7485321398321104	0.7503142086528825	0.7356688692776502	0.7499891331177635	0.5642034373403397	0.7488784204006229	0.7518418078116775	0.7524590212698491	0.7469018715653546	0.749671239223128	0.7442077622984319	0.5120598079743536	0.7489519465671556	0.7445038354087731	0.7558864513153237	0.7505886176242158	0.6688558362395844	0.6671165348203562	0.9988496184218995	0.7552482736260782	0.6630951156096893	0.7428361702734854	0.7444956487233619	0.7452759202224623	0.7473118232195911	1.0	1
0.7419845523188872	0.7569853519667882	0.7500098686133986	0.2302728970883468	0.7500762091339593	0.7527272057425191	0.7443882345834241	0.7446043392900755	0.7310942289068358	0.7472638433900552	0.6701136645328419	0.14715554221729374	0.2382831168042124	0.7614912609159556	0.7545923005018295	0.7471222454858694	0.7424816406113162	0.5680030189489611	0.743759567396362	0.7501488455450026	0.7515347828220136	0.7515250376423516	0.7530388833155681	0.7519043293540747	0.7477200358436835	0.7484259879770353	0.752484647739698	0.7455064490004168	0.7500902858201941	0.6690991305626869	0.6679646744688781	0.751085267327043	0.745702990807651	0.6681444023698278	0.7505989290189168	0.7463992732056665	0.7562843017255833	0.7821841689955231	0.7496177757576994	1
0.7470373620692504	0.7472763598603495	0.7468005955886436	0.4983086302252293	0.7509495875011564	0.7390385528414339	0.7394056496328245	0.7440397586664245	0.7554602383787434	0.7444276763023377	0.6700398096613635	0.003515525975090513	0.7609189107139279	0.7388200399839244	0.7444673220269996	0.7427167287395983	0.7539122343470824	0.5678456781442454	0.7449490701526466	0.7504528184210916	0.7452142682892463	0.7496903446059371	0.7542899609210661	0.7480341677588974	0.7347986858937641	0.7499712857586944	0.7510772451830047	0.7533689968226605	0.7488632002899153	0.665797331893392	0.6683568584294858	0.9980706101193522	0.7435163516427722	0.6690541616319178	0.7615703476291928	0.7490123075192578	0.7560443514381349	0.7339522415109543	0.7525394849090579	1
0.7462344523598019	0.7444608101566205	0.7516533502792546	0.4350301428234674	0.7504130056758028	0.7437110627807412	0.7416467705605997	0.7571211509521595	0.7464863120668284	0.7442857018899205	0.6648900342635587	0.0	0.7496466195595298	0.7650837105780246	0.7496642598220883	0.7599055254358204	0.7539540102042162	0.5713485333363033	0.7431166277710278	0.7491190275972879	0.7385999948546176	0.7493452070528932	0.7486857236445645	0.7551135274558036	0.7609585699662849	0.7488187812054852	0.752313881286759	0.7506473224433781	0.7497715783996081	0.6636537208376418	0.6673267764878122	0.7516901410603901	0.7526986464528108	0.668529981933223	0.7552578234195698	0.7539976676697873	0.7532661395905577	0.744993650514603	0.7514711577238902	1
0.7508975878130782	0.2614389534074937	0.7476033664464069	0.2866048055487322	0.7513934435394354	0.7486795397874265	0.7429554617045588	0.7365964212622216	0.7474306125652155	0.7422223255653069	0.9999999999999999	0.001354528571389629	0.24834351933640225	0.7458174066050822	0.746343719642501	0.7433582345787584	0.7483632747452685	0.5647854317079057	0.7482649864531578	0.7514150140974677	0.7419834133531829	0.7519310757639733	0.7513817138607325	0.7485412423790383	0.7461499355897817	0.7508474501550532	0.7502378967914387	0.7474654878711086	0.7474270381585785	0.6704321034109112	0.6681754448027888	0.9980192710831669	0.7639621225299151	0.6669055083729302	0.738933319996485	0.7376402438727464	0.7431865377663913	0.7681903501130392	1.0	1
0.7326539714889743	0.2581501753415784	0.7491280488217156	0.2592208088882912	0.7504038820752648	0.7459261771530499	0.7454858212689816	0.7580941784002454	0.7554557286118632	0.735919924131516	0.6693589187596876	0.0	0.5021268611431906	0.7459417396559108	0.25765266030563183	0.741513884233544	0.23735829731010205	0.5707395507612121	0.7526294797503574	0.2562373467793128	0.7645145692337526	0.7492615153201122	0.7513479973394338	0.7512509610759854	0.0687137316322747	0.7516287886824735	0.7503478631330518	0.7494024609285315	0.25	0.6625105070709689	0.6660327329014046	0.7496136294704399	0.18127217777956986	0.665585393642415	0.7393633506086592	0.25	0.7408883827780535	0.7546013940507437	0.7532255874932346	0
0.7535981772680288	0.24477511166241614	0.7435380165571771	0.044254126124299575	0.75	0.24408873194391947	0.7569540771824149	0.7411424326383429	0.7393263564304674	0.2764014502227721	0.9998511763365466	1.9104531409988752e-05	0.2444134083819432	0.7422827254485571	0.25518754236943936	0.7380667430515271	0.24408416233254604	0.5692790738250854	0.750725429537496	0.7532926199002477	0.7499378363061723	0.7497578242227325	0.7532263934550322	0.7499436073058293	0.08804930518843998	0.7497265501819919	0.7463377463468313	0.7511204521256473	0.7481485424201023	0.6701355260404267	0.6675813497964945	0.9977646181802114	0.17303907643768965	0.6656858601303061	0.7503634281035467	0.25	0.7426077702567623	0.7616258645756614	1.0	0
0.7485587914438097	0.7505372472210224	0.7503824646435165	0.08937074197249009	0.7508326488544597	0.7492823694549399	0.7384579616174017	0.7493061273469238	0.7416448193509693	0.759230366003856	0.6687668013287914	0.000601598075439876	0.7451829677360096	0.7372043609671912	0.7587026605208712	0.7562354109018243	0.7466317918246985	0.5658200155206443	0.7544008714555476	0.7532298711993891	0.7534216173383349	0.9993361697988759	0.995308501408197	0.7471849396190955	0.7602496331949807	0.7498624404297701	1.0	0.74769482508165	0.7503695687126476	0.9932038313912608	0.6685500541907728	0.9972153675860428	0.7427785949503583	0.9982609357007493	0.7612253078213591	0.7579147184360053	0.7510416591204865	0.7557327767601293	0.7477925992405701	1
0.7343985584835291	0.748086571168577	0.748510712432203	0.42620663049691004	0.7502313851609984	0.7440380765079614	0.7533868169231746	0.7531939426917991	0.7461750224022994	0.7396376931655029	0.6625239302611646	0.004042888027594402	0.24179993147997392	0.7430807074706645	0.7514581247458065	0.7543261647636795	0.7530000837530534	0.5722124971621512	0.7484473307743221	0.7499044986895312	0.7476835094154141	0.7495464220554098	0.7460009303695919	0.7520646123299215	0.7527307223115778	0.7508634647915028	0.7478589084349072	0.745213799599589	0.7503051608876703	0.6636209398394713	0.6685453995154004	0.7521231478217915	0.7602506597246166	0.6674175381703619	0.7670040558809315	0.7547911587465651	0.7411712436607597	0.7334264712380638	0.7480745499660081	1
0.7495355351674445	0.7482389692468697	0.7509835653317869	0.2768126712954358	0.7510420766174589	0.7463649229810604	0.7509468744589132	0.7551813282787433	0.7449273036089693	0.7469188616985549	0.6635726102310124	0.0	0.7573047735770048	0.7462050003846884	0.7503573697482304	0.7386440359900917	0.7392784847547932	0.5786531676418839	0.75443735117775	0.7455683164804272	0.749430664623715	0.9983595405507266	0.7559436300139133	0.7447325584003901	0.9987608537666981	0.7502513482901687	0.7484285195689518	0.7486631582314215	0.7488220495707384	0.6676816726059759	0.6664022265704547	1.0	0.7538085467869202	0.6681070432648926	0.745455513075022	0.7569246879920438	0.7538429158663283	0.7428093328916001	1.0	1
0.7401632343064605	0.7542733008573019	0.7404500446865493	0.5754944278939691	0.7508364898335335	0.7558420056601793	0.7558303284508674	0.7380158641805162	0.7428728570316577	0.7554593729545431	0.6690651408956012	0.0	0.7350178650604888	0.7298533053011571	0.7514403050982482	0.7566541226813491	0.7516463133706339	0.5722630616404286	0.7596258527131476	0.7499285142033311	0.7494363097669434	0.7515745978328741	0.7529220976092031	0.7467494449469687	0.747473029216927	0.7504126012341364	0.7511767801893691	0.7502989087283681	0.7513941122446961	0.6664533605750576	0.6694197622804781	0.7506574083394256	0.7488821362481941	0.6670303954880553	0.7371658109355839	0.7503317108655879	0.7529604619461503	0.7394143860456255	0.7526492472902836	1
0.7421750959412228	0.5073330760821293	0.7504736104727858	0.36577539061643927	0.7505088715170781	0.7507872318910546	0.7542537545698771	0.7483390507791836	0.759821453177032	0.74808742025884	0.671280462051296	0.00448741259469551	0.2710504300153244	0.7461093203376367	0.2459186240881747	0.7409650619747953	0.2576757740482295	0.5792284657718534	0.7448926589513352	0.7470537279174764	0.7386162319946419	0.7500036318920117	0.750692684098741	0.7525795044858321	0.1577353988937512	0.7494699993830017	0.7439454559938768	0.7462592502369259	0.5002394786357607	0.6678937869630106	0.6681413439111487	0.7509410278235517	0.760907241953081	0.6667810650014486	0.753262108495752	0.26397292587769605	0.7440331214974099	0.7501652263817502	0.7515390961470757	0
0.7469304305924966	0.7473172477705898	0.744639994743427	0.08109107074046293	0.7510639967123222	0.7536411527783936	0.7445275124867755	0.7195174483163149	0.7463211392861433	0.7587540426668968	0.999875867680053	0.0031958238171931642	0.7314606974328642	0.7408390738022225	0.753844383484812	0.7493821183231983	0.7533317758796895	0.5697133593428391	0.7587034477852238	0.7477726481112615	0.7601424449102118	0.9974027701364085	0.7531406933039317	0.7577276674178502	0.9669929576775504	0.750599806806546	1.0	0.7530254256860897	0.7475160985719929	0.6710167038324785	0.6679753265116977	1.0	0.7538831839463047	0.6668625480276261	0.7525581779830548	0.7459575985306007	0.7478328240205797	0.7547892694919264	1.0	1
0.740722044100567	0.7510166973263284	0.7533151194075699	0.04134288806189895	0.7500273065944509	0.7366023133979195	0.7451329584111986	0.7328540421178018	0.7408134189195219	0.751251135612932	0.6701792824107579	0.001547650052824073	0.2669207793697233	0.7452449752527264	0.7528835161217518	0.7410289352895594	0.7392801042836237	0.5650149731972827	0.741029420088067	0.7519286841205511	0.7608184390809324	0.7504840653548672	0.7516835938872262	0.7513545703155229	0.7380851206114878	0.7528010552828432	0.7441083696190391	0.7523829107651643	0.7482414244061388	0.6626459718373661	0.668337446946905	0.9984180969867502	0.7522069019693415	0.6641956408959588	0.7267982284227128	0.7513685246067349	0.7523702841992351	0.7584731787144157	0.7513315875339609	1
0.7510126452289849	0.7527170284608788	0.7535551396556218	0.09248944904975168	0.7510010651625839	0.7515306450354742	0.7471780657838925	0.7613058696880297	0.7346178435711799	0.7419438547730248	0.6709264363737313	0.0011076977393389982	0.24380265734140363	0.7278994187531425	0.7492361237253564	0.7537421943485209	0.7497393635707833	0.7079252448684937	0.7526888830261558	0.7505501317555916	0.7455949110213989	0.7508744719816842	0.7498339379156466	0.7496048577254958	0.7417009356802796	0.7514746290920834	0.754181637702903	0.7485156949038847	0.7495535256012806	0.6654023351187764	0.6676466637517686	0.7510640223449312	0.7594867027694814	0.666187854227931	0.7623373720899997	0.7453511949440553	0.7408975054095923	0.7584742841332972	0.7518027848748893	1
0.7489809210336129	0.7382501346519208	0.9897455079377872	0.10756831501184785	0.9997511923316713	0.7455383866981496	0.7494771978130068	0.7653279941886288	0.9908539017424296	0.7392695454503307	0.9999999999999999	0.005697789865473138	0.7439712617632145	0.9809471257201003	0.7518505460509717	0.9931859198844	0.7537718535177924	0.7165705971370573	0.7397620286418516	0.7475079838893269	0.7386405250457019	0.9986789563035074	0.995840652678516	0.985468379269462	1.0	0.9958920852131867	1.0	0.9938582608315356	0.7511446951028606	0.9999999999999999	0.9974926624204851	0.9992211904151619	1.0	0.9974000564288616	1.0	0.7494765332955189	0.7512538858731868	0.9934298803959882	0.996680996031063	1
0.9753444856552563	0.7500508577983465	1.0	0.27140506068285797	0.9989310473757326	0.7448060793331368	0.7561389439286468	0.7332563893099654	1.0	0.7433677625107513	0.9999999999999999	0.0	0.7421168330486422	0.9565819275781391	0.7468917642912459	0.7592920235552817	0.7463993713627318	0.5677106752133788	0.7468866551634897	0.7528674126178727	0.7545694721652959	0.9990205289485692	1.0	1.0	0.9952151977772842	0.9983864151804042	0.9932484521968469	1.0	0.7495174822372919	0.9999999999999999	0.9986741671793299	0.9994814810615863	0.9945734606785649	0.9999999999999999	0.9921366659564289	0.7526790914533668	0.7512123851522988	0.7608134825002794	0.9982001848230311	1
0.7396278506791109	0.7552656999871686	0.7485200414649603	0.04316114089347842	0.75	0.7547874766980084	0.7495228574426885	0.7406281219379377	0.7512431489349918	0.7466391987434892	0.6668222039670352	0.004289427052593593	0.746405531180804	0.7314801744360316	0.7488564668981077	0.7469817058424347	0.7437756669351531	0.5738624950822674	0.7555392962956236	0.7526121778029125	0.7414096193264514	0.9999960904022513	0.7531317986981275	0.7573253622084007	0.974756674101751	0.7489221670473258	0.9918461059510558	0.7486724340128312	0.7477748181999445	0.6697025956771157	0.6680469807762621	0.9989206778529103	0.7412938713767916	0.6687735441004156	0.7409007972027706	0.7513512804964879	0.7586123247450511	0.7619614010523407	1.0	1
0.7539340944577078	0.7553832589228583	0.7502474308520843	0.21123253264955966	0.7503323039995557	0.7475751240770374	0.7515766526516763	0.7459546269858132	0.7559967209037756	0.765642780357425	0.6740924042358343	0.0060125694972223845	0.7478736054436553	0.7338277135364325	0.7460281026943884	0.7481148328142597	0.7456152640207453	0.5669368195991081	0.7457844309530365	0.7522694826161852	0.7592094568357229	0.75087760364128	0.750234457586412	0.7532559825771132	0.7373326303400246	0.7511583399767868	0.7458846679102099	0.7547606872611758	0.7498426926627921	0.6671515523581393	0.6666177545047484	0.9979517227854774	0.7381552906626464	0.66857668399437	0.7311832859211721	0.7413412491425444	0.7453454363432529	0.7395145393147338	0.7509293967429589	1
0.744983869097801	0.49548157718628866	0.7445551350568711	0.4988476308292529	0.7507495876687599	0.7492791466644774	0.7421782241398693	0.762496326686434	0.7569036806288819	0.7490591261456909	0.6695288381717595	0.0013231398305071872	0.4995980586821467	0.7389467427668781	0.7523879380996793	0.7451563132547149	0.7519537167341648	0.5770570734420438	0.7426157470817483	0.749864513636794	0.765302100068145	0.9966760825091758	0.7475000346026235	0.7490956720109458	1.0	0.7490752467500179	0.9989820452423059	0.7546764086251545	0.7475834874241835	0.6679801796784386	0.6670466326879453	0.9972814326936921	0.7523795009928337	0.6657626028519186	0.7423941693917684	0.7562806017344609	0.7513070193365097	0.7351115704445836	1.0	1
0.7276669420491279	0.7467716770684417	0.7497441000327553	0.32491856344051634	0.7513958221850708	0.7439894612739094	0.7426690939244683	0.7244081143892874	0.756742886287397	0.7520266021444397	0.6659247117977426	0.0013907199460014962	0.7336495838064384	0.7513696604553836	0.7450738712926228	0.7420137322655767	0.749026146333831	0.5693863635256723	0.745743679134892	0.7506664050441285	0.7590124610757504	0.7506892458929371	0.7495615431744417	0.7416760753920054	0.7603280094569749	0.7506642711132928	0.7452963815135415	0.7523948559311797	0.751524901322869	0.6713865157015683	0.6681035674739925	0.7511689646445427	0.745745110944967	0.6668594626587114	0.7436197874462236	0.74736615666083	0.7464150619281192	0.7677359377993193	0.7506154212968978	1
0.7493849775255436	0.5084091580428837	1.0	0.13984448069466676	0.750334889553279	0.7471194631761312	0.7465502811886189	0.7343011585615278	0.7562139920178277	0.7463585514417548	0.6665183530972807	0.0	0.4757306789533157	0.7540835838999536	0.7469417352180504	0.7514993417476126	0.7495256496834787	0.7148553527478145	0.7452875063212743	0.7469443114064325	0.749076289037824	0.9974005520800794	1.0	0.7481153471184735	0.9860716502388279	0.7484863649057073	1.0	0.7490222058231798	0.7514621295342951	0.6642686380545133	0.6674521418033313	0.9993844395360838	1.0	0.6699400558118663	0.7511848816305332	0.7541915631735204	0.7560854746686456	0.7499450108131525	0.9948965182592282	1
0.7500608635776076	0.7556058423946869	0.746370199783888	0.4949080690176523	0.7507287726534054	0.7386269131786454	0.744951287888318	0.7472502214367077	0.7511093577629041	0.752674962454916	0.986819843058843	0.001219394178165165	0.7442083495668553	0.7386498968199109	0.7469242990887492	0.7464242713883785	0.7565637912098867	0.5777843716322105	0.7530133498494223	0.7472709252931532	0.7617502073951428	0.9990868879268782	0.7463160315479541	0.7464627256074875	0.7546239654058208	0.7530715725327485	0.7481196200192205	0.7542568909981247	0.7479288286154973	0.6692422368837591	0.6668742815525931	0.998831268333252	0.7463303338515987	0.667013307848934	0.7413024570380574	0.7493699499921244	0.7491398265704013	0.7424161631767743	1.0	1
0.750698984244683	0.7449275427395321	0.7442230186473756	0.6726278376272686	0.7514129485796227	0.751310499926217	0.7500823224580898	0.7532923906331238	0.7623024079632276	0.7402497383575275	0.6678073416975843	0.0	0.7517784196644407	0.7472983841021427	0.7530293416649754	0.7493925967082908	0.7480378674356687	0.5735562499952181	0.7566975361593434	0.749784704925688	0.7456380779808484	0.7497311915422862	0.7527300126363641	0.7471683546838765	0.7437179909359223	0.7470728190127636	0.7502185839963859	0.7508703674221527	0.7502672988656962	0.6704850425563255	0.6684883751569085	0.9994413907613577	0.7611485618634577	0.6681096198752994	0.7300540245391479	0.7506261197486961	0.7574650380711953	0.761365597703238	0.9965710962225257	1
0.7408282518812823	0.7532096337188363	0.7462729200465595	0.04907917013383706	0.7501733968316905	0.7452207475446919	0.7454054721566239	0.7105898695602992	0.7305397248093911	0.7413202800071699	0.6670263652778929	0.009462552297463423	0.24467387195582002	0.7384888111074213	0.7438287919972028	0.7426343720221616	0.7470669515555113	0.5732715008006148	0.7479861797239911	0.7479425057775856	0.7551738182249677	0.7505814760506664	0.7511697309803905	0.7491819172898598	0.753911370702451	0.750857750634295	0.744508832075909	0.7574225881485194	0.7497616851843254	0.6654969720394106	0.6680742546365325	0.9997426354647264	0.7363366399808582	0.6668161397799631	0.7607079481013374	0.7410547887296907	0.748102995623786	0.7547446559816297	0.7515307018768395	1
0.7566234589797323	0.7471717711695709	0.745449019375929	0.22732273813036769	0.7513629640407221	0.755653496852776	0.7405358125885951	0.7696958137260382	0.7440625183861491	0.7426552861864225	0.6617825253952531	0.0003038181783149511	0.7563659323347972	0.7446447453885165	0.7495703097309899	0.7476439859986271	0.7587649602304878	0.5756547500561817	0.7544339912341661	0.745195088164918	0.7384182343438086	1.0	0.9940062015152984	0.7462900211229218	0.7463146864964002	0.752873329118697	0.996908675816309	0.7485663798498268	0.7501142706274018	0.997547862707781	0.6677391295315506	0.9991140280032967	0.7401719455193797	0.9959545862266865	0.7492782848159327	0.7463878078311483	0.7515458875371082	0.7792099367215819	0.9946366966485962	1
0.7442383337922572	0.23896988170139713	0.7460222949480082	0.3251047294189137	0.7502150259477725	0.749060590128981	0.7638863677924865	0.7228784130199046	0.7507530591849286	0.7465614555345694	0.6653451723433704	0.0	0.26299344610333836	0.7352916234702688	0.2606884730228063	0.7448887708532276	0.24996329517110977	0.5707104100817356	0.7502451972362247	0.7469975902716472	0.7416079308648927	0.7502174633917339	0.7495993190135278	0.7459948686481407	0.7424346677268708	0.7501539037381971	0.7478977697223679	0.7508317836486834	0.252982589432582	0.670440889397955	0.667349672611498	0.750946867048401	0.7433887577493394	0.6685462683933427	0.75171812256214	0.2615355423813154	0.7469030864431918	0.7572144537533914	0.7519757794724594	0
0.7504243128536584	0.7486847319644045	0.749543943449717	0.25094851799978224	0.7507096908774001	0.7501396310275302	0.7520684415753633	0.7485468114047051	0.7606299896143938	0.7403604939961067	0.6603397113528882	0.003031760270631786	0.7487103463857226	0.7561202133372033	0.7444778707115964	0.745920539783963	0.7496668705455874	0.5735283466334578	0.7529810827556841	0.7503825452038518	0.7397291495049968	0.9978068528290677	0.9983040952829864	0.7527297677328718	0.971745937187177	0.997603361684193	0.998486351919295	0.7541532634490414	0.7504744967675958	0.999322152178155	0.9970557625085856	0.9995662815314436	0.7364794429517925	0.9991325213939463	0.751000439915104	0.7471534784026015	0.7399844671298428	0.7649387920770659	0.9946905714487704	1
0.744226091014822	0.7493170224715082	0.7444576823802038	0.2175961438657053	0.75	0.7457659100648412	0.7483922645610053	0.7339114720657018	0.7392767317671112	0.757673012859103	0.9999999999999999	0.002127612219773947	0.737836477619895	0.7506917459730872	0.7437249358731082	0.7478685219073429	0.7408396788212795	0.569737408906954	0.7419288936214998	0.7437635262896206	0.744922991791542	1.0	0.747555501219664	0.7452917145518874	0.7321494818294052	0.7529983534612652	0.749531889902024	0.7453206017807674	0.7500486541428504	0.9999999999999999	0.6685848598723372	0.9991217224319972	0.7468402362504932	0.6675916129258764	0.7151856342572148	0.7514538266190239	0.7449105585588974	0.7480088740295913	1.0	1
0.2629604934718784	0.23591744167781317	0.7472448425999829	0.41626861998254794	0.75	0.2502436138023967	0.7460431213326892	0.25	0.7534328977818415	0.26263381094315	0.6693277543611013	0.008068741654937065	0.258564299914653	0.761917667236777	0.2495223268829475	0.7461303258887302	0.26264626298182625	0.5657143602386153	0.2716196616370419	0.749702953147756	0.7590131262156574	0.7499093327697834	0.806526203238115	0.7421731853526116	0.7434621330128969	0.8066348524121882	0.7509017917396288	0.7544422850914054	0.264218744318131	0.6698023647299676	0.6670942906784304	0.7484618060043514	0.17837989531714205	0.6673802857367842	0.25127823823088885	0.25	0.25	0.7535444877425559	0.7479715496849589	0
0.743101607042945	0.745102206976662	0.7456860798488726	0.2600292632469674	0.7504023604343405	0.7403171946009467	0.7520735058531856	0.7688469753347983	0.7503593333427462	0.7497475911470491	0.668030098863638	0.00228480143035555	0.7516064573428108	0.7528182108751259	0.7509759304455303	0.7531389629029367	0.750662300505766	0.56996633798154	0.761022361374703	0.7451479701790719	0.7418374896924218	0.9985934008106885	0.7510842758417436	0.7549012949256186	0.7341694377274864	0.750557472739157	0.7516932180627449	0.7524272896872948	0.7514593449223558	0.9921296245531379	0.669554322977009	0.9979045540543091	0.7454327087542293	0.6689842069384059	0.747253893682995	0.755523686234928	0.7505385062823083	0.7349789623958917	0.7511555884068782	1
0.753241439537673	0.7513140448106101	0.7510916149908877	0.42472899871517966	0.7509304734473922	0.7512279119213575	0.7568357524219946	0.7411563164723166	0.7705929616761797	0.7452756855784743	0.6678679648106992	0.0	0.24429566307123268	0.7665085990566002	0.7505816133898222	0.753721401511261	0.7422093638908549	0.568033330679366	0.7412104575978449	0.747831714646798	0.7480548612603352	0.7507190743670923	0.7500486710111176	0.7524186384342706	0.7286340600170407	0.7502121110468146	0.7557571003063059	0.7498166873112216	0.7497481149089291	0.665763010427991	0.6662775573989942	0.752555852383969	0.7481834887150699	0.6684272881280314	0.7435582123373164	0.7356998968627281	0.7444096553411433	0.7583712429733824	0.7484326537289261	1
[truncated: 444 more rows]
